# Supplementary material for: Distinct herpesvirus resistances and immune responses of three gynogenetic clones of gibel carp revealed by comprehensive transcriptomes
Source: BMC Genomics. 2017 Jul 24;18:561. doi: 10.1186/s12864-017-3945-6 (PMC5525251; doi:10.1186/s12864-017-3945-6)
Supplement: Supplementary file 2 — Summary statistics of sequencing data. Quality of sequencing reads, transcripts and unigenes are shown respectively. The number 1, 2 and 3 following A+, F or H represent three replicate samples of each group. (XLSX 13 kb) [file 12864_2017_3945_MOESM2_ESM.xlsx]

## Sheet: Quality of sequencing data
	Quality of sequencing reads						Quality of transcripts							Quality of Unigenes
Sample	Total Raw Reads	Total Clean Reads	Total Clean Bases(Gb)	Clean Reads Q20(%)	Clean Reads Q30(%)	Clean Reads Ratio(%)	Total Number	Total Length	Mean Length	N50	N70	N90	GC(%)	Total Number	Total Length	Mean Length	N50	N70	N90	GC(%)
c-A+_1	31952140	29543858	4.43	96.96	91	92.46	135602	99729868	735	1406	674	271	45.51	75182	65749710	874	1572	843	326	45.12
c-A+_2	31952278	29574798	4.44	97.27	91.66	92.56	133000	96487220	725	1378	662	269	45.58	74484	64171826	861	1543	827	323	45.22
c-A+_3	33549872	29678648	4.45	96.14	88.9	88.46	125958	91697499	728	1395	669	268	45.37	70357	61053747	867	1554	840	327	45.01
d-A+_1	33549932	30358754	4.55	96.97	91.15	90.49	116760	84535984	724	1378	661	267	45.69	65935	56410011	855	1528	820	321	45.38
d-A+_2	33550126	29944742	4.49	96.92	91	89.25	112794	79189382	702	1319	623	262	45.91	64848	53231311	820	1451	761	310	45.58
d-A+_3	33549850	29929134	4.49	96.88	90.91	89.21	105173	73880551	702	1317	622	263	46.1	60904	49883860	819	1447	756	308	45.78
c-F_1	33550026	29939890	4.49	96.75	90.47	89.24	136188	100287173	736	1428	679	270	45.4	76405	66591941	871	1585	842	325	45
c-F_2	33549826	30145072	4.52	96.67	90.23	89.85	136109	100182700	736	1428	682	269	45.48	75259	66177421	879	1587	856	328	45.07
c-F_3	33549770	29863850	4.48	96.8	90.57	89.01	131670	97320287	739	1437	680	270	45.5	72873	64143985	880	1596	850	329	45.15
d-F_1	33549808	30001978	4.5	96.81	90.74	89.43	111980	81247994	725	1394	661	267	45.94	63023	54418532	863	1566	833	321	45.6
d-F_2	35147674	30035182	4.51	97.16	91.58	85.45	104098	75858200	728	1397	661	268	46.38	60211	50718608	842	1515	794	315	46.05
d-F_3	33550016	29709450	4.46	96.87	90.87	88.55	103909	74901138	720	1376	654	266	46.03	59798	50564948	845	1522	800	317	45.73
c-H_1	33549704	30063638	4.51	96.72	90.4	89.61	145983	106323310	728	1423	666	266	45.44	80365	69957375	870	1591	837	323	45.04
c-H_2	33549654	29583496	4.44	96.78	90.58	88.18	141432	103952756	735	1425	682	269	45.78	77869	68310881	877	1589	844	326	45.39
c-H_3	33549936	30282696	4.54	96.87	90.9	90.26	137112	101502026	740	1440	690	270	45.57	76085	67225789	883	1606	861	327	45.19
d-H_1	33549912	29463446	4.42	96.87	90.89	87.82	108929	72696813	667	1204	567	255	46.32	63689	49224805	772	1332	686	298	45.98
d-H_2	33549784	29389882	4.41	96.83	90.78	87.6	108001	72680195	672	1230	575	255	46.14	63108	49171717	779	1352	693	297	45.81
d-H_3	33549920	30703506	4.61	96.5	89.77	91.52	107078	75805345	707	1334	641	263	46.34	60675	50742824	836	1490	792	313	46.02
