# Supplementary material for: Distinct herpesvirus resistances and immune responses of three gynogenetic clones of gibel carp revealed by comprehensive transcriptomes
Source: BMC Genomics. 2017 Jul 24;18:561. doi: 10.1186/s12864-017-3945-6 (PMC5525251; doi:10.1186/s12864-017-3945-6)
Supplement: Supplementary file 3 — Annotation of all unigenes from gibel carp samples. All of the unigenes were blasted in seven public databases, including NR, NT, GO, COG, KEGG, InterPro and Swiss-Prot database. (XLSX 21424 kb) [file 12864_2017_3945_MOESM3_ESM.xlsx]

## Sheet: Annotation
Unigene ID	NR	NT	Swiss-Prot	KEGG	COG	InterPro	GO
CL1.Contig1_All	gi|688589183|ref|XP_009290212.1|/0/PREDICTED: E3 ubiquitin/ISG15 ligase TRIM25-like isoform X2 [Danio rerio]	gi|319803103|ref|NM_001007387.2|/0.0/Danio rerio finTRIM family, member 72 (ftr72), mRNA	sp|Q14258|TRI25_HUMAN/8e-59/E3 ubiquitin/ISG15 ligase TRIM25 OS=Homo sapiens GN=TRIM25 PE=1 SV=2	ola:101172838/3e-121/tripartite motif-containing protein 16-like; K12023 tripartite motif-containing protein 47	NA	SM00336/9.2E-7/B-Box-type zinc finger	NA
CL1.Contig2_All	gi|688589183|ref|XP_009290212.1|/0/PREDICTED: E3 ubiquitin/ISG15 ligase TRIM25-like isoform X2 [Danio rerio]	gi|55250121|gb|BC085564.1|/0.0/Danio rerio zgc:103602, mRNA (cDNA clone MGC:103602 IMAGE:7249090), complete cds	sp|Q14258|TRI25_HUMAN/9e-62/E3 ubiquitin/ISG15 ligase TRIM25 OS=Homo sapiens GN=TRIM25 PE=1 SV=2	ola:101172838/7e-119/tripartite motif-containing protein 16-like; K12023 tripartite motif-containing protein 47	NA	PS00518/-/Zinc finger RING-type signature.	NA
CL1.Contig3_All	gi|71834588|ref|NP_001025396.1|/0/dermatan-sulfate epimerase precursor [Danio rerio]	gi|71834587|ref|NM_001030225.1|/0.0/Danio rerio dermatan sulfate epimerase (dse), mRNA	sp|P0C2H4|DSE_BOVIN/0.0/Dermatan-sulfate epimerase OS=Bos taurus GN=DSE PE=1 SV=1	dre:568713/0.0/dse, si:dkey-121j17.2; dermatan sulfate epimerase (EC:5.1.3.19); K01794 chondroitin-glucuronate 5-epimerase [EC:5.1.3.19]	NA	PTHR15532/0.0/--	NA
CL1.Contig4_All	NA	NA	NA	NA	NA	NA	NA
CL1.Contig5_All	gi|68394483|ref|XP_686669.1|/0/PREDICTED: tripartite motif-containing protein 16-like isoform X1 [Danio rerio] &gt;gi|688589188|ref|XP_009290214.1| PREDICTED: tripartite motif-containing protein 16-like isoform X1 [Danio rerio]	gi|319803103|ref|NM_001007387.2|/0.0/Danio rerio finTRIM family, member 72 (ftr72), mRNA	sp|Q14258|TRI25_HUMAN/2e-58/E3 ubiquitin/ISG15 ligase TRIM25 OS=Homo sapiens GN=TRIM25 PE=1 SV=2	dre:338307/2e-118/ftr82, id:ibd1340, sb:cb579, si:dkey-252h13.6, wu:fb99c05, zgc:153276; finTRIM family, member 82; K12023 tripartite motif-containing protein 47	NA	PTHR24103/3.8E-235/--	NA
CL1.Contig6_All	gi|688589183|ref|XP_009290212.1|/0/PREDICTED: E3 ubiquitin/ISG15 ligase TRIM25-like isoform X2 [Danio rerio]	gi|55250121|gb|BC085564.1|/0.0/Danio rerio zgc:103602, mRNA (cDNA clone MGC:103602 IMAGE:7249090), complete cds	sp|Q14258|TRI25_HUMAN/1e-62/E3 ubiquitin/ISG15 ligase TRIM25 OS=Homo sapiens GN=TRIM25 PE=1 SV=2	ola:101165097/6e-117/tripartite motif-containing protein 16-like; K12006 tripartite motif-containing protein 16	NA	PS50188/19.853/B30.2/SPRY domain profile.	NA
CL1.Contig7_All	gi|68394483|ref|XP_686669.1|/1.29862e-99/PREDICTED: tripartite motif-containing protein 16-like isoform X1 [Danio rerio] &gt;gi|688589188|ref|XP_009290214.1| PREDICTED: tripartite motif-containing protein 16-like isoform X1 [Danio rerio]	gi|156914703|gb|BC152614.1|/1e-145/Danio rerio cDNA clone IMAGE:8154224 >gi|189441727|gb|BC167516.1| Xenopus tropicalis cDNA clone IMAGE:8856626	sp|Q99PP9|TRI16_MOUSE/3e-28/Tripartite motif-containing protein 16 OS=Mus musculus GN=Trim16 PE=2 SV=2	xma:102232060/7e-50/tripartite motif-containing protein 16-like; K12006 tripartite motif-containing protein 16	NA	PS50188/19.354/B30.2/SPRY domain profile.	NA
CL1.Contig8_All	gi|688589183|ref|XP_009290212.1|/0/PREDICTED: E3 ubiquitin/ISG15 ligase TRIM25-like isoform X2 [Danio rerio]	gi|319803103|ref|NM_001007387.2|/0.0/Danio rerio finTRIM family, member 72 (ftr72), mRNA	sp|Q14258|TRI25_HUMAN/2e-59/E3 ubiquitin/ISG15 ligase TRIM25 OS=Homo sapiens GN=TRIM25 PE=1 SV=2	dre:338307/7e-119/ftr82, id:ibd1340, sb:cb579, si:dkey-252h13.6, wu:fb99c05, zgc:153276; finTRIM family, member 82; K12023 tripartite motif-containing protein 47	NA	PTHR24103:SF250/5.9E-240/--	NA
CL1.Contig9_All	gi|688589183|ref|XP_009290212.1|/0/PREDICTED: E3 ubiquitin/ISG15 ligase TRIM25-like isoform X2 [Danio rerio]	gi|319803103|ref|NM_001007387.2|/0.0/Danio rerio finTRIM family, member 72 (ftr72), mRNA	sp|Q14258|TRI25_HUMAN/6e-57/E3 ubiquitin/ISG15 ligase TRIM25 OS=Homo sapiens GN=TRIM25 PE=1 SV=2	ola:101172838/1e-120/tripartite motif-containing protein 16-like; K12023 tripartite motif-containing protein 47	NA	PR01407/4.0E-16/Butyrophylin C-terminal DUF signature	NA
CL1.Contig10_All	gi|70912378|ref|NP_998164.2|/0/semaphorin-6C precursor [Danio rerio] &gt;gi|68534777|gb|AAH98887.1| Sema domain, transmembrane domain (TM), and cytoplasmic domain, (semaphorin) 6D [Danio rerio]	gi|70912377|ref|NM_212999.2|/0.0/Danio rerio sema domain, transmembrane domain (TM), and cytoplasmic domain, (semaphorin) 6D (sema6d), mRNA >gi|68534776|gb|BC098887.1| Danio rerio sema domain, transmembrane domain (TM), and cytoplasmic domain, (semaphorin) 6D, mRNA (cDNA clone MGC:113998 IMAGE:2600350), complete cds	sp|Q76KF0|SEM6D_MOUSE/1e-174/Semaphorin-6D OS=Mus musculus GN=Sema6d PE=2 SV=1	dre:406272/0.0/sema6d, wu:fi06a12, wu:fi76a10, zgc:56170; sema domain, transmembrane domain (TM), and cytoplasmic domain, (semaphorin) 6D; K06756 neuronal cell adhesion molecule; K06820 plexin A; K06842 semaphorin 6	NA	SM00630/8.7E-157/semaphorin domain	biological_process:GO:0007275//multicellular organismal development;cellular_component:GO:0016021//integral component of membrane;molecular_function:GO:0004872//receptor activity;
CL1.Contig11_All	gi|688589183|ref|XP_009290212.1|/0/PREDICTED: E3 ubiquitin/ISG15 ligase TRIM25-like isoform X2 [Danio rerio]	gi|319803103|ref|NM_001007387.2|/0.0/Danio rerio finTRIM family, member 72 (ftr72), mRNA	sp|Q14258|TRI25_HUMAN/7e-61/E3 ubiquitin/ISG15 ligase TRIM25 OS=Homo sapiens GN=TRIM25 PE=1 SV=2	ola:101165097/3e-120/tripartite motif-containing protein 16-like; K12006 tripartite motif-containing protein 16	NA	PS00518/-/Zinc finger RING-type signature.	NA
CL1.Contig12_All	gi|688589183|ref|XP_009290212.1|/0/PREDICTED: E3 ubiquitin/ISG15 ligase TRIM25-like isoform X2 [Danio rerio]	gi|319803103|ref|NM_001007387.2|/0.0/Danio rerio finTRIM family, member 72 (ftr72), mRNA	sp|Q14258|TRI25_HUMAN/5e-53/E3 ubiquitin/ISG15 ligase TRIM25 OS=Homo sapiens GN=TRIM25 PE=1 SV=2	ola:101172838/2e-111/tripartite motif-containing protein 16-like; K12023 tripartite motif-containing protein 47	NA	PR01407/1.9E-6/Butyrophylin C-terminal DUF signature	NA
CL1.Contig13_All	gi|688589183|ref|XP_009290212.1|/0/PREDICTED: E3 ubiquitin/ISG15 ligase TRIM25-like isoform X2 [Danio rerio]	gi|55250121|gb|BC085564.1|/0.0/Danio rerio zgc:103602, mRNA (cDNA clone MGC:103602 IMAGE:7249090), complete cds	sp|Q99PP9|TRI16_MOUSE/3e-52/Tripartite motif-containing protein 16 OS=Mus musculus GN=Trim16 PE=2 SV=2	mze:101478395/2e-100/tripartite motif-containing protein 16-like; K12006 tripartite motif-containing protein 16	aq_1006/1e-05/---	SM00336/1.0E-6/B-Box-type zinc finger	NA
CL1.Contig14_All	gi|528502543|ref|XP_005157867.1|/1.4445e-165/PREDICTED: tripartite motif-containing protein 16-like isoform X2 [Danio rerio]	gi|319803103|ref|NM_001007387.2|/1e-130/Danio rerio finTRIM family, member 72 (ftr72), mRNA	sp|Q5R760|TRI16_PONAB/3e-34/Tripartite motif-containing protein 16 OS=Pongo abelii GN=TRIM16 PE=2 SV=1	mze:101478395/4e-81/tripartite motif-containing protein 16-like; K12006 tripartite motif-containing protein 16	NA	PTHR24103/4.5E-156/--	NA
CL1.Contig15_All	gi|528502543|ref|XP_005157867.1|/1.2649e-44/PREDICTED: tripartite motif-containing protein 16-like isoform X2 [Danio rerio]	gi|319803103|ref|NM_001007387.2|/7e-40/Danio rerio finTRIM family, member 72 (ftr72), mRNA	sp|Q80X56|TRI69_MOUSE/1e-05/E3 ubiquitin-protein ligase TRIM69 OS=Mus musculus GN=Trim69 PE=1 SV=1	mze:101478395/4e-09/tripartite motif-containing protein 16-like; K12006 tripartite motif-containing protein 16	NA	PF13765/3.0E-20/SPRY-associated domain	NA
CL1.Contig16_All	gi|68394483|ref|XP_686669.1|/4.94846e-135/PREDICTED: tripartite motif-containing protein 16-like isoform X1 [Danio rerio] &gt;gi|688589188|ref|XP_009290214.1| PREDICTED: tripartite motif-containing protein 16-like isoform X1 [Danio rerio]	gi|156914703|gb|BC152614.1|/1e-99/Danio rerio cDNA clone IMAGE:8154224 >gi|189441727|gb|BC167516.1| Xenopus tropicalis cDNA clone IMAGE:8856626	sp|Q91453|STXB_SYNHO/4e-29/Stonustoxin subunit beta OS=Synanceia horrida PE=1 SV=3	ola:101162551/2e-64/tripartite motif-containing protein 16-like; K12006 tripartite motif-containing protein 16	NA	PS50188/19.853/B30.2/SPRY domain profile.	NA
CL1.Contig17_All	gi|68394483|ref|XP_686669.1|/6.79523e-97/PREDICTED: tripartite motif-containing protein 16-like isoform X1 [Danio rerio] &gt;gi|688589188|ref|XP_009290214.1| PREDICTED: tripartite motif-containing protein 16-like isoform X1 [Danio rerio]	gi|182889297|gb|BC164909.1|/1e-125/Danio rerio zgc:63982, mRNA (cDNA clone MGC:192084 IMAGE:100060393), complete cds	sp|P20291|AL5AP_RAT/5e-44/Arachidonate 5-lipoxygenase-activating protein OS=Rattus norvegicus GN=Alox5ap PE=1 SV=2	mze:101478395/3e-53/tripartite motif-containing protein 16-like; K12006 tripartite motif-containing protein 16	NA	PTHR25462/2.7E-97/--	NA
CL1.Contig18_All	gi|688589183|ref|XP_009290212.1|/0/PREDICTED: E3 ubiquitin/ISG15 ligase TRIM25-like isoform X2 [Danio rerio]	gi|156914703|gb|BC152614.1|/0.0/Danio rerio cDNA clone IMAGE:8154224 >gi|189441727|gb|BC167516.1| Xenopus tropicalis cDNA clone IMAGE:8856626	sp|Q14258|TRI25_HUMAN/1e-58/E3 ubiquitin/ISG15 ligase TRIM25 OS=Homo sapiens GN=TRIM25 PE=1 SV=2	ola:101165097/2e-116/tripartite motif-containing protein 16-like; K12006 tripartite motif-containing protein 16	NA	SM00589/3.3E-18/--	NA
CL1.Contig19_All	gi|688589183|ref|XP_009290212.1|/0/PREDICTED: E3 ubiquitin/ISG15 ligase TRIM25-like isoform X2 [Danio rerio]	gi|319803103|ref|NM_001007387.2|/0.0/Danio rerio finTRIM family, member 72 (ftr72), mRNA	sp|Q14258|TRI25_HUMAN/2e-61/E3 ubiquitin/ISG15 ligase TRIM25 OS=Homo sapiens GN=TRIM25 PE=1 SV=2	ola:101172838/1e-118/tripartite motif-containing protein 16-like; K12023 tripartite motif-containing protein 47	NA	PS50119/9.94/Zinc finger B-box type profile.	NA
CL1.Contig20_All	gi|688589174|ref|XP_009290209.1|/3.43815e-60/PREDICTED: E3 ubiquitin/ISG15 ligase TRIM25 isoform X1 [Danio rerio]	gi|55250121|gb|BC085564.1|/7e-38/Danio rerio zgc:103602, mRNA (cDNA clone MGC:103602 IMAGE:7249090), complete cds	sp|Q99PP9|TRI16_MOUSE/1e-18/Tripartite motif-containing protein 16 OS=Mus musculus GN=Trim16 PE=2 SV=2	ola:101165262/1e-34/tripartite motif-containing protein 16-like; K12006 tripartite motif-containing protein 16	NA	PTHR24103:SF250/1.7E-61/--	NA
CL1.Contig21_All	gi|688589183|ref|XP_009290212.1|/0/PREDICTED: E3 ubiquitin/ISG15 ligase TRIM25-like isoform X2 [Danio rerio]	gi|156914703|gb|BC152614.1|/0.0/Danio rerio cDNA clone IMAGE:8154224 >gi|189441727|gb|BC167516.1| Xenopus tropicalis cDNA clone IMAGE:8856626	sp|Q14258|TRI25_HUMAN/5e-59/E3 ubiquitin/ISG15 ligase TRIM25 OS=Homo sapiens GN=TRIM25 PE=1 SV=2	dre:338307/2e-121/ftr82, id:ibd1340, sb:cb579, si:dkey-252h13.6, wu:fb99c05, zgc:153276; finTRIM family, member 82; K12023 tripartite motif-containing protein 47	NA	PTHR25462/1.2E-234/--	NA
CL1.Contig22_All	gi|688550760|ref|XP_009299043.1|/4.45386e-09/PREDICTED: uncharacterized protein LOC101882666 isoform X2 [Danio rerio]	NA	NA	NA	NA	NA	NA
CL1.Contig23_All	gi|292617529|ref|XP_686699.4|/1.21908e-08/PREDICTED: uncharacterized protein si:ch211-67e16.4 isoform X3 [Danio rerio]	NA	NA	NA	NA	NA	NA
CL1.Contig24_All	gi|688550760|ref|XP_009299043.1|/2.78422e-09/PREDICTED: uncharacterized protein LOC101882666 isoform X2 [Danio rerio]	gi|375198289|gb|JN740580.1|/3e-38/Cyprinus carpio clone 424958 microsatellite sequence	NA	NA	NA	NA	NA
CL1.Contig25_All	gi|292617529|ref|XP_686699.4|/1.30791e-08/PREDICTED: uncharacterized protein si:ch211-67e16.4 isoform X3 [Danio rerio]	gi|42820919|emb|BX323804.9|/2e-09/Zebrafish DNA sequence from clone DKEY-270K22 in linkage group 2, complete sequence	NA	NA	NA	NA	NA
CL1.Contig26_All	gi|292617529|ref|XP_686699.4|/1.25243e-08/PREDICTED: uncharacterized protein si:ch211-67e16.4 isoform X3 [Danio rerio]	gi|42820919|emb|BX323804.9|/2e-09/Zebrafish DNA sequence from clone DKEY-270K22 in linkage group 2, complete sequence	NA	NA	NA	NA	NA
CL1.Contig27_All	gi|292617529|ref|XP_686699.4|/7.58744e-09/PREDICTED: uncharacterized protein si:ch211-67e16.4 isoform X3 [Danio rerio]	gi|42820919|emb|BX323804.9|/2e-09/Zebrafish DNA sequence from clone DKEY-270K22 in linkage group 2, complete sequence	NA	NA	NA	NA	NA
CL1.Contig28_All	gi|292617529|ref|XP_686699.4|/9.39181e-09/PREDICTED: uncharacterized protein si:ch211-67e16.4 isoform X3 [Danio rerio]	gi|375178623|gb|JN720914.1|/4e-10/Cyprinus carpio clone 166905 microsatellite sequence	NA	NA	NA	NA	NA
CL1.Contig29_All	gi|292617529|ref|XP_686699.4|/8.83278e-09/PREDICTED: uncharacterized protein si:ch211-67e16.4 isoform X3 [Danio rerio]	gi|42820919|emb|BX323804.9|/2e-09/Zebrafish DNA sequence from clone DKEY-270K22 in linkage group 2, complete sequence	NA	NA	NA	NA	NA
CL1.Contig30_All	gi|292617529|ref|XP_686699.4|/1.3008e-09/PREDICTED: uncharacterized protein si:ch211-67e16.4 isoform X3 [Danio rerio]	NA	NA	NA	NA	NA	NA
CL1.Contig31_All	gi|292617529|ref|XP_686699.4|/9.70557e-26/PREDICTED: uncharacterized protein si:ch211-67e16.4 isoform X3 [Danio rerio]	NA	NA	NA	NA	NA	NA
CL1.Contig32_All	gi|292617529|ref|XP_686699.4|/1.52515e-08/PREDICTED: uncharacterized protein si:ch211-67e16.4 isoform X3 [Danio rerio]	gi|417366618|gb|JX499489.1|/7e-19/Hypophthalmichthys molitrix microsatellite Hysd545-1 sequence	NA	NA	NA	NA	NA
CL1.Contig33_All	gi|292617529|ref|XP_686699.4|/5.86033e-18/PREDICTED: uncharacterized protein si:ch211-67e16.4 isoform X3 [Danio rerio]	gi|155368447|emb|CU182107.11|/2e-06/Zebrafish DNA sequence from clone DKEY-260J10, complete sequence	NA	NA	NA	NA	NA
CL1.Contig34_All	gi|292617529|ref|XP_686699.4|/5.24015e-09/PREDICTED: uncharacterized protein si:ch211-67e16.4 isoform X3 [Danio rerio]	gi|375178623|gb|JN720914.1|/3e-10/Cyprinus carpio clone 166905 microsatellite sequence	NA	NA	NA	NA	NA
CL1.Contig35_All	gi|688589183|ref|XP_009290212.1|/0/PREDICTED: E3 ubiquitin/ISG15 ligase TRIM25-like isoform X2 [Danio rerio]	gi|55925188|ref|NM_001007372.1|/0.0/Danio rerio glutathione S-transferase omega 2 (gsto2), mRNA >gi|55250042|gb|BC085467.1| Danio rerio zgc:101897, mRNA (cDNA clone MGC:101897 IMAGE:7254451), complete cds	sp|Q9N1F5|GSTO1_PIG/7e-73/Glutathione S-transferase omega-1 OS=Sus scrofa GN=GSTO1 PE=1 SV=2	dre:492500/1e-121/gsto2, zgc:101897; glutathione S-transferase omega 2; K00799 glutathione S-transferase [EC:2.5.1.18]	NMB1953/7e-14/---	PTHR24103/7.4E-174/--	NA
CL1.Contig36_All	gi|68394483|ref|XP_686669.1|/1.50283e-61/PREDICTED: tripartite motif-containing protein 16-like isoform X1 [Danio rerio] &gt;gi|688589188|ref|XP_009290214.1| PREDICTED: tripartite motif-containing protein 16-like isoform X1 [Danio rerio]	gi|121581765|emb|CR853294.10|/4e-49/Zebrafish DNA sequence from clone DKEY-101O7 in linkage group 15, complete sequence	sp|Q91453|STXB_SYNHO/5e-25/Stonustoxin subunit beta OS=Synanceia horrida PE=1 SV=3	mze:101478395/6e-41/tripartite motif-containing protein 16-like; K12006 tripartite motif-containing protein 16	NA	PTHR24103/1.7E-75/--	NA
CL1.Contig37_All	gi|688589174|ref|XP_009290209.1|/0/PREDICTED: E3 ubiquitin/ISG15 ligase TRIM25 isoform X1 [Danio rerio]	gi|319803103|ref|NM_001007387.2|/0.0/Danio rerio finTRIM family, member 72 (ftr72), mRNA	sp|Q14258|TRI25_HUMAN/2e-63/E3 ubiquitin/ISG15 ligase TRIM25 OS=Homo sapiens GN=TRIM25 PE=1 SV=2	ola:101165097/1e-123/tripartite motif-containing protein 16-like; K12006 tripartite motif-containing protein 16	NA	PF00622/9.2E-13/SPRY domain	NA
CL1.Contig38_All	gi|688589183|ref|XP_009290212.1|/0/PREDICTED: E3 ubiquitin/ISG15 ligase TRIM25-like isoform X2 [Danio rerio]	gi|156914703|gb|BC152614.1|/0.0/Danio rerio cDNA clone IMAGE:8154224 >gi|189441727|gb|BC167516.1| Xenopus tropicalis cDNA clone IMAGE:8856626	sp|Q14258|TRI25_HUMAN/4e-60/E3 ubiquitin/ISG15 ligase TRIM25 OS=Homo sapiens GN=TRIM25 PE=1 SV=2	dre:338307/1e-119/ftr82, id:ibd1340, sb:cb579, si:dkey-252h13.6, wu:fb99c05, zgc:153276; finTRIM family, member 82; K12023 tripartite motif-containing protein 47	PM0926/1e-06/---	PS50119/10.011/Zinc finger B-box type profile.	NA
CL1.Contig39_All	gi|688589183|ref|XP_009290212.1|/0/PREDICTED: E3 ubiquitin/ISG15 ligase TRIM25-like isoform X2 [Danio rerio]	gi|156914703|gb|BC152614.1|/0.0/Danio rerio cDNA clone IMAGE:8154224 >gi|189441727|gb|BC167516.1| Xenopus tropicalis cDNA clone IMAGE:8856626	sp|Q14258|TRI25_HUMAN/7e-57/E3 ubiquitin/ISG15 ligase TRIM25 OS=Homo sapiens GN=TRIM25 PE=1 SV=2	ola:101172838/2e-114/tripartite motif-containing protein 16-like; K12023 tripartite motif-containing protein 47	NA	SM00589/2.3E-12/--	NA
CL1.Contig40_All	gi|319803104|ref|NP_001007388.2|/7.98374e-94/finTRIM family, member 72 [Danio rerio]	gi|161611621|gb|BC155852.1|/2e-47/Danio rerio cDNA clone IMAGE:6794522, partial cds	sp|A0ZSK4|STXB_SYNVE/3e-30/Neoverrucotoxin subunit beta OS=Synanceia verrucosa PE=1 SV=1	mze:101478395/5e-51/tripartite motif-containing protein 16-like; K12006 tripartite motif-containing protein 16	NA	PF13765/3.2E-17/SPRY-associated domain	NA
CL1.Contig41_All	gi|688589183|ref|XP_009290212.1|/0/PREDICTED: E3 ubiquitin/ISG15 ligase TRIM25-like isoform X2 [Danio rerio]	gi|156914703|gb|BC152614.1|/0.0/Danio rerio cDNA clone IMAGE:8154224 >gi|189441727|gb|BC167516.1| Xenopus tropicalis cDNA clone IMAGE:8856626	sp|Q14258|TRI25_HUMAN/2e-56/E3 ubiquitin/ISG15 ligase TRIM25 OS=Homo sapiens GN=TRIM25 PE=1 SV=2	ola:101172838/9e-120/tripartite motif-containing protein 16-like; K12023 tripartite motif-containing protein 47	NA	PF13765/3.4E-21/SPRY-associated domain	NA
CL1.Contig42_All	gi|68394483|ref|XP_686669.1|/5.58529e-45/PREDICTED: tripartite motif-containing protein 16-like isoform X1 [Danio rerio] &gt;gi|688589188|ref|XP_009290214.1| PREDICTED: tripartite motif-containing protein 16-like isoform X1 [Danio rerio]	gi|121581765|emb|CR853294.10|/2e-94/Zebrafish DNA sequence from clone DKEY-101O7 in linkage group 15, complete sequence	sp|Q91453|STXB_SYNHO/4e-20/Stonustoxin subunit beta OS=Synanceia horrida PE=1 SV=3	xma:102232060/2e-32/tripartite motif-containing protein 16-like; K12006 tripartite motif-containing protein 16	NA	SM00449/2.8E-9/Domain in SPla and the RYanodine Receptor.	NA
CL1.Contig43_All	gi|319803104|ref|NP_001007388.2|/0/finTRIM family, member 72 [Danio rerio]	gi|319803103|ref|NM_001007387.2|/0.0/Danio rerio finTRIM family, member 72 (ftr72), mRNA	sp|Q14258|TRI25_HUMAN/1e-58/E3 ubiquitin/ISG15 ligase TRIM25 OS=Homo sapiens GN=TRIM25 PE=1 SV=2	ola:101165097/1e-123/tripartite motif-containing protein 16-like; K12006 tripartite motif-containing protein 16	NA	PF00643/2.4E-9/B-box zinc finger	NA
CL1.Contig44_All	gi|688560199|ref|XP_009300655.1|/1.18998e-24/PREDICTED: uncharacterized protein LOC100331720 isoform X2 [Danio rerio] &gt;gi|688560203|ref|XP_009300656.1| PREDICTED: uncharacterized protein LOC100331720 isoform X2 [Danio rerio] &gt;gi|688560205|ref|XP_009300657.1| PREDICTED: uncharacterized protein LOC100331720 isoform X2 [Danio rerio]	gi|155368447|emb|CU182107.11|/3e-06/Zebrafish DNA sequence from clone DKEY-260J10, complete sequence	NA	NA	NA	NA	NA
CL1.Contig45_All	gi|292617529|ref|XP_686699.4|/6.67554e-38/PREDICTED: uncharacterized protein si:ch211-67e16.4 isoform X3 [Danio rerio]	gi|157170788|emb|CR388206.30|/8e-06/Zebrafish DNA sequence from clone DKEY-19H16 in linkage group 4, complete sequence	NA	NA	NA	NA	NA
CL1.Contig46_All	gi|292617529|ref|XP_686699.4|/3.49058e-39/PREDICTED: uncharacterized protein si:ch211-67e16.4 isoform X3 [Danio rerio]	gi|155368447|emb|CU182107.11|/3e-06/Zebrafish DNA sequence from clone DKEY-260J10, complete sequence	NA	NA	NA	NA	NA
CL1.Contig47_All	gi|41054768|ref|NP_957332.1|/0/hsp90 co-chaperone Cdc37 [Danio rerio] &gt;gi|28277925|gb|AAH45994.1| Cell division cycle 37 homolog (S. cerevisiae) [Danio rerio]	gi|41054767|ref|NM_201038.1|/0.0/Danio rerio cell division cycle 37 homolog (S. cerevisiae) (cdc37), mRNA >gi|28277924|gb|BC045994.1| Danio rerio cell division cycle 37 homolog (S. cerevisiae), mRNA (cDNA clone MGC:56210 IMAGE:5600620), complete cds	sp|Q9DGQ7|CDC37_TETFL/0.0/Hsp90 co-chaperone Cdc37 OS=Tetraodon fluviatilis GN=cdc37 PE=3 SV=1	dre:394013/0.0/cdc37, zgc:56210; cell division cycle 37 homolog (S. cerevisiae); K09554 cell division cycle protein 37	NA	SM01070/5.5E-87/Cdc37 Hsp90 binding domain	biological_process:GO:0051301//cell division;molecular_function:GO:0019901//protein kinase binding;
CL1.Contig48_All	gi|688589183|ref|XP_009290212.1|/0/PREDICTED: E3 ubiquitin/ISG15 ligase TRIM25-like isoform X2 [Danio rerio]	gi|55250121|gb|BC085564.1|/0.0/Danio rerio zgc:103602, mRNA (cDNA clone MGC:103602 IMAGE:7249090), complete cds	sp|Q14258|TRI25_HUMAN/1e-60/E3 ubiquitin/ISG15 ligase TRIM25 OS=Homo sapiens GN=TRIM25 PE=1 SV=2	ola:101172838/3e-115/tripartite motif-containing protein 16-like; K12023 tripartite motif-containing protein 47	NA	PF13765/4.2E-19/SPRY-associated domain	NA
CL1.Contig49_All	gi|688589183|ref|XP_009290212.1|/0/PREDICTED: E3 ubiquitin/ISG15 ligase TRIM25-like isoform X2 [Danio rerio]	gi|156914703|gb|BC152614.1|/0.0/Danio rerio cDNA clone IMAGE:8154224 >gi|189441727|gb|BC167516.1| Xenopus tropicalis cDNA clone IMAGE:8856626	sp|Q14258|TRI25_HUMAN/2e-59/E3 ubiquitin/ISG15 ligase TRIM25 OS=Homo sapiens GN=TRIM25 PE=1 SV=2	ola:101165097/1e-118/tripartite motif-containing protein 16-like; K12006 tripartite motif-containing protein 16	NA	PTHR24103/2.5E-238/--	NA
CL1.Contig50_All	gi|292617529|ref|XP_686699.4|/3.16469e-09/PREDICTED: uncharacterized protein si:ch211-67e16.4 isoform X3 [Danio rerio]	gi|375216027|gb|JN758317.1|/2e-66/Cyprinus carpio clone 655724 microsatellite sequence	NA	NA	NA	NA	NA
CL1.Contig51_All	gi|68394483|ref|XP_686669.1|/3.36204e-87/PREDICTED: tripartite motif-containing protein 16-like isoform X1 [Danio rerio] &gt;gi|688589188|ref|XP_009290214.1| PREDICTED: tripartite motif-containing protein 16-like isoform X1 [Danio rerio]	gi|121581765|emb|CR853294.10|/3e-35/Zebrafish DNA sequence from clone DKEY-101O7 in linkage group 15, complete sequence	sp|Q99PP9|TRI16_MOUSE/1e-32/Tripartite motif-containing protein 16 OS=Mus musculus GN=Trim16 PE=2 SV=2	mze:101480682/1e-44/tripartite motif-containing protein 16-like protein; K12006 tripartite motif-containing protein 16	NA	PF00622/1.3E-13/SPRY domain	NA
CL1.Contig52_All	gi|319803104|ref|NP_001007388.2|/0/finTRIM family, member 72 [Danio rerio]	gi|319803103|ref|NM_001007387.2|/0.0/Danio rerio finTRIM family, member 72 (ftr72), mRNA	sp|Q99PP9|TRI16_MOUSE/2e-52/Tripartite motif-containing protein 16 OS=Mus musculus GN=Trim16 PE=2 SV=2	dre:338307/9e-116/ftr82, id:ibd1340, sb:cb579, si:dkey-252h13.6, wu:fb99c05, zgc:153276; finTRIM family, member 82; K12023 tripartite motif-containing protein 47	NA	PF15227/5.0E-10/zinc finger of C3HC4-type, RING	NA
CL1.Contig53_All	NA	gi|374428416|emb|FQ310508.3|/2e-12/Dicentrarchus labrax chromosome sequence corresponding to linkage group 18, complete sequence	NA	NA	NA	NA	NA
CL1.Contig54_All	gi|68394483|ref|XP_686669.1|/1.13702e-82/PREDICTED: tripartite motif-containing protein 16-like isoform X1 [Danio rerio] &gt;gi|688589188|ref|XP_009290214.1| PREDICTED: tripartite motif-containing protein 16-like isoform X1 [Danio rerio]	gi|121581765|emb|CR853294.10|/5e-39/Zebrafish DNA sequence from clone DKEY-101O7 in linkage group 15, complete sequence	sp|Q91453|STXB_SYNHO/5e-29/Stonustoxin subunit beta OS=Synanceia horrida PE=1 SV=3	ola:101162551/2e-46/tripartite motif-containing protein 16-like; K12006 tripartite motif-containing protein 16	NA	SM00449/6.4E-6/Domain in SPla and the RYanodine Receptor.	NA
CL1.Contig55_All	gi|688589183|ref|XP_009290212.1|/6.15665e-174/PREDICTED: E3 ubiquitin/ISG15 ligase TRIM25-like isoform X2 [Danio rerio]	gi|319803103|ref|NM_001007387.2|/0.0/Danio rerio finTRIM family, member 72 (ftr72), mRNA	sp|Q99PP9|TRI16_MOUSE/2e-47/Tripartite motif-containing protein 16 OS=Mus musculus GN=Trim16 PE=2 SV=2	mze:101478395/1e-88/tripartite motif-containing protein 16-like; K12006 tripartite motif-containing protein 16	NA	PF00622/7.8E-13/SPRY domain	NA
CL2.Contig1_All	gi|528519709|ref|XP_005162742.1|/0/PREDICTED: nucleoporin p58/p45 isoform X4 [Danio rerio]	gi|47086038|ref|NM_213229.1|/0.0/Danio rerio nucleoporin like 1 (nupl1), mRNA >gi|46250239|gb|BC068367.1| Danio rerio nucleoporin like 1, mRNA (cDNA clone MGC:85711 IMAGE:6965948), complete cds	sp|Q9BVL2|NUPL1_HUMAN/4e-160/Nucleoporin p58/p45 OS=Homo sapiens GN=NUPL1 PE=1 SV=1	dre:406510/0.0/nupl1, wu:fc45d07, wu:fi14f12, wu:fi21d10, zgc:113941, zgc:85711; nucleoporin like 1; K14307 nucleoporin p58/p45	mll2848/3e-07/---	PTHR13437/1.7E-178/--	biological_process:GO:0006913//nucleocytoplasmic transport;cellular_component:GO:0005643//nuclear pore;
CL2.Contig2_All	gi|528519709|ref|XP_005162742.1|/0/PREDICTED: nucleoporin p58/p45 isoform X4 [Danio rerio]	gi|47086038|ref|NM_213229.1|/0.0/Danio rerio nucleoporin like 1 (nupl1), mRNA >gi|46250239|gb|BC068367.1| Danio rerio nucleoporin like 1, mRNA (cDNA clone MGC:85711 IMAGE:6965948), complete cds	sp|Q9BVL2|NUPL1_HUMAN/2e-159/Nucleoporin p58/p45 OS=Homo sapiens GN=NUPL1 PE=1 SV=1	dre:406510/0.0/nupl1, wu:fc45d07, wu:fi14f12, wu:fi21d10, zgc:113941, zgc:85711; nucleoporin like 1; K14307 nucleoporin p58/p45	mll2848/1e-06/---	PTHR13437/5.7E-176/--	biological_process:GO:0006913//nucleocytoplasmic transport;cellular_component:GO:0005643//nuclear pore;
CL2.Contig3_All	gi|528519709|ref|XP_005162742.1|/0/PREDICTED: nucleoporin p58/p45 isoform X4 [Danio rerio]	gi|47086038|ref|NM_213229.1|/0.0/Danio rerio nucleoporin like 1 (nupl1), mRNA >gi|46250239|gb|BC068367.1| Danio rerio nucleoporin like 1, mRNA (cDNA clone MGC:85711 IMAGE:6965948), complete cds	sp|Q9BVL2|NUPL1_HUMAN/6e-179/Nucleoporin p58/p45 OS=Homo sapiens GN=NUPL1 PE=1 SV=1	dre:406510/0.0/nupl1, wu:fc45d07, wu:fi14f12, wu:fi21d10, zgc:113941, zgc:85711; nucleoporin like 1; K14307 nucleoporin p58/p45	mll2848/4e-07/---	PTHR13437/5.1E-195/--	biological_process:GO:0006913//nucleocytoplasmic transport;cellular_component:GO:0005643//nuclear pore;
CL2.Contig4_All	gi|528519707|ref|XP_005162741.1|/0/PREDICTED: nucleoporin p58/p45 isoform X3 [Danio rerio]	gi|47086038|ref|NM_213229.1|/0.0/Danio rerio nucleoporin like 1 (nupl1), mRNA >gi|46250239|gb|BC068367.1| Danio rerio nucleoporin like 1, mRNA (cDNA clone MGC:85711 IMAGE:6965948), complete cds	sp|Q9BVL2|NUPL1_HUMAN/0.0/Nucleoporin p58/p45 OS=Homo sapiens GN=NUPL1 PE=1 SV=1	dre:406510/0.0/nupl1, wu:fc45d07, wu:fi14f12, wu:fi21d10, zgc:113941, zgc:85711; nucleoporin like 1; K14307 nucleoporin p58/p45	mll2848/4e-07/---	PTHR13437/4.9E-213/--	biological_process:GO:0006913//nucleocytoplasmic transport;cellular_component:GO:0005643//nuclear pore;
CL2.Contig5_All	NA	gi|99077846|emb|CR847958.6|/1e-36/Zebrafish DNA sequence from clone CH211-203L23 in linkage group 24, complete sequence	sp|Q9BVL2|NUPL1_HUMAN/5e-06/Nucleoporin p58/p45 OS=Homo sapiens GN=NUPL1 PE=1 SV=1	NA	NA	NA	NA
CL2.Contig6_All	gi|528519701|ref|XP_005162738.1|/0/PREDICTED: nucleoporin p58/p45 isoform X1 [Danio rerio]	gi|47086038|ref|NM_213229.1|/0.0/Danio rerio nucleoporin like 1 (nupl1), mRNA >gi|46250239|gb|BC068367.1| Danio rerio nucleoporin like 1, mRNA (cDNA clone MGC:85711 IMAGE:6965948), complete cds	sp|Q9BVL2|NUPL1_HUMAN/0.0/Nucleoporin p58/p45 OS=Homo sapiens GN=NUPL1 PE=1 SV=1	dre:406510/0.0/nupl1, wu:fc45d07, wu:fi14f12, wu:fi21d10, zgc:113941, zgc:85711; nucleoporin like 1; K14307 nucleoporin p58/p45	mll2848/6e-07/---	PTHR13437/3.7E-229/--	biological_process:GO:0006913//nucleocytoplasmic transport;cellular_component:GO:0005643//nuclear pore;
CL2.Contig7_All	gi|528519701|ref|XP_005162738.1|/0/PREDICTED: nucleoporin p58/p45 isoform X1 [Danio rerio]	gi|47086038|ref|NM_213229.1|/0.0/Danio rerio nucleoporin like 1 (nupl1), mRNA >gi|46250239|gb|BC068367.1| Danio rerio nucleoporin like 1, mRNA (cDNA clone MGC:85711 IMAGE:6965948), complete cds	sp|Q9BVL2|NUPL1_HUMAN/0.0/Nucleoporin p58/p45 OS=Homo sapiens GN=NUPL1 PE=1 SV=1	dre:406510/0.0/nupl1, wu:fc45d07, wu:fi14f12, wu:fi21d10, zgc:113941, zgc:85711; nucleoporin like 1; K14307 nucleoporin p58/p45	CC1007/1e-08/---	PTHR13437/5.0E-233/--	biological_process:GO:0006913//nucleocytoplasmic transport;cellular_component:GO:0005643//nuclear pore;
CL2.Contig8_All	gi|528519707|ref|XP_005162741.1|/0/PREDICTED: nucleoporin p58/p45 isoform X3 [Danio rerio]	gi|47086038|ref|NM_213229.1|/0.0/Danio rerio nucleoporin like 1 (nupl1), mRNA >gi|46250239|gb|BC068367.1| Danio rerio nucleoporin like 1, mRNA (cDNA clone MGC:85711 IMAGE:6965948), complete cds	sp|Q8R332|NUPL1_MOUSE/0.0/Nucleoporin p58/p45 OS=Mus musculus GN=Nupl1 PE=1 SV=1	dre:406510/0.0/nupl1, wu:fc45d07, wu:fi14f12, wu:fi21d10, zgc:113941, zgc:85711; nucleoporin like 1; K14307 nucleoporin p58/p45	CC1007/4e-07/---	PTHR13437/3.3E-205/--	biological_process:GO:0006913//nucleocytoplasmic transport;cellular_component:GO:0005643//nuclear pore;
CL2.Contig9_All	gi|528519709|ref|XP_005162742.1|/0/PREDICTED: nucleoporin p58/p45 isoform X4 [Danio rerio]	gi|47086038|ref|NM_213229.1|/0.0/Danio rerio nucleoporin like 1 (nupl1), mRNA >gi|46250239|gb|BC068367.1| Danio rerio nucleoporin like 1, mRNA (cDNA clone MGC:85711 IMAGE:6965948), complete cds	sp|Q8R332|NUPL1_MOUSE/9e-174/Nucleoporin p58/p45 OS=Mus musculus GN=Nupl1 PE=1 SV=1	dre:406510/0.0/nupl1, wu:fc45d07, wu:fi14f12, wu:fi21d10, zgc:113941, zgc:85711; nucleoporin like 1; K14307 nucleoporin p58/p45	CC1007/5e-07/---	PTHR13437/8.1E-186/--	biological_process:GO:0006913//nucleocytoplasmic transport;cellular_component:GO:0005643//nuclear pore;
CL2.Contig10_All	gi|528519701|ref|XP_005162738.1|/0/PREDICTED: nucleoporin p58/p45 isoform X1 [Danio rerio]	gi|47086038|ref|NM_213229.1|/0.0/Danio rerio nucleoporin like 1 (nupl1), mRNA >gi|46250239|gb|BC068367.1| Danio rerio nucleoporin like 1, mRNA (cDNA clone MGC:85711 IMAGE:6965948), complete cds	sp|Q9BVL2|NUPL1_HUMAN/6e-166/Nucleoporin p58/p45 OS=Homo sapiens GN=NUPL1 PE=1 SV=1	dre:406510/0.0/nupl1, wu:fc45d07, wu:fi14f12, wu:fi21d10, zgc:113941, zgc:85711; nucleoporin like 1; K14307 nucleoporin p58/p45	NA	PTHR13437/1.0E-180/--	biological_process:GO:0006913//nucleocytoplasmic transport;cellular_component:GO:0005643//nuclear pore;
CL2.Contig11_All	gi|528519709|ref|XP_005162742.1|/0/PREDICTED: nucleoporin p58/p45 isoform X4 [Danio rerio]	gi|47086038|ref|NM_213229.1|/0.0/Danio rerio nucleoporin like 1 (nupl1), mRNA >gi|46250239|gb|BC068367.1| Danio rerio nucleoporin like 1, mRNA (cDNA clone MGC:85711 IMAGE:6965948), complete cds	sp|Q9BVL2|NUPL1_HUMAN/0.0/Nucleoporin p58/p45 OS=Homo sapiens GN=NUPL1 PE=1 SV=1	dre:406510/0.0/nupl1, wu:fc45d07, wu:fi14f12, wu:fi21d10, zgc:113941, zgc:85711; nucleoporin like 1; K14307 nucleoporin p58/p45	CC1007/8e-09/---	PTHR13437/3.5E-199/--	biological_process:GO:0006913//nucleocytoplasmic transport;cellular_component:GO:0005643//nuclear pore;
CL2.Contig12_All	gi|528519703|ref|XP_005162739.1|/0/PREDICTED: nucleoporin p58/p45 isoform X2 [Danio rerio]	gi|47086038|ref|NM_213229.1|/0.0/Danio rerio nucleoporin like 1 (nupl1), mRNA >gi|46250239|gb|BC068367.1| Danio rerio nucleoporin like 1, mRNA (cDNA clone MGC:85711 IMAGE:6965948), complete cds	sp|Q8R332|NUPL1_MOUSE/0.0/Nucleoporin p58/p45 OS=Mus musculus GN=Nupl1 PE=1 SV=1	dre:406510/0.0/nupl1, wu:fc45d07, wu:fi14f12, wu:fi21d10, zgc:113941, zgc:85711; nucleoporin like 1; K14307 nucleoporin p58/p45	CC1007/4e-08/---	PTHR13437/7.8E-224/--	biological_process:GO:0006913//nucleocytoplasmic transport;cellular_component:GO:0005643//nuclear pore;
CL2.Contig13_All	gi|528519707|ref|XP_005162741.1|/0/PREDICTED: nucleoporin p58/p45 isoform X3 [Danio rerio]	gi|47086038|ref|NM_213229.1|/0.0/Danio rerio nucleoporin like 1 (nupl1), mRNA >gi|46250239|gb|BC068367.1| Danio rerio nucleoporin like 1, mRNA (cDNA clone MGC:85711 IMAGE:6965948), complete cds	sp|Q9BVL2|NUPL1_HUMAN/0.0/Nucleoporin p58/p45 OS=Homo sapiens GN=NUPL1 PE=1 SV=1	dre:406510/0.0/nupl1, wu:fc45d07, wu:fi14f12, wu:fi21d10, zgc:113941, zgc:85711; nucleoporin like 1; K14307 nucleoporin p58/p45	CC1007/8e-09/---	PTHR13437/2.8E-217/--	biological_process:GO:0006913//nucleocytoplasmic transport;cellular_component:GO:0005643//nuclear pore;
CL2.Contig14_All	gi|528519703|ref|XP_005162739.1|/7.75115e-131/PREDICTED: nucleoporin p58/p45 isoform X2 [Danio rerio]	gi|47086038|ref|NM_213229.1|/0.0/Danio rerio nucleoporin like 1 (nupl1), mRNA >gi|46250239|gb|BC068367.1| Danio rerio nucleoporin like 1, mRNA (cDNA clone MGC:85711 IMAGE:6965948), complete cds	sp|Q8R332|NUPL1_MOUSE/2e-114/Nucleoporin p58/p45 OS=Mus musculus GN=Nupl1 PE=1 SV=1	dre:406510/5e-131/nupl1, wu:fc45d07, wu:fi14f12, wu:fi21d10, zgc:113941, zgc:85711; nucleoporin like 1; K14307 nucleoporin p58/p45	NA	PTHR13437/1.0E-127/--	biological_process:GO:0006913//nucleocytoplasmic transport;cellular_component:GO:0005643//nuclear pore;
CL3.Contig1_All	gi|47085979|ref|NP_998355.1|/7.92112e-136/tumor necrosis factor receptor superfamily member 1A precursor [Danio rerio] &gt;gi|46249736|gb|AAH68424.1| Tumor necrosis factor receptor superfamily, member 1a [Danio rerio]	gi|375218356|gb|JN760647.1|/1e-113/Cyprinus carpio clone 677454 microsatellite sequence	sp|P22934|TNR1A_RAT/7e-23/Tumor necrosis factor receptor superfamily member 1A OS=Rattus norvegicus GN=Tnfrsf1a PE=2 SV=2	dre:406471/1e-136/tnfrsf1a, wu:fj65b10, zgc:85914; tumor necrosis factor receptor superfamily, member 1a; K03158 tumor necrosis factor receptor superfamily member 1A	NA	PS00652/-/TNFR/NGFR family cysteine-rich region signature.	biological_process:GO:0042742//defense response to bacterium;GO:0045087//innate immune response;
CL3.Contig2_All	gi|47085979|ref|NP_998355.1|/1.14518e-137/tumor necrosis factor receptor superfamily member 1A precursor [Danio rerio] &gt;gi|46249736|gb|AAH68424.1| Tumor necrosis factor receptor superfamily, member 1a [Danio rerio]	gi|375218356|gb|JN760647.1|/1e-113/Cyprinus carpio clone 677454 microsatellite sequence	sp|P22934|TNR1A_RAT/7e-25/Tumor necrosis factor receptor superfamily member 1A OS=Rattus norvegicus GN=Tnfrsf1a PE=2 SV=2	dre:406471/2e-138/tnfrsf1a, wu:fj65b10, zgc:85914; tumor necrosis factor receptor superfamily, member 1a; K03158 tumor necrosis factor receptor superfamily member 1A	NA	PF00531/7.1E-8/Death domain	biological_process:GO:0042742//defense response to bacterium;GO:0045087//innate immune response;
CL3.Contig3_All	gi|47085979|ref|NP_998355.1|/1.18481e-134/tumor necrosis factor receptor superfamily member 1A precursor [Danio rerio] &gt;gi|46249736|gb|AAH68424.1| Tumor necrosis factor receptor superfamily, member 1a [Danio rerio]	gi|375218356|gb|JN760647.1|/1e-125/Cyprinus carpio clone 677454 microsatellite sequence	sp|P22934|TNR1A_RAT/7e-23/Tumor necrosis factor receptor superfamily member 1A OS=Rattus norvegicus GN=Tnfrsf1a PE=2 SV=2	dre:406471/2e-135/tnfrsf1a, wu:fj65b10, zgc:85914; tumor necrosis factor receptor superfamily, member 1a; K03158 tumor necrosis factor receptor superfamily member 1A	NA	PS50050/11.842/TNFR/NGFR family cysteine-rich region domain profile.	biological_process:GO:0042742//defense response to bacterium;GO:0045087//innate immune response;
CL3.Contig4_All	gi|47085979|ref|NP_998355.1|/8.48411e-55/tumor necrosis factor receptor superfamily member 1A precursor [Danio rerio] &gt;gi|46249736|gb|AAH68424.1| Tumor necrosis factor receptor superfamily, member 1a [Danio rerio]	gi|375218356|gb|JN760647.1|/1e-113/Cyprinus carpio clone 677454 microsatellite sequence	sp|O19131|TNR1A_BOVIN/2e-07/Tumor necrosis factor receptor superfamily member 1A OS=Bos taurus GN=TNFRSF1A PE=2 SV=1	dre:406471/1e-55/tnfrsf1a, wu:fj65b10, zgc:85914; tumor necrosis factor receptor superfamily, member 1a; K03158 tumor necrosis factor receptor superfamily member 1A	NA	NA	biological_process:GO:0007165//signal transduction;GO:0042742//defense response to bacterium;GO:0045087//innate immune response;
CL3.Contig5_All	gi|47085979|ref|NP_998355.1|/1.25939e-137/tumor necrosis factor receptor superfamily member 1A precursor [Danio rerio] &gt;gi|46249736|gb|AAH68424.1| Tumor necrosis factor receptor superfamily, member 1a [Danio rerio]	gi|375218356|gb|JN760647.1|/1e-116/Cyprinus carpio clone 677454 microsatellite sequence	sp|P22934|TNR1A_RAT/3e-24/Tumor necrosis factor receptor superfamily member 1A OS=Rattus norvegicus GN=Tnfrsf1a PE=2 SV=2	dre:406471/2e-138/tnfrsf1a, wu:fj65b10, zgc:85914; tumor necrosis factor receptor superfamily, member 1a; K03158 tumor necrosis factor receptor superfamily member 1A	NA	SM00208/2.5/Tumor necrosis factor receptor / nerve growth factor receptor repeats.	biological_process:GO:0042742//defense response to bacterium;GO:0045087//innate immune response;
CL3.Contig6_All	gi|47085979|ref|NP_998355.1|/3.64269e-136/tumor necrosis factor receptor superfamily member 1A precursor [Danio rerio] &gt;gi|46249736|gb|AAH68424.1| Tumor necrosis factor receptor superfamily, member 1a [Danio rerio]	gi|375218356|gb|JN760647.1|/1e-116/Cyprinus carpio clone 677454 microsatellite sequence	sp|P22934|TNR1A_RAT/3e-23/Tumor necrosis factor receptor superfamily member 1A OS=Rattus norvegicus GN=Tnfrsf1a PE=2 SV=2	dre:406471/6e-137/tnfrsf1a, wu:fj65b10, zgc:85914; tumor necrosis factor receptor superfamily, member 1a; K03158 tumor necrosis factor receptor superfamily member 1A	NA	PS50050/11.842/TNFR/NGFR family cysteine-rich region domain profile.	biological_process:GO:0042742//defense response to bacterium;GO:0045087//innate immune response;
CL3.Contig7_All	gi|47085979|ref|NP_998355.1|/1.94165e-139/tumor necrosis factor receptor superfamily member 1A precursor [Danio rerio] &gt;gi|46249736|gb|AAH68424.1| Tumor necrosis factor receptor superfamily, member 1a [Danio rerio]	gi|375218356|gb|JN760647.1|/1e-116/Cyprinus carpio clone 677454 microsatellite sequence	sp|P22934|TNR1A_RAT/1e-33/Tumor necrosis factor receptor superfamily member 1A OS=Rattus norvegicus GN=Tnfrsf1a PE=2 SV=2	dre:406471/3e-140/tnfrsf1a, wu:fj65b10, zgc:85914; tumor necrosis factor receptor superfamily, member 1a; K03158 tumor necrosis factor receptor superfamily member 1A	NA	PTHR23097/1.9E-82/--	biological_process:GO:0042742//defense response to bacterium;GO:0045087//innate immune response;
CL3.Contig8_All	NA	gi|375218356|gb|JN760647.1|/1e-10/Cyprinus carpio clone 677454 microsatellite sequence	NA	NA	NA	NA	NA
CL4.Contig1_All	gi|528508642|ref|XP_001921675.3|/0/PREDICTED: remodeling and spacing factor 1 isoform X1 [Danio rerio]	gi|375230067|gb|JN772358.1|/0.0/Cyprinus carpio clone 822163 microsatellite sequence	sp|Q96T23|RSF1_HUMAN/2e-141/Remodeling and spacing factor 1 OS=Homo sapiens GN=RSF1 PE=1 SV=2	dre:564825/0.0/rsf1a, si:ch73-39g20.1; remodeling and spacing factor 1a; K11657 remodeling and spacing factor 1	SPAC140.02/4e-08/---	PS50016/9.695/Zinc finger PHD-type profile.	NA
CL4.Contig2_All	gi|145587688|ref|NP_001019624.1|/0/RNA polymerase II-associated factor 1 homolog [Danio rerio] &gt;gi|82277925|sp|Q4U0S5.1|PAF1_DANRE RecName: Full=RNA polymerase II-associated factor 1 homolog; AltName: Full=PD2-like protein [Danio rerio] &gt;gi|66277459|gb|AAY44602.1| PD2-like protein [Danio rerio] &gt;gi|141795323|gb|AAI39614.1| Paf1l protein [Danio rerio]	gi|145587687|ref|NM_001024453.1|/0.0/Danio rerio paf1, RNA polymerase II associated factor, homolog (S. cerevisiae) (paf1), mRNA >gi|141795322|gb|BC139613.1| Danio rerio paf1, RNA polymerase II associated factor, homolog (S. cerevisiae), like, mRNA (cDNA clone MGC:162706 IMAGE:6906070), complete cds	sp|Q4U0S5|PAF1_DANRE/0.0/RNA polymerase II-associated factor 1 homolog OS=Danio rerio GN=paf1 PE=1 SV=1	dre:553020/0.0/paf1, im:6906070, paf1l, wu:fb80a09; paf1, RNA polymerase II associated factor, homolog (S. cerevisiae); K15174 RNA polymerase II-associated factor 1	XF1267/1e-07/---	PTHR23188/6.1E-198/--	biological_process:GO:0000122//negative regulation of transcription from RNA polymerase II promoter;GO:0032968//positive regulation of transcription elongation from RNA polymerase II promoter;GO:0007507//heart development;GO:0045944//positive regulation of transcription from RNA polymerase II promoter;cellular_component:GO:0016593//Cdc73/Paf1 complex;molecular_function:GO:0000993//RNA polymerase …
CL4.Contig3_All	gi|145587688|ref|NP_001019624.1|/0/RNA polymerase II-associated factor 1 homolog [Danio rerio] &gt;gi|82277925|sp|Q4U0S5.1|PAF1_DANRE RecName: Full=RNA polymerase II-associated factor 1 homolog; AltName: Full=PD2-like protein [Danio rerio] &gt;gi|66277459|gb|AAY44602.1| PD2-like protein [Danio rerio] &gt;gi|141795323|gb|AAI39614.1| Paf1l protein [Danio rerio]	gi|145587687|ref|NM_001024453.1|/0.0/Danio rerio paf1, RNA polymerase II associated factor, homolog (S. cerevisiae) (paf1), mRNA >gi|141795322|gb|BC139613.1| Danio rerio paf1, RNA polymerase II associated factor, homolog (S. cerevisiae), like, mRNA (cDNA clone MGC:162706 IMAGE:6906070), complete cds	sp|Q4U0S5|PAF1_DANRE/0.0/RNA polymerase II-associated factor 1 homolog OS=Danio rerio GN=paf1 PE=1 SV=1	dre:553020/0.0/paf1, im:6906070, paf1l, wu:fb80a09; paf1, RNA polymerase II associated factor, homolog (S. cerevisiae); K15174 RNA polymerase II-associated factor 1	XF1267/1e-07/---	PTHR23188/9.3E-199/--	biological_process:GO:0000122//negative regulation of transcription from RNA polymerase II promoter;GO:0032968//positive regulation of transcription elongation from RNA polymerase II promoter;GO:0007507//heart development;GO:0045944//positive regulation of transcription from RNA polymerase II promoter;cellular_component:GO:0016593//Cdc73/Paf1 complex;molecular_function:GO:0000993//RNA polymerase …
CL4.Contig4_All	gi|145587688|ref|NP_001019624.1|/0/RNA polymerase II-associated factor 1 homolog [Danio rerio] &gt;gi|82277925|sp|Q4U0S5.1|PAF1_DANRE RecName: Full=RNA polymerase II-associated factor 1 homolog; AltName: Full=PD2-like protein [Danio rerio] &gt;gi|66277459|gb|AAY44602.1| PD2-like protein [Danio rerio] &gt;gi|141795323|gb|AAI39614.1| Paf1l protein [Danio rerio]	gi|145587687|ref|NM_001024453.1|/0.0/Danio rerio paf1, RNA polymerase II associated factor, homolog (S. cerevisiae) (paf1), mRNA >gi|141795322|gb|BC139613.1| Danio rerio paf1, RNA polymerase II associated factor, homolog (S. cerevisiae), like, mRNA (cDNA clone MGC:162706 IMAGE:6906070), complete cds	sp|Q4U0S5|PAF1_DANRE/0.0/RNA polymerase II-associated factor 1 homolog OS=Danio rerio GN=paf1 PE=1 SV=1	dre:553020/0.0/paf1, im:6906070, paf1l, wu:fb80a09; paf1, RNA polymerase II associated factor, homolog (S. cerevisiae); K15174 RNA polymerase II-associated factor 1	XF1267/2e-11/---	PTHR23188/7.4E-200/--	biological_process:GO:0000122//negative regulation of transcription from RNA polymerase II promoter;GO:0032968//positive regulation of transcription elongation from RNA polymerase II promoter;GO:0007507//heart development;GO:0045944//positive regulation of transcription from RNA polymerase II promoter;cellular_component:GO:0016593//Cdc73/Paf1 complex;molecular_function:GO:0000993//RNA polymerase …
CL4.Contig5_All	gi|145587688|ref|NP_001019624.1|/0/RNA polymerase II-associated factor 1 homolog [Danio rerio] &gt;gi|82277925|sp|Q4U0S5.1|PAF1_DANRE RecName: Full=RNA polymerase II-associated factor 1 homolog; AltName: Full=PD2-like protein [Danio rerio] &gt;gi|66277459|gb|AAY44602.1| PD2-like protein [Danio rerio] &gt;gi|141795323|gb|AAI39614.1| Paf1l protein [Danio rerio]	gi|145587687|ref|NM_001024453.1|/0.0/Danio rerio paf1, RNA polymerase II associated factor, homolog (S. cerevisiae) (paf1), mRNA >gi|141795322|gb|BC139613.1| Danio rerio paf1, RNA polymerase II associated factor, homolog (S. cerevisiae), like, mRNA (cDNA clone MGC:162706 IMAGE:6906070), complete cds	sp|Q4U0S5|PAF1_DANRE/0.0/RNA polymerase II-associated factor 1 homolog OS=Danio rerio GN=paf1 PE=1 SV=1	dre:553020/0.0/paf1, im:6906070, paf1l, wu:fb80a09; paf1, RNA polymerase II associated factor, homolog (S. cerevisiae); K15174 RNA polymerase II-associated factor 1	XF1267/2e-11/---	PTHR23188/6.4E-198/--	biological_process:GO:0000122//negative regulation of transcription from RNA polymerase II promoter;GO:0032968//positive regulation of transcription elongation from RNA polymerase II promoter;GO:0007507//heart development;GO:0045944//positive regulation of transcription from RNA polymerase II promoter;cellular_component:GO:0016593//Cdc73/Paf1 complex;molecular_function:GO:0000993//RNA polymerase …
CL4.Contig6_All	gi|145587688|ref|NP_001019624.1|/8.90543e-27/RNA polymerase II-associated factor 1 homolog [Danio rerio] &gt;gi|82277925|sp|Q4U0S5.1|PAF1_DANRE RecName: Full=RNA polymerase II-associated factor 1 homolog; AltName: Full=PD2-like protein [Danio rerio] &gt;gi|66277459|gb|AAY44602.1| PD2-like protein [Danio rerio] &gt;gi|141795323|gb|AAI39614.1| Paf1l protein [Danio rerio]	gi|145587687|ref|NM_001024453.1|/1e-38/Danio rerio paf1, RNA polymerase II associated factor, homolog (S. cerevisiae) (paf1), mRNA >gi|141795322|gb|BC139613.1| Danio rerio paf1, RNA polymerase II associated factor, homolog (S. cerevisiae), like, mRNA (cDNA clone MGC:162706 IMAGE:6906070), complete cds	sp|Q4U0S5|PAF1_DANRE/1e-28/RNA polymerase II-associated factor 1 homolog OS=Danio rerio GN=paf1 PE=1 SV=1	dre:553020/1e-27/paf1, im:6906070, paf1l, wu:fb80a09; paf1, RNA polymerase II associated factor, homolog (S. cerevisiae); K15174 RNA polymerase II-associated factor 1	NA	PTHR23188/4.4E-22/--	biological_process:GO:0000122//negative regulation of transcription from RNA polymerase II promoter;GO:0032968//positive regulation of transcription elongation from RNA polymerase II promoter;GO:0007507//heart development;GO:0045944//positive regulation of transcription from RNA polymerase II promoter;cellular_component:GO:0016593//Cdc73/Paf1 complex;molecular_function:GO:0000993//RNA polymerase …
CL4.Contig7_All	gi|145587688|ref|NP_001019624.1|/0/RNA polymerase II-associated factor 1 homolog [Danio rerio] &gt;gi|82277925|sp|Q4U0S5.1|PAF1_DANRE RecName: Full=RNA polymerase II-associated factor 1 homolog; AltName: Full=PD2-like protein [Danio rerio] &gt;gi|66277459|gb|AAY44602.1| PD2-like protein [Danio rerio] &gt;gi|141795323|gb|AAI39614.1| Paf1l protein [Danio rerio]	gi|145587687|ref|NM_001024453.1|/0.0/Danio rerio paf1, RNA polymerase II associated factor, homolog (S. cerevisiae) (paf1), mRNA >gi|141795322|gb|BC139613.1| Danio rerio paf1, RNA polymerase II associated factor, homolog (S. cerevisiae), like, mRNA (cDNA clone MGC:162706 IMAGE:6906070), complete cds	sp|Q4U0S5|PAF1_DANRE/0.0/RNA polymerase II-associated factor 1 homolog OS=Danio rerio GN=paf1 PE=1 SV=1	dre:553020/0.0/paf1, im:6906070, paf1l, wu:fb80a09; paf1, RNA polymerase II associated factor, homolog (S. cerevisiae); K15174 RNA polymerase II-associated factor 1	SPAC140.02/3e-12/---	PTHR23188/2.0E-210/--	biological_process:GO:0000122//negative regulation of transcription from RNA polymerase II promoter;GO:0032968//positive regulation of transcription elongation from RNA polymerase II promoter;GO:0007507//heart development;GO:0045944//positive regulation of transcription from RNA polymerase II promoter;cellular_component:GO:0016593//Cdc73/Paf1 complex;molecular_function:GO:0000993//RNA polymerase …
CL4.Contig8_All	gi|145587688|ref|NP_001019624.1|/0/RNA polymerase II-associated factor 1 homolog [Danio rerio] &gt;gi|82277925|sp|Q4U0S5.1|PAF1_DANRE RecName: Full=RNA polymerase II-associated factor 1 homolog; AltName: Full=PD2-like protein [Danio rerio] &gt;gi|66277459|gb|AAY44602.1| PD2-like protein [Danio rerio] &gt;gi|141795323|gb|AAI39614.1| Paf1l protein [Danio rerio]	gi|145587687|ref|NM_001024453.1|/0.0/Danio rerio paf1, RNA polymerase II associated factor, homolog (S. cerevisiae) (paf1), mRNA >gi|141795322|gb|BC139613.1| Danio rerio paf1, RNA polymerase II associated factor, homolog (S. cerevisiae), like, mRNA (cDNA clone MGC:162706 IMAGE:6906070), complete cds	sp|Q4U0S5|PAF1_DANRE/0.0/RNA polymerase II-associated factor 1 homolog OS=Danio rerio GN=paf1 PE=1 SV=1	dre:553020/0.0/paf1, im:6906070, paf1l, wu:fb80a09; paf1, RNA polymerase II associated factor, homolog (S. cerevisiae); K15174 RNA polymerase II-associated factor 1	XF1267/2e-07/---	PF03985/2.1E-127/Paf1	biological_process:GO:0000122//negative regulation of transcription from RNA polymerase II promoter;GO:0032968//positive regulation of transcription elongation from RNA polymerase II promoter;GO:0007507//heart development;GO:0045944//positive regulation of transcription from RNA polymerase II promoter;cellular_component:GO:0016593//Cdc73/Paf1 complex;molecular_function:GO:0000993//RNA polymerase …
CL4.Contig9_All	gi|145587688|ref|NP_001019624.1|/0/RNA polymerase II-associated factor 1 homolog [Danio rerio] &gt;gi|82277925|sp|Q4U0S5.1|PAF1_DANRE RecName: Full=RNA polymerase II-associated factor 1 homolog; AltName: Full=PD2-like protein [Danio rerio] &gt;gi|66277459|gb|AAY44602.1| PD2-like protein [Danio rerio] &gt;gi|141795323|gb|AAI39614.1| Paf1l protein [Danio rerio]	gi|145587687|ref|NM_001024453.1|/0.0/Danio rerio paf1, RNA polymerase II associated factor, homolog (S. cerevisiae) (paf1), mRNA >gi|141795322|gb|BC139613.1| Danio rerio paf1, RNA polymerase II associated factor, homolog (S. cerevisiae), like, mRNA (cDNA clone MGC:162706 IMAGE:6906070), complete cds	sp|Q4U0S5|PAF1_DANRE/0.0/RNA polymerase II-associated factor 1 homolog OS=Danio rerio GN=paf1 PE=1 SV=1	dre:553020/0.0/paf1, im:6906070, paf1l, wu:fb80a09; paf1, RNA polymerase II associated factor, homolog (S. cerevisiae); K15174 RNA polymerase II-associated factor 1	SPAC140.02/4e-12/---	PF03985/6.8E-62/Paf1	biological_process:GO:0000122//negative regulation of transcription from RNA polymerase II promoter;GO:0032968//positive regulation of transcription elongation from RNA polymerase II promoter;GO:0007507//heart development;GO:0045944//positive regulation of transcription from RNA polymerase II promoter;cellular_component:GO:0016593//Cdc73/Paf1 complex;molecular_function:GO:0000993//RNA polymerase …
CL5.Contig1_All	NA	NA	NA	NA	NA	NA	NA
CL5.Contig2_All	NA	gi|375224875|gb|JN767168.1|/1e-53/Cyprinus carpio clone 754951 microsatellite sequence	NA	NA	NA	NA	NA
CL5.Contig3_All	NA	gi|375231141|gb|JN773432.1|/1e-20/Cyprinus carpio clone 838778 microsatellite sequence	NA	NA	NA	NA	NA
CL5.Contig4_All	gi|688563473|ref|XP_009301288.1|/0/PREDICTED: EH domain-binding protein 1-like protein 1 isoform X10 [Danio rerio]	gi|41392217|emb|AL954709.15|/1e-107/Zebrafish DNA sequence from clone CH211-142N21 in linkage group 7, complete sequence	sp|Q8NDI1|EHBP1_HUMAN/6e-131/EH domain-binding protein 1 OS=Homo sapiens GN=EHBP1 PE=1 SV=3	bmy:Bm1_22625/6e-18/probable spectrin beta chain; K06115 spectrin beta	ECU09g0290/2e-14/---	PF00307/5.1E-17/Calponin homology (CH) domain	NA
CL5.Contig5_All	NA	gi|375231141|gb|JN773432.1|/2e-20/Cyprinus carpio clone 838778 microsatellite sequence	NA	NA	NA	NA	NA
CL5.Contig6_All	NA	gi|375211392|gb|JN753683.1|/3e-48/Cyprinus carpio clone 614421 microsatellite sequence	NA	NA	NA	NA	NA
CL5.Contig7_All	NA	gi|375231141|gb|JN773432.1|/3e-18/Cyprinus carpio clone 838778 microsatellite sequence	NA	NA	NA	NA	NA
CL6.Contig1_All	NA	gi|375200289|gb|JN742580.1|/1e-142/Cyprinus carpio clone 450267 microsatellite sequence	NA	NA	NA	NA	NA
CL6.Contig2_All	gi|597770700|ref|XP_007249143.1|/7.15711e-25/PREDICTED: zinc finger Ran-binding domain-containing protein 2 isoform X2 [Astyanax mexicanus]	gi|375200289|gb|JN742580.1|/1e-142/Cyprinus carpio clone 450267 microsatellite sequence	sp|O95218|ZRAB2_HUMAN/3e-15/Zinc finger Ran-binding domain-containing protein 2 OS=Homo sapiens GN=ZRANB2 PE=1 SV=2	mde:101891885/3e-08/RNA polymerase II-associated factor 1 homolog; K15174 RNA polymerase II-associated factor 1	NA	NA	NA
CL6.Contig3_All	NA	gi|223005701|emb|CU929181.6|/5e-89/Zebrafish DNA sequence from clone CH1073-38K5 in linkage group 23, complete sequence	NA	NA	NA	NA	NA
CL6.Contig4_All	NA	gi|375200289|gb|JN742580.1|/3e-62/Cyprinus carpio clone 450267 microsatellite sequence	NA	NA	NA	NA	NA
CL6.Contig5_All	NA	gi|375200289|gb|JN742580.1|/5e-65/Cyprinus carpio clone 450267 microsatellite sequence	NA	NA	NA	NA	NA
CL6.Contig6_All	NA	gi|71142315|emb|CR361563.10|/6e-30/Zebrafish DNA sequence from clone CH211-254L20 in linkage group 25, complete sequence	NA	NA	NA	NA	NA
CL6.Contig7_All	NA	gi|375241241|gb|JN783531.1|/6e-29/Cyprinus carpio clone 954217 microsatellite sequence	NA	NA	NA	NA	NA
CL6.Contig8_All	NA	gi|375241241|gb|JN783531.1|/1e-42/Cyprinus carpio clone 954217 microsatellite sequence	NA	NA	NA	NA	NA
CL6.Contig9_All	NA	gi|375200289|gb|JN742580.1|/1e-117/Cyprinus carpio clone 450267 microsatellite sequence	NA	NA	NA	NA	NA
CL6.Contig10_All	NA	gi|262072716|emb|FP085410.6|/5e-29/Zebrafish DNA sequence from clone CH73-270K11 in linkage group 8, complete sequence	NA	NA	NA	NA	NA
CL6.Contig11_All	NA	gi|375200289|gb|JN742580.1|/1e-166/Cyprinus carpio clone 450267 microsatellite sequence	NA	NA	NA	NA	NA
CL6.Contig12_All	NA	gi|375200289|gb|JN742580.1|/1e-140/Cyprinus carpio clone 450267 microsatellite sequence	NA	NA	NA	NA	NA
CL6.Contig13_All	gi|542211125|ref|XP_005478443.1|/6.05102e-11/PREDICTED: piezo-type mechanosensitive ion channel component 2-like [Oreochromis niloticus]	gi|375200289|gb|JN742580.1|/1e-138/Cyprinus carpio clone 450267 microsatellite sequence	NA	NA	NA	NA	NA
CL6.Contig14_All	NA	gi|375241241|gb|JN783531.1|/1e-28/Cyprinus carpio clone 954217 microsatellite sequence	NA	NA	NA	NA	NA
CL6.Contig15_All	NA	gi|375200289|gb|JN742580.1|/1e-145/Cyprinus carpio clone 450267 microsatellite sequence	NA	NA	NA	NA	NA
CL6.Contig16_All	NA	gi|375200289|gb|JN742580.1|/2e-54/Cyprinus carpio clone 450267 microsatellite sequence	NA	NA	NA	NA	NA
CL6.Contig17_All	NA	gi|375241241|gb|JN783531.1|/4e-34/Cyprinus carpio clone 954217 microsatellite sequence	NA	NA	NA	NA	NA
CL6.Contig18_All	gi|167537914|ref|XP_001750624.1|/1.62946e-13/hypothetical protein [Monosiga brevicollis MX1] &gt;gi|163770920|gb|EDQ84597.1| predicted protein [Monosiga brevicollis MX1]	gi|38141693|emb|BX469898.9|/2e-39/Zebrafish DNA sequence from clone DKEY-180H12 in linkage group 18, complete sequence	sp|Q02722|Q300_MOUSE/3e-07/Protein Q300 OS=Mus musculus GN=Hpvc2 PE=4 SV=1	dre:100331906/2e-11/si:ch73-40a17.1; K16340 PH domain and leucine-rich repeat-containing protein phosphatase [EC:3.1.3.16]	NA	NA	biological_process:GO:0006508//proteolysis;GO:0007049//cell cycle;molecular_function:GO:0008233//peptidase activity;GO:0005525//GTP binding;GO:0016788//hydrolase activity, acting on ester bonds;
CL6.Contig19_All	gi|642076502|emb|CDQ87190.1|/9.71555e-06/unnamed protein product [Oncorhynchus mykiss]	gi|259089660|gb|AC120242.4|/9e-23/Rattus norvegicus CH230-379J13 (Children's Hospital Oakland Research Institute Rat (BN/SsNHsd/MCW) BAC library) complete sequence	NA	NA	NA	NA	NA
CL6.Contig20_All	NA	gi|375241241|gb|JN783531.1|/1e-18/Cyprinus carpio clone 954217 microsatellite sequence	NA	NA	NA	NA	NA
CL7.Contig1_All	gi|568599809|ref|NP_955978.2|/0/serine/threonine-protein phosphatase 6 regulatory subunit 3 [Danio rerio]	gi|28279165|gb|BC045920.1|/0.0/Danio rerio SAPS domain family, member 3, mRNA (cDNA clone MGC:56113 IMAGE:5411366), complete cds	sp|Q5F471|PP6R3_CHICK/0.0/Serine/threonine-protein phosphatase 6 regulatory subunit 3 OS=Gallus gallus GN=PPP6R3 PE=2 SV=1	dre:324530/0.0/ppp6r3, im:7145792, saps3, wu:fc31g07, wu:fc43a07, zgc:56113; protein phosphatase 6, regulatory subunit 3; K15501 serine/threonine-protein phosphatase 6 regulatory subunit 3	NA	PTHR12634:SF12/0.0/--	NA
CL7.Contig2_All	gi|568599809|ref|NP_955978.2|/0/serine/threonine-protein phosphatase 6 regulatory subunit 3 [Danio rerio]	gi|28279165|gb|BC045920.1|/0.0/Danio rerio SAPS domain family, member 3, mRNA (cDNA clone MGC:56113 IMAGE:5411366), complete cds	sp|Q5H9R7|PP6R3_HUMAN/0.0/Serine/threonine-protein phosphatase 6 regulatory subunit 3 OS=Homo sapiens GN=PPP6R3 PE=1 SV=2	dre:324530/0.0/ppp6r3, im:7145792, saps3, wu:fc31g07, wu:fc43a07, zgc:56113; protein phosphatase 6, regulatory subunit 3; K15501 serine/threonine-protein phosphatase 6 regulatory subunit 3	NA	PTHR12634:SF12/0.0/--	NA
CL7.Contig3_All	gi|688616217|ref|XP_009296097.1|/2.6145e-172/PREDICTED: serine/threonine-protein phosphatase 6 regulatory subunit 3 isoform X9 [Danio rerio]	gi|375219727|gb|JN762018.1|/0.0/Cyprinus carpio clone 692577 microsatellite sequence	sp|Q922D4|PP6R3_MOUSE/5e-71/Serine/threonine-protein phosphatase 6 regulatory subunit 3 OS=Mus musculus GN=Ppp6r3 PE=1 SV=1	dre:324530/4e-173/ppp6r3, im:7145792, saps3, wu:fc31g07, wu:fc43a07, zgc:56113; protein phosphatase 6, regulatory subunit 3; K15501 serine/threonine-protein phosphatase 6 regulatory subunit 3	NA	PTHR12634:SF12/4.1E-119/--	NA
CL7.Contig4_All	gi|688616217|ref|XP_009296097.1|/1.00723e-17/PREDICTED: serine/threonine-protein phosphatase 6 regulatory subunit 3 isoform X9 [Danio rerio]	gi|59676029|emb|CR391967.7|/4e-45/Zebrafish DNA sequence from clone CH211-107E6 in linkage group 25, complete sequence	sp|Q6NRF1|P6R3B_XENLA/1e-12/Serine/threonine-protein phosphatase 6 regulatory subunit 3-B OS=Xenopus laevis GN=ppp6r3-b PE=2 SV=1	dre:324530/2e-18/ppp6r3, im:7145792, saps3, wu:fc31g07, wu:fc43a07, zgc:56113; protein phosphatase 6, regulatory subunit 3; K15501 serine/threonine-protein phosphatase 6 regulatory subunit 3	NA	PTHR12634:SF12/6.0E-20/--	NA
CL7.Contig5_All	NA	gi|59676029|emb|CR391967.7|/5e-54/Zebrafish DNA sequence from clone CH211-107E6 in linkage group 25, complete sequence	NA	NA	NA	NA	NA
CL7.Contig6_All	gi|568599809|ref|NP_955978.2|/0/serine/threonine-protein phosphatase 6 regulatory subunit 3 [Danio rerio]	gi|28279165|gb|BC045920.1|/0.0/Danio rerio SAPS domain family, member 3, mRNA (cDNA clone MGC:56113 IMAGE:5411366), complete cds	sp|Q5F471|PP6R3_CHICK/0.0/Serine/threonine-protein phosphatase 6 regulatory subunit 3 OS=Gallus gallus GN=PPP6R3 PE=2 SV=1	dre:324530/0.0/ppp6r3, im:7145792, saps3, wu:fc31g07, wu:fc43a07, zgc:56113; protein phosphatase 6, regulatory subunit 3; K15501 serine/threonine-protein phosphatase 6 regulatory subunit 3	NA	PTHR12634/0.0/--	NA
CL7.Contig7_All	gi|688616217|ref|XP_009296097.1|/0/PREDICTED: serine/threonine-protein phosphatase 6 regulatory subunit 3 isoform X9 [Danio rerio]	gi|375219727|gb|JN762018.1|/1e-111/Cyprinus carpio clone 692577 microsatellite sequence	sp|Q5H9R7|PP6R3_HUMAN/8e-104/Serine/threonine-protein phosphatase 6 regulatory subunit 3 OS=Homo sapiens GN=PPP6R3 PE=1 SV=2	dre:324530/0.0/ppp6r3, im:7145792, saps3, wu:fc31g07, wu:fc43a07, zgc:56113; protein phosphatase 6, regulatory subunit 3; K15501 serine/threonine-protein phosphatase 6 regulatory subunit 3	NA	PTHR12634:SF12/5.0E-171/--	NA
CL7.Contig8_All	gi|688616217|ref|XP_009296097.1|/0/PREDICTED: serine/threonine-protein phosphatase 6 regulatory subunit 3 isoform X9 [Danio rerio]	gi|28279165|gb|BC045920.1|/0.0/Danio rerio SAPS domain family, member 3, mRNA (cDNA clone MGC:56113 IMAGE:5411366), complete cds	sp|Q5H9R7|PP6R3_HUMAN/0.0/Serine/threonine-protein phosphatase 6 regulatory subunit 3 OS=Homo sapiens GN=PPP6R3 PE=1 SV=2	dre:324530/0.0/ppp6r3, im:7145792, saps3, wu:fc31g07, wu:fc43a07, zgc:56113; protein phosphatase 6, regulatory subunit 3; K15501 serine/threonine-protein phosphatase 6 regulatory subunit 3	NA	PF04499/1.9E-40/SIT4 phosphatase-associated protein	NA
CL7.Contig9_All	NA	gi|59676029|emb|CR391967.7|/7e-43/Zebrafish DNA sequence from clone CH211-107E6 in linkage group 25, complete sequence	NA	NA	NA	NA	NA
CL7.Contig10_All	gi|568599809|ref|NP_955978.2|/0/serine/threonine-protein phosphatase 6 regulatory subunit 3 [Danio rerio]	gi|28279165|gb|BC045920.1|/0.0/Danio rerio SAPS domain family, member 3, mRNA (cDNA clone MGC:56113 IMAGE:5411366), complete cds	sp|Q5H9R7|PP6R3_HUMAN/0.0/Serine/threonine-protein phosphatase 6 regulatory subunit 3 OS=Homo sapiens GN=PPP6R3 PE=1 SV=2	dre:324530/0.0/ppp6r3, im:7145792, saps3, wu:fc31g07, wu:fc43a07, zgc:56113; protein phosphatase 6, regulatory subunit 3; K15501 serine/threonine-protein phosphatase 6 regulatory subunit 3	NA	PTHR12634/0.0/--	NA
CL7.Contig11_All	gi|688616213|ref|XP_009296096.1|/0/PREDICTED: serine/threonine-protein phosphatase 6 regulatory subunit 3 isoform X8 [Danio rerio]	gi|28279165|gb|BC045920.1|/0.0/Danio rerio SAPS domain family, member 3, mRNA (cDNA clone MGC:56113 IMAGE:5411366), complete cds	sp|Q5F471|PP6R3_CHICK/0.0/Serine/threonine-protein phosphatase 6 regulatory subunit 3 OS=Gallus gallus GN=PPP6R3 PE=2 SV=1	dre:324530/0.0/ppp6r3, im:7145792, saps3, wu:fc31g07, wu:fc43a07, zgc:56113; protein phosphatase 6, regulatory subunit 3; K15501 serine/threonine-protein phosphatase 6 regulatory subunit 3	NA	PTHR12634/0.0/--	NA
CL8.Contig1_All	gi|688557370|ref|XP_005172048.2|/1.56102e-16/PREDICTED: uncharacterized protein LOC101882464 [Danio rerio]	gi|88193599|emb|BX908747.25|/8e-33/Zebrafish DNA sequence from clone DKEY-58J15 in linkage group 1, complete sequence	sp|Q9Y485|DMXL1_HUMAN/3e-07/DmX-like protein 1 OS=Homo sapiens GN=DMXL1 PE=1 SV=3	NA	NA	NA	NA
CL8.Contig2_All	gi|642070016|emb|CDQ88820.1|/2.28679e-15/unnamed protein product [Oncorhynchus mykiss]	gi|375238403|gb|JN780693.1|/3e-33/Cyprinus carpio clone 920678 microsatellite sequence	NA	NA	NA	PF13966/1.1E-9/zinc-binding in reverse transcriptase	NA
CL8.Contig3_All	gi|688557370|ref|XP_005172048.2|/4.10503e-06/PREDICTED: uncharacterized protein LOC101882464 [Danio rerio]	gi|375236326|gb|JN778616.1|/6e-08/Cyprinus carpio clone 900782 microsatellite sequence	NA	NA	NA	NA	NA
CL8.Contig4_All	gi|688557370|ref|XP_005172048.2|/1.82296e-10/PREDICTED: uncharacterized protein LOC101882464 [Danio rerio]	NA	NA	NA	NA	NA	NA
CL9.Contig1_All	gi|688562253|ref|XP_002662598.4|/3.76459e-35/PREDICTED: deoxynucleotidyltransferase terminal-interacting protein 1, partial [Danio rerio]	NA	sp|Q91Y53|TDIF1_RAT/5e-28/Deoxynucleotidyltransferase terminal-interacting protein 1 OS=Rattus norvegicus GN=Dnttip1 PE=2 SV=1	dre:100331919/6e-36/dnttip1; deoxynucleotidyltransferase, terminal, interacting protein 1; K08707 deoxynucleotidyltransferase terminal-interacting protein 1	NA	PTHR23399:SF1/5.6E-37/--	NA
CL9.Contig2_All	gi|688562253|ref|XP_002662598.4|/1.7947e-145/PREDICTED: deoxynucleotidyltransferase terminal-interacting protein 1, partial [Danio rerio]	gi|410926919|ref|XM_003976867.1|/5e-26/PREDICTED: Takifugu rubripes deoxynucleotidyltransferase terminal-interacting protein 1-like (LOC101067417), mRNA	sp|A6H7A8|TDIF1_BOVIN/2e-107/Deoxynucleotidyltransferase terminal-interacting protein 1 OS=Bos taurus GN=DNTTIP1 PE=2 SV=1	dre:100331919/3e-146/dnttip1; deoxynucleotidyltransferase, terminal, interacting protein 1; K08707 deoxynucleotidyltransferase terminal-interacting protein 1	NA	PTHR23399:SF1/1.9E-143/--	NA
CL9.Contig3_All	gi|688568898|ref|XP_009302467.1|/0/PREDICTED: nuclear receptor corepressor 2 isoform X6 [Danio rerio]	gi|380420326|ref|NM_001007032.1|/0.0/Danio rerio nuclear receptor corepressor 2 (ncor2), mRNA	sp|Q9Y618|NCOR2_HUMAN/4e-119/Nuclear receptor corepressor 2 OS=Homo sapiens GN=NCOR2 PE=1 SV=2	dre:561503/0.0/ncor2, SMRT, gb:be017685, si:bz71m17.2; nuclear receptor corepressor 2; K06065 nuclear receptor co-repressor 2	NA	PTHR13992:SF21/5.7E-244/--	NA
CL9.Contig4_All	gi|688562253|ref|XP_002662598.4|/1.73297e-146/PREDICTED: deoxynucleotidyltransferase terminal-interacting protein 1, partial [Danio rerio]	gi|410926919|ref|XM_003976867.1|/1e-20/PREDICTED: Takifugu rubripes deoxynucleotidyltransferase terminal-interacting protein 1-like (LOC101067417), mRNA	sp|Q9H147|TDIF1_HUMAN/3e-114/Deoxynucleotidyltransferase terminal-interacting protein 1 OS=Homo sapiens GN=DNTTIP1 PE=1 SV=2	dre:100331919/3e-147/dnttip1; deoxynucleotidyltransferase, terminal, interacting protein 1; K08707 deoxynucleotidyltransferase terminal-interacting protein 1	NA	PTHR23399/6.6E-148/--	NA
CL9.Contig5_All	gi|688562253|ref|XP_002662598.4|/5.83976e-146/PREDICTED: deoxynucleotidyltransferase terminal-interacting protein 1, partial [Danio rerio]	gi|410926919|ref|XM_003976867.1|/1e-20/PREDICTED: Takifugu rubripes deoxynucleotidyltransferase terminal-interacting protein 1-like (LOC101067417), mRNA	sp|Q9H147|TDIF1_HUMAN/1e-113/Deoxynucleotidyltransferase terminal-interacting protein 1 OS=Homo sapiens GN=DNTTIP1 PE=1 SV=2	dre:100331919/9e-147/dnttip1; deoxynucleotidyltransferase, terminal, interacting protein 1; K08707 deoxynucleotidyltransferase terminal-interacting protein 1	NA	PTHR23399/2.6E-147/--	NA
CL10.Contig1_All	NA	gi|375223517|gb|JN765810.1|/4e-32/Cyprinus carpio clone 738077 microsatellite sequence	NA	NA	NA	NA	NA
CL10.Contig2_All	NA	gi|354798259|gb|JN962760.1|/1e-23/Mus musculus targeted KO-first, conditional ready, lacZ-tagged mutant allele BC034090:tm1a(EUCOMM)Hmgu; transgenic	NA	NA	NA	NA	NA
CL10.Contig3_All	gi|326668344|ref|XP_699442.5|/0/PREDICTED: beta-1,4-mannosyl-glycoprotein 4-beta-N-acetylglucosaminyltransferase [Danio rerio]	gi|499048401|ref|XM_004574692.1|/1e-96/PREDICTED: Maylandia zebra beta-1,4-mannosyl-glycoprotein 4-beta-N-acetylglucosaminyltransferase-like (LOC101485628), transcript variant X5, mRNA	sp|Q09327|MGAT3_HUMAN/2e-179/Beta-1,4-mannosyl-glycoprotein 4-beta-N-acetylglucosaminyltransferase OS=Homo sapiens GN=MGAT3 PE=2 SV=3	dre:570828/0.0/mgat3; mannosyl (beta-1,4-)-glycoprotein beta-1,4-N-acetylglucosaminyltransferase; K00737 beta-1,4-mannosyl-glycoprotein beta-1,4-N-acetylglucosaminyltransferase [EC:2.4.1.144]	NA	PTHR12224/6.4E-210/--	NA
CL10.Contig4_All	gi|326668344|ref|XP_699442.5|/0/PREDICTED: beta-1,4-mannosyl-glycoprotein 4-beta-N-acetylglucosaminyltransferase [Danio rerio]	gi|542259432|ref|XM_005464853.1|/5e-94/PREDICTED: Oreochromis niloticus beta-1,4-mannosyl-glycoprotein 4-beta-N-acetylglucosaminyltransferase-like (LOC100709388), transcript variant X6, mRNA	sp|Q09327|MGAT3_HUMAN/1e-179/Beta-1,4-mannosyl-glycoprotein 4-beta-N-acetylglucosaminyltransferase OS=Homo sapiens GN=MGAT3 PE=2 SV=3	dre:570828/0.0/mgat3; mannosyl (beta-1,4-)-glycoprotein beta-1,4-N-acetylglucosaminyltransferase; K00737 beta-1,4-mannosyl-glycoprotein beta-1,4-N-acetylglucosaminyltransferase [EC:2.4.1.144]	NA	PTHR12224:SF0/5.8E-210/--	NA
CL10.Contig5_All	gi|326668344|ref|XP_699442.5|/0/PREDICTED: beta-1,4-mannosyl-glycoprotein 4-beta-N-acetylglucosaminyltransferase [Danio rerio]	gi|499048401|ref|XM_004574692.1|/3e-99/PREDICTED: Maylandia zebra beta-1,4-mannosyl-glycoprotein 4-beta-N-acetylglucosaminyltransferase-like (LOC101485628), transcript variant X5, mRNA	sp|Q02527|MGAT3_RAT/0.0/Beta-1,4-mannosyl-glycoprotein 4-beta-N-acetylglucosaminyltransferase OS=Rattus norvegicus GN=Mgat3 PE=1 SV=2	dre:570828/0.0/mgat3; mannosyl (beta-1,4-)-glycoprotein beta-1,4-N-acetylglucosaminyltransferase; K00737 beta-1,4-mannosyl-glycoprotein beta-1,4-N-acetylglucosaminyltransferase [EC:2.4.1.144]	NA	PTHR12224/2.8E-209/--	NA
CL10.Contig6_All	gi|326668344|ref|XP_699442.5|/0/PREDICTED: beta-1,4-mannosyl-glycoprotein 4-beta-N-acetylglucosaminyltransferase [Danio rerio]	gi|499048401|ref|XM_004574692.1|/6e-99/PREDICTED: Maylandia zebra beta-1,4-mannosyl-glycoprotein 4-beta-N-acetylglucosaminyltransferase-like (LOC101485628), transcript variant X5, mRNA	sp|Q02527|MGAT3_RAT/0.0/Beta-1,4-mannosyl-glycoprotein 4-beta-N-acetylglucosaminyltransferase OS=Rattus norvegicus GN=Mgat3 PE=1 SV=2	dre:570828/0.0/mgat3; mannosyl (beta-1,4-)-glycoprotein beta-1,4-N-acetylglucosaminyltransferase; K00737 beta-1,4-mannosyl-glycoprotein beta-1,4-N-acetylglucosaminyltransferase [EC:2.4.1.144]	NA	PTHR12224/7.4E-211/--	NA
CL10.Contig7_All	gi|597738090|ref|XP_007231271.1|/0/PREDICTED: beta-1,4-mannosyl-glycoprotein 4-beta-N-acetylglucosaminyltransferase [Astyanax mexicanus]	gi|542259432|ref|XM_005464853.1|/2e-94/PREDICTED: Oreochromis niloticus beta-1,4-mannosyl-glycoprotein 4-beta-N-acetylglucosaminyltransferase-like (LOC100709388), transcript variant X6, mRNA	sp|Q09327|MGAT3_HUMAN/0.0/Beta-1,4-mannosyl-glycoprotein 4-beta-N-acetylglucosaminyltransferase OS=Homo sapiens GN=MGAT3 PE=2 SV=3	dre:570828/0.0/mgat3; mannosyl (beta-1,4-)-glycoprotein beta-1,4-N-acetylglucosaminyltransferase; K00737 beta-1,4-mannosyl-glycoprotein beta-1,4-N-acetylglucosaminyltransferase [EC:2.4.1.144]	NA	PTHR12224:SF0/1.9E-202/--	NA
CL10.Contig8_All	gi|326668344|ref|XP_699442.5|/0/PREDICTED: beta-1,4-mannosyl-glycoprotein 4-beta-N-acetylglucosaminyltransferase [Danio rerio]	gi|551522587|ref|XM_005812725.1|/3e-99/PREDICTED: Xiphophorus maculatus beta-1,4-mannosyl-glycoprotein 4-beta-N-acetylglucosaminyltransferase-like (LOC102221250), mRNA	sp|Q09327|MGAT3_HUMAN/0.0/Beta-1,4-mannosyl-glycoprotein 4-beta-N-acetylglucosaminyltransferase OS=Homo sapiens GN=MGAT3 PE=2 SV=3	dre:570828/0.0/mgat3; mannosyl (beta-1,4-)-glycoprotein beta-1,4-N-acetylglucosaminyltransferase; K00737 beta-1,4-mannosyl-glycoprotein beta-1,4-N-acetylglucosaminyltransferase [EC:2.4.1.144]	NA	PTHR12224/8.4E-217/--	NA
CL10.Contig9_All	gi|326668344|ref|XP_699442.5|/0/PREDICTED: beta-1,4-mannosyl-glycoprotein 4-beta-N-acetylglucosaminyltransferase [Danio rerio]	gi|551522587|ref|XM_005812725.1|/1e-100/PREDICTED: Xiphophorus maculatus beta-1,4-mannosyl-glycoprotein 4-beta-N-acetylglucosaminyltransferase-like (LOC102221250), mRNA	sp|Q09327|MGAT3_HUMAN/0.0/Beta-1,4-mannosyl-glycoprotein 4-beta-N-acetylglucosaminyltransferase OS=Homo sapiens GN=MGAT3 PE=2 SV=3	dre:570828/0.0/mgat3; mannosyl (beta-1,4-)-glycoprotein beta-1,4-N-acetylglucosaminyltransferase; K00737 beta-1,4-mannosyl-glycoprotein beta-1,4-N-acetylglucosaminyltransferase [EC:2.4.1.144]	NA	PTHR12224/1.6E-214/--	NA
CL10.Contig10_All	gi|326668344|ref|XP_699442.5|/0/PREDICTED: beta-1,4-mannosyl-glycoprotein 4-beta-N-acetylglucosaminyltransferase [Danio rerio]	gi|499048401|ref|XM_004574692.1|/1e-106/PREDICTED: Maylandia zebra beta-1,4-mannosyl-glycoprotein 4-beta-N-acetylglucosaminyltransferase-like (LOC101485628), transcript variant X5, mRNA	sp|Q09327|MGAT3_HUMAN/0.0/Beta-1,4-mannosyl-glycoprotein 4-beta-N-acetylglucosaminyltransferase OS=Homo sapiens GN=MGAT3 PE=2 SV=3	dre:570828/0.0/mgat3; mannosyl (beta-1,4-)-glycoprotein beta-1,4-N-acetylglucosaminyltransferase; K00737 beta-1,4-mannosyl-glycoprotein beta-1,4-N-acetylglucosaminyltransferase [EC:2.4.1.144]	NA	PTHR12224:SF0/2.1E-210/--	NA
CL10.Contig11_All	gi|326668344|ref|XP_699442.5|/0/PREDICTED: beta-1,4-mannosyl-glycoprotein 4-beta-N-acetylglucosaminyltransferase [Danio rerio]	gi|499048401|ref|XM_004574692.1|/3e-96/PREDICTED: Maylandia zebra beta-1,4-mannosyl-glycoprotein 4-beta-N-acetylglucosaminyltransferase-like (LOC101485628), transcript variant X5, mRNA	sp|Q02527|MGAT3_RAT/2e-180/Beta-1,4-mannosyl-glycoprotein 4-beta-N-acetylglucosaminyltransferase OS=Rattus norvegicus GN=Mgat3 PE=1 SV=2	dre:570828/0.0/mgat3; mannosyl (beta-1,4-)-glycoprotein beta-1,4-N-acetylglucosaminyltransferase; K00737 beta-1,4-mannosyl-glycoprotein beta-1,4-N-acetylglucosaminyltransferase [EC:2.4.1.144]	NA	PTHR12224:SF0/2.3E-210/--	NA
CL10.Contig12_All	NA	gi|38502416|gb|AC099057.3|/4e-12/Homo sapiens chromosome 3 clone RP11-655N11, complete sequence	NA	NA	NA	NA	NA
CL10.Contig13_All	gi|326668344|ref|XP_699442.5|/0/PREDICTED: beta-1,4-mannosyl-glycoprotein 4-beta-N-acetylglucosaminyltransferase [Danio rerio]	gi|551522587|ref|XM_005812725.1|/4e-98/PREDICTED: Xiphophorus maculatus beta-1,4-mannosyl-glycoprotein 4-beta-N-acetylglucosaminyltransferase-like (LOC102221250), mRNA	sp|Q09327|MGAT3_HUMAN/0.0/Beta-1,4-mannosyl-glycoprotein 4-beta-N-acetylglucosaminyltransferase OS=Homo sapiens GN=MGAT3 PE=2 SV=3	dre:570828/0.0/mgat3; mannosyl (beta-1,4-)-glycoprotein beta-1,4-N-acetylglucosaminyltransferase; K00737 beta-1,4-mannosyl-glycoprotein beta-1,4-N-acetylglucosaminyltransferase [EC:2.4.1.144]	NA	PF04724/6.2E-127/Glycosyltransferase family 17	NA
CL10.Contig14_All	NA	gi|375223517|gb|JN765810.1|/5e-61/Cyprinus carpio clone 738077 microsatellite sequence	NA	NA	NA	NA	NA
CL11.Contig1_All	gi|125829940|ref|XP_689123.2|/1.81318e-129/PREDICTED: migration and invasion-inhibitory protein [Danio rerio]	gi|528494891|ref|XM_684031.4|/1e-118/PREDICTED: Danio rerio migration and invasion inhibitory protein (miip), mRNA	sp|Q5JXC2|MIIP_HUMAN/9e-36/Migration and invasion-inhibitory protein OS=Homo sapiens GN=MIIP PE=1 SV=3	NA	NA	NA	NA
CL11.Contig2_All	gi|125829940|ref|XP_689123.2|/8.42663e-25/PREDICTED: migration and invasion-inhibitory protein [Danio rerio]	NA	NA	NA	NA	NA	NA
CL12.Contig1_All	gi|597761731|ref|XP_007244847.1|/0/PREDICTED: remodeling and spacing factor 1-like isoform X2 [Astyanax mexicanus]	gi|33416380|gb|BC055567.1|/0.0/Danio rerio si:dkey-21n12.1, mRNA (cDNA clone IMAGE:3820062), partial cds	sp|Q96T23|RSF1_HUMAN/0.0/Remodeling and spacing factor 1 OS=Homo sapiens GN=RSF1 PE=1 SV=2	dre:327618/0.0/rsf1b.1, fi20e01, si:dkey-21n12.1, wu:fi20e01; remodeling and spacing factor 1b, tandem duplicate 1; K11657 remodeling and spacing factor 1	YLR106c/3e-20/---	PF00628/1.7E-9/PHD-finger	NA
CL12.Contig2_All	gi|597761731|ref|XP_007244847.1|/0/PREDICTED: remodeling and spacing factor 1-like isoform X2 [Astyanax mexicanus]	gi|33416380|gb|BC055567.1|/0.0/Danio rerio si:dkey-21n12.1, mRNA (cDNA clone IMAGE:3820062), partial cds	sp|Q96T23|RSF1_HUMAN/0.0/Remodeling and spacing factor 1 OS=Homo sapiens GN=RSF1 PE=1 SV=2	dre:327618/0.0/rsf1b.1, fi20e01, si:dkey-21n12.1, wu:fi20e01; remodeling and spacing factor 1b, tandem duplicate 1; K11657 remodeling and spacing factor 1	SA1562/5e-17/---	SM00249/1.6E-11/PHD zinc finger	NA
CL12.Contig3_All	gi|528492777|ref|XP_684139.5|/0/PREDICTED: remodeling and spacing factor 1 isoform X3 [Danio rerio]	gi|554810464|ref|XM_005916045.1|/2e-73/PREDICTED: Haplochromis burtoni remodeling and spacing factor 1-like (LOC102314196), transcript variant X2, mRNA	sp|Q96T23|RSF1_HUMAN/1e-178/Remodeling and spacing factor 1 OS=Homo sapiens GN=RSF1 PE=1 SV=2	dre:327618/0.0/rsf1b.1, fi20e01, si:dkey-21n12.1, wu:fi20e01; remodeling and spacing factor 1b, tandem duplicate 1; K11657 remodeling and spacing factor 1	YLR106c/4e-12/---	PS50016/9.615/Zinc finger PHD-type profile.	NA
CL12.Contig4_All	gi|597761731|ref|XP_007244847.1|/0/PREDICTED: remodeling and spacing factor 1-like isoform X2 [Astyanax mexicanus]	gi|33416380|gb|BC055567.1|/0.0/Danio rerio si:dkey-21n12.1, mRNA (cDNA clone IMAGE:3820062), partial cds	sp|Q96T23|RSF1_HUMAN/0.0/Remodeling and spacing factor 1 OS=Homo sapiens GN=RSF1 PE=1 SV=2	dre:327618/0.0/rsf1b.1, fi20e01, si:dkey-21n12.1, wu:fi20e01; remodeling and spacing factor 1b, tandem duplicate 1; K11657 remodeling and spacing factor 1	SPAC140.02/6e-15/---	PF15614/4.1E-9/WSTF, HB1, Itc1p, MBD9 motif 3	NA
CL12.Contig5_All	gi|597761731|ref|XP_007244847.1|/0/PREDICTED: remodeling and spacing factor 1-like isoform X2 [Astyanax mexicanus]	gi|33416380|gb|BC055567.1|/1e-180/Danio rerio si:dkey-21n12.1, mRNA (cDNA clone IMAGE:3820062), partial cds	sp|Q96T23|RSF1_HUMAN/0.0/Remodeling and spacing factor 1 OS=Homo sapiens GN=RSF1 PE=1 SV=2	dre:327618/0.0/rsf1b.1, fi20e01, si:dkey-21n12.1, wu:fi20e01; remodeling and spacing factor 1b, tandem duplicate 1; K11657 remodeling and spacing factor 1	YLR106c/1e-14/---	PTHR10615:SF2/0.0/--	NA
CL12.Contig6_All	gi|528492777|ref|XP_684139.5|/0/PREDICTED: remodeling and spacing factor 1 isoform X3 [Danio rerio]	gi|38564121|emb|BX649477.10|/5e-72/Zebrafish DNA sequence from clone CH211-265K4 in linkage group 5, complete sequence	sp|Q96T23|RSF1_HUMAN/0.0/Remodeling and spacing factor 1 OS=Homo sapiens GN=RSF1 PE=1 SV=2	dre:327618/0.0/rsf1b.1, fi20e01, si:dkey-21n12.1, wu:fi20e01; remodeling and spacing factor 1b, tandem duplicate 1; K11657 remodeling and spacing factor 1	SPAC140.02/5e-15/---	PS50016/9.615/Zinc finger PHD-type profile.	NA
CL12.Contig7_All	gi|528492777|ref|XP_684139.5|/2.19818e-110/PREDICTED: remodeling and spacing factor 1 isoform X3 [Danio rerio]	gi|89267490|emb|CR855881.9|/5e-46/Zebrafish DNA sequence from clone DKEY-232G12 in linkage group 10, complete sequence	sp|Q96T23|RSF1_HUMAN/2e-48/Remodeling and spacing factor 1 OS=Homo sapiens GN=RSF1 PE=1 SV=2	dre:327618/4e-111/rsf1b.1, fi20e01, si:dkey-21n12.1, wu:fi20e01; remodeling and spacing factor 1b, tandem duplicate 1; K11657 remodeling and spacing factor 1	YML093w/2e-09/---	PTHR10615/1.5E-68/--	NA
CL13.Contig1_All	gi|47085715|ref|NP_998138.1|/0/FAS-associated factor 1 [Danio rerio] &gt;gi|29124512|gb|AAH48887.1| Fas associated factor 1 [Danio rerio]	gi|47085714|ref|NM_212973.1|/0.0/Danio rerio Fas (TNFRSF6) associated factor 1 (faf1), mRNA >gi|29124511|gb|BC048887.1| Danio rerio Fas associated factor 1, mRNA (cDNA clone MGC:55752 IMAGE:3816504), complete cds	sp|Q9UNN5|FAF1_HUMAN/0.0/FAS-associated factor 1 OS=Homo sapiens GN=FAF1 PE=1 SV=2	tca:664346/2e-108/Faf1; Fas (TNFRSF6) associated factor 1; K18726 FAS-associated factor 2	NA	PTHR23322/1.8E-219/--	biological_process:GO:0060037//pharyngeal system development;GO:0051216//cartilage development;
CL13.Contig2_All	gi|47085715|ref|NP_998138.1|/0/FAS-associated factor 1 [Danio rerio] &gt;gi|29124512|gb|AAH48887.1| Fas associated factor 1 [Danio rerio]	gi|47085714|ref|NM_212973.1|/0.0/Danio rerio Fas (TNFRSF6) associated factor 1 (faf1), mRNA >gi|29124511|gb|BC048887.1| Danio rerio Fas associated factor 1, mRNA (cDNA clone MGC:55752 IMAGE:3816504), complete cds	sp|Q9UNN5|FAF1_HUMAN/0.0/FAS-associated factor 1 OS=Homo sapiens GN=FAF1 PE=1 SV=2	tca:664346/4e-120/Faf1; Fas (TNFRSF6) associated factor 1; K18726 FAS-associated factor 2	NA	PF14555/1.3E-8/UBA-like domain	biological_process:GO:0060037//pharyngeal system development;GO:0051216//cartilage development;
CL13.Contig3_All	gi|47085715|ref|NP_998138.1|/0/FAS-associated factor 1 [Danio rerio] &gt;gi|29124512|gb|AAH48887.1| Fas associated factor 1 [Danio rerio]	gi|47085714|ref|NM_212973.1|/0.0/Danio rerio Fas (TNFRSF6) associated factor 1 (faf1), mRNA >gi|29124511|gb|BC048887.1| Danio rerio Fas associated factor 1, mRNA (cDNA clone MGC:55752 IMAGE:3816504), complete cds	sp|Q9UNN5|FAF1_HUMAN/0.0/FAS-associated factor 1 OS=Homo sapiens GN=FAF1 PE=1 SV=2	tca:664346/8e-121/Faf1; Fas (TNFRSF6) associated factor 1; K18726 FAS-associated factor 2	NA	PF14555/1.4E-8/UBA-like domain	biological_process:GO:0060037//pharyngeal system development;GO:0051216//cartilage development;
CL14.Contig1_All	gi|573900467|ref|XP_006637962.1|/4.35383e-42/PREDICTED: male-specific lethal 3 homolog [Lepisosteus oculatus]	gi|375240989|gb|JN783279.1|/4e-88/Cyprinus carpio clone 951167 microsatellite sequence	sp|Q5R6Y9|MS3L1_PONAB/3e-41/Male-specific lethal 3 homolog OS=Pongo abelii GN=MSL3 PE=2 SV=1	acs:100563920/4e-42/msl3; male-specific lethal 3 homolog (Drosophila); K18403 male-specific lethal 3	NA	PTHR10880/1.9E-53/--	NA
CL14.Contig2_All	gi|213512018|ref|NP_001135119.1|/0/Male-specific lethal 3-like 1 [Salmo salar] &gt;gi|209155498|gb|ACI33981.1| Male-specific lethal 3-like 1 [Salmo salar]	gi|375240989|gb|JN783279.1|/1e-104/Cyprinus carpio clone 951167 microsatellite sequence	sp|Q8N5Y2|MS3L1_HUMAN/0.0/Male-specific lethal 3 homolog OS=Homo sapiens GN=MSL3 PE=1 SV=1	mze:101467588/0.0/msl3; male-specific lethal 3 homolog (Drosophila); K18403 male-specific lethal 3	NA	PTHR10880/6.9E-201/--	cellular_component:GO:0005634//nucleus;
CL14.Contig3_All	gi|597732875|ref|XP_007228765.1|/9.42272e-146/PREDICTED: male-specific lethal 3 homolog [Astyanax mexicanus]	gi|375240989|gb|JN783279.1|/7e-92/Cyprinus carpio clone 951167 microsatellite sequence	sp|Q5R6Y9|MS3L1_PONAB/3e-116/Male-specific lethal 3 homolog OS=Pongo abelii GN=MSL3 PE=2 SV=1	mgp:100543910/1e-121/MSL3; male-specific lethal 3 homolog (Drosophila); K18403 male-specific lethal 3	NA	PTHR10880:SF26/2.1E-140/--	cellular_component:GO:0005634//nucleus;
CL14.Contig4_All	gi|597732875|ref|XP_007228765.1|/1.55023e-173/PREDICTED: male-specific lethal 3 homolog [Astyanax mexicanus]	gi|375240989|gb|JN783279.1|/1e-90/Cyprinus carpio clone 951167 microsatellite sequence	sp|Q8N5Y2|MS3L1_HUMAN/5e-138/Male-specific lethal 3 homolog OS=Homo sapiens GN=MSL3 PE=1 SV=1	mze:101467588/4e-145/msl3; male-specific lethal 3 homolog (Drosophila); K18403 male-specific lethal 3	NA	PF05712/2.1E-38/MRG	cellular_component:GO:0005634//nucleus;
CL15.Contig1_All	gi|113681364|ref|NP_001038569.1|/6.16181e-41/sodium-coupled neutral amino acid transporter 2 [Danio rerio] &gt;gi|82232860|sp|Q5SPB1.1|S38A2_DANRE RecName: Full=Sodium-coupled neutral amino acid transporter 2; AltName: Full=Amino acid transporter A2; AltName: Full=Solute carrier family 38 member 2; AltName: Full=System A amino acid transporter 2; AltName: Full=System A transporter 1; AltName: Ful…	gi|113681363|ref|NM_001045104.1|/5e-38/Danio rerio solute carrier family 38, member 2 (slc38a2), mRNA	sp|Q5SPB1|S38A2_DANRE/8e-43/Sodium-coupled neutral amino acid transporter 2 OS=Danio rerio GN=slc38a2 PE=3 SV=1	dre:566537/1e-41/slc38a2, cb115, sb:cb115, si:ch211-132p20.4, wu:fj34c01; solute carrier family 38, member 2; K14207 solute carrier family 38 (sodium-coupled neutral amino acid transporter), member 2	NA	PTHR22950/2.9E-38/--	biological_process:GO:0006865//amino acid transport;GO:0006814//sodium ion transport;cellular_component:GO:0016021//integral component of membrane;GO:0005886//plasma membrane;molecular_function:GO:0015293//symporter activity;
CL15.Contig2_All	gi|113681364|ref|NP_001038569.1|/2.87426e-86/sodium-coupled neutral amino acid transporter 2 [Danio rerio] &gt;gi|82232860|sp|Q5SPB1.1|S38A2_DANRE RecName: Full=Sodium-coupled neutral amino acid transporter 2; AltName: Full=Amino acid transporter A2; AltName: Full=Solute carrier family 38 member 2; AltName: Full=System A amino acid transporter 2; AltName: Full=System A transporter 1; AltName: Ful…	gi|113681363|ref|NM_001045104.1|/0.0/Danio rerio solute carrier family 38, member 2 (slc38a2), mRNA	sp|Q5SPB1|S38A2_DANRE/4e-88/Sodium-coupled neutral amino acid transporter 2 OS=Danio rerio GN=slc38a2 PE=3 SV=1	dre:566537/4e-87/slc38a2, cb115, sb:cb115, si:ch211-132p20.4, wu:fj34c01; solute carrier family 38, member 2; K14207 solute carrier family 38 (sodium-coupled neutral amino acid transporter), member 2	SPBC1685.07c/4e-08/---	PTHR22950:SF207/6.9E-124/--	biological_process:GO:0006865//amino acid transport;GO:0006814//sodium ion transport;cellular_component:GO:0016021//integral component of membrane;GO:0005886//plasma membrane;molecular_function:GO:0015293//symporter activity;
CL15.Contig3_All	NA	gi|113681363|ref|NM_001045104.1|/4e-16/Danio rerio solute carrier family 38, member 2 (slc38a2), mRNA	NA	NA	NA	NA	NA
CL15.Contig4_All	gi|113681364|ref|NP_001038569.1|/0/sodium-coupled neutral amino acid transporter 2 [Danio rerio] &gt;gi|82232860|sp|Q5SPB1.1|S38A2_DANRE RecName: Full=Sodium-coupled neutral amino acid transporter 2; AltName: Full=Amino acid transporter A2; AltName: Full=Solute carrier family 38 member 2; AltName: Full=System A amino acid transporter 2; AltName: Full=System A transporter 1; AltName: Full=System N…	gi|113681363|ref|NM_001045104.1|/0.0/Danio rerio solute carrier family 38, member 2 (slc38a2), mRNA	sp|Q5SPB1|S38A2_DANRE/0.0/Sodium-coupled neutral amino acid transporter 2 OS=Danio rerio GN=slc38a2 PE=3 SV=1	dre:566537/0.0/slc38a2, cb115, sb:cb115, si:ch211-132p20.4, wu:fj34c01; solute carrier family 38, member 2; K14207 solute carrier family 38 (sodium-coupled neutral amino acid transporter), member 2	YEL064c/4e-27/---	PF01490/6.0E-84/Transmembrane amino acid transporter protein	biological_process:GO:0006865//amino acid transport;GO:0006814//sodium ion transport;cellular_component:GO:0016021//integral component of membrane;GO:0005886//plasma membrane;molecular_function:GO:0015293//symporter activity;
CL15.Contig5_All	gi|113681364|ref|NP_001038569.1|/0/sodium-coupled neutral amino acid transporter 2 [Danio rerio] &gt;gi|82232860|sp|Q5SPB1.1|S38A2_DANRE RecName: Full=Sodium-coupled neutral amino acid transporter 2; AltName: Full=Amino acid transporter A2; AltName: Full=Solute carrier family 38 member 2; AltName: Full=System A amino acid transporter 2; AltName: Full=System A transporter 1; AltName: Full=System N…	gi|113681363|ref|NM_001045104.1|/0.0/Danio rerio solute carrier family 38, member 2 (slc38a2), mRNA	sp|Q5SPB1|S38A2_DANRE/0.0/Sodium-coupled neutral amino acid transporter 2 OS=Danio rerio GN=slc38a2 PE=3 SV=1	dre:566537/0.0/slc38a2, cb115, sb:cb115, si:ch211-132p20.4, wu:fj34c01; solute carrier family 38, member 2; K14207 solute carrier family 38 (sodium-coupled neutral amino acid transporter), member 2	SPBC1685.07c/1e-24/---	PTHR22950/0.0/--	biological_process:GO:0006865//amino acid transport;GO:0006814//sodium ion transport;cellular_component:GO:0016021//integral component of membrane;GO:0005886//plasma membrane;molecular_function:GO:0015293//symporter activity;
CL15.Contig6_All	gi|113681364|ref|NP_001038569.1|/0/sodium-coupled neutral amino acid transporter 2 [Danio rerio] &gt;gi|82232860|sp|Q5SPB1.1|S38A2_DANRE RecName: Full=Sodium-coupled neutral amino acid transporter 2; AltName: Full=Amino acid transporter A2; AltName: Full=Solute carrier family 38 member 2; AltName: Full=System A amino acid transporter 2; AltName: Full=System A transporter 1; AltName: Full=System N…	gi|113681363|ref|NM_001045104.1|/0.0/Danio rerio solute carrier family 38, member 2 (slc38a2), mRNA	sp|Q5SPB1|S38A2_DANRE/0.0/Sodium-coupled neutral amino acid transporter 2 OS=Danio rerio GN=slc38a2 PE=3 SV=1	dre:566537/0.0/slc38a2, cb115, sb:cb115, si:ch211-132p20.4, wu:fj34c01; solute carrier family 38, member 2; K14207 solute carrier family 38 (sodium-coupled neutral amino acid transporter), member 2	SPBC1685.07c/1e-24/---	PTHR22950:SF207/0.0/--	biological_process:GO:0006865//amino acid transport;GO:0006814//sodium ion transport;cellular_component:GO:0016021//integral component of membrane;GO:0005886//plasma membrane;molecular_function:GO:0015293//symporter activity;
CL15.Contig7_All	gi|113681364|ref|NP_001038569.1|/0/sodium-coupled neutral amino acid transporter 2 [Danio rerio] &gt;gi|82232860|sp|Q5SPB1.1|S38A2_DANRE RecName: Full=Sodium-coupled neutral amino acid transporter 2; AltName: Full=Amino acid transporter A2; AltName: Full=Solute carrier family 38 member 2; AltName: Full=System A amino acid transporter 2; AltName: Full=System A transporter 1; AltName: Full=System N…	gi|113681363|ref|NM_001045104.1|/0.0/Danio rerio solute carrier family 38, member 2 (slc38a2), mRNA	sp|Q5SPB1|S38A2_DANRE/0.0/Sodium-coupled neutral amino acid transporter 2 OS=Danio rerio GN=slc38a2 PE=3 SV=1	dre:566537/0.0/slc38a2, cb115, sb:cb115, si:ch211-132p20.4, wu:fj34c01; solute carrier family 38, member 2; K14207 solute carrier family 38 (sodium-coupled neutral amino acid transporter), member 2	YEL064c/4e-27/---	PTHR22950/0.0/--	biological_process:GO:0006865//amino acid transport;GO:0006814//sodium ion transport;cellular_component:GO:0016021//integral component of membrane;GO:0005886//plasma membrane;molecular_function:GO:0015293//symporter activity;
CL15.Contig8_All	gi|113681364|ref|NP_001038569.1|/0/sodium-coupled neutral amino acid transporter 2 [Danio rerio] &gt;gi|82232860|sp|Q5SPB1.1|S38A2_DANRE RecName: Full=Sodium-coupled neutral amino acid transporter 2; AltName: Full=Amino acid transporter A2; AltName: Full=Solute carrier family 38 member 2; AltName: Full=System A amino acid transporter 2; AltName: Full=System A transporter 1; AltName: Full=System N…	gi|113681363|ref|NM_001045104.1|/0.0/Danio rerio solute carrier family 38, member 2 (slc38a2), mRNA	sp|Q5SPB1|S38A2_DANRE/0.0/Sodium-coupled neutral amino acid transporter 2 OS=Danio rerio GN=slc38a2 PE=3 SV=1	dre:566537/0.0/slc38a2, cb115, sb:cb115, si:ch211-132p20.4, wu:fj34c01; solute carrier family 38, member 2; K14207 solute carrier family 38 (sodium-coupled neutral amino acid transporter), member 2	YEL064c/1e-24/---	PTHR22950/0.0/--	biological_process:GO:0006865//amino acid transport;GO:0006814//sodium ion transport;cellular_component:GO:0016021//integral component of membrane;GO:0005886//plasma membrane;molecular_function:GO:0015293//symporter activity;
CL15.Contig9_All	gi|113681364|ref|NP_001038569.1|/0/sodium-coupled neutral amino acid transporter 2 [Danio rerio] &gt;gi|82232860|sp|Q5SPB1.1|S38A2_DANRE RecName: Full=Sodium-coupled neutral amino acid transporter 2; AltName: Full=Amino acid transporter A2; AltName: Full=Solute carrier family 38 member 2; AltName: Full=System A amino acid transporter 2; AltName: Full=System A transporter 1; AltName: Full=System N…	gi|113681363|ref|NM_001045104.1|/0.0/Danio rerio solute carrier family 38, member 2 (slc38a2), mRNA	sp|Q5SPB1|S38A2_DANRE/0.0/Sodium-coupled neutral amino acid transporter 2 OS=Danio rerio GN=slc38a2 PE=3 SV=1	dre:566537/0.0/slc38a2, cb115, sb:cb115, si:ch211-132p20.4, wu:fj34c01; solute carrier family 38, member 2; K14207 solute carrier family 38 (sodium-coupled neutral amino acid transporter), member 2	YEL064c/8e-27/---	PTHR22950:SF207/0.0/--	biological_process:GO:0006865//amino acid transport;GO:0006814//sodium ion transport;cellular_component:GO:0016021//integral component of membrane;GO:0005886//plasma membrane;molecular_function:GO:0015293//symporter activity;
CL15.Contig10_All	gi|113681364|ref|NP_001038569.1|/0/sodium-coupled neutral amino acid transporter 2 [Danio rerio] &gt;gi|82232860|sp|Q5SPB1.1|S38A2_DANRE RecName: Full=Sodium-coupled neutral amino acid transporter 2; AltName: Full=Amino acid transporter A2; AltName: Full=Solute carrier family 38 member 2; AltName: Full=System A amino acid transporter 2; AltName: Full=System A transporter 1; AltName: Full=System N…	gi|113681363|ref|NM_001045104.1|/0.0/Danio rerio solute carrier family 38, member 2 (slc38a2), mRNA	sp|Q5SPB1|S38A2_DANRE/0.0/Sodium-coupled neutral amino acid transporter 2 OS=Danio rerio GN=slc38a2 PE=3 SV=1	dre:566537/0.0/slc38a2, cb115, sb:cb115, si:ch211-132p20.4, wu:fj34c01; solute carrier family 38, member 2; K14207 solute carrier family 38 (sodium-coupled neutral amino acid transporter), member 2	YEL064c/5e-27/---	PTHR22950/0.0/--	biological_process:GO:0006865//amino acid transport;GO:0006814//sodium ion transport;cellular_component:GO:0016021//integral component of membrane;GO:0005886//plasma membrane;molecular_function:GO:0015293//symporter activity;
CL15.Contig11_All	gi|113681364|ref|NP_001038569.1|/0/sodium-coupled neutral amino acid transporter 2 [Danio rerio] &gt;gi|82232860|sp|Q5SPB1.1|S38A2_DANRE RecName: Full=Sodium-coupled neutral amino acid transporter 2; AltName: Full=Amino acid transporter A2; AltName: Full=Solute carrier family 38 member 2; AltName: Full=System A amino acid transporter 2; AltName: Full=System A transporter 1; AltName: Full=System N…	gi|113681363|ref|NM_001045104.1|/0.0/Danio rerio solute carrier family 38, member 2 (slc38a2), mRNA	sp|Q5SPB1|S38A2_DANRE/0.0/Sodium-coupled neutral amino acid transporter 2 OS=Danio rerio GN=slc38a2 PE=3 SV=1	dre:566537/0.0/slc38a2, cb115, sb:cb115, si:ch211-132p20.4, wu:fj34c01; solute carrier family 38, member 2; K14207 solute carrier family 38 (sodium-coupled neutral amino acid transporter), member 2	SPBC1685.07c/1e-24/---	PTHR22950:SF207/0.0/--	biological_process:GO:0006865//amino acid transport;GO:0006814//sodium ion transport;cellular_component:GO:0016021//integral component of membrane;GO:0005886//plasma membrane;molecular_function:GO:0015293//symporter activity;
CL15.Contig12_All	gi|113681364|ref|NP_001038569.1|/0/sodium-coupled neutral amino acid transporter 2 [Danio rerio] &gt;gi|82232860|sp|Q5SPB1.1|S38A2_DANRE RecName: Full=Sodium-coupled neutral amino acid transporter 2; AltName: Full=Amino acid transporter A2; AltName: Full=Solute carrier family 38 member 2; AltName: Full=System A amino acid transporter 2; AltName: Full=System A transporter 1; AltName: Full=System N…	gi|113681363|ref|NM_001045104.1|/0.0/Danio rerio solute carrier family 38, member 2 (slc38a2), mRNA	sp|Q5SPB1|S38A2_DANRE/0.0/Sodium-coupled neutral amino acid transporter 2 OS=Danio rerio GN=slc38a2 PE=3 SV=1	dre:566537/0.0/slc38a2, cb115, sb:cb115, si:ch211-132p20.4, wu:fj34c01; solute carrier family 38, member 2; K14207 solute carrier family 38 (sodium-coupled neutral amino acid transporter), member 2	SPBC1685.07c/2e-25/---	PTHR22950/0.0/--	biological_process:GO:0006865//amino acid transport;GO:0006814//sodium ion transport;cellular_component:GO:0016021//integral component of membrane;GO:0005886//plasma membrane;molecular_function:GO:0015293//symporter activity;
CL15.Contig13_All	gi|113681364|ref|NP_001038569.1|/0/sodium-coupled neutral amino acid transporter 2 [Danio rerio] &gt;gi|82232860|sp|Q5SPB1.1|S38A2_DANRE RecName: Full=Sodium-coupled neutral amino acid transporter 2; AltName: Full=Amino acid transporter A2; AltName: Full=Solute carrier family 38 member 2; AltName: Full=System A amino acid transporter 2; AltName: Full=System A transporter 1; AltName: Full=System N…	gi|113681363|ref|NM_001045104.1|/0.0/Danio rerio solute carrier family 38, member 2 (slc38a2), mRNA	sp|Q5SPB1|S38A2_DANRE/0.0/Sodium-coupled neutral amino acid transporter 2 OS=Danio rerio GN=slc38a2 PE=3 SV=1	dre:566537/0.0/slc38a2, cb115, sb:cb115, si:ch211-132p20.4, wu:fj34c01; solute carrier family 38, member 2; K14207 solute carrier family 38 (sodium-coupled neutral amino acid transporter), member 2	SPBC1685.07c/1e-24/---	PTHR22950:SF207/0.0/--	biological_process:GO:0006865//amino acid transport;GO:0006814//sodium ion transport;cellular_component:GO:0016021//integral component of membrane;GO:0005886//plasma membrane;molecular_function:GO:0015293//symporter activity;
CL16.Contig1_All	gi|118150424|ref|NP_001071190.1|/0/two pore calcium channel protein 2 [Danio rerio] &gt;gi|125991220|sp|A0JMD4.1|TPC2_DANRE RecName: Full=Two pore calcium channel protein 2; AltName: Full=Voltage-dependent calcium channel protein TPC2 [Danio rerio] &gt;gi|116487858|gb|AAI25834.1| Zgc:152898 [Danio rerio]	gi|118150423|ref|NM_001077722.1|/0.0/Danio rerio two pore segment channel 2 (tpcn2), mRNA >gi|116487857|gb|BC125833.1| Danio rerio zgc:152898, mRNA (cDNA clone MGC:152898 IMAGE:3816064), complete cds	sp|A0JMD4|TPC2_DANRE/0.0/Two pore calcium channel protein 2 OS=Danio rerio GN=tpcn2 PE=2 SV=1	dre:777614/0.0/tpcn2, fi42c05, im:7140344, wu:fi42c05, zgc:152898; two pore segment channel 2; K14077 two pore calcium channel protein 2	BH1501/6e-06/---	PTHR10037:SF175/0.0/--	biological_process:GO:0070588//calcium ion transmembrane transport;GO:0006939//smooth muscle contraction;GO:0034765//regulation of ion transmembrane transport;cellular_component:GO:0005765//lysosomal membrane;GO:0016021//integral component of membrane;molecular_function:GO:0072345//NAADP-sensitive calcium-release channel activity;GO:0005245//voltage-gated calcium channel activity;
CL16.Contig2_All	gi|118150424|ref|NP_001071190.1|/0/two pore calcium channel protein 2 [Danio rerio] &gt;gi|125991220|sp|A0JMD4.1|TPC2_DANRE RecName: Full=Two pore calcium channel protein 2; AltName: Full=Voltage-dependent calcium channel protein TPC2 [Danio rerio] &gt;gi|116487858|gb|AAI25834.1| Zgc:152898 [Danio rerio]	gi|118150423|ref|NM_001077722.1|/0.0/Danio rerio two pore segment channel 2 (tpcn2), mRNA >gi|116487857|gb|BC125833.1| Danio rerio zgc:152898, mRNA (cDNA clone MGC:152898 IMAGE:3816064), complete cds	sp|A0JMD4|TPC2_DANRE/0.0/Two pore calcium channel protein 2 OS=Danio rerio GN=tpcn2 PE=2 SV=1	dre:777614/0.0/tpcn2, fi42c05, im:7140344, wu:fi42c05, zgc:152898; two pore segment channel 2; K14077 two pore calcium channel protein 2	BH1501/9e-06/---	PTHR10037/0.0/--	biological_process:GO:0070588//calcium ion transmembrane transport;GO:0006939//smooth muscle contraction;GO:0034765//regulation of ion transmembrane transport;cellular_component:GO:0005765//lysosomal membrane;GO:0016021//integral component of membrane;molecular_function:GO:0072345//NAADP-sensitive calcium-release channel activity;GO:0005245//voltage-gated calcium channel activity;
CL16.Contig3_All	gi|118150424|ref|NP_001071190.1|/0/two pore calcium channel protein 2 [Danio rerio] &gt;gi|125991220|sp|A0JMD4.1|TPC2_DANRE RecName: Full=Two pore calcium channel protein 2; AltName: Full=Voltage-dependent calcium channel protein TPC2 [Danio rerio] &gt;gi|116487858|gb|AAI25834.1| Zgc:152898 [Danio rerio]	gi|118150423|ref|NM_001077722.1|/0.0/Danio rerio two pore segment channel 2 (tpcn2), mRNA >gi|116487857|gb|BC125833.1| Danio rerio zgc:152898, mRNA (cDNA clone MGC:152898 IMAGE:3816064), complete cds	sp|A0JMD4|TPC2_DANRE/0.0/Two pore calcium channel protein 2 OS=Danio rerio GN=tpcn2 PE=2 SV=1	dre:777614/0.0/tpcn2, fi42c05, im:7140344, wu:fi42c05, zgc:152898; two pore segment channel 2; K14077 two pore calcium channel protein 2	BH1501/7e-06/---	PTHR10037:SF175/0.0/--	biological_process:GO:0070588//calcium ion transmembrane transport;GO:0006939//smooth muscle contraction;GO:0034765//regulation of ion transmembrane transport;cellular_component:GO:0005765//lysosomal membrane;GO:0016021//integral component of membrane;molecular_function:GO:0072345//NAADP-sensitive calcium-release channel activity;GO:0005245//voltage-gated calcium channel activity;
CL16.Contig4_All	gi|118150424|ref|NP_001071190.1|/8.96009e-164/two pore calcium channel protein 2 [Danio rerio] &gt;gi|125991220|sp|A0JMD4.1|TPC2_DANRE RecName: Full=Two pore calcium channel protein 2; AltName: Full=Voltage-dependent calcium channel protein TPC2 [Danio rerio] &gt;gi|116487858|gb|AAI25834.1| Zgc:152898 [Danio rerio]	gi|118150423|ref|NM_001077722.1|/0.0/Danio rerio two pore segment channel 2 (tpcn2), mRNA >gi|116487857|gb|BC125833.1| Danio rerio zgc:152898, mRNA (cDNA clone MGC:152898 IMAGE:3816064), complete cds	sp|A0JMD4|TPC2_DANRE/1e-165/Two pore calcium channel protein 2 OS=Danio rerio GN=tpcn2 PE=2 SV=1	dre:777614/1e-164/tpcn2, fi42c05, im:7140344, wu:fi42c05, zgc:152898; two pore segment channel 2; K14077 two pore calcium channel protein 2	BH1501/1e-06/---	PF00520/4.6E-22/Ion transport protein	biological_process:GO:0070588//calcium ion transmembrane transport;GO:0006939//smooth muscle contraction;GO:0034765//regulation of ion transmembrane transport;cellular_component:GO:0005765//lysosomal membrane;GO:0016021//integral component of membrane;molecular_function:GO:0072345//NAADP-sensitive calcium-release channel activity;GO:0005245//voltage-gated calcium channel activity;
CL17.Contig1_All	gi|50539816|ref|NP_001002378.1|/1.38128e-90/ferritin heavy chain [Danio rerio] &gt;gi|49902699|gb|AAH75879.1| Zgc:92066 [Danio rerio]	gi|514483226|gb|JX477240.1|/0.0/Carassius auratus ferritin middle subunit mRNA, partial cds	sp|P49947|FRIM_SALSA/5e-81/Ferritin, middle subunit OS=Salmo salar PE=2 SV=1	dre:436651/2e-91/cb141, fj01a11, fj24b11, fth, sb:cb141, wu:fj01a11, wu:fj24b11; zgc:92066 (EC:1.16.3.1); K00522 ferritin heavy chain [EC:1.16.3.2]	TM1128/1e-16/---	NA	biological_process:GO:0006879//cellular iron ion homeostasis;GO:0006826//iron ion transport;GO:0055114//oxidation-reduction process;molecular_function:GO:0008199//ferric iron binding;GO:0016491//oxidoreductase activity;
CL17.Contig2_All	gi|165972411|ref|NP_001107131.1|/1.44547e-62/uncharacterized protein LOC100006523 [Danio rerio] &gt;gi|159155702|gb|AAI54747.1| Wu:fj24c01 protein [Danio rerio]	gi|49203363|emb|BX511080.4|/2e-67/Zebrafish DNA sequence from clone DKEY-237N7 in linkage group 3, complete sequence	sp|P49947|FRIM_SALSA/2e-56/Ferritin, middle subunit OS=Salmo salar PE=2 SV=1	dre:436651/1e-61/cb141, fj01a11, fj24b11, fth, sb:cb141, wu:fj01a11, wu:fj24b11; zgc:92066 (EC:1.16.3.1); K00522 ferritin heavy chain [EC:1.16.3.2]	NA	NA	biological_process:GO:0006879//cellular iron ion homeostasis;GO:0006826//iron ion transport;GO:0055114//oxidation-reduction process;molecular_function:GO:0008199//ferric iron binding;GO:0016491//oxidoreductase activity;
CL17.Contig3_All	gi|50539816|ref|NP_001002378.1|/3.85352e-90/ferritin heavy chain [Danio rerio] &gt;gi|49902699|gb|AAH75879.1| Zgc:92066 [Danio rerio]	gi|50539815|ref|NM_001002378.1|/0.0/Danio rerio zgc:92066 (zgc:92066), mRNA >gi|49902698|gb|BC075879.1| Danio rerio zgc:92066, mRNA (cDNA clone MGC:92066 IMAGE:7046348), complete cds	sp|P49947|FRIM_SALSA/2e-81/Ferritin, middle subunit OS=Salmo salar PE=2 SV=1	dre:436651/6e-91/cb141, fj01a11, fj24b11, fth, sb:cb141, wu:fj01a11, wu:fj24b11; zgc:92066 (EC:1.16.3.1); K00522 ferritin heavy chain [EC:1.16.3.2]	MTH158/2e-16/---	NA	biological_process:GO:0006879//cellular iron ion homeostasis;GO:0006826//iron ion transport;GO:0055114//oxidation-reduction process;molecular_function:GO:0008199//ferric iron binding;GO:0016491//oxidoreductase activity;
CL17.Contig4_All	NA	gi|392879657|gb|JX210347.1|/2e-09/Callorhinchus milii clone P07D19.Spleen.s08 Ferritin heavy chain, oocyte isoform mRNA, complete cds	NA	NA	NA	NA	NA
CL17.Contig5_All	gi|597807073|ref|XP_007243409.1|/8.49941e-18/PREDICTED: ferritin, middle subunit-like [Astyanax mexicanus]	gi|49203363|emb|BX511080.4|/2e-36/Zebrafish DNA sequence from clone DKEY-237N7 in linkage group 3, complete sequence	sp|P49947|FRIM_SALSA/2e-18/Ferritin, middle subunit OS=Salmo salar PE=2 SV=1	dre:436651/6e-18/cb141, fj01a11, fj24b11, fth, sb:cb141, wu:fj01a11, wu:fj24b11; zgc:92066 (EC:1.16.3.1); K00522 ferritin heavy chain [EC:1.16.3.2]	NA	NA	NA
CL17.Contig6_All	gi|50539816|ref|NP_001002378.1|/1.79989e-69/ferritin heavy chain [Danio rerio] &gt;gi|49902699|gb|AAH75879.1| Zgc:92066 [Danio rerio]	gi|514483226|gb|JX477240.1|/1e-144/Carassius auratus ferritin middle subunit mRNA, partial cds	sp|P49947|FRIM_SALSA/6e-66/Ferritin, middle subunit OS=Salmo salar PE=2 SV=1	dre:436651/3e-70/cb141, fj01a11, fj24b11, fth, sb:cb141, wu:fj01a11, wu:fj24b11; zgc:92066 (EC:1.16.3.1); K00522 ferritin heavy chain [EC:1.16.3.2]	TM1128/3e-10/---	NA	biological_process:GO:0006879//cellular iron ion homeostasis;GO:0006826//iron ion transport;GO:0055114//oxidation-reduction process;molecular_function:GO:0008199//ferric iron binding;GO:0016491//oxidoreductase activity;
CL18.Contig1_All	gi|113680480|ref|NP_001038681.1|/1.67667e-133/proline-serine-threonine phosphatase-interacting protein 1 [Danio rerio]	gi|113680479|ref|NM_001045216.1|/1e-149/Danio rerio proline-serine-threonine phosphatase interacting protein 1a (pstpip1a), mRNA	sp|P97814|PPIP1_MOUSE/1e-72/Proline-serine-threonine phosphatase-interacting protein 1 OS=Mus musculus GN=Pstpip1 PE=1 SV=1	dre:571331/3e-134/pstpip1a, si:dkey-24l11.5; proline-serine-threonine phosphatase interacting protein 1a; K12804 proline-serine-threonine phosphatase interacting protein 1	SPBC146.13c/6e-06/---	PTHR23065/4.7E-97/--	NA
CL18.Contig2_All	gi|113680480|ref|NP_001038681.1|/2.30335e-85/proline-serine-threonine phosphatase-interacting protein 1 [Danio rerio]	gi|113680479|ref|NM_001045216.1|/1e-149/Danio rerio proline-serine-threonine phosphatase interacting protein 1a (pstpip1a), mRNA	sp|O43586|PPIP1_HUMAN/9e-50/Proline-serine-threonine phosphatase-interacting protein 1 OS=Homo sapiens GN=PSTPIP1 PE=1 SV=1	dre:571331/4e-86/pstpip1a, si:dkey-24l11.5; proline-serine-threonine phosphatase interacting protein 1a; K12804 proline-serine-threonine phosphatase interacting protein 1	SPBC146.13c/8e-06/---	PTHR23065/4.7E-97/--	NA
CL18.Contig3_All	gi|113680480|ref|NP_001038681.1|/1.51719e-138/proline-serine-threonine phosphatase-interacting protein 1 [Danio rerio]	gi|113680479|ref|NM_001045216.1|/0.0/Danio rerio proline-serine-threonine phosphatase interacting protein 1a (pstpip1a), mRNA	sp|P97814|PPIP1_MOUSE/2e-77/Proline-serine-threonine phosphatase-interacting protein 1 OS=Mus musculus GN=Pstpip1 PE=1 SV=1	dre:571331/2e-139/pstpip1a, si:dkey-24l11.5; proline-serine-threonine phosphatase interacting protein 1a; K12804 proline-serine-threonine phosphatase interacting protein 1	SPBC146.13c/7e-06/---	SM00326/1.3E-16/Src homology 3 domains	NA
CL18.Contig4_All	gi|113680480|ref|NP_001038681.1|/0/proline-serine-threonine phosphatase-interacting protein 1 [Danio rerio]	gi|113680479|ref|NM_001045216.1|/0.0/Danio rerio proline-serine-threonine phosphatase interacting protein 1a (pstpip1a), mRNA	sp|O43586|PPIP1_HUMAN/4e-113/Proline-serine-threonine phosphatase-interacting protein 1 OS=Homo sapiens GN=PSTPIP1 PE=1 SV=1	dre:571331/0.0/pstpip1a, si:dkey-24l11.5; proline-serine-threonine phosphatase interacting protein 1a; K12804 proline-serine-threonine phosphatase interacting protein 1	SPBC146.13c/8e-06/---	PF14604/2.9E-17/Variant SH3 domain	NA
CL18.Contig5_All	gi|113680480|ref|NP_001038681.1|/1.86568e-107/proline-serine-threonine phosphatase-interacting protein 1 [Danio rerio]	gi|113680479|ref|NM_001045216.1|/0.0/Danio rerio proline-serine-threonine phosphatase interacting protein 1a (pstpip1a), mRNA	sp|O43586|PPIP1_HUMAN/2e-64/Proline-serine-threonine phosphatase-interacting protein 1 OS=Homo sapiens GN=PSTPIP1 PE=1 SV=1	dre:571331/3e-108/pstpip1a, si:dkey-24l11.5; proline-serine-threonine phosphatase interacting protein 1a; K12804 proline-serine-threonine phosphatase interacting protein 1	NA	PS50133/12.162/FCH domain profile.	NA
CL18.Contig6_All	gi|113680480|ref|NP_001038681.1|/0/proline-serine-threonine phosphatase-interacting protein 1 [Danio rerio]	gi|113680479|ref|NM_001045216.1|/0.0/Danio rerio proline-serine-threonine phosphatase interacting protein 1a (pstpip1a), mRNA	sp|O43586|PPIP1_HUMAN/3e-130/Proline-serine-threonine phosphatase-interacting protein 1 OS=Homo sapiens GN=PSTPIP1 PE=1 SV=1	dre:571331/0.0/pstpip1a, si:dkey-24l11.5; proline-serine-threonine phosphatase interacting protein 1a; K12804 proline-serine-threonine phosphatase interacting protein 1	SPBC146.13c/7e-06/---	PTHR23065/1.2E-201/--	NA
CL18.Contig7_All	gi|113680480|ref|NP_001038681.1|/0/proline-serine-threonine phosphatase-interacting protein 1 [Danio rerio]	gi|113680479|ref|NM_001045216.1|/0.0/Danio rerio proline-serine-threonine phosphatase interacting protein 1a (pstpip1a), mRNA	sp|O43586|PPIP1_HUMAN/1e-134/Proline-serine-threonine phosphatase-interacting protein 1 OS=Homo sapiens GN=PSTPIP1 PE=1 SV=1	dre:571331/0.0/pstpip1a, si:dkey-24l11.5; proline-serine-threonine phosphatase interacting protein 1a; K12804 proline-serine-threonine phosphatase interacting protein 1	SPBC146.13c/7e-06/---	PF14604/5.6E-17/Variant SH3 domain	NA
CL18.Contig8_All	gi|113680480|ref|NP_001038681.1|/0/proline-serine-threonine phosphatase-interacting protein 1 [Danio rerio]	gi|113680479|ref|NM_001045216.1|/0.0/Danio rerio proline-serine-threonine phosphatase interacting protein 1a (pstpip1a), mRNA	sp|P97814|PPIP1_MOUSE/1e-131/Proline-serine-threonine phosphatase-interacting protein 1 OS=Mus musculus GN=Pstpip1 PE=1 SV=1	dre:571331/0.0/pstpip1a, si:dkey-24l11.5; proline-serine-threonine phosphatase interacting protein 1a; K12804 proline-serine-threonine phosphatase interacting protein 1	NA	SM00055/8.0E-16/Fes/CIP4 homology domain	NA
CL18.Contig9_All	gi|113680480|ref|NP_001038681.1|/1.37661e-160/proline-serine-threonine phosphatase-interacting protein 1 [Danio rerio]	gi|113680479|ref|NM_001045216.1|/0.0/Danio rerio proline-serine-threonine phosphatase interacting protein 1a (pstpip1a), mRNA	sp|O43586|PPIP1_HUMAN/7e-108/Proline-serine-threonine phosphatase-interacting protein 1 OS=Homo sapiens GN=PSTPIP1 PE=1 SV=1	dre:571331/2e-161/pstpip1a, si:dkey-24l11.5; proline-serine-threonine phosphatase interacting protein 1a; K12804 proline-serine-threonine phosphatase interacting protein 1	SPBC146.13c/8e-06/---	PTHR23065/1.2E-201/--	NA
CL18.Contig10_All	gi|113680480|ref|NP_001038681.1|/2.93638e-145/proline-serine-threonine phosphatase-interacting protein 1 [Danio rerio]	gi|113680479|ref|NM_001045216.1|/0.0/Danio rerio proline-serine-threonine phosphatase interacting protein 1a (pstpip1a), mRNA	sp|O43586|PPIP1_HUMAN/3e-101/Proline-serine-threonine phosphatase-interacting protein 1 OS=Homo sapiens GN=PSTPIP1 PE=1 SV=1	dre:571331/5e-146/pstpip1a, si:dkey-24l11.5; proline-serine-threonine phosphatase interacting protein 1a; K12804 proline-serine-threonine phosphatase interacting protein 1	SPBC146.13c/7e-06/---	PTHR23065:SF3/8.8E-188/--	NA
CL18.Contig11_All	gi|113680480|ref|NP_001038681.1|/0/proline-serine-threonine phosphatase-interacting protein 1 [Danio rerio]	gi|113680479|ref|NM_001045216.1|/0.0/Danio rerio proline-serine-threonine phosphatase interacting protein 1a (pstpip1a), mRNA	sp|P97814|PPIP1_MOUSE/5e-127/Proline-serine-threonine phosphatase-interacting protein 1 OS=Mus musculus GN=Pstpip1 PE=1 SV=1	dre:571331/0.0/pstpip1a, si:dkey-24l11.5; proline-serine-threonine phosphatase interacting protein 1a; K12804 proline-serine-threonine phosphatase interacting protein 1	NA	PF00611/5.0E-16/Fes/CIP4, and EFC/F-BAR homology domain	NA
CL18.Contig12_All	gi|113680480|ref|NP_001038681.1|/0/proline-serine-threonine phosphatase-interacting protein 1 [Danio rerio]	gi|113680479|ref|NM_001045216.1|/0.0/Danio rerio proline-serine-threonine phosphatase interacting protein 1a (pstpip1a), mRNA	sp|P97814|PPIP1_MOUSE/2e-127/Proline-serine-threonine phosphatase-interacting protein 1 OS=Mus musculus GN=Pstpip1 PE=1 SV=1	dre:571331/0.0/pstpip1a, si:dkey-24l11.5; proline-serine-threonine phosphatase interacting protein 1a; K12804 proline-serine-threonine phosphatase interacting protein 1	NA	SM00326/7.3E-15/Src homology 3 domains	NA
CL18.Contig13_All	gi|113680480|ref|NP_001038681.1|/1.8394e-107/proline-serine-threonine phosphatase-interacting protein 1 [Danio rerio]	gi|113680479|ref|NM_001045216.1|/0.0/Danio rerio proline-serine-threonine phosphatase interacting protein 1a (pstpip1a), mRNA	sp|P97814|PPIP1_MOUSE/4e-61/Proline-serine-threonine phosphatase-interacting protein 1 OS=Mus musculus GN=Pstpip1 PE=1 SV=1	dre:571331/3e-108/pstpip1a, si:dkey-24l11.5; proline-serine-threonine phosphatase interacting protein 1a; K12804 proline-serine-threonine phosphatase interacting protein 1	NA	PF14604/4.2E-16/Variant SH3 domain	NA
CL18.Contig14_All	gi|113680480|ref|NP_001038681.1|/0/proline-serine-threonine phosphatase-interacting protein 1 [Danio rerio]	gi|113680479|ref|NM_001045216.1|/0.0/Danio rerio proline-serine-threonine phosphatase interacting protein 1a (pstpip1a), mRNA	sp|O43586|PPIP1_HUMAN/1e-129/Proline-serine-threonine phosphatase-interacting protein 1 OS=Homo sapiens GN=PSTPIP1 PE=1 SV=1	dre:571331/0.0/pstpip1a, si:dkey-24l11.5; proline-serine-threonine phosphatase interacting protein 1a; K12804 proline-serine-threonine phosphatase interacting protein 1	SPBC146.13c/6e-06/---	PTHR23065/5.4E-201/--	NA
CL18.Contig15_All	gi|113680480|ref|NP_001038681.1|/0/proline-serine-threonine phosphatase-interacting protein 1 [Danio rerio]	gi|113680479|ref|NM_001045216.1|/0.0/Danio rerio proline-serine-threonine phosphatase interacting protein 1a (pstpip1a), mRNA	sp|O43586|PPIP1_HUMAN/1e-134/Proline-serine-threonine phosphatase-interacting protein 1 OS=Homo sapiens GN=PSTPIP1 PE=1 SV=1	dre:571331/0.0/pstpip1a, si:dkey-24l11.5; proline-serine-threonine phosphatase interacting protein 1a; K12804 proline-serine-threonine phosphatase interacting protein 1	SPBC146.13c/7e-06/---	PF14604/5.6E-17/Variant SH3 domain	NA
CL18.Contig16_All	gi|113680480|ref|NP_001038681.1|/1.95243e-108/proline-serine-threonine phosphatase-interacting protein 1 [Danio rerio]	gi|113680479|ref|NM_001045216.1|/0.0/Danio rerio proline-serine-threonine phosphatase interacting protein 1a (pstpip1a), mRNA	sp|O43586|PPIP1_HUMAN/2e-64/Proline-serine-threonine phosphatase-interacting protein 1 OS=Homo sapiens GN=PSTPIP1 PE=1 SV=1	dre:571331/3e-109/pstpip1a, si:dkey-24l11.5; proline-serine-threonine phosphatase interacting protein 1a; K12804 proline-serine-threonine phosphatase interacting protein 1	NA	PS50002/16.43/Src homology 3 (SH3) domain profile.	NA
CL19.Contig1_All	gi|528504050|ref|XP_686062.6|/1.47361e-177/PREDICTED: transmembrane protein 145 [Danio rerio]	gi|288557973|emb|FP102797.19|/1e-101/Zebrafish DNA sequence from clone CH73-103B2 in linkage group 16, complete sequence	sp|Q8C4U2|TM145_MOUSE/4e-113/Transmembrane protein 145 OS=Mus musculus GN=Tmem145 PE=1 SV=1	NA	NA	PTHR23252/1.3E-130/--	NA
CL19.Contig2_All	gi|528504050|ref|XP_686062.6|/0/PREDICTED: transmembrane protein 145 [Danio rerio]	gi|498985200|ref|XM_004550919.1|/0.0/PREDICTED: Maylandia zebra transmembrane protein 145-like (LOC101485895), mRNA	sp|Q8C4U2|TM145_MOUSE/0.0/Transmembrane protein 145 OS=Mus musculus GN=Tmem145 PE=1 SV=1	NA	NA	PTHR23252/1.1E-253/--	NA
CL19.Contig3_All	gi|528504050|ref|XP_686062.6|/0/PREDICTED: transmembrane protein 145 [Danio rerio]	gi|554856276|ref|XM_005938249.1|/1e-110/PREDICTED: Haplochromis burtoni transmembrane protein 145-like (LOC102312036), mRNA	sp|Q8C4U2|TM145_MOUSE/2e-152/Transmembrane protein 145 OS=Mus musculus GN=Tmem145 PE=1 SV=1	NA	NA	PTHR23252:SF24/9.2E-173/--	NA
CL19.Contig4_All	gi|528504050|ref|XP_686062.6|/1.06986e-130/PREDICTED: transmembrane protein 145 [Danio rerio]	gi|288557973|emb|FP102797.19|/1e-105/Zebrafish DNA sequence from clone CH73-103B2 in linkage group 16, complete sequence	sp|Q8C4U2|TM145_MOUSE/6e-71/Transmembrane protein 145 OS=Mus musculus GN=Tmem145 PE=1 SV=1	NA	NA	PTHR23252/6.3E-83/--	NA
CL20.Contig1_All	gi|528510185|ref|XP_005159692.1|/2.00841e-69/PREDICTED: acyl-coenzyme A thioesterase 13 isoform X1 [Danio rerio]	gi|124248504|ref|NM_001080803.1|/1e-108/Danio rerio acyl-CoA thioesterase 13 (acot13), mRNA	sp|Q9CQR4|ACO13_MOUSE/7e-53/Acyl-coenzyme A thioesterase 13 OS=Mus musculus GN=Acot13 PE=1 SV=1	dre:564010/2e-67/acot13, si:dkey-218n20.4, them2; acyl-CoA thioesterase 13; K17362 acyl-coenzyme A thioesterase 13 [EC:3.1.2.-]	SPBC31F10.02/3e-19/---	PF03061/4.8E-15/Thioesterase superfamily	NA
CL20.Contig2_All	gi|528510185|ref|XP_005159692.1|/2.11193e-20/PREDICTED: acyl-coenzyme A thioesterase 13 isoform X1 [Danio rerio]	gi|62989971|emb|BX957279.13|/6e-43/Zebrafish DNA sequence from clone DKEY-218N20 in linkage group 19, complete sequence	sp|Q5R833|ACO13_PONAB/1e-17/Acyl-coenzyme A thioesterase 13 OS=Pongo abelii GN=ACOT13 PE=2 SV=1	dre:564010/3e-21/acot13, si:dkey-218n20.4, them2; acyl-CoA thioesterase 13; K17362 acyl-coenzyme A thioesterase 13 [EC:3.1.2.-]	NA	PTHR21660/1.2E-17/--	NA
CL21.Contig1_All	gi|597761024|ref|XP_007244504.1|/1.59711e-161/PREDICTED: brain mitochondrial carrier protein 1-like isoform X1 [Astyanax mexicanus]	gi|41055824|ref|NM_200164.1|/0.0/Danio rerio solute carrier family 25 (mitochondrial carrier, brain), member 14 (slc25a14), mRNA >gi|28279567|gb|BC045395.1| Danio rerio solute carrier family 25 (mitochondrial carrier, brain), member 14, mRNA (cDNA clone MGC:55596 IMAGE:2643533), complete cds	sp|Q9Z2B2|UCP5_MOUSE/2e-135/Brain mitochondrial carrier protein 1 OS=Mus musculus GN=Slc25a14 PE=2 SV=2	dre:393133/3e-159/slc25a14, zgc:55596; solute carrier family 25 (mitochondrial carrier, brain), member 14; K15106 solute carrier family 25 (mitochondrial carrier), member 14/30	NA	PTHR24089/8.7E-245/--	biological_process:GO:0006839//mitochondrial transport;cellular_component:GO:0016021//integral component of membrane;GO:0031966//mitochondrial membrane;
CL21.Contig2_All	gi|597761024|ref|XP_007244504.1|/1.59227e-161/PREDICTED: brain mitochondrial carrier protein 1-like isoform X1 [Astyanax mexicanus]	gi|41055824|ref|NM_200164.1|/0.0/Danio rerio solute carrier family 25 (mitochondrial carrier, brain), member 14 (slc25a14), mRNA >gi|28279567|gb|BC045395.1| Danio rerio solute carrier family 25 (mitochondrial carrier, brain), member 14, mRNA (cDNA clone MGC:55596 IMAGE:2643533), complete cds	sp|Q9Z2B2|UCP5_MOUSE/2e-135/Brain mitochondrial carrier protein 1 OS=Mus musculus GN=Slc25a14 PE=2 SV=2	dre:393133/3e-159/slc25a14, zgc:55596; solute carrier family 25 (mitochondrial carrier, brain), member 14; K15106 solute carrier family 25 (mitochondrial carrier), member 14/30	NA	PTHR24089/8.7E-245/--	biological_process:GO:0006839//mitochondrial transport;cellular_component:GO:0016021//integral component of membrane;GO:0031966//mitochondrial membrane;
CL21.Contig3_All	gi|597761024|ref|XP_007244504.1|/1.92778e-161/PREDICTED: brain mitochondrial carrier protein 1-like isoform X1 [Astyanax mexicanus]	gi|41055824|ref|NM_200164.1|/0.0/Danio rerio solute carrier family 25 (mitochondrial carrier, brain), member 14 (slc25a14), mRNA >gi|28279567|gb|BC045395.1| Danio rerio solute carrier family 25 (mitochondrial carrier, brain), member 14, mRNA (cDNA clone MGC:55596 IMAGE:2643533), complete cds	sp|Q9Z2B2|UCP5_MOUSE/2e-135/Brain mitochondrial carrier protein 1 OS=Mus musculus GN=Slc25a14 PE=2 SV=2	dre:393133/4e-159/slc25a14, zgc:55596; solute carrier family 25 (mitochondrial carrier, brain), member 14; K15106 solute carrier family 25 (mitochondrial carrier), member 14/30	NA	PTHR24089/8.7E-245/--	biological_process:GO:0006839//mitochondrial transport;cellular_component:GO:0016021//integral component of membrane;GO:0031966//mitochondrial membrane;
CL21.Contig4_All	gi|597761024|ref|XP_007244504.1|/1.49822e-161/PREDICTED: brain mitochondrial carrier protein 1-like isoform X1 [Astyanax mexicanus]	gi|41055824|ref|NM_200164.1|/0.0/Danio rerio solute carrier family 25 (mitochondrial carrier, brain), member 14 (slc25a14), mRNA >gi|28279567|gb|BC045395.1| Danio rerio solute carrier family 25 (mitochondrial carrier, brain), member 14, mRNA (cDNA clone MGC:55596 IMAGE:2643533), complete cds	sp|O95258|UCP5_HUMAN/4e-134/Brain mitochondrial carrier protein 1 OS=Homo sapiens GN=SLC25A14 PE=2 SV=1	dre:393133/7e-159/slc25a14, zgc:55596; solute carrier family 25 (mitochondrial carrier, brain), member 14; K15106 solute carrier family 25 (mitochondrial carrier), member 14/30	NA	PTHR24089:SF232/2.5E-242/--	biological_process:GO:0006839//mitochondrial transport;cellular_component:GO:0016021//integral component of membrane;GO:0031966//mitochondrial membrane;
CL21.Contig5_All	NA	gi|26985415|emb|AL935199.4|/5e-35/Zebrafish DNA sequence from clone CH211-241L3 in linkage group 21, complete sequence	NA	NA	NA	NA	NA
CL21.Contig6_All	gi|597761024|ref|XP_007244504.1|/1.74982e-161/PREDICTED: brain mitochondrial carrier protein 1-like isoform X1 [Astyanax mexicanus]	gi|41055824|ref|NM_200164.1|/0.0/Danio rerio solute carrier family 25 (mitochondrial carrier, brain), member 14 (slc25a14), mRNA >gi|28279567|gb|BC045395.1| Danio rerio solute carrier family 25 (mitochondrial carrier, brain), member 14, mRNA (cDNA clone MGC:55596 IMAGE:2643533), complete cds	sp|O95258|UCP5_HUMAN/5e-134/Brain mitochondrial carrier protein 1 OS=Homo sapiens GN=SLC25A14 PE=2 SV=1	dre:393133/8e-159/slc25a14, zgc:55596; solute carrier family 25 (mitochondrial carrier, brain), member 14; K15106 solute carrier family 25 (mitochondrial carrier), member 14/30	NA	PTHR24089:SF232/2.5E-242/--	biological_process:GO:0006839//mitochondrial transport;cellular_component:GO:0016021//integral component of membrane;GO:0031966//mitochondrial membrane;
CL21.Contig7_All	gi|597761024|ref|XP_007244504.1|/8.26177e-162/PREDICTED: brain mitochondrial carrier protein 1-like isoform X1 [Astyanax mexicanus]	gi|41055824|ref|NM_200164.1|/0.0/Danio rerio solute carrier family 25 (mitochondrial carrier, brain), member 14 (slc25a14), mRNA >gi|28279567|gb|BC045395.1| Danio rerio solute carrier family 25 (mitochondrial carrier, brain), member 14, mRNA (cDNA clone MGC:55596 IMAGE:2643533), complete cds	sp|O95258|UCP5_HUMAN/2e-134/Brain mitochondrial carrier protein 1 OS=Homo sapiens GN=SLC25A14 PE=2 SV=1	dre:393133/4e-159/slc25a14, zgc:55596; solute carrier family 25 (mitochondrial carrier, brain), member 14; K15106 solute carrier family 25 (mitochondrial carrier), member 14/30	NA	PTHR24089:SF232/2.5E-242/--	biological_process:GO:0006839//mitochondrial transport;cellular_component:GO:0016021//integral component of membrane;GO:0031966//mitochondrial membrane;
CL21.Contig8_All	NA	gi|41055824|ref|NM_200164.1|/2e-22/Danio rerio solute carrier family 25 (mitochondrial carrier, brain), member 14 (slc25a14), mRNA >gi|28279567|gb|BC045395.1| Danio rerio solute carrier family 25 (mitochondrial carrier, brain), member 14, mRNA (cDNA clone MGC:55596 IMAGE:2643533), complete cds	NA	NA	NA	NA	NA
CL22.Contig1_All	gi|688562316|ref|XP_009301040.1|/0/PREDICTED: ral GTPase-activating protein subunit beta isoform X4 [Danio rerio]	gi|375197937|gb|JN740228.1|/9e-95/Cyprinus carpio clone 420809 microsatellite sequence	sp|Q86X10|RLGPB_HUMAN/0.0/Ral GTPase-activating protein subunit beta OS=Homo sapiens GN=RALGAPB PE=1 SV=1	NA	NA	PTHR21344:SF1/0.0/--	NA
CL22.Contig2_All	gi|688562319|ref|XP_009301041.1|/9.78381e-50/PREDICTED: ral GTPase-activating protein subunit beta isoform X5 [Danio rerio]	gi|66948015|emb|BX323862.18|/1e-38/Zebrafish DNA sequence from clone DKEYP-97A5 in linkage group 6, complete sequence	sp|P86410|RLGPB_RAT/2e-38/Ral GTPase-activating protein subunit beta OS=Rattus norvegicus GN=Ralgapb PE=1 SV=1	NA	NA	PTHR21344/6.4E-25/--	NA
CL22.Contig3_All	gi|688562316|ref|XP_009301040.1|/0/PREDICTED: ral GTPase-activating protein subunit beta isoform X4 [Danio rerio]	gi|375197937|gb|JN740228.1|/7e-90/Cyprinus carpio clone 420809 microsatellite sequence	sp|Q86X10|RLGPB_HUMAN/0.0/Ral GTPase-activating protein subunit beta OS=Homo sapiens GN=RALGAPB PE=1 SV=1	NA	NA	PTHR21344/0.0/--	NA
CL22.Contig4_All	gi|688562316|ref|XP_009301040.1|/0/PREDICTED: ral GTPase-activating protein subunit beta isoform X4 [Danio rerio]	gi|375197937|gb|JN740228.1|/2e-80/Cyprinus carpio clone 420809 microsatellite sequence	sp|Q86X10|RLGPB_HUMAN/0.0/Ral GTPase-activating protein subunit beta OS=Homo sapiens GN=RALGAPB PE=1 SV=1	NA	NA	PTHR21344:SF1/0.0/--	NA
CL22.Contig5_All	gi|688562316|ref|XP_009301040.1|/0/PREDICTED: ral GTPase-activating protein subunit beta isoform X4 [Danio rerio]	gi|375197937|gb|JN740228.1|/2e-80/Cyprinus carpio clone 420809 microsatellite sequence	sp|Q86X10|RLGPB_HUMAN/0.0/Ral GTPase-activating protein subunit beta OS=Homo sapiens GN=RALGAPB PE=1 SV=1	NA	NA	PTHR21344:SF1/0.0/--	NA
CL22.Contig6_All	gi|688562316|ref|XP_009301040.1|/0/PREDICTED: ral GTPase-activating protein subunit beta isoform X4 [Danio rerio]	gi|375197937|gb|JN740228.1|/9e-95/Cyprinus carpio clone 420809 microsatellite sequence	sp|Q86X10|RLGPB_HUMAN/0.0/Ral GTPase-activating protein subunit beta OS=Homo sapiens GN=RALGAPB PE=1 SV=1	NA	NA	PTHR21344/0.0/--	NA
CL23.Contig1_All	NA	NA	NA	NA	NA	NA	NA
CL23.Contig2_All	gi|688533276|ref|XP_009290868.1|/0/PREDICTED: serine/threonine-protein kinase DCLK2 isoform X1 [Danio rerio]	gi|123299523|dbj|AB266179.1|/0.0/Danio rerio mRNA for doublecortin like protein kinase_5, complete cds	sp|D2I3C6|DCLK2_AILME/0.0/Serine/threonine-protein kinase DCLK2 OS=Ailuropoda melanoleuca GN=DCLK2 PE=3 SV=1	shr:100916055/0.0/DCLK2; doublecortin-like kinase 2; K08805 doublecortin-like kinase 1/2 [EC:2.7.11.1]	SPAC14C4.03/4e-39/---	PTHR24347:SF122/3.0E-277/--	NA
CL23.Contig3_All	gi|224809441|ref|NP_001139260.1|/0/serine/threonine-protein kinase DCLK2 isoform 3 [Danio rerio] &gt;gi|123299366|dbj|BAF45324.1| doublecortin like protein kinase_3 [Danio rerio] &gt;gi|190339203|gb|AAI63926.1| Dclk2 protein [Danio rerio]	gi|190339202|gb|BC163926.1|/0.0/Danio rerio doublecortin-like kinase 2, mRNA (cDNA clone MGC:195357 IMAGE:9038890), complete cds	sp|D2I3C6|DCLK2_AILME/0.0/Serine/threonine-protein kinase DCLK2 OS=Ailuropoda melanoleuca GN=DCLK2 PE=3 SV=1	dre:572548/0.0/dclk2a, cb572, dclk, dclk2, sb:cb572, si:dkey-180n16.1; doublecortin-like kinase 2a (EC:2.7.11.1); K08805 doublecortin-like kinase 1/2 [EC:2.7.11.1]	SPAC14C4.03/3e-39/---	PS00107/-/Protein kinases ATP-binding region signature.	biological_process:GO:0035556//intracellular signal transduction;GO:0046777//protein autophosphorylation;cellular_component:GO:0008021//synaptic vesicle;GO:0015630//microtubule cytoskeleton;molecular_function:GO:0005524//ATP binding;GO:0004674//protein serine/threonine kinase activity;
CL23.Contig4_All	gi|205361139|ref|NP_001128593.1|/0/serine/threonine-protein kinase DCLK2 isoform 1 [Danio rerio] &gt;gi|123299354|dbj|BAF45322.1| doublecortin like protein kinase_1 [Danio rerio]	gi|190339202|gb|BC163926.1|/0.0/Danio rerio doublecortin-like kinase 2, mRNA (cDNA clone MGC:195357 IMAGE:9038890), complete cds	sp|D2I3C6|DCLK2_AILME/0.0/Serine/threonine-protein kinase DCLK2 OS=Ailuropoda melanoleuca GN=DCLK2 PE=3 SV=1	dre:572548/0.0/dclk2a, cb572, dclk, dclk2, sb:cb572, si:dkey-180n16.1; doublecortin-like kinase 2a (EC:2.7.11.1); K08805 doublecortin-like kinase 1/2 [EC:2.7.11.1]	SPAC14C4.03/4e-39/---	PTHR24347/5.3E-303/--	biological_process:GO:0035556//intracellular signal transduction;GO:0046777//protein autophosphorylation;cellular_component:GO:0008021//synaptic vesicle;GO:0015630//microtubule cytoskeleton;molecular_function:GO:0005524//ATP binding;GO:0004674//protein serine/threonine kinase activity;
CL23.Contig5_All	gi|197245552|gb|AAI68500.1|/2.94062e-26/Dclk2 protein [Danio rerio]	gi|123299523|dbj|AB266179.1|/6e-71/Danio rerio mRNA for doublecortin like protein kinase_5, complete cds	NA	dre:572548/1e-26/dclk2a, cb572, dclk, dclk2, sb:cb572, si:dkey-180n16.1; doublecortin-like kinase 2a (EC:2.7.11.1); K08805 doublecortin-like kinase 1/2 [EC:2.7.11.1]	NA	NA	biological_process:GO:0046777//protein autophosphorylation;cellular_component:GO:0008021//synaptic vesicle;GO:0015630//microtubule cytoskeleton;molecular_function:GO:0004674//protein serine/threonine kinase activity;GO:0000166//nucleotide binding;
CL24.Contig1_All	gi|37681825|gb|AAQ97790.1|/2.30366e-118/HIRA interacting protein 5 [Danio rerio] &gt;gi|62205090|gb|AAH92670.1| HIRA interacting protein 5 [Danio rerio] &gt;gi|182891738|gb|AAI65097.1| Hirip5 protein [Danio rerio]	gi|170016006|ref|NM_001122708.1|/0.0/Danio rerio NFU1 iron-sulfur cluster scaffold homolog (S. cerevisiae) (nfu1), mRNA	sp|Q9QZ23|NFU1_MOUSE/4e-87/NFU1 iron-sulfur cluster scaffold homolog, mitochondrial OS=Mus musculus GN=Nfu1 PE=1 SV=2	NA	AGc616/7e-51/---	PF01106/1.6E-21/NifU-like domain	biological_process:GO:0016226//iron-sulfur cluster assembly;cellular_component:GO:0005737//cytoplasm;molecular_function:GO:0005506//iron ion binding;GO:0051536//iron-sulfur cluster binding;
CL24.Contig2_All	gi|597745575|ref|XP_007234817.1|/4.49601e-30/PREDICTED: NFU1 iron-sulfur cluster scaffold homolog, mitochondrial [Astyanax mexicanus]	gi|182891737|gb|BC165097.1|/7e-70/Danio rerio HIRA interacting protein 5, mRNA (cDNA clone MGC:192272 IMAGE:100060581), complete cds	sp|Q9QZ23|NFU1_MOUSE/1e-29/NFU1 iron-sulfur cluster scaffold homolog, mitochondrial OS=Mus musculus GN=Nfu1 PE=1 SV=2	NA	RC1018/7e-18/---	NA	biological_process:GO:0016226//iron-sulfur cluster assembly;cellular_component:GO:0005737//cytoplasm;molecular_function:GO:0005506//iron ion binding;GO:0051536//iron-sulfur cluster binding;
CL24.Contig3_All	gi|37681825|gb|AAQ97790.1|/2.21283e-118/HIRA interacting protein 5 [Danio rerio] &gt;gi|62205090|gb|AAH92670.1| HIRA interacting protein 5 [Danio rerio] &gt;gi|182891738|gb|AAI65097.1| Hirip5 protein [Danio rerio]	gi|170016006|ref|NM_001122708.1|/0.0/Danio rerio NFU1 iron-sulfur cluster scaffold homolog (S. cerevisiae) (nfu1), mRNA	sp|Q9QZ23|NFU1_MOUSE/3e-87/NFU1 iron-sulfur cluster scaffold homolog, mitochondrial OS=Mus musculus GN=Nfu1 PE=1 SV=2	NA	AGc616/7e-51/---	PTHR11178/1.8E-158/--	biological_process:GO:0016226//iron-sulfur cluster assembly;cellular_component:GO:0005737//cytoplasm;molecular_function:GO:0005506//iron ion binding;GO:0051536//iron-sulfur cluster binding;
CL25.Contig1_All	gi|41055056|ref|NP_956952.1|/4.97575e-31/coiled-coil domain-containing protein 43 [Danio rerio] &gt;gi|82187201|sp|Q6PFL6.1|CCD43_DANRE RecName: Full=Coiled-coil domain-containing protein 43 [Danio rerio] &gt;gi|35505442|gb|AAH57502.1| Coiled-coil domain containing 43 [Danio rerio]	gi|402692507|ref|NM_200658.2|/4e-68/Danio rerio coiled-coil domain containing 43 (ccdc43), mRNA	sp|Q6PFL6|CCD43_DANRE/8e-33/Coiled-coil domain-containing protein 43 OS=Danio rerio GN=ccdc43 PE=2 SV=1	NA	NA	NA	NA
CL25.Contig2_All	gi|41055056|ref|NP_956952.1|/1.06142e-94/coiled-coil domain-containing protein 43 [Danio rerio] &gt;gi|82187201|sp|Q6PFL6.1|CCD43_DANRE RecName: Full=Coiled-coil domain-containing protein 43 [Danio rerio] &gt;gi|35505442|gb|AAH57502.1| Coiled-coil domain containing 43 [Danio rerio]	gi|402692507|ref|NM_200658.2|/1e-170/Danio rerio coiled-coil domain containing 43 (ccdc43), mRNA	sp|Q6PFL6|CCD43_DANRE/2e-96/Coiled-coil domain-containing protein 43 OS=Danio rerio GN=ccdc43 PE=2 SV=1	pxy:105397899/4e-08/UPF0430 protein CG31712; K13173 arginine and glutamate-rich protein 1	NA	PTHR31684/3.1E-102/--	NA
CL25.Contig3_All	gi|41055056|ref|NP_956952.1|/1.02145e-94/coiled-coil domain-containing protein 43 [Danio rerio] &gt;gi|82187201|sp|Q6PFL6.1|CCD43_DANRE RecName: Full=Coiled-coil domain-containing protein 43 [Danio rerio] &gt;gi|35505442|gb|AAH57502.1| Coiled-coil domain containing 43 [Danio rerio]	gi|402692507|ref|NM_200658.2|/1e-170/Danio rerio coiled-coil domain containing 43 (ccdc43), mRNA	sp|Q6PFL6|CCD43_DANRE/1e-96/Coiled-coil domain-containing protein 43 OS=Danio rerio GN=ccdc43 PE=2 SV=1	pxy:105397899/3e-08/UPF0430 protein CG31712; K13173 arginine and glutamate-rich protein 1	NA	PTHR31684/3.1E-102/--	NA
CL26.Contig1_All	gi|513131148|gb|AGO18322.1|/1.24507e-160/reverse transcriptase, partial [Clarias batrachus]	gi|366047564|dbj|AB649031.1|/5e-20/Oreochromis niloticus vasa gene for ATP-dependent RNA helicase DDX4, complete cds, clone: b04TI038M07	sp|O00370|LORF2_HUMAN/9e-151/LINE-1 retrotransposable element ORF2 protein OS=Homo sapiens PE=1 SV=1	lcm:102354659/3e-50/extracellular calcium-sensing receptor-like; K04612 calcium-sensing receptor	NA	PS50878/17.506/Reverse transcriptase (RT) catalytic domain profile.	NA
CL26.Contig2_All	gi|513131148|gb|AGO18322.1|/4.12639e-152/reverse transcriptase, partial [Clarias batrachus]	gi|366047566|dbj|AB649032.1|/1e-06/Oreochromis niloticus vasa gene, clone: b04TI071H03	sp|O00370|LORF2_HUMAN/5e-147/LINE-1 retrotransposable element ORF2 protein OS=Homo sapiens PE=1 SV=1	lcm:102354659/7e-49/extracellular calcium-sensing receptor-like; K04612 calcium-sensing receptor	NA	PTHR19446:SF308/2.8E-69/--	NA
CL26.Contig3_All	gi|148645276|gb|ABR01162.1|/1.39544e-152/endonuclease/reverse transcriptase [Sus scrofa]	gi|375240983|gb|JN783273.1|/4e-39/Cyprinus carpio clone 951099 microsatellite sequence	sp|O00370|LORF2_HUMAN/1e-151/LINE-1 retrotransposable element ORF2 protein OS=Homo sapiens PE=1 SV=1	lcm:102354659/3e-43/extracellular calcium-sensing receptor-like; K04612 calcium-sensing receptor	NA	PF00078/1.9E-14/Reverse transcriptase (RNA-dependent DNA polymerase)	NA
CL26.Contig4_All	gi|513131148|gb|AGO18322.1|/4.09533e-138/reverse transcriptase, partial [Clarias batrachus]	gi|366047564|dbj|AB649031.1|/2e-22/Oreochromis niloticus vasa gene for ATP-dependent RNA helicase DDX4, complete cds, clone: b04TI038M07	sp|O00370|LORF2_HUMAN/5e-134/LINE-1 retrotransposable element ORF2 protein OS=Homo sapiens PE=1 SV=1	lcm:102354659/1e-48/extracellular calcium-sensing receptor-like; K04612 calcium-sensing receptor	NA	PF02994/1.6E-13/L1 transposable element	NA
CL26.Contig5_All	gi|513131148|gb|AGO18322.1|/6.62208e-38/reverse transcriptase, partial [Clarias batrachus]	gi|375221507|gb|JN763799.1|/2e-48/Cyprinus carpio clone 714170 microsatellite sequence	sp|P11369|LORF2_MOUSE/2e-28/LINE-1 retrotransposable element ORF2 protein OS=Mus musculus GN=Pol PE=1 SV=2	NA	NA	PTHR19446/6.3E-51/--	NA
CL26.Contig6_All	NA	NA	NA	NA	NA	NA	NA
CL27.Contig1_All	gi|221307506|ref|NP_001138270.1|/0/zinc finger and BTB domain-containing protein 44 [Danio rerio]	gi|221307505|ref|NM_001144798.1|/0.0/Danio rerio zinc finger and BTB domain containing 44 (zbtb44), mRNA	sp|Q3SWU4|ZBT44_RAT/3e-162/Zinc finger and BTB domain-containing protein 44 OS=Rattus norvegicus GN=Zbtb44 PE=2 SV=1	dre:569656/0.0/zbtb44, si:dkey-127j5.1; zinc finger and BTB domain containing 44; K10515 zinc finger and BTB domain-containing protein 44	SPAC3H1.11/1e-06/---	PS00028/-/Zinc finger C2H2 type domain signature.	NA
CL27.Contig2_All	NA	gi|158328092|emb|CU467998.6|/3e-10/Zebrafish DNA sequence from clone CH211-47B24 in linkage group 5, complete sequence	NA	NA	NA	NA	NA
CL27.Contig3_All	NA	gi|158328092|emb|CU467998.6|/0.0/Zebrafish DNA sequence from clone CH211-47B24 in linkage group 5, complete sequence	NA	NA	NA	NA	NA
CL27.Contig4_All	NA	gi|158328092|emb|CU467998.6|/1e-112/Zebrafish DNA sequence from clone CH211-47B24 in linkage group 5, complete sequence	NA	NA	NA	NA	NA
CL27.Contig5_All	gi|528479431|ref|XP_005171966.1|/6.95631e-173/PREDICTED: zinc finger and BTB domain-containing protein 44 isoform X2 [Danio rerio] &gt;gi|528479433|ref|XP_005171967.1| PREDICTED: zinc finger and BTB domain-containing protein 44 isoform X2 [Danio rerio]	gi|54633124|emb|BX897688.7|/0.0/Zebrafish DNA sequence from clone DKEY-127J5 in linkage group 5, complete sequence	sp|Q8NCP5|ZBT44_HUMAN/5e-93/Zinc finger and BTB domain-containing protein 44 OS=Homo sapiens GN=ZBTB44 PE=1 SV=1	dre:569656/1e-173/zbtb44, si:dkey-127j5.1; zinc finger and BTB domain containing 44; K10515 zinc finger and BTB domain-containing protein 44	NA	PTHR24383:SF10/1.8E-176/--	NA
CL27.Contig6_All	gi|528479431|ref|XP_005171966.1|/0/PREDICTED: zinc finger and BTB domain-containing protein 44 isoform X2 [Danio rerio] &gt;gi|528479433|ref|XP_005171967.1| PREDICTED: zinc finger and BTB domain-containing protein 44 isoform X2 [Danio rerio]	gi|221307505|ref|NM_001144798.1|/0.0/Danio rerio zinc finger and BTB domain containing 44 (zbtb44), mRNA	sp|Q8NCP5|ZBT44_HUMAN/0.0/Zinc finger and BTB domain-containing protein 44 OS=Homo sapiens GN=ZBTB44 PE=1 SV=1	dre:569656/0.0/zbtb44, si:dkey-127j5.1; zinc finger and BTB domain containing 44; K10515 zinc finger and BTB domain-containing protein 44	SPAC4G8.13c/2e-09/---	PS50157/10.762/Zinc finger C2H2 type domain profile.	NA
CL27.Contig7_All	gi|221307506|ref|NP_001138270.1|/0/zinc finger and BTB domain-containing protein 44 [Danio rerio]	gi|221307505|ref|NM_001144798.1|/0.0/Danio rerio zinc finger and BTB domain containing 44 (zbtb44), mRNA	sp|Q8R0A2|ZBT44_MOUSE/6e-162/Zinc finger and BTB domain-containing protein 44 OS=Mus musculus GN=Zbtb44 PE=1 SV=2	dre:569656/0.0/zbtb44, si:dkey-127j5.1; zinc finger and BTB domain containing 44; K10515 zinc finger and BTB domain-containing protein 44	SPAC3H1.11/3e-06/---	PF13465/1.7E-6/Zinc-finger double domain	NA
CL27.Contig8_All	NA	gi|158328092|emb|CU467998.6|/1e-43/Zebrafish DNA sequence from clone CH211-47B24 in linkage group 5, complete sequence	NA	NA	NA	NA	NA
CL27.Contig9_All	NA	NA	NA	NA	NA	NA	NA
CL27.Contig10_All	NA	gi|158328092|emb|CU467998.6|/4e-34/Zebrafish DNA sequence from clone CH211-47B24 in linkage group 5, complete sequence	NA	NA	NA	NA	NA
CL27.Contig11_All	gi|528479431|ref|XP_005171966.1|/1.93699e-29/PREDICTED: zinc finger and BTB domain-containing protein 44 isoform X2 [Danio rerio] &gt;gi|528479433|ref|XP_005171967.1| PREDICTED: zinc finger and BTB domain-containing protein 44 isoform X2 [Danio rerio]	gi|158328092|emb|CU467998.6|/6e-89/Zebrafish DNA sequence from clone CH211-47B24 in linkage group 5, complete sequence	NA	lcm:102354166/6e-08/ZBTB44; zinc finger and BTB domain containing 44; K10515 zinc finger and BTB domain-containing protein 44	NA	NA	NA
CL28.Contig1_All	gi|688551763|ref|XP_001339130.4|/2.69667e-23/PREDICTED: NACHT, LRR and PYD domains-containing protein 12, partial [Danio rerio]	gi|528477314|ref|XM_003198368.2|/2e-32/PREDICTED: Danio rerio si:dkey-29j8.1 (si:dkey-29j8.1), mRNA	sp|Q66X22|NAL9B_MOUSE/4e-06/NACHT, LRR and PYD domains-containing protein 9B OS=Mus musculus GN=Nlrp9b PE=2 SV=1	mze:101482260/2e-15/stonustoxin subunit alpha-like; K12800 NACHT, LRR and PYD domains-containing protein 3	NA	PTHR25480/1.7E-25/--	NA
CL28.Contig2_All	gi|688569375|ref|XP_009302563.1|/2.77192e-20/PREDICTED: neoverrucotoxin subunit beta isoform X2 [Danio rerio]	gi|194578838|ref|NM_001130673.1|/1e-18/Danio rerio zgc:194906 (zgc:194906), mRNA >gi|190338540|gb|BC163735.1| Danio rerio zgc:194906, mRNA (cDNA clone MGC:194906 IMAGE:9038876), complete cds	NA	mze:101473953/2e-10/NACHT, LRR and PYD domains-containing protein 12-like; K12800 NACHT, LRR and PYD domains-containing protein 3	NA	PTHR25480/4.1E-22/--	NA
CL29.Contig1_All	gi|348041363|ref|NP_001004584.2|/0/serum deprivation-response protein [Danio rerio]	gi|52219021|ref|NM_001004584.1|/0.0/Danio rerio serum deprivation response b (sdprb), mRNA >gi|51859368|gb|BC081627.1| Danio rerio zgc:92231, mRNA (cDNA clone MGC:92231 IMAGE:7052353), complete cds	sp|O95810|SDPR_HUMAN/6e-98/Serum deprivation-response protein OS=Homo sapiens GN=SDPR PE=1 SV=3	pss:102460644/6e-56/PTRF; polymerase I and transcript release factor; K19387 polymerase I and transcript release factor	NA	PTHR15240/6.7E-193/--	NA
CL29.Contig2_All	gi|348041363|ref|NP_001004584.2|/0/serum deprivation-response protein [Danio rerio]	gi|52219021|ref|NM_001004584.1|/0.0/Danio rerio serum deprivation response b (sdprb), mRNA >gi|51859368|gb|BC081627.1| Danio rerio zgc:92231, mRNA (cDNA clone MGC:92231 IMAGE:7052353), complete cds	sp|O95810|SDPR_HUMAN/5e-98/Serum deprivation-response protein OS=Homo sapiens GN=SDPR PE=1 SV=3	pss:102460644/1e-55/PTRF; polymerase I and transcript release factor; K19387 polymerase I and transcript release factor	NA	PTHR15240/4.7E-189/--	NA
CL29.Contig3_All	gi|348041363|ref|NP_001004584.2|/0/serum deprivation-response protein [Danio rerio]	gi|52219021|ref|NM_001004584.1|/0.0/Danio rerio serum deprivation response b (sdprb), mRNA >gi|51859368|gb|BC081627.1| Danio rerio zgc:92231, mRNA (cDNA clone MGC:92231 IMAGE:7052353), complete cds	sp|O95810|SDPR_HUMAN/6e-98/Serum deprivation-response protein OS=Homo sapiens GN=SDPR PE=1 SV=3	pss:102460644/1e-55/PTRF; polymerase I and transcript release factor; K19387 polymerase I and transcript release factor	NA	PTHR15240/4.7E-189/--	NA
CL29.Contig4_All	gi|348041363|ref|NP_001004584.2|/0/serum deprivation-response protein [Danio rerio]	gi|52219021|ref|NM_001004584.1|/0.0/Danio rerio serum deprivation response b (sdprb), mRNA >gi|51859368|gb|BC081627.1| Danio rerio zgc:92231, mRNA (cDNA clone MGC:92231 IMAGE:7052353), complete cds	sp|O95810|SDPR_HUMAN/1e-101/Serum deprivation-response protein OS=Homo sapiens GN=SDPR PE=1 SV=3	pss:102460644/2e-58/PTRF; polymerase I and transcript release factor; K19387 polymerase I and transcript release factor	SPAC140.02/4e-06/---	PF15237/1.3E-94/PTRF/SDPR family	NA
CL29.Contig5_All	gi|348041363|ref|NP_001004584.2|/0/serum deprivation-response protein [Danio rerio]	gi|52219021|ref|NM_001004584.1|/0.0/Danio rerio serum deprivation response b (sdprb), mRNA >gi|51859368|gb|BC081627.1| Danio rerio zgc:92231, mRNA (cDNA clone MGC:92231 IMAGE:7052353), complete cds	sp|O95810|SDPR_HUMAN/8e-101/Serum deprivation-response protein OS=Homo sapiens GN=SDPR PE=1 SV=3	pss:102460644/2e-56/PTRF; polymerase I and transcript release factor; K19387 polymerase I and transcript release factor	NA	PTHR15240:SF1/3.4E-193/--	NA
CL29.Contig6_All	gi|348041363|ref|NP_001004584.2|/0/serum deprivation-response protein [Danio rerio]	gi|52219021|ref|NM_001004584.1|/0.0/Danio rerio serum deprivation response b (sdprb), mRNA >gi|51859368|gb|BC081627.1| Danio rerio zgc:92231, mRNA (cDNA clone MGC:92231 IMAGE:7052353), complete cds	sp|O95810|SDPR_HUMAN/3e-98/Serum deprivation-response protein OS=Homo sapiens GN=SDPR PE=1 SV=3	pss:102460644/8e-56/PTRF; polymerase I and transcript release factor; K19387 polymerase I and transcript release factor	NA	PTHR15240/4.7E-189/--	NA
CL30.Contig1_All	gi|688612627|ref|XP_009295362.1|/3.09839e-58/PREDICTED: ensconsin isoform X4 [Danio rerio]	gi|213496796|emb|CU657980.5|/8e-17/Zebrafish DNA sequence from clone CH73-217B7 in linkage group 23, complete sequence	sp|O88735|MAP7_MOUSE/1e-14/Ensconsin OS=Mus musculus GN=Map7 PE=1 SV=1	dre:563520/5e-59/map7; microtubule-associated protein 7; K10433 microtubule-associated protein 7	NA	PTHR15073:SF4/6.8E-16/--	NA
CL30.Contig2_All	gi|688612627|ref|XP_009295362.1|/2.04439e-110/PREDICTED: ensconsin isoform X4 [Danio rerio]	gi|213496796|emb|CU657980.5|/2e-39/Zebrafish DNA sequence from clone CH73-217B7 in linkage group 23, complete sequence	sp|Q5ZIA2|MAP7_CHICK/3e-50/Ensconsin OS=Gallus gallus GN=MAP7 PE=2 SV=1	dre:563520/3e-111/map7; microtubule-associated protein 7; K10433 microtubule-associated protein 7	VC0643/4e-18/---	PF05672/1.3E-35/MAP7 (E-MAP-115) family	NA
CL31.Contig1_All	gi|528495432|ref|XP_005169506.1|/9.29547e-161/PREDICTED: TBC1 domain family member 12 isoform X2 [Danio rerio]	gi|155368409|emb|CU459092.9|/4e-56/Zebrafish DNA sequence from clone CH211-124E16 in linkage group 12, complete sequence	sp|O60347|TBC12_HUMAN/1e-135/TBC1 domain family member 12 OS=Homo sapiens GN=TBC1D12 PE=1 SV=3	acs:100556335/1e-10/tbc1d1; TBC1 (tre-2/USP6, BUB2, cdc16) domain family, member 1; K18341 TBC1 domain family member 1	SPAC23D3.03c/2e-32/---	PF00566/2.4E-24/Rab-GTPase-TBC domain	NA
CL31.Contig2_All	gi|528495429|ref|XP_005169505.1|/3.76495e-171/PREDICTED: TBC1 domain family member 12 isoform X1 [Danio rerio]	gi|155368409|emb|CU459092.9|/6e-56/Zebrafish DNA sequence from clone CH211-124E16 in linkage group 12, complete sequence	sp|Q0IHY4|TBC12_XENTR/3e-142/TBC1 domain family member 12 OS=Xenopus tropicalis GN=tbc1d12 PE=2 SV=1	acs:100556335/2e-10/tbc1d1; TBC1 (tre-2/USP6, BUB2, cdc16) domain family, member 1; K18341 TBC1 domain family member 1	SPAC23D3.03c/2e-32/---	PS50086/20.952/TBC/rab GAP domain profile.	NA
CL31.Contig3_All	gi|528495429|ref|XP_005169505.1|/0/PREDICTED: TBC1 domain family member 12 isoform X1 [Danio rerio]	gi|432904311|ref|XM_004077220.1|/6e-95/PREDICTED: Oryzias latipes TBC1 domain family member 12-like (LOC101160259), mRNA	sp|Q0IHY4|TBC12_XENTR/0.0/TBC1 domain family member 12 OS=Xenopus tropicalis GN=tbc1d12 PE=2 SV=1	acs:100556335/9e-22/tbc1d1; TBC1 (tre-2/USP6, BUB2, cdc16) domain family, member 1; K18341 TBC1 domain family member 1	SPAC23D3.03c/1e-37/---	PS50086/34.147/TBC/rab GAP domain profile.	NA
CL31.Contig4_All	gi|528495429|ref|XP_005169505.1|/0/PREDICTED: TBC1 domain family member 12 isoform X1 [Danio rerio]	gi|432904311|ref|XM_004077220.1|/1e-92/PREDICTED: Oryzias latipes TBC1 domain family member 12-like (LOC101160259), mRNA	sp|Q0IHY4|TBC12_XENTR/0.0/TBC1 domain family member 12 OS=Xenopus tropicalis GN=tbc1d12 PE=2 SV=1	acs:100556335/5e-22/tbc1d1; TBC1 (tre-2/USP6, BUB2, cdc16) domain family, member 1; K18341 TBC1 domain family member 1	SPAC23D3.03c/2e-37/---	PF00566/1.2E-46/Rab-GTPase-TBC domain	NA
CL31.Contig5_All	gi|528495429|ref|XP_005169505.1|/0/PREDICTED: TBC1 domain family member 12 isoform X1 [Danio rerio]	gi|432904311|ref|XM_004077220.1|/6e-95/PREDICTED: Oryzias latipes TBC1 domain family member 12-like (LOC101160259), mRNA	sp|Q0IHY4|TBC12_XENTR/0.0/TBC1 domain family member 12 OS=Xenopus tropicalis GN=tbc1d12 PE=2 SV=1	acs:100556335/9e-22/tbc1d1; TBC1 (tre-2/USP6, BUB2, cdc16) domain family, member 1; K18341 TBC1 domain family member 1	SPAC23D3.03c/2e-37/---	PS50086/34.049/TBC/rab GAP domain profile.	NA
CL31.Contig6_All	gi|528495432|ref|XP_005169506.1|/8.08728e-112/PREDICTED: TBC1 domain family member 12 isoform X2 [Danio rerio]	gi|155368409|emb|CU459092.9|/3e-31/Zebrafish DNA sequence from clone CH211-124E16 in linkage group 12, complete sequence	sp|O60347|TBC12_HUMAN/3e-97/TBC1 domain family member 12 OS=Homo sapiens GN=TBC1D12 PE=1 SV=3	NA	SPAC23D3.03c/3e-22/---	PTHR22957/9.4E-158/--	NA
CL31.Contig7_All	gi|528495429|ref|XP_005169505.1|/0/PREDICTED: TBC1 domain family member 12 isoform X1 [Danio rerio]	gi|432904311|ref|XM_004077220.1|/6e-95/PREDICTED: Oryzias latipes TBC1 domain family member 12-like (LOC101160259), mRNA	sp|Q0IHY4|TBC12_XENTR/0.0/TBC1 domain family member 12 OS=Xenopus tropicalis GN=tbc1d12 PE=2 SV=1	acs:100556335/1e-21/tbc1d1; TBC1 (tre-2/USP6, BUB2, cdc16) domain family, member 1; K18341 TBC1 domain family member 1	SPAC23D3.03c/2e-37/---	PF00566/8.2E-47/Rab-GTPase-TBC domain	NA
CL31.Contig8_All	gi|528495432|ref|XP_005169506.1|/0/PREDICTED: TBC1 domain family member 12 isoform X2 [Danio rerio]	gi|432904311|ref|XM_004077220.1|/1e-92/PREDICTED: Oryzias latipes TBC1 domain family member 12-like (LOC101160259), mRNA	sp|O60347|TBC12_HUMAN/0.0/TBC1 domain family member 12 OS=Homo sapiens GN=TBC1D12 PE=1 SV=3	acs:100556335/9e-22/tbc1d1; TBC1 (tre-2/USP6, BUB2, cdc16) domain family, member 1; K18341 TBC1 domain family member 1	SPAC23D3.03c/3e-37/---	PTHR22957:SF201/0.0/--	NA
CL31.Contig9_All	gi|528495432|ref|XP_005169506.1|/0/PREDICTED: TBC1 domain family member 12 isoform X2 [Danio rerio]	gi|432904311|ref|XM_004077220.1|/4e-90/PREDICTED: Oryzias latipes TBC1 domain family member 12-like (LOC101160259), mRNA	sp|O60347|TBC12_HUMAN/0.0/TBC1 domain family member 12 OS=Homo sapiens GN=TBC1D12 PE=1 SV=3	acs:100556335/4e-21/tbc1d1; TBC1 (tre-2/USP6, BUB2, cdc16) domain family, member 1; K18341 TBC1 domain family member 1	SPAC23D3.03c/1e-36/---	SM00164/1.5E-61/Domain in Tre-2, BUB2p, and Cdc16p. Probable Rab-GAPs.	NA
CL31.Contig10_All	gi|528495429|ref|XP_005169505.1|/0/PREDICTED: TBC1 domain family member 12 isoform X1 [Danio rerio]	gi|432904311|ref|XM_004077220.1|/1e-92/PREDICTED: Oryzias latipes TBC1 domain family member 12-like (LOC101160259), mRNA	sp|O60347|TBC12_HUMAN/0.0/TBC1 domain family member 12 OS=Homo sapiens GN=TBC1D12 PE=1 SV=3	aec:105153119/2e-21/TBC1 domain family member 4; K17902 TBC1 domain family member 4	SPAC23D3.03c/5e-37/---	PF00566/3.8E-47/Rab-GTPase-TBC domain	NA
CL31.Contig11_All	gi|528495429|ref|XP_005169505.1|/0/PREDICTED: TBC1 domain family member 12 isoform X1 [Danio rerio]	gi|432904311|ref|XM_004077220.1|/2e-92/PREDICTED: Oryzias latipes TBC1 domain family member 12-like (LOC101160259), mRNA	sp|Q0IHY4|TBC12_XENTR/0.0/TBC1 domain family member 12 OS=Xenopus tropicalis GN=tbc1d12 PE=2 SV=1	aec:105153119/2e-21/TBC1 domain family member 4; K17902 TBC1 domain family member 4	SPAC23D3.03c/5e-37/---	SM00164/6.1E-60/Domain in Tre-2, BUB2p, and Cdc16p. Probable Rab-GAPs.	NA
CL31.Contig12_All	gi|528495429|ref|XP_005169505.1|/0/PREDICTED: TBC1 domain family member 12 isoform X1 [Danio rerio]	gi|432904311|ref|XM_004077220.1|/4e-90/PREDICTED: Oryzias latipes TBC1 domain family member 12-like (LOC101160259), mRNA	sp|Q0IHY4|TBC12_XENTR/0.0/TBC1 domain family member 12 OS=Xenopus tropicalis GN=tbc1d12 PE=2 SV=1	acs:100556335/1e-21/tbc1d1; TBC1 (tre-2/USP6, BUB2, cdc16) domain family, member 1; K18341 TBC1 domain family member 1	SPAC23D3.03c/6e-37/---	PF00566/1.4E-46/Rab-GTPase-TBC domain	NA
CL31.Contig13_All	gi|528495432|ref|XP_005169506.1|/0/PREDICTED: TBC1 domain family member 12 isoform X2 [Danio rerio]	gi|432904311|ref|XM_004077220.1|/1e-92/PREDICTED: Oryzias latipes TBC1 domain family member 12-like (LOC101160259), mRNA	sp|Q0IHY4|TBC12_XENTR/7e-175/TBC1 domain family member 12 OS=Xenopus tropicalis GN=tbc1d12 PE=2 SV=1	aec:105153119/4e-21/TBC1 domain family member 4; K17902 TBC1 domain family member 4	SPAC23D3.03c/6e-36/---	PF00566/1.7E-47/Rab-GTPase-TBC domain	NA
CL32.Contig1_All	gi|528507123|ref|XP_005169941.1|/0/PREDICTED: trafficking protein particle complex subunit 12 isoform X1 [Danio rerio]	gi|123707740|ref|NM_001080644.1|/0.0/Danio rerio trafficking protein particle complex 12 (trappc12), mRNA >gi|120537632|gb|BC129242.1| Danio rerio zgc:158466, mRNA (cDNA clone MGC:158466 IMAGE:6963968), complete cds	sp|Q8K2L8|TPC12_MOUSE/0.0/Trafficking protein particle complex subunit 12 OS=Mus musculus GN=Trappc12 PE=1 SV=2	smm:Smp_165020.2/6e-53/transmembrane 9 superfamily protein member; K17087 transmembrane 9 superfamily member 3	MA1613/1e-06/---	PTHR21581/5.0E-293/--	NA
CL32.Contig2_All	gi|528507123|ref|XP_005169941.1|/0/PREDICTED: trafficking protein particle complex subunit 12 isoform X1 [Danio rerio]	gi|123707740|ref|NM_001080644.1|/0.0/Danio rerio trafficking protein particle complex 12 (trappc12), mRNA >gi|120537632|gb|BC129242.1| Danio rerio zgc:158466, mRNA (cDNA clone MGC:158466 IMAGE:6963968), complete cds	sp|Q8K2L8|TPC12_MOUSE/0.0/Trafficking protein particle complex subunit 12 OS=Mus musculus GN=Trappc12 PE=1 SV=2	smm:Smp_165020.2/3e-51/transmembrane 9 superfamily protein member; K17087 transmembrane 9 superfamily member 3	MA1613/6e-07/---	PS50005/10.207/TPR repeat profile.	NA
CL32.Contig3_All	gi|528507123|ref|XP_005169941.1|/0/PREDICTED: trafficking protein particle complex subunit 12 isoform X1 [Danio rerio]	gi|123707740|ref|NM_001080644.1|/0.0/Danio rerio trafficking protein particle complex 12 (trappc12), mRNA >gi|120537632|gb|BC129242.1| Danio rerio zgc:158466, mRNA (cDNA clone MGC:158466 IMAGE:6963968), complete cds	sp|Q8K2L8|TPC12_MOUSE/0.0/Trafficking protein particle complex subunit 12 OS=Mus musculus GN=Trappc12 PE=1 SV=2	smm:Smp_165020.2/1e-51/transmembrane 9 superfamily protein member; K17087 transmembrane 9 superfamily member 3	MA1613/6e-07/---	PS50005/10.207/TPR repeat profile.	NA
CL32.Contig4_All	gi|528507123|ref|XP_005169941.1|/0/PREDICTED: trafficking protein particle complex subunit 12 isoform X1 [Danio rerio]	gi|123707740|ref|NM_001080644.1|/0.0/Danio rerio trafficking protein particle complex 12 (trappc12), mRNA >gi|120537632|gb|BC129242.1| Danio rerio zgc:158466, mRNA (cDNA clone MGC:158466 IMAGE:6963968), complete cds	sp|Q8K2L8|TPC12_MOUSE/0.0/Trafficking protein particle complex subunit 12 OS=Mus musculus GN=Trappc12 PE=1 SV=2	smm:Smp_165020.2/1e-51/transmembrane 9 superfamily protein member; K17087 transmembrane 9 superfamily member 3	MA1613/7e-07/---	PF00515/0.018/Tetratricopeptide repeat	NA
CL33.Contig1_All	gi|113671417|ref|NP_001038772.1|/0/acyl-CoA dehydrogenase family member 9, mitochondrial [Danio rerio] &gt;gi|108742117|gb|AAI17590.1| Zgc:136367 [Danio rerio] &gt;gi|182891452|gb|AAI64553.1| Zgc:136367 protein [Danio rerio]	gi|113671416|ref|NM_001045307.1|/0.0/Danio rerio acyl-CoA dehydrogenase family, member 9 (acad9), mRNA >gi|108742116|gb|BC117589.1| Danio rerio zgc:136367, mRNA (cDNA clone MGC:136367 IMAGE:8101974), complete cds	sp|Q9H845|ACAD9_HUMAN/0.0/Acyl-CoA dehydrogenase family member 9, mitochondrial OS=Homo sapiens GN=ACAD9 PE=1 SV=1	dre:724002/0.0/acad9, im:7141484, zgc:136367; acyl-CoA dehydrogenase family, member 9; K15980 acyl-CoA dehydrogenase family member 9 [EC:1.3.99.-]	BH3486/1e-81/---	PS00072/-/Acyl-CoA dehydrogenases signature 1.	biological_process:GO:0055114//oxidation-reduction process;molecular_function:GO:0050660//flavin adenine dinucleotide binding;GO:0003995//acyl-CoA dehydrogenase activity;
CL33.Contig2_All	gi|113671417|ref|NP_001038772.1|/0/acyl-CoA dehydrogenase family member 9, mitochondrial [Danio rerio] &gt;gi|108742117|gb|AAI17590.1| Zgc:136367 [Danio rerio] &gt;gi|182891452|gb|AAI64553.1| Zgc:136367 protein [Danio rerio]	gi|113671416|ref|NM_001045307.1|/0.0/Danio rerio acyl-CoA dehydrogenase family, member 9 (acad9), mRNA >gi|108742116|gb|BC117589.1| Danio rerio zgc:136367, mRNA (cDNA clone MGC:136367 IMAGE:8101974), complete cds	sp|Q8JZN5|ACAD9_MOUSE/0.0/Acyl-CoA dehydrogenase family member 9, mitochondrial OS=Mus musculus GN=Acad9 PE=1 SV=2	dre:724002/0.0/acad9, im:7141484, zgc:136367; acyl-CoA dehydrogenase family, member 9; K15980 acyl-CoA dehydrogenase family member 9 [EC:1.3.99.-]	BH3486/3e-81/---	PTHR10909/6.9E-301/--	biological_process:GO:0055114//oxidation-reduction process;molecular_function:GO:0050660//flavin adenine dinucleotide binding;GO:0003995//acyl-CoA dehydrogenase activity;
CL33.Contig3_All	gi|113671417|ref|NP_001038772.1|/0/acyl-CoA dehydrogenase family member 9, mitochondrial [Danio rerio] &gt;gi|108742117|gb|AAI17590.1| Zgc:136367 [Danio rerio] &gt;gi|182891452|gb|AAI64553.1| Zgc:136367 protein [Danio rerio]	gi|113671416|ref|NM_001045307.1|/0.0/Danio rerio acyl-CoA dehydrogenase family, member 9 (acad9), mRNA >gi|108742116|gb|BC117589.1| Danio rerio zgc:136367, mRNA (cDNA clone MGC:136367 IMAGE:8101974), complete cds	sp|Q8JZN5|ACAD9_MOUSE/0.0/Acyl-CoA dehydrogenase family member 9, mitochondrial OS=Mus musculus GN=Acad9 PE=1 SV=2	dre:724002/0.0/acad9, im:7141484, zgc:136367; acyl-CoA dehydrogenase family, member 9; K15980 acyl-CoA dehydrogenase family member 9 [EC:1.3.99.-]	BH3486/3e-82/---	PS00072/-/Acyl-CoA dehydrogenases signature 1.	biological_process:GO:0055114//oxidation-reduction process;molecular_function:GO:0050660//flavin adenine dinucleotide binding;GO:0003995//acyl-CoA dehydrogenase activity;
CL33.Contig4_All	gi|113671417|ref|NP_001038772.1|/0/acyl-CoA dehydrogenase family member 9, mitochondrial [Danio rerio] &gt;gi|108742117|gb|AAI17590.1| Zgc:136367 [Danio rerio] &gt;gi|182891452|gb|AAI64553.1| Zgc:136367 protein [Danio rerio]	gi|113671416|ref|NM_001045307.1|/0.0/Danio rerio acyl-CoA dehydrogenase family, member 9 (acad9), mRNA >gi|108742116|gb|BC117589.1| Danio rerio zgc:136367, mRNA (cDNA clone MGC:136367 IMAGE:8101974), complete cds	sp|Q8JZN5|ACAD9_MOUSE/0.0/Acyl-CoA dehydrogenase family member 9, mitochondrial OS=Mus musculus GN=Acad9 PE=1 SV=2	dre:724002/0.0/acad9, im:7141484, zgc:136367; acyl-CoA dehydrogenase family, member 9; K15980 acyl-CoA dehydrogenase family member 9 [EC:1.3.99.-]	BH3486/2e-82/---	PS00072/-/Acyl-CoA dehydrogenases signature 1.	biological_process:GO:0055114//oxidation-reduction process;molecular_function:GO:0050660//flavin adenine dinucleotide binding;GO:0003995//acyl-CoA dehydrogenase activity;
CL33.Contig5_All	gi|113671417|ref|NP_001038772.1|/0/acyl-CoA dehydrogenase family member 9, mitochondrial [Danio rerio] &gt;gi|108742117|gb|AAI17590.1| Zgc:136367 [Danio rerio] &gt;gi|182891452|gb|AAI64553.1| Zgc:136367 protein [Danio rerio]	gi|113671416|ref|NM_001045307.1|/0.0/Danio rerio acyl-CoA dehydrogenase family, member 9 (acad9), mRNA >gi|108742116|gb|BC117589.1| Danio rerio zgc:136367, mRNA (cDNA clone MGC:136367 IMAGE:8101974), complete cds	sp|Q8JZN5|ACAD9_MOUSE/0.0/Acyl-CoA dehydrogenase family member 9, mitochondrial OS=Mus musculus GN=Acad9 PE=1 SV=2	dre:724002/0.0/acad9, im:7141484, zgc:136367; acyl-CoA dehydrogenase family, member 9; K15980 acyl-CoA dehydrogenase family member 9 [EC:1.3.99.-]	BH3486/3e-82/---	PS00073/-/Acyl-CoA dehydrogenases signature 2.	biological_process:GO:0055114//oxidation-reduction process;molecular_function:GO:0050660//flavin adenine dinucleotide binding;GO:0003995//acyl-CoA dehydrogenase activity;
CL34.Contig1_All	gi|52219068|ref|NP_001004610.1|/1.1965e-49/transmembrane protein 14C [Danio rerio] &gt;gi|51858930|gb|AAH81484.1| Zgc:103519 [Danio rerio]	gi|52219067|ref|NM_001004610.1|/1e-104/Danio rerio transmembrane protein 14Cb (tmem14cb), mRNA >gi|51858929|gb|BC081484.1| Danio rerio zgc:103519, mRNA (cDNA clone MGC:103519 IMAGE:7239383), complete cds	sp|Q0P436|TM14C_DANRE/2e-30/Transmembrane protein 14C OS=Danio rerio GN=tmem14c PE=3 SV=1	fch:102058706/1e-21/p21-activated protein kinase-interacting protein 1-like; K14830 protein MAK11	alr2462/2e-07/---	PTHR12668:SF4/1.9E-60/--	cellular_component:GO:0016020//membrane;
CL34.Contig2_All	gi|52219068|ref|NP_001004610.1|/2.36632e-49/transmembrane protein 14C [Danio rerio] &gt;gi|51858930|gb|AAH81484.1| Zgc:103519 [Danio rerio]	gi|52219067|ref|NM_001004610.1|/1e-106/Danio rerio transmembrane protein 14Cb (tmem14cb), mRNA >gi|51858929|gb|BC081484.1| Danio rerio zgc:103519, mRNA (cDNA clone MGC:103519 IMAGE:7239383), complete cds	sp|Q0P436|TM14C_DANRE/3e-30/Transmembrane protein 14C OS=Danio rerio GN=tmem14c PE=3 SV=1	fch:102058706/2e-21/p21-activated protein kinase-interacting protein 1-like; K14830 protein MAK11	alr2462/4e-07/---	PTHR12668:SF4/1.9E-60/--	cellular_component:GO:0016020//membrane;
CL34.Contig3_All	gi|52219068|ref|NP_001004610.1|/2.18045e-06/transmembrane protein 14C [Danio rerio] &gt;gi|51858930|gb|AAH81484.1| Zgc:103519 [Danio rerio]	gi|558449089|emb|FO704582.2|/7e-25/Zebrafish DNA sequence from clone CH1073-44F18 in linkage group 24, complete sequence	NA	NA	NA	NA	NA
CL35.Contig1_All	gi|91176298|ref|NP_001035125.1|/0/adenosine A2a receptor b [Danio rerio] &gt;gi|62085939|gb|AAX63346.1| adenosine receptor A2a.2 [Danio rerio] &gt;gi|190336789|gb|AAI62239.1| Adenosine receptor A2a.2 [Danio rerio] &gt;gi|190339354|gb|AAI62249.1| Adenosine receptor A2a.2 [Danio rerio]	gi|375185209|gb|JN727499.1|/0.0/Cyprinus carpio clone 254067 microsatellite sequence	sp|P29274|AA2AR_HUMAN/4e-125/Adenosine receptor A2a OS=Homo sapiens GN=ADORA2A PE=1 SV=2	dre:566118/0.0/adora2ab, adora2a.2, zgc:193802, zgc:193822; adenosine A2a receptor b; K04266 adenosine receptor A2a	NA	PTHR24246:SF19/7.6E-208/--	biological_process:GO:0001973//adenosine receptor signaling pathway;cellular_component:GO:0016021//integral component of membrane;molecular_function:GO:0001609//G-protein coupled adenosine receptor activity;
CL35.Contig2_All	gi|91176298|ref|NP_001035125.1|/0/adenosine A2a receptor b [Danio rerio] &gt;gi|62085939|gb|AAX63346.1| adenosine receptor A2a.2 [Danio rerio] &gt;gi|190336789|gb|AAI62239.1| Adenosine receptor A2a.2 [Danio rerio] &gt;gi|190339354|gb|AAI62249.1| Adenosine receptor A2a.2 [Danio rerio]	gi|375185209|gb|JN727499.1|/0.0/Cyprinus carpio clone 254067 microsatellite sequence	sp|P29274|AA2AR_HUMAN/5e-125/Adenosine receptor A2a OS=Homo sapiens GN=ADORA2A PE=1 SV=2	dre:566118/0.0/adora2ab, adora2a.2, zgc:193802, zgc:193822; adenosine A2a receptor b; K04266 adenosine receptor A2a	NA	PF00001/6.0E-64/7 transmembrane receptor (rhodopsin family)	biological_process:GO:0001973//adenosine receptor signaling pathway;cellular_component:GO:0016021//integral component of membrane;molecular_function:GO:0001609//G-protein coupled adenosine receptor activity;
CL35.Contig3_All	gi|91176298|ref|NP_001035125.1|/9.22465e-153/adenosine A2a receptor b [Danio rerio] &gt;gi|62085939|gb|AAX63346.1| adenosine receptor A2a.2 [Danio rerio] &gt;gi|190336789|gb|AAI62239.1| Adenosine receptor A2a.2 [Danio rerio] &gt;gi|190339354|gb|AAI62249.1| Adenosine receptor A2a.2 [Danio rerio]	gi|190336788|gb|BC162239.1|/0.0/Danio rerio adenosine receptor A2a.2, mRNA (cDNA clone MGC:193802 IMAGE:9037807), complete cds	sp|P29274|AA2AR_HUMAN/1e-121/Adenosine receptor A2a OS=Homo sapiens GN=ADORA2A PE=1 SV=2	dre:566118/1e-153/adora2ab, adora2a.2, zgc:193802, zgc:193822; adenosine A2a receptor b; K04266 adenosine receptor A2a	NA	PR00424/1.6E-27/Adenosine receptor signature	biological_process:GO:0001973//adenosine receptor signaling pathway;cellular_component:GO:0016021//integral component of membrane;molecular_function:GO:0001609//G-protein coupled adenosine receptor activity;
CL35.Contig4_All	gi|573905520|ref|XP_006640481.1|/1.74388e-30/PREDICTED: adenosine receptor A2a-like [Lepisosteus oculatus]	gi|190336788|gb|BC162239.1|/4e-49/Danio rerio adenosine receptor A2a.2, mRNA (cDNA clone MGC:193802 IMAGE:9037807), complete cds	sp|P29274|AA2AR_HUMAN/9e-28/Adenosine receptor A2a OS=Homo sapiens GN=ADORA2A PE=1 SV=2	cmk:103184073/2e-30/adora2a; adenosine A2a receptor; K04266 adenosine receptor A2a	NA	PS50262/10.642/G-protein coupled receptors family 1 profile.	biological_process:GO:0001973//adenosine receptor signaling pathway;cellular_component:GO:0016021//integral component of membrane;molecular_function:GO:0001609//G-protein coupled adenosine receptor activity;
CL36.Contig1_All	gi|130494529|ref|NP_001076322.1|/1.04559e-111/probable E3 ubiquitin-protein ligase RNF217 [Danio rerio]	gi|498828210|gb|KC191170.1|/0.0/Hypophthalmichthys nobilis microsatellite Arsd246 sequence	sp|Q8TC41|RN217_HUMAN/2e-06/Probable E3 ubiquitin-protein ligase RNF217 OS=Homo sapiens GN=RNF217 PE=2 SV=4	dre:567287/2e-112/rnf217, si:ch211-208c9.4, zgc:174567; ring finger protein 217; K11977 E3 ubiquitin-protein ligase RNF217 [EC:2.3.2.27]	NA	NA	NA
CL36.Contig2_All	gi|130494529|ref|NP_001076322.1|/5.6285e-94/probable E3 ubiquitin-protein ligase RNF217 [Danio rerio]	gi|498828210|gb|KC191170.1|/0.0/Hypophthalmichthys nobilis microsatellite Arsd246 sequence	NA	dre:567287/9e-95/rnf217, si:ch211-208c9.4, zgc:174567; ring finger protein 217; K11977 E3 ubiquitin-protein ligase RNF217 [EC:2.3.2.27]	NA	NA	NA
CL37.Contig1_All	gi|583995996|ref|XP_006793113.1|/8.54766e-22/PREDICTED: heat shock protein HSP 90-alpha 1-like isoform X1 [Neolamprologus brichardi] &gt;gi|583995998|ref|XP_006793114.1| PREDICTED: heat shock protein HSP 90-alpha 1-like isoform X2 [Neolamprologus brichardi]	gi|159576739|dbj|AB367526.1|/3e-36/Solea senegalensis HSP90AA mRNA for cytosolic heat shock protein 90 alpha, complete cds	sp|Q90474|H90A1_DANRE/2e-23/Heat shock protein HSP 90-alpha 1 OS=Danio rerio GN=hsp90a.1 PE=1 SV=3	xma:102218377/2e-22/heat shock protein HSP 90-alpha 1-like; K04079 molecular chaperone HtpG	NA	PF00183/7.8E-12/Hsp90 protein	NA
CL37.Contig2_All	gi|583995996|ref|XP_006793113.1|/7.14561e-24/PREDICTED: heat shock protein HSP 90-alpha 1-like isoform X1 [Neolamprologus brichardi] &gt;gi|583995998|ref|XP_006793114.1| PREDICTED: heat shock protein HSP 90-alpha 1-like isoform X2 [Neolamprologus brichardi]	gi|49899167|gb|BC075757.1|/2e-39/Danio rerio heat shock protein 90-alpha 1, mRNA (cDNA clone MGC:86652 IMAGE:6894022), complete cds	sp|Q90474|H90A1_DANRE/4e-25/Heat shock protein HSP 90-alpha 1 OS=Danio rerio GN=hsp90a.1 PE=1 SV=3	xma:102218377/2e-24/heat shock protein HSP 90-alpha 1-like; K04079 molecular chaperone HtpG	NA	PTHR11528/1.9E-26/--	NA
CL38.Contig1_All	gi|528469273|ref|XP_005160218.1|/0/PREDICTED: TRIO and F-actin-binding protein-like isoform X2 [Danio rerio]	gi|29125255|emb|AL929114.8|/2e-34/Zebrafish DNA sequence from clone CH211-133L11 in linkage group 1, complete sequence	sp|Q99KW3|TARA_MOUSE/1e-84/TRIO and F-actin-binding protein OS=Mus musculus GN=Triobp PE=1 SV=3	mdo:100019329/6e-14/TCHH; trichohyalin; K18626 trichohyalin	PH1798/2e-09/---	PS50003/7.785/PH domain profile.	NA
CL38.Contig2_All	gi|528469273|ref|XP_005160218.1|/0/PREDICTED: TRIO and F-actin-binding protein-like isoform X2 [Danio rerio]	gi|29125255|emb|AL929114.8|/4e-33/Zebrafish DNA sequence from clone CH211-133L11 in linkage group 1, complete sequence	sp|Q99KW3|TARA_MOUSE/1e-95/TRIO and F-actin-binding protein OS=Mus musculus GN=Triobp PE=1 SV=3	mdo:100019329/1e-13/TCHH; trichohyalin; K18626 trichohyalin	PH1798/3e-09/---	PTHR17271:SF10/8.7E-180/--	NA
CL38.Contig3_All	gi|528469273|ref|XP_005160218.1|/0/PREDICTED: TRIO and F-actin-binding protein-like isoform X2 [Danio rerio]	gi|29125255|emb|AL929114.8|/1e-36/Zebrafish DNA sequence from clone CH211-133L11 in linkage group 1, complete sequence	sp|Q99KW3|TARA_MOUSE/8e-94/TRIO and F-actin-binding protein OS=Mus musculus GN=Triobp PE=1 SV=3	mdo:100019329/3e-14/TCHH; trichohyalin; K18626 trichohyalin	PH1798/2e-09/---	PF00169/8.5E-9/PH domain	NA
CL38.Contig4_All	gi|528469273|ref|XP_005160218.1|/0/PREDICTED: TRIO and F-actin-binding protein-like isoform X2 [Danio rerio]	gi|29125255|emb|AL929114.8|/4e-33/Zebrafish DNA sequence from clone CH211-133L11 in linkage group 1, complete sequence	sp|Q99KW3|TARA_MOUSE/6e-86/TRIO and F-actin-binding protein OS=Mus musculus GN=Triobp PE=1 SV=3	acs:100558573/4e-13/dctn1; dynactin 1; K04648 dynactin 1	PH1798/3e-09/---	SM00233/8.9E-6/Pleckstrin homology domain.	NA
CL38.Contig5_All	gi|528469273|ref|XP_005160218.1|/0/PREDICTED: TRIO and F-actin-binding protein-like isoform X2 [Danio rerio]	gi|29125255|emb|AL929114.8|/4e-33/Zebrafish DNA sequence from clone CH211-133L11 in linkage group 1, complete sequence	sp|Q99KW3|TARA_MOUSE/4e-96/TRIO and F-actin-binding protein OS=Mus musculus GN=Triobp PE=1 SV=3	acs:100558573/4e-13/dctn1; dynactin 1; K04648 dynactin 1	PH1798/3e-09/---	PF00169/8.7E-9/PH domain	NA
CL38.Contig6_All	gi|528469273|ref|XP_005160218.1|/0/PREDICTED: TRIO and F-actin-binding protein-like isoform X2 [Danio rerio]	gi|375177588|gb|JN719879.1|/2e-38/Cyprinus carpio clone 148476 microsatellite sequence	sp|Q99KW3|TARA_MOUSE/8e-92/TRIO and F-actin-binding protein OS=Mus musculus GN=Triobp PE=1 SV=3	amj:102570787/4e-14/dynactin subunit 1-like; K04648 dynactin 1	MK0690/6e-13/---	PTHR17271:SF10/4.5E-182/--	NA
CL38.Contig7_All	gi|528469273|ref|XP_005160218.1|/0/PREDICTED: TRIO and F-actin-binding protein-like isoform X2 [Danio rerio]	gi|29125255|emb|AL929114.8|/3e-31/Zebrafish DNA sequence from clone CH211-133L11 in linkage group 1, complete sequence	sp|Q99KW3|TARA_MOUSE/1e-94/TRIO and F-actin-binding protein OS=Mus musculus GN=Triobp PE=1 SV=3	acs:100558573/2e-13/dctn1; dynactin 1; K04648 dynactin 1	PH1798/3e-09/---	PF00169/8.6E-9/PH domain	NA
CL38.Contig8_All	gi|528469273|ref|XP_005160218.1|/0/PREDICTED: TRIO and F-actin-binding protein-like isoform X2 [Danio rerio]	gi|29125255|emb|AL929114.8|/1e-36/Zebrafish DNA sequence from clone CH211-133L11 in linkage group 1, complete sequence	sp|Q99KW3|TARA_MOUSE/2e-92/TRIO and F-actin-binding protein OS=Mus musculus GN=Triobp PE=1 SV=3	mze:101464740/2e-14/dynactin subunit 1-like; K04648 dynactin 1	MK0690/6e-10/---	SM00233/7.8E-14/Pleckstrin homology domain.	NA
CL38.Contig9_All	gi|528469273|ref|XP_005160218.1|/0/PREDICTED: TRIO and F-actin-binding protein-like isoform X2 [Danio rerio]	gi|29125255|emb|AL929114.8|/1e-33/Zebrafish DNA sequence from clone CH211-133L11 in linkage group 1, complete sequence	sp|Q99KW3|TARA_MOUSE/7e-88/TRIO and F-actin-binding protein OS=Mus musculus GN=Triobp PE=1 SV=3	amj:102570787/5e-13/dynactin subunit 1-like; K04648 dynactin 1	MK0690/7e-08/---	PTHR17271/5.7E-84/--	NA
CL38.Contig10_All	gi|528469273|ref|XP_005160218.1|/0/PREDICTED: TRIO and F-actin-binding protein-like isoform X2 [Danio rerio]	gi|29125255|emb|AL929114.8|/3e-34/Zebrafish DNA sequence from clone CH211-133L11 in linkage group 1, complete sequence	sp|Q99KW3|TARA_MOUSE/6e-90/TRIO and F-actin-binding protein OS=Mus musculus GN=Triobp PE=1 SV=3	hgl:101703706/2e-14/Dctn1; dynactin 1; K04648 dynactin 1	MK0690/3e-10/---	PS50003/12.462/PH domain profile.	NA
CL39.Contig1_All	NA	gi|54649942|emb|BX322643.8|/0.0/Zebrafish DNA sequence from clone CH211-281E1 in linkage group 21, complete sequence	NA	NA	NA	NA	NA
CL39.Contig2_All	NA	gi|54649942|emb|BX322643.8|/4e-75/Zebrafish DNA sequence from clone CH211-281E1 in linkage group 21, complete sequence	NA	NA	NA	NA	NA
CL39.Contig3_All	NA	gi|54649942|emb|BX322643.8|/7e-08/Zebrafish DNA sequence from clone CH211-281E1 in linkage group 21, complete sequence	NA	NA	NA	NA	NA
CL40.Contig1_All	NA	gi|146272023|emb|CU041346.11|/2e-06/Zebrafish DNA sequence from clone DKEYP-67F1 in linkage group 6, complete sequence	NA	NA	NA	NA	NA
CL40.Contig2_All	gi|548344246|ref|XP_005724544.1|/1.96988e-13/PREDICTED: sortilin-like [Pundamilia nyererei]	gi|61403574|gb|BC091884.1|/5e-47/Danio rerio cDNA clone IMAGE:7144590	NA	NA	NA	NA	NA
CL40.Contig3_All	gi|548344246|ref|XP_005724544.1|/1.52927e-13/PREDICTED: sortilin-like [Pundamilia nyererei]	gi|61403574|gb|BC091884.1|/1e-44/Danio rerio cDNA clone IMAGE:7144590	NA	NA	NA	NA	NA
CL41.Contig1_All	gi|528510516|ref|XP_005159823.1|/2.74181e-153/PREDICTED: palmitoyl-protein thioesterase 1 isoform X1 [Danio rerio] &gt;gi|528510518|ref|XP_005159824.1| PREDICTED: palmitoyl-protein thioesterase 1 isoform X1 [Danio rerio]	gi|47086992|ref|NM_213339.1|/0.0/Danio rerio palmitoyl-protein thioesterase 1 (ceroid-lipofuscinosis, neuronal 1, infantile) (ppt1), mRNA >gi|31419458|gb|BC053174.1| Danio rerio palmitoyl-protein thioesterase 1 (ceroid-lipofuscinosis, neuronal 1, infantile), mRNA (cDNA clone MGC:63969 IMAGE:6792128), complete cds	sp|Q8HXW6|PPT1_MACFA/1e-122/Palmitoyl-protein thioesterase 1 OS=Macaca fascicularis GN=PPT1 PE=2 SV=1	dre:406648/2e-153/ppt1, wu:fj17f04, zgc:63969; palmitoyl-protein thioesterase 1 (ceroid-lipofuscinosis, neuronal 1, infantile) (EC:3.1.2.22); K01074 palmitoyl-protein thioesterase [EC:3.1.2.22]	SPBC530.12c_1/5e-32/---	PTHR11247:SF8/8.0E-157/--	biological_process:GO:0006464//cellular protein modification process;molecular_function:GO:0008474//palmitoyl-(protein) hydrolase activity;
CL41.Contig2_All	gi|41054003|ref|NP_956203.1|/0/adenylyl cyclase-associated protein 1 [Danio rerio] &gt;gi|37725381|gb|AAO24759.1| cyclase-associated protein-1 [Danio rerio]	gi|41152380|ref|NM_199909.2|/0.0/Danio rerio CAP, adenylate cyclase-associated protein 1 (yeast) (cap1), mRNA >gi|37725380|gb|AY162326.1| Danio rerio cyclase-associated protein-1 (cap1) mRNA, complete cds	sp|Q4R4I6|CAP1_MACFA/2e-180/Adenylyl cyclase-associated protein 1 OS=Macaca fascicularis GN=CAP1 PE=2 SV=3	dre:334527/0.0/cap1, fj98f01, wu:fj98f01, zgc:63872; CAP, adenylate cyclase-associated protein 1 (yeast); K17261 adenylyl cyclase-associated protein	SPBC530.12c_1/4e-32/---	PF08603/1.5E-69/Adenylate cyclase associated (CAP) C terminal	biological_process:GO:0000902//cell morphogenesis;GO:0007190//activation of adenylate cyclase activity;GO:0001756//somitogenesis;GO:0007010//cytoskeleton organization;GO:0008078//mesodermal cell migration;molecular_function:GO:0003785//actin monomer binding;
CL41.Contig3_All	gi|528510516|ref|XP_005159823.1|/1.51971e-156/PREDICTED: palmitoyl-protein thioesterase 1 isoform X1 [Danio rerio] &gt;gi|528510518|ref|XP_005159824.1| PREDICTED: palmitoyl-protein thioesterase 1 isoform X1 [Danio rerio]	gi|47086992|ref|NM_213339.1|/0.0/Danio rerio palmitoyl-protein thioesterase 1 (ceroid-lipofuscinosis, neuronal 1, infantile) (ppt1), mRNA >gi|31419458|gb|BC053174.1| Danio rerio palmitoyl-protein thioesterase 1 (ceroid-lipofuscinosis, neuronal 1, infantile), mRNA (cDNA clone MGC:63969 IMAGE:6792128), complete cds	sp|Q8HXW6|PPT1_MACFA/1e-124/Palmitoyl-protein thioesterase 1 OS=Macaca fascicularis GN=PPT1 PE=2 SV=1	dre:406648/9e-157/ppt1, wu:fj17f04, zgc:63969; palmitoyl-protein thioesterase 1 (ceroid-lipofuscinosis, neuronal 1, infantile) (EC:3.1.2.22); K01074 palmitoyl-protein thioesterase [EC:3.1.2.22]	SPBC530.12c_1/4e-32/---	PTHR11247:SF8/9.5E-159/--	biological_process:GO:0006464//cellular protein modification process;molecular_function:GO:0008474//palmitoyl-(protein) hydrolase activity;
CL41.Contig4_All	gi|47086993|ref|NP_998504.1|/3.55552e-151/palmitoyl-protein thioesterase 1 precursor [Danio rerio] &gt;gi|31419459|gb|AAH53174.1| Palmitoyl-protein thioesterase 1 (ceroid-lipofuscinosis, neuronal 1, infantile) [Danio rerio]	gi|47086992|ref|NM_213339.1|/0.0/Danio rerio palmitoyl-protein thioesterase 1 (ceroid-lipofuscinosis, neuronal 1, infantile) (ppt1), mRNA >gi|31419458|gb|BC053174.1| Danio rerio palmitoyl-protein thioesterase 1 (ceroid-lipofuscinosis, neuronal 1, infantile), mRNA (cDNA clone MGC:63969 IMAGE:6792128), complete cds	sp|Q8HXW6|PPT1_MACFA/8e-122/Palmitoyl-protein thioesterase 1 OS=Macaca fascicularis GN=PPT1 PE=2 SV=1	dre:406648/6e-152/ppt1, wu:fj17f04, zgc:63969; palmitoyl-protein thioesterase 1 (ceroid-lipofuscinosis, neuronal 1, infantile) (EC:3.1.2.22); K01074 palmitoyl-protein thioesterase [EC:3.1.2.22]	SPBC530.12c_1/9e-33/---	PTHR11247/8.2E-155/--	biological_process:GO:0006464//cellular protein modification process;molecular_function:GO:0008474//palmitoyl-(protein) hydrolase activity;
CL41.Contig5_All	gi|528510516|ref|XP_005159823.1|/5.11213e-152/PREDICTED: palmitoyl-protein thioesterase 1 isoform X1 [Danio rerio] &gt;gi|528510518|ref|XP_005159824.1| PREDICTED: palmitoyl-protein thioesterase 1 isoform X1 [Danio rerio]	gi|47086992|ref|NM_213339.1|/0.0/Danio rerio palmitoyl-protein thioesterase 1 (ceroid-lipofuscinosis, neuronal 1, infantile) (ppt1), mRNA >gi|31419458|gb|BC053174.1| Danio rerio palmitoyl-protein thioesterase 1 (ceroid-lipofuscinosis, neuronal 1, infantile), mRNA (cDNA clone MGC:63969 IMAGE:6792128), complete cds	sp|Q8HXW6|PPT1_MACFA/9e-122/Palmitoyl-protein thioesterase 1 OS=Macaca fascicularis GN=PPT1 PE=2 SV=1	dre:406648/3e-152/ppt1, wu:fj17f04, zgc:63969; palmitoyl-protein thioesterase 1 (ceroid-lipofuscinosis, neuronal 1, infantile) (EC:3.1.2.22); K01074 palmitoyl-protein thioesterase [EC:3.1.2.22]	SPBC530.12c_1/1e-32/---	PR00414/2.7E-61/Palmitoyl protein thioesterase signature	biological_process:GO:0006464//cellular protein modification process;molecular_function:GO:0008474//palmitoyl-(protein) hydrolase activity;
CL41.Contig6_All	gi|152012832|gb|AAI50357.1|/2.23164e-09/Cap1 CAP, adenylate cyclase-associated protein 1 [Danio rerio]	gi|375223029|gb|JN765322.1|/3e-38/Cyprinus carpio clone 73204 microsatellite sequence	NA	dre:334527/3e-10/cap1, fj98f01, wu:fj98f01, zgc:63872; CAP, adenylate cyclase-associated protein 1 (yeast); K17261 adenylyl cyclase-associated protein	NA	NA	biological_process:GO:0000902//cell morphogenesis;GO:0007190//activation of adenylate cyclase activity;GO:0001756//somitogenesis;GO:0007010//cytoskeleton organization;GO:0008078//mesodermal cell migration;molecular_function:GO:0003785//actin monomer binding;
CL41.Contig7_All	gi|41054003|ref|NP_956203.1|/0/adenylyl cyclase-associated protein 1 [Danio rerio] &gt;gi|37725381|gb|AAO24759.1| cyclase-associated protein-1 [Danio rerio]	gi|41152380|ref|NM_199909.2|/0.0/Danio rerio CAP, adenylate cyclase-associated protein 1 (yeast) (cap1), mRNA >gi|37725380|gb|AY162326.1| Danio rerio cyclase-associated protein-1 (cap1) mRNA, complete cds	sp|Q4R4I6|CAP1_MACFA/2e-180/Adenylyl cyclase-associated protein 1 OS=Macaca fascicularis GN=CAP1 PE=2 SV=3	dre:334527/0.0/cap1, fj98f01, wu:fj98f01, zgc:63872; CAP, adenylate cyclase-associated protein 1 (yeast); K17261 adenylyl cyclase-associated protein	NA	PTHR10652/0.0/--	biological_process:GO:0000902//cell morphogenesis;GO:0007190//activation of adenylate cyclase activity;GO:0001756//somitogenesis;GO:0007010//cytoskeleton organization;GO:0008078//mesodermal cell migration;molecular_function:GO:0003785//actin monomer binding;
CL42.Contig1_All	gi|41152486|ref|NP_955816.1|/1.10519e-135/rho-related GTP-binding protein RhoE [Danio rerio] &gt;gi|37589655|gb|AAH59452.1| Rho family GTPase 3a [Danio rerio]	gi|41152485|ref|NM_199522.1|/0.0/Danio rerio Rho family GTPase 3a (rnd3a), mRNA >gi|37589654|gb|BC059452.1| Danio rerio Rho family GTPase 3a, mRNA (cDNA clone MGC:73080 IMAGE:4146568), complete cds	sp|Q6SA80|RND3_RAT/8e-125/Rho-related GTP-binding protein RhoE OS=Rattus norvegicus GN=Rnd3 PE=2 SV=1	dre:80963/2e-136/rnd3a, arhe, id:ibd2712, id:ibd2919, rho8, rnd3, wu:fc39h07, zgc:73080; Rho family GTPase 3a; K07859 Rho family GTPase 3	SPAC16A10.04/7e-42/---	PTHR24072/3.8E-176/--	biological_process:GO:0007264//small GTPase mediated signal transduction;cellular_component:GO:0016020//membrane;GO:0005622//intracellular;molecular_function:GO:0005525//GTP binding;
CL42.Contig2_All	gi|113679395|ref|NP_001038829.1|/1.167e-42/rho-related GTP-binding protein RhoN [Danio rerio] &gt;gi|112418850|gb|AAI22189.1| Rho family GTPase 2 [Danio rerio] &gt;gi|182891722|gb|AAI65068.1| Rnd2 protein [Danio rerio]	gi|182891721|gb|BC165068.1|/1e-89/Danio rerio Rho family GTPase 2, mRNA (cDNA clone MGC:192243 IMAGE:100060552), complete cds	sp|Q6SA80|RND3_RAT/1e-39/Rho-related GTP-binding protein RhoE OS=Rattus norvegicus GN=Rnd3 PE=2 SV=1	dre:751645/2e-43/rnd2, Rho, arhn, si:dz163l24.1, zgc:153204; Rho family GTPase 2; K07858 Rho family GTPase 2	SPAC16A10.04/5e-20/---	SM00174/2.9E-13/Rho (Ras homology) subfamily of Ras-like small GTPases	biological_process:GO:0007264//small GTPase mediated signal transduction;cellular_component:GO:0016020//membrane;GO:0005622//intracellular;molecular_function:GO:0005525//GTP binding;
CL42.Contig3_All	gi|41152486|ref|NP_955816.1|/8.04616e-136/rho-related GTP-binding protein RhoE [Danio rerio] &gt;gi|37589655|gb|AAH59452.1| Rho family GTPase 3a [Danio rerio]	gi|41152485|ref|NM_199522.1|/0.0/Danio rerio Rho family GTPase 3a (rnd3a), mRNA >gi|37589654|gb|BC059452.1| Danio rerio Rho family GTPase 3a, mRNA (cDNA clone MGC:73080 IMAGE:4146568), complete cds	sp|Q6SA80|RND3_RAT/6e-125/Rho-related GTP-binding protein RhoE OS=Rattus norvegicus GN=Rnd3 PE=2 SV=1	dre:80963/1e-136/rnd3a, arhe, id:ibd2712, id:ibd2919, rho8, rnd3, wu:fc39h07, zgc:73080; Rho family GTPase 3a; K07859 Rho family GTPase 3	SPAC16A10.04/5e-42/---	PTHR24072/3.8E-176/--	biological_process:GO:0007264//small GTPase mediated signal transduction;cellular_component:GO:0016020//membrane;GO:0005622//intracellular;molecular_function:GO:0005525//GTP binding;
CL42.Contig4_All	gi|41152486|ref|NP_955816.1|/1.1963e-135/rho-related GTP-binding protein RhoE [Danio rerio] &gt;gi|37589655|gb|AAH59452.1| Rho family GTPase 3a [Danio rerio]	gi|41152485|ref|NM_199522.1|/0.0/Danio rerio Rho family GTPase 3a (rnd3a), mRNA >gi|37589654|gb|BC059452.1| Danio rerio Rho family GTPase 3a, mRNA (cDNA clone MGC:73080 IMAGE:4146568), complete cds	sp|Q6SA80|RND3_RAT/9e-125/Rho-related GTP-binding protein RhoE OS=Rattus norvegicus GN=Rnd3 PE=2 SV=1	dre:80963/2e-136/rnd3a, arhe, id:ibd2712, id:ibd2919, rho8, rnd3, wu:fc39h07, zgc:73080; Rho family GTPase 3a; K07859 Rho family GTPase 3	SPAC16A10.04/7e-42/---	PTHR24072/3.8E-176/--	biological_process:GO:0007264//small GTPase mediated signal transduction;cellular_component:GO:0016020//membrane;GO:0005622//intracellular;molecular_function:GO:0005525//GTP binding;
CL42.Contig5_All	gi|41152486|ref|NP_955816.1|/1.09985e-135/rho-related GTP-binding protein RhoE [Danio rerio] &gt;gi|37589655|gb|AAH59452.1| Rho family GTPase 3a [Danio rerio]	gi|41152485|ref|NM_199522.1|/0.0/Danio rerio Rho family GTPase 3a (rnd3a), mRNA >gi|37589654|gb|BC059452.1| Danio rerio Rho family GTPase 3a, mRNA (cDNA clone MGC:73080 IMAGE:4146568), complete cds	sp|Q6SA80|RND3_RAT/8e-125/Rho-related GTP-binding protein RhoE OS=Rattus norvegicus GN=Rnd3 PE=2 SV=1	dre:80963/2e-136/rnd3a, arhe, id:ibd2712, id:ibd2919, rho8, rnd3, wu:fc39h07, zgc:73080; Rho family GTPase 3a; K07859 Rho family GTPase 3	SPAC16A10.04/7e-42/---	PTHR24072/3.8E-176/--	biological_process:GO:0007264//small GTPase mediated signal transduction;cellular_component:GO:0016020//membrane;GO:0005622//intracellular;molecular_function:GO:0005525//GTP binding;
CL42.Contig6_All	gi|41152486|ref|NP_955816.1|/8.31436e-136/rho-related GTP-binding protein RhoE [Danio rerio] &gt;gi|37589655|gb|AAH59452.1| Rho family GTPase 3a [Danio rerio]	gi|41152485|ref|NM_199522.1|/0.0/Danio rerio Rho family GTPase 3a (rnd3a), mRNA >gi|37589654|gb|BC059452.1| Danio rerio Rho family GTPase 3a, mRNA (cDNA clone MGC:73080 IMAGE:4146568), complete cds	sp|Q6SA80|RND3_RAT/6e-125/Rho-related GTP-binding protein RhoE OS=Rattus norvegicus GN=Rnd3 PE=2 SV=1	dre:80963/1e-136/rnd3a, arhe, id:ibd2712, id:ibd2919, rho8, rnd3, wu:fc39h07, zgc:73080; Rho family GTPase 3a; K07859 Rho family GTPase 3	SPAC16A10.04/5e-42/---	PTHR24072/3.8E-176/--	biological_process:GO:0007264//small GTPase mediated signal transduction;cellular_component:GO:0016020//membrane;GO:0005622//intracellular;molecular_function:GO:0005525//GTP binding;
CL43.Contig1_All	gi|113677786|ref|NP_001038266.1|/8.53061e-40/rho-related GTP-binding protein RhoJ [Danio rerio]	gi|297206787|ref|NM_001044801.2|/1e-85/Danio rerio ras homolog family member J (rhoj), mRNA	sp|Q9H4E5|RHOJ_HUMAN/2e-26/Rho-related GTP-binding protein RhoJ OS=Homo sapiens GN=RHOJ PE=2 SV=1	dre:556371/2e-40/rhoj, si:dkey-100h21.1; ras homolog family member J; K07864 Ras homolog gene family, member J	SPAC110.03/1e-15/---	PTHR24072/1.9E-43/--	NA
CL43.Contig2_All	gi|113677786|ref|NP_001038266.1|/2.19691e-121/rho-related GTP-binding protein RhoJ [Danio rerio]	gi|297206787|ref|NM_001044801.2|/0.0/Danio rerio ras homolog family member J (rhoj), mRNA	sp|Q9H4E5|RHOJ_HUMAN/3e-101/Rho-related GTP-binding protein RhoJ OS=Homo sapiens GN=RHOJ PE=2 SV=1	dre:556371/3e-122/rhoj, si:dkey-100h21.1; ras homolog family member J; K07864 Ras homolog gene family, member J	SPAC110.03/1e-63/---	SM00175/1.3E-12/Rab subfamily of small GTPases	NA
CL43.Contig3_All	NA	gi|30962322|emb|BX255914.3|/1e-19/Zebrafish DNA sequence from clone CH211-212G7 in linkage group 20, complete sequence	NA	NA	NA	NA	NA
CL43.Contig4_All	NA	gi|30962322|emb|BX255914.3|/2e-33/Zebrafish DNA sequence from clone CH211-212G7 in linkage group 20, complete sequence	NA	NA	NA	NA	NA
CL44.Contig1_All	gi|688619623|ref|XP_009296672.1|/1.3222e-38/PREDICTED: NACHT, LRR and PYD domains-containing protein 3-like isoform X2 [Danio rerio]	gi|375197417|gb|JN739708.1|/4e-47/Cyprinus carpio clone 415410 microsatellite sequence	sp|P29315|RINI_RAT/7e-17/Ribonuclease inhibitor OS=Rattus norvegicus GN=Rnh1 PE=1 SV=2	dre:561595/8e-32/si:ch211-196h16.5; K12800 NACHT, LRR and PYD domains-containing protein 3	NA	PF13516/3.0E-4/Leucine Rich repeat	NA
CL44.Contig2_All	NA	gi|375226137|gb|JN768427.1|/5e-17/Cyprinus carpio clone 770680 microsatellite sequence	NA	NA	NA	NA	NA
CL44.Contig3_All	gi|688613014|ref|XP_009295447.1|/2.51632e-39/PREDICTED: NACHT, LRR and PYD domains-containing protein 3 isoform X4 [Danio rerio]	gi|375226137|gb|JN768427.1|/5e-61/Cyprinus carpio clone 770680 microsatellite sequence	sp|P10775|RINI_PIG/2e-21/Ribonuclease inhibitor OS=Sus scrofa GN=RNH1 PE=1 SV=1	dre:561595/8e-35/si:ch211-196h16.5; K12800 NACHT, LRR and PYD domains-containing protein 3	NA	PTHR19446:SF310/8.9E-54/--	NA
CL44.Contig4_All	gi|688534416|ref|XP_009293199.1|/7.21481e-144/PREDICTED: NACHT, LRR and PYD domains-containing protein 12-like isoform X1 [Danio rerio]	gi|375226137|gb|JN768427.1|/2e-57/Cyprinus carpio clone 770680 microsatellite sequence	sp|Q91VI7|RINI_MOUSE/7e-66/Ribonuclease inhibitor OS=Mus musculus GN=Rnh1 PE=1 SV=1	dre:561595/6e-98/si:ch211-196h16.5; K12800 NACHT, LRR and PYD domains-containing protein 3	NA	PTHR24106:SF58/2.2E-145/--	NA
CL44.Contig5_All	gi|642097425|emb|CDQ78672.1|/1.51376e-14/unnamed protein product [Oncorhynchus mykiss]	gi|375194559|gb|JN736850.1|/2e-43/Cyprinus carpio clone 3786 microsatellite sequence	sp|P10775|RINI_PIG/1e-06/Ribonuclease inhibitor OS=Sus scrofa GN=RNH1 PE=1 SV=1	dre:561595/1e-12/si:ch211-196h16.5; K12800 NACHT, LRR and PYD domains-containing protein 3	NA	NA	NA
CL44.Contig6_All	gi|528469338|ref|XP_005160238.1|/1.11774e-08/PREDICTED: NACHT, LRR and PYD domains-containing protein 12 [Danio rerio]	gi|375226137|gb|JN768427.1|/2e-14/Cyprinus carpio clone 770680 microsatellite sequence	NA	dre:561595/4e-08/si:ch211-196h16.5; K12800 NACHT, LRR and PYD domains-containing protein 3	NA	NA	NA
CL44.Contig7_All	NA	gi|375233374|gb|JN775666.1|/5e-26/Cyprinus carpio clone 870922 microsatellite sequence	NA	NA	NA	NA	NA
CL44.Contig8_All	NA	gi|375209800|gb|JN752091.1|/3e-22/Cyprinus carpio clone 593274 microsatellite sequence	NA	NA	NA	NA	NA
CL44.Contig9_All	gi|688613014|ref|XP_009295447.1|/2.77906e-32/PREDICTED: NACHT, LRR and PYD domains-containing protein 3 isoform X4 [Danio rerio]	gi|375226137|gb|JN768427.1|/2e-54/Cyprinus carpio clone 770680 microsatellite sequence	sp|P29315|RINI_RAT/3e-15/Ribonuclease inhibitor OS=Rattus norvegicus GN=Rnh1 PE=1 SV=2	dre:561595/5e-27/si:ch211-196h16.5; K12800 NACHT, LRR and PYD domains-containing protein 3	NA	NA	NA
CL44.Contig10_All	gi|597744202|ref|XP_007234161.1|/0/PREDICTED: NACHT, LRR and PYD domains-containing protein 12-like isoform X2 [Astyanax mexicanus]	gi|90018145|gb|DQ417130.1|/2e-86/Ictalurus punctatus clone SBBB10 NOD3 protein-like mRNA, partial cds	sp|B0FPE9|NALP3_MACMU/4e-88/NACHT, LRR and PYD domains-containing protein 3 OS=Macaca mulatta GN=NLRP3 PE=2 SV=1	dre:561595/0.0/si:ch211-196h16.5; K12800 NACHT, LRR and PYD domains-containing protein 3	NA	PTHR24106/0.0/--	NA
CL44.Contig11_All	gi|597744204|ref|XP_007234162.1|/0/PREDICTED: NACHT, LRR and PYD domains-containing protein 12-like isoform X3 [Astyanax mexicanus]	gi|90018145|gb|DQ417130.1|/1e-86/Ictalurus punctatus clone SBBB10 NOD3 protein-like mRNA, partial cds	sp|A6QLE5|NALP3_BOVIN/2e-77/NACHT, LRR and PYD domains-containing protein 3 OS=Bos taurus GN=NLRP3 PE=2 SV=1	dre:561595/0.0/si:ch211-196h16.5; K12800 NACHT, LRR and PYD domains-containing protein 3	NA	PTHR24106:SF58/0.0/--	NA
CL44.Contig12_All	NA	gi|375209800|gb|JN752091.1|/3e-22/Cyprinus carpio clone 593274 microsatellite sequence	NA	NA	NA	NA	NA
CL44.Contig13_All	NA	gi|375233374|gb|JN775666.1|/2e-23/Cyprinus carpio clone 870922 microsatellite sequence	NA	NA	NA	NA	NA
CL44.Contig14_All	NA	gi|375209800|gb|JN752091.1|/2e-26/Cyprinus carpio clone 593274 microsatellite sequence	NA	NA	NA	NA	NA
CL44.Contig15_All	gi|642097425|emb|CDQ78672.1|/3.51495e-15/unnamed protein product [Oncorhynchus mykiss]	gi|375226137|gb|JN768427.1|/2e-34/Cyprinus carpio clone 770680 microsatellite sequence	sp|P10775|RINI_PIG/3e-07/Ribonuclease inhibitor OS=Sus scrofa GN=RNH1 PE=1 SV=1	dre:561595/7e-13/si:ch211-196h16.5; K12800 NACHT, LRR and PYD domains-containing protein 3	NA	NA	NA
CL44.Contig16_All	NA	gi|375233374|gb|JN775666.1|/2e-14/Cyprinus carpio clone 870922 microsatellite sequence	NA	NA	NA	NA	NA
CL44.Contig17_All	gi|642095526|emb|CDQ79665.1|/1.00027e-41/unnamed protein product [Oncorhynchus mykiss]	gi|375226137|gb|JN768427.1|/1e-53/Cyprinus carpio clone 770680 microsatellite sequence	sp|P10775|RINI_PIG/5e-21/Ribonuclease inhibitor OS=Sus scrofa GN=RNH1 PE=1 SV=1	dre:561595/3e-37/si:ch211-196h16.5; K12800 NACHT, LRR and PYD domains-containing protein 3	NA	PF13516/0.0025/Leucine Rich repeat	NA
CL44.Contig18_All	NA	NA	NA	NA	NA	NA	NA
CL45.Contig1_All	gi|90652793|ref|NP_001035060.1|/2.80019e-169/mitoferrin-1 [Danio rerio] &gt;gi|97072617|sp|Q287T7.1|MFRN1_DANRE RecName: Full=Mitoferrin-1; AltName: Full=Mitochondrial iron transporter 1; AltName: Full=Protein frascati; AltName: Full=Solute carrier family 25 member 37 [Danio rerio] &gt;gi|75991512|gb|ABA33608.1| erythroid-specific mitochondrial mitoferrin [Danio rerio] &gt;gi|75991514|gb|ABA33609…	gi|90652792|ref|NM_001039971.1|/0.0/Danio rerio solute carrier family 25 (mitochondrial iron transporter), member 37 (slc25a37), mRNA >gi|75991513|gb|DQ112225.1| Danio rerio erythroid-specific mitochondrial mitoferrin (SLC25A37) mRNA, complete cds, alternative transcript; nuclear gene for mitochondrial product	sp|Q287T7|MFRN1_DANRE/4e-171/Mitoferrin-1 OS=Danio rerio GN=slc25a37 PE=1 SV=1	dre:387000/4e-170/slc25a37, fc73c03, wu:fc73c03; solute carrier family 25 (mitochondrial iron transporter), member 37; K15113 solute carrier family 25 (mitochondrial iron transporter), member 28/37	NA	PS50920/23.071/Solute carrier (Solcar) repeat profile.	biological_process:GO:0048250//mitochondrial iron ion transport;GO:0055085//transmembrane transport;GO:0043249//erythrocyte maturation;GO:0055072//iron ion homeostasis;GO:0035162//embryonic hemopoiesis;cellular_component:GO:0016021//integral component of membrane;GO:0005743//mitochondrial inner membrane;molecular_function:GO:0005381//iron ion transmembrane transporter activity;
CL45.Contig2_All	gi|90652793|ref|NP_001035060.1|/2.1001e-170/mitoferrin-1 [Danio rerio] &gt;gi|97072617|sp|Q287T7.1|MFRN1_DANRE RecName: Full=Mitoferrin-1; AltName: Full=Mitochondrial iron transporter 1; AltName: Full=Protein frascati; AltName: Full=Solute carrier family 25 member 37 [Danio rerio] &gt;gi|75991512|gb|ABA33608.1| erythroid-specific mitochondrial mitoferrin [Danio rerio] &gt;gi|75991514|gb|ABA33609.…	gi|90652792|ref|NM_001039971.1|/0.0/Danio rerio solute carrier family 25 (mitochondrial iron transporter), member 37 (slc25a37), mRNA >gi|75991513|gb|DQ112225.1| Danio rerio erythroid-specific mitochondrial mitoferrin (SLC25A37) mRNA, complete cds, alternative transcript; nuclear gene for mitochondrial product	sp|Q287T7|MFRN1_DANRE/3e-172/Mitoferrin-1 OS=Danio rerio GN=slc25a37 PE=1 SV=1	dre:387000/3e-171/slc25a37, fc73c03, wu:fc73c03; solute carrier family 25 (mitochondrial iron transporter), member 37; K15113 solute carrier family 25 (mitochondrial iron transporter), member 28/37	NA	PTHR24089/4.7E-222/--	biological_process:GO:0048250//mitochondrial iron ion transport;GO:0055085//transmembrane transport;GO:0043249//erythrocyte maturation;GO:0055072//iron ion homeostasis;GO:0035162//embryonic hemopoiesis;cellular_component:GO:0016021//integral component of membrane;GO:0005743//mitochondrial inner membrane;molecular_function:GO:0005381//iron ion transmembrane transporter activity;
CL45.Contig3_All	gi|597746556|ref|XP_007235288.1|/3.66397e-08/PREDICTED: mitoferrin-1 [Astyanax mexicanus]	gi|375184689|gb|JN726980.1|/2e-15/Cyprinus carpio clone 247888 microsatellite sequence	sp|Q287T7|MFRN1_DANRE/2e-09/Mitoferrin-1 OS=Danio rerio GN=slc25a37 PE=1 SV=1	dre:387000/2e-08/slc25a37, fc73c03, wu:fc73c03; solute carrier family 25 (mitochondrial iron transporter), member 37; K15113 solute carrier family 25 (mitochondrial iron transporter), member 28/37	NA	NA	biological_process:GO:0048250//mitochondrial iron ion transport;GO:0055085//transmembrane transport;GO:0043249//erythrocyte maturation;GO:0055072//iron ion homeostasis;GO:0035162//embryonic hemopoiesis;cellular_component:GO:0016021//integral component of membrane;GO:0005743//mitochondrial inner membrane;molecular_function:GO:0005381//iron ion transmembrane transporter activity;
CL45.Contig4_All	gi|90652793|ref|NP_001035060.1|/1.96884e-172/mitoferrin-1 [Danio rerio] &gt;gi|97072617|sp|Q287T7.1|MFRN1_DANRE RecName: Full=Mitoferrin-1; AltName: Full=Mitochondrial iron transporter 1; AltName: Full=Protein frascati; AltName: Full=Solute carrier family 25 member 37 [Danio rerio] &gt;gi|75991512|gb|ABA33608.1| erythroid-specific mitochondrial mitoferrin [Danio rerio] &gt;gi|75991514|gb|ABA33609…	gi|90652792|ref|NM_001039971.1|/0.0/Danio rerio solute carrier family 25 (mitochondrial iron transporter), member 37 (slc25a37), mRNA >gi|75991513|gb|DQ112225.1| Danio rerio erythroid-specific mitochondrial mitoferrin (SLC25A37) mRNA, complete cds, alternative transcript; nuclear gene for mitochondrial product	sp|Q287T7|MFRN1_DANRE/3e-174/Mitoferrin-1 OS=Danio rerio GN=slc25a37 PE=1 SV=1	dre:387000/3e-173/slc25a37, fc73c03, wu:fc73c03; solute carrier family 25 (mitochondrial iron transporter), member 37; K15113 solute carrier family 25 (mitochondrial iron transporter), member 28/37	NA	PS50920/23.071/Solute carrier (Solcar) repeat profile.	biological_process:GO:0048250//mitochondrial iron ion transport;GO:0055085//transmembrane transport;GO:0043249//erythrocyte maturation;GO:0055072//iron ion homeostasis;GO:0035162//embryonic hemopoiesis;cellular_component:GO:0016021//integral component of membrane;GO:0005743//mitochondrial inner membrane;molecular_function:GO:0005381//iron ion transmembrane transporter activity;
CL45.Contig5_All	NA	NA	NA	NA	NA	NA	NA
CL46.Contig1_All	gi|41054297|ref|NP_956054.1|/8.35858e-62/small nuclear ribonucleoprotein D3 polypeptide, like [Danio rerio] &gt;gi|28278495|gb|AAH45929.1| Small nuclear ribonucleoprotein D3 polypeptide, like [Danio rerio] &gt;gi|182889668|gb|AAI65492.1| Snrpd3l protein [Danio rerio]	gi|50344815|ref|NM_001002081.1|/1e-127/Danio rerio small nuclear ribonucleoprotein D3 polypeptide (snrpd3), mRNA >gi|47938089|gb|BC071554.1| Danio rerio small nuclear ribonucleoprotein D3 polypeptide, mRNA (cDNA clone MGC:86943 IMAGE:6906410), complete cds	sp|P62323|SMD3_XENLA/7e-61/Small nuclear ribonucleoprotein Sm D3 OS=Xenopus laevis GN=snrpd3 PE=2 SV=1	dre:327011/1e-62/snrpd3l, SNRPD3, wu:fa18f04, zgc:56125; small nuclear ribonucleoprotein D3 polypeptide, like; K11088 small nuclear ribonucleoprotein D3	SPBC19C2.14/1e-27/---	PTHR23338:SF17/1.2E-70/--	cellular_component:GO:0030529//ribonucleoprotein complex;molecular_function:GO:0003676//nucleic acid binding;
CL46.Contig2_All	gi|597743791|ref|XP_007233963.1|/3.32307e-64/PREDICTED: small nuclear ribonucleoprotein Sm D3-like [Astyanax mexicanus]	gi|50344815|ref|NM_001002081.1|/1e-130/Danio rerio small nuclear ribonucleoprotein D3 polypeptide (snrpd3), mRNA >gi|47938089|gb|BC071554.1| Danio rerio small nuclear ribonucleoprotein D3 polypeptide, mRNA (cDNA clone MGC:86943 IMAGE:6906410), complete cds	sp|P62323|SMD3_XENLA/1e-61/Small nuclear ribonucleoprotein Sm D3 OS=Xenopus laevis GN=snrpd3 PE=2 SV=1	dre:327011/8e-65/snrpd3l, SNRPD3, wu:fa18f04, zgc:56125; small nuclear ribonucleoprotein D3 polypeptide, like; K11088 small nuclear ribonucleoprotein D3	SPBC19C2.14/2e-28/---	PF01423/1.2E-12/LSM domain	cellular_component:GO:0030529//ribonucleoprotein complex;molecular_function:GO:0003676//nucleic acid binding;
CL47.Contig1_All	gi|688552704|ref|XP_009299346.1|/4.98061e-33/PREDICTED: gastrula zinc finger protein XlCGF8.2DB-like [Danio rerio]	gi|238908445|emb|CU467646.17|/2e-19/Zebrafish DNA sequence from clone DKEY-172K15 in linkage group 4, complete sequence	sp|Q80V23|ZNF32_MOUSE/2e-13/Zinc finger protein 32 OS=Mus musculus GN=Znf32 PE=2 SV=1	dre:571721/6e-29/zinc finger protein 345; K09228 KRAB domain-containing zinc finger protein	NA	PTHR24402/4.9E-41/--	NA
CL47.Contig2_All	gi|528477900|ref|XP_003198583.2|/1.5715e-81/PREDICTED: gastrula zinc finger protein XlCGF8.2DB-like [Danio rerio]	gi|375196198|gb|JN738488.1|/7e-47/Cyprinus carpio clone 403771 microsatellite sequence	sp|Q7TSH9|ZN184_MOUSE/5e-58/Zinc finger protein 184 OS=Mus musculus GN=Zfp184 PE=2 SV=1	dre:100535129/6e-71/zinc finger protein 721-like; K09228 KRAB domain-containing zinc finger protein	ECU03g0790/2e-17/---	PS00028/-/Zinc finger C2H2 type domain signature.	NA
CL47.Contig3_All	gi|161611689|gb|AAI55738.1|/2.16541e-41/Wu:fb11h05 protein [Danio rerio]	gi|160774027|gb|BC155248.1|/6e-26/Danio rerio cDNA clone IMAGE:7153282	sp|P18729|ZG57_XENLA/6e-25/Gastrula zinc finger protein XlCGF57.1 (Fragment) OS=Xenopus laevis PE=3 SV=1	dre:571721/4e-32/zinc finger protein 345; K09228 KRAB domain-containing zinc finger protein	SPAC144.09c/2e-09/---	PS00028/-/Zinc finger C2H2 type domain signature.	NA
CL47.Contig4_All	gi|688549617|ref|XP_009298891.1|/1.98364e-50/PREDICTED: zinc finger protein 300-like isoform X1 [Danio rerio]	gi|375240895|gb|JN783185.1|/4e-21/Cyprinus carpio clone 949946 microsatellite sequence	sp|P18729|ZG57_XENLA/9e-35/Gastrula zinc finger protein XlCGF57.1 (Fragment) OS=Xenopus laevis PE=3 SV=1	dre:571721/1e-42/zinc finger protein 345; K09228 KRAB domain-containing zinc finger protein	SPAC144.09c/1e-12/---	PF13465/3.2E-9/Zinc-finger double domain	NA
CL47.Contig5_All	gi|148725246|emb|CAN87949.1|/4.17038e-08/novel protein (zgc:110238) [Danio rerio]	gi|375240895|gb|JN783185.1|/6e-30/Cyprinus carpio clone 949946 microsatellite sequence	NA	NA	NA	NA	NA
CL48.Contig1_All	gi|688534927|ref|XP_009293898.1|/7.38055e-158/PREDICTED: uncharacterized protein PB18E9.04c-like [Danio rerio]	gi|71467769|emb|BX927114.16|/5e-80/Zebrafish DNA sequence from clone DKEY-1C7 in linkage group 1, complete sequence	sp|Q8MP30|Y7791_DICDI/8e-23/Uncharacterized histidine-rich protein DDB_G0274557 OS=Dictyostelium discoideum GN=DDB_G0274557 PE=4 SV=1	mze:101477127/2e-26/polymeric immunoglobulin receptor-like; K13073 polymeric immunoglobulin receptor	YOR054c/2e-14/---	PF07686/1.3E-5/Immunoglobulin V-set domain	NA
CL48.Contig2_All	gi|688534927|ref|XP_009293898.1|/4.39111e-104/PREDICTED: uncharacterized protein PB18E9.04c-like [Danio rerio]	gi|375199566|gb|JN741857.1|/2e-85/Cyprinus carpio clone 440187 microsatellite sequence	sp|Q8MP30|Y7791_DICDI/1e-25/Uncharacterized histidine-rich protein DDB_G0274557 OS=Dictyostelium discoideum GN=DDB_G0274557 PE=4 SV=1	mze:101477127/2e-31/polymeric immunoglobulin receptor-like; K13073 polymeric immunoglobulin receptor	YOR054c/3e-14/---	SM00409/16.0/Immunoglobulin	NA
CL48.Contig3_All	gi|688534944|ref|XP_005169793.2|/3.1168e-57/PREDICTED: CMRF35-like molecule 8 isoform X2 [Danio rerio]	gi|157690641|emb|CU302202.9|/6e-61/Zebrafish DNA sequence from clone DKEY-156M2 in linkage group 1, complete sequence	sp|Q8MP30|Y7791_DICDI/6e-17/Uncharacterized histidine-rich protein DDB_G0274557 OS=Dictyostelium discoideum GN=DDB_G0274557 PE=4 SV=1	dgr:Dgri_GH20938/3e-13/GH20938 gene product from transcript GH20938-RA; K15190 7SK snRNA methylphosphate capping enzyme [EC:2.1.1.-]	PA1297/2e-08/---	PS51111/8.688/REJ domain profile.	NA
CL48.Contig4_All	gi|688534927|ref|XP_009293898.1|/1.534e-83/PREDICTED: uncharacterized protein PB18E9.04c-like [Danio rerio]	gi|375199566|gb|JN741857.1|/5e-97/Cyprinus carpio clone 440187 microsatellite sequence	sp|Q6SJQ5|CLM3_MOUSE/1e-14/CMRF35-like molecule 3 OS=Mus musculus GN=Cd300lh PE=1 SV=1	mze:101479087/1e-36/polymeric immunoglobulin receptor-like; K13073 polymeric immunoglobulin receptor	NA	PS50835/6.869/Ig-like domain profile.	NA
CL48.Contig5_All	gi|688534940|ref|XP_009293909.1|/2.82218e-43/PREDICTED: CMRF35-like molecule 8 isoform X1 [Danio rerio]	gi|375180587|gb|JN722878.1|/2e-39/Cyprinus carpio clone 200230 microsatellite sequence	sp|Q8MP30|Y7791_DICDI/5e-27/Uncharacterized histidine-rich protein DDB_G0274557 OS=Dictyostelium discoideum GN=DDB_G0274557 PE=4 SV=1	nvi:100116798/1e-18/protein neuralized; K01931 protein neuralized [EC:2.3.2.27]	YOR054c/1e-11/---	NA	NA
CL48.Contig6_All	gi|688534944|ref|XP_005169793.2|/3.60885e-55/PREDICTED: CMRF35-like molecule 8 isoform X2 [Danio rerio]	gi|157690641|emb|CU302202.9|/2e-58/Zebrafish DNA sequence from clone DKEY-156M2 in linkage group 1, complete sequence	sp|Q8MP30|Y7791_DICDI/9e-27/Uncharacterized histidine-rich protein DDB_G0274557 OS=Dictyostelium discoideum GN=DDB_G0274557 PE=4 SV=1	nvi:100116798/2e-18/protein neuralized; K01931 protein neuralized [EC:2.3.2.27]	YOR054c/2e-11/---	NA	NA
CL48.Contig7_All	gi|688534927|ref|XP_009293898.1|/1.42784e-144/PREDICTED: uncharacterized protein PB18E9.04c-like [Danio rerio]	gi|71467769|emb|BX927114.16|/2e-77/Zebrafish DNA sequence from clone DKEY-1C7 in linkage group 1, complete sequence	sp|Q6SJQ5|CLM3_MOUSE/1e-15/CMRF35-like molecule 3 OS=Mus musculus GN=Cd300lh PE=1 SV=1	mze:101477127/5e-26/polymeric immunoglobulin receptor-like; K13073 polymeric immunoglobulin receptor	NA	PF07686/2.4E-12/Immunoglobulin V-set domain	NA
CL48.Contig8_All	gi|688534940|ref|XP_009293909.1|/6.7184e-51/PREDICTED: CMRF35-like molecule 8 isoform X1 [Danio rerio]	gi|375180587|gb|JN722878.1|/1e-47/Cyprinus carpio clone 200230 microsatellite sequence	sp|Q8MP30|Y7791_DICDI/3e-26/Uncharacterized histidine-rich protein DDB_G0274557 OS=Dictyostelium discoideum GN=DDB_G0274557 PE=4 SV=1	dgr:Dgri_GH20938/2e-18/GH20938 gene product from transcript GH20938-RA; K15190 7SK snRNA methylphosphate capping enzyme [EC:2.1.1.-]	YOR054c/1e-16/---	NA	NA
CL48.Contig9_All	gi|688534927|ref|XP_009293898.1|/1.08327e-70/PREDICTED: uncharacterized protein PB18E9.04c-like [Danio rerio]	gi|71467769|emb|BX927114.16|/1e-85/Zebrafish DNA sequence from clone DKEY-1C7 in linkage group 1, complete sequence	sp|Q8MP30|Y7791_DICDI/2e-38/Uncharacterized histidine-rich protein DDB_G0274557 OS=Dictyostelium discoideum GN=DDB_G0274557 PE=4 SV=1	nvi:100116798/7e-23/protein neuralized; K01931 protein neuralized [EC:2.3.2.27]	MA4381/2e-15/---	PF07686/3.0E-6/Immunoglobulin V-set domain	NA
CL48.Contig10_All	gi|470252912|ref|XP_004359553.1|/6.3629e-76/hypothetical protein DFA_01589 [Dictyostelium fasciculatum] &gt;gi|328873336|gb|EGG21703.1| hypothetical protein DFA_01589 [Dictyostelium fasciculatum]	gi|71467769|emb|BX927114.16|/6e-62/Zebrafish DNA sequence from clone DKEY-1C7 in linkage group 1, complete sequence	sp|P05790|FIBH_BOMMO/9e-48/Fibroin heavy chain OS=Bombyx mori GN=FIBH PE=1 SV=4	myd:102762030/6e-39/MUC1; mucin 1, cell surface associated; K06568 mucin 1, transmembrane	mll2848/3e-23/---	NA	NA
CL48.Contig11_All	gi|688534940|ref|XP_009293909.1|/3.05258e-45/PREDICTED: CMRF35-like molecule 8 isoform X1 [Danio rerio]	gi|444297385|gb|JX020145.1|/5e-50/Bellamya aeruginosa clone ATG440 microsatellite sequence	sp|Q8MP30|Y7791_DICDI/3e-25/Uncharacterized histidine-rich protein DDB_G0274557 OS=Dictyostelium discoideum GN=DDB_G0274557 PE=4 SV=1	dgr:Dgri_GH20938/3e-18/GH20938 gene product from transcript GH20938-RA; K15190 7SK snRNA methylphosphate capping enzyme [EC:2.1.1.-]	YOR054c/2e-17/---	NA	NA
CL48.Contig12_All	gi|688534944|ref|XP_005169793.2|/1.99867e-46/PREDICTED: CMRF35-like molecule 8 isoform X2 [Danio rerio]	gi|157690641|emb|CU302202.9|/8e-56/Zebrafish DNA sequence from clone DKEY-156M2 in linkage group 1, complete sequence	NA	NA	NA	NA	NA
CL48.Contig13_All	gi|688534927|ref|XP_009293898.1|/3.68302e-153/PREDICTED: uncharacterized protein PB18E9.04c-like [Danio rerio]	gi|58418312|emb|CR753873.6|/1e-114/Zebrafish DNA sequence from clone DKEY-145O23 in linkage group 5, complete sequence	sp|P14380|YTX1_XENLA/6e-22/Transposon TX1 uncharacterized 82 kDa protein OS=Xenopus laevis PE=4 SV=1	tru:101065967/1e-27/uncharacterized LOC101065967; K01581 ornithine decarboxylase [EC:4.1.1.17]	PA1297/1e-09/---	PS50835/9.682/Ig-like domain profile.	NA
CL48.Contig14_All	gi|688534940|ref|XP_009293909.1|/4.77106e-12/PREDICTED: CMRF35-like molecule 8 isoform X1 [Danio rerio]	gi|444297385|gb|JX020145.1|/2e-27/Bellamya aeruginosa clone ATG440 microsatellite sequence	sp|Q8MP30|Y7791_DICDI/2e-12/Uncharacterized histidine-rich protein DDB_G0274557 OS=Dictyostelium discoideum GN=DDB_G0274557 PE=4 SV=1	xtr:100490033/8e-11/usp34; ubiquitin specific peptidase 34; K11853 ubiquitin carboxyl-terminal hydrolase 34 [EC:3.4.19.12]	PA1297/6e-09/---	NA	NA
CL48.Contig15_All	gi|688534927|ref|XP_009293898.1|/3.95413e-111/PREDICTED: uncharacterized protein PB18E9.04c-like [Danio rerio]	gi|375199566|gb|JN741857.1|/1e-119/Cyprinus carpio clone 440187 microsatellite sequence	sp|P15083|PIGR_RAT/9e-17/Polymeric immunoglobulin receptor OS=Rattus norvegicus GN=Pigr PE=2 SV=1	mze:101477127/9e-36/polymeric immunoglobulin receptor-like; K13073 polymeric immunoglobulin receptor	NA	PF07686/1.9E-5/Immunoglobulin V-set domain	NA
CL48.Contig16_All	gi|688534940|ref|XP_009293909.1|/1.2676e-37/PREDICTED: CMRF35-like molecule 8 isoform X1 [Danio rerio]	gi|375180587|gb|JN722878.1|/9e-33/Cyprinus carpio clone 200230 microsatellite sequence	NA	NA	NA	NA	NA
CL48.Contig17_All	gi|688534927|ref|XP_009293898.1|/6.98627e-113/PREDICTED: uncharacterized protein PB18E9.04c-like [Danio rerio]	gi|375199566|gb|JN741857.1|/1e-102/Cyprinus carpio clone 440187 microsatellite sequence	sp|Q8MP30|Y7791_DICDI/6e-29/Uncharacterized histidine-rich protein DDB_G0274557 OS=Dictyostelium discoideum GN=DDB_G0274557 PE=4 SV=1	mze:101477127/1e-33/polymeric immunoglobulin receptor-like; K13073 polymeric immunoglobulin receptor	YOR054c/4e-12/---	PTHR11860/9.7E-44/--	NA
CL48.Contig18_All	gi|669303362|gb|KFD46974.1|/9.67349e-24/hypothetical protein M513_12164 [Trichuris suis]	gi|375180587|gb|JN722878.1|/9e-74/Cyprinus carpio clone 200230 microsatellite sequence	sp|Q8MP30|Y7791_DICDI/3e-25/Uncharacterized histidine-rich protein DDB_G0274557 OS=Dictyostelium discoideum GN=DDB_G0274557 PE=4 SV=1	dgr:Dgri_GH20938/2e-17/GH20938 gene product from transcript GH20938-RA; K15190 7SK snRNA methylphosphate capping enzyme [EC:2.1.1.-]	YOR054c/9e-15/---	NA	NA
CL48.Contig19_All	gi|688534940|ref|XP_009293909.1|/5.46599e-38/PREDICTED: CMRF35-like molecule 8 isoform X1 [Danio rerio]	gi|71467769|emb|BX927114.16|/1e-38/Zebrafish DNA sequence from clone DKEY-1C7 in linkage group 1, complete sequence	sp|Q8MP30|Y7791_DICDI/5e-10/Uncharacterized histidine-rich protein DDB_G0274557 OS=Dictyostelium discoideum GN=DDB_G0274557 PE=4 SV=1	clv:102093141/2e-07/ATP1A2; ATPase, Na+/K+ transporting, alpha 2 polypeptide; K01539 sodium/potassium-transporting ATPase subunit alpha [EC:3.6.3.9]	YKR072c/9e-07/---	NA	NA
CL48.Contig20_All	gi|688534940|ref|XP_009293909.1|/8.75759e-30/PREDICTED: CMRF35-like molecule 8 isoform X1 [Danio rerio]	gi|375180587|gb|JN722878.1|/1e-37/Cyprinus carpio clone 200230 microsatellite sequence	sp|Q8MP30|Y7791_DICDI/5e-10/Uncharacterized histidine-rich protein DDB_G0274557 OS=Dictyostelium discoideum GN=DDB_G0274557 PE=4 SV=1	clv:102093141/2e-07/ATP1A2; ATPase, Na+/K+ transporting, alpha 2 polypeptide; K01539 sodium/potassium-transporting ATPase subunit alpha [EC:3.6.3.9]	YKR072c/8e-07/---	NA	NA
CL49.Contig1_All	gi|657576671|ref|XP_008292127.1|/1.55037e-140/PREDICTED: equilibrative nucleoside transporter 2-like [Stegastes partitus]	gi|32766348|gb|BC055167.1|/1e-136/Danio rerio cDNA clone IMAGE:5602480, **** WARNING: chimeric clone ****	sp|Q14542|S29A2_HUMAN/3e-92/Equilibrative nucleoside transporter 2 OS=Homo sapiens GN=SLC29A2 PE=1 SV=3	mze:101486469/2e-133/slc29a2; solute carrier family 29 (equilibrative nucleoside transporter), member 2; K15014 solute carrier family 29 (equilibrative nucleoside transporter), member 1/2/3	NA	PTHR10332:SF8/1.6E-173/--	NA
CL49.Contig2_All	gi|597736192|ref|XP_007230358.1|/2.86449e-178/PREDICTED: equilibrative nucleoside transporter 2-like [Astyanax mexicanus]	gi|32766348|gb|BC055167.1|/1e-149/Danio rerio cDNA clone IMAGE:5602480, **** WARNING: chimeric clone ****	sp|Q14542|S29A2_HUMAN/2e-125/Equilibrative nucleoside transporter 2 OS=Homo sapiens GN=SLC29A2 PE=1 SV=3	mze:101486469/3e-176/slc29a2; solute carrier family 29 (equilibrative nucleoside transporter), member 2; K15014 solute carrier family 29 (equilibrative nucleoside transporter), member 1/2/3	NA	PR01130/2.0E-83/Delayed-early response protein/equilibrative nucleoside transporter signature	NA
CL49.Contig3_All	gi|597736192|ref|XP_007230358.1|/2.88129e-178/PREDICTED: equilibrative nucleoside transporter 2-like [Astyanax mexicanus]	gi|32766348|gb|BC055167.1|/1e-149/Danio rerio cDNA clone IMAGE:5602480, **** WARNING: chimeric clone ****	sp|Q14542|S29A2_HUMAN/2e-125/Equilibrative nucleoside transporter 2 OS=Homo sapiens GN=SLC29A2 PE=1 SV=3	mze:101486469/6e-176/slc29a2; solute carrier family 29 (equilibrative nucleoside transporter), member 2; K15014 solute carrier family 29 (equilibrative nucleoside transporter), member 1/2/3	NA	PF01733/5.2E-93/Nucleoside transporter	NA
CL49.Contig4_All	gi|657576671|ref|XP_008292127.1|/0/PREDICTED: equilibrative nucleoside transporter 2-like [Stegastes partitus]	gi|32766348|gb|BC055167.1|/1e-132/Danio rerio cDNA clone IMAGE:5602480, **** WARNING: chimeric clone ****	sp|Q14542|S29A2_HUMAN/4e-128/Equilibrative nucleoside transporter 2 OS=Homo sapiens GN=SLC29A2 PE=1 SV=3	mze:101486469/0.0/slc29a2; solute carrier family 29 (equilibrative nucleoside transporter), member 2; K15014 solute carrier family 29 (equilibrative nucleoside transporter), member 1/2/3	NA	PTHR10332:SF8/4.9E-245/--	NA
CL49.Contig5_All	gi|597736192|ref|XP_007230358.1|/2.39311e-144/PREDICTED: equilibrative nucleoside transporter 2-like [Astyanax mexicanus]	gi|32766348|gb|BC055167.1|/1e-140/Danio rerio cDNA clone IMAGE:5602480, **** WARNING: chimeric clone ****	sp|Q14542|S29A2_HUMAN/3e-99/Equilibrative nucleoside transporter 2 OS=Homo sapiens GN=SLC29A2 PE=1 SV=3	mze:101486469/2e-128/slc29a2; solute carrier family 29 (equilibrative nucleoside transporter), member 2; K15014 solute carrier family 29 (equilibrative nucleoside transporter), member 1/2/3	NA	PTHR10332:SF8/6.4E-188/--	NA
CL49.Contig6_All	gi|597736192|ref|XP_007230358.1|/2.84837e-145/PREDICTED: equilibrative nucleoside transporter 2-like [Astyanax mexicanus]	gi|32766348|gb|BC055167.1|/1e-150/Danio rerio cDNA clone IMAGE:5602480, **** WARNING: chimeric clone ****	sp|Q14542|S29A2_HUMAN/1e-96/Equilibrative nucleoside transporter 2 OS=Homo sapiens GN=SLC29A2 PE=1 SV=3	mze:101486469/2e-128/slc29a2; solute carrier family 29 (equilibrative nucleoside transporter), member 2; K15014 solute carrier family 29 (equilibrative nucleoside transporter), member 1/2/3	NA	PTHR10332/6.0E-183/--	NA
CL49.Contig7_All	gi|657576671|ref|XP_008292127.1|/0/PREDICTED: equilibrative nucleoside transporter 2-like [Stegastes partitus]	gi|32766348|gb|BC055167.1|/1e-149/Danio rerio cDNA clone IMAGE:5602480, **** WARNING: chimeric clone ****	sp|O54699|S29A2_RAT/2e-127/Equilibrative nucleoside transporter 2 OS=Rattus norvegicus GN=Slc29a2 PE=2 SV=1	mze:101486469/2e-179/slc29a2; solute carrier family 29 (equilibrative nucleoside transporter), member 2; K15014 solute carrier family 29 (equilibrative nucleoside transporter), member 1/2/3	NA	PR01130/8.6E-73/Delayed-early response protein/equilibrative nucleoside transporter signature	NA
CL49.Contig8_All	gi|597736192|ref|XP_007230358.1|/5.75959e-145/PREDICTED: equilibrative nucleoside transporter 2-like [Astyanax mexicanus]	gi|32766348|gb|BC055167.1|/1e-149/Danio rerio cDNA clone IMAGE:5602480, **** WARNING: chimeric clone ****	sp|Q14542|S29A2_HUMAN/4e-103/Equilibrative nucleoside transporter 2 OS=Homo sapiens GN=SLC29A2 PE=1 SV=3	mze:101486469/7e-140/slc29a2; solute carrier family 29 (equilibrative nucleoside transporter), member 2; K15014 solute carrier family 29 (equilibrative nucleoside transporter), member 1/2/3	NA	PTHR10332:SF8/4.7E-198/--	NA
CL49.Contig9_All	gi|657576671|ref|XP_008292127.1|/0/PREDICTED: equilibrative nucleoside transporter 2-like [Stegastes partitus]	gi|32766348|gb|BC055167.1|/1e-140/Danio rerio cDNA clone IMAGE:5602480, **** WARNING: chimeric clone ****	sp|Q14542|S29A2_HUMAN/4e-125/Equilibrative nucleoside transporter 2 OS=Homo sapiens GN=SLC29A2 PE=1 SV=3	mze:101486469/0.0/slc29a2; solute carrier family 29 (equilibrative nucleoside transporter), member 2; K15014 solute carrier family 29 (equilibrative nucleoside transporter), member 1/2/3	NA	PTHR10332:SF8/2.9E-241/--	NA
CL49.Contig10_All	gi|657576671|ref|XP_008292127.1|/0/PREDICTED: equilibrative nucleoside transporter 2-like [Stegastes partitus]	gi|32766348|gb|BC055167.1|/1e-149/Danio rerio cDNA clone IMAGE:5602480, **** WARNING: chimeric clone ****	sp|O54699|S29A2_RAT/4e-127/Equilibrative nucleoside transporter 2 OS=Rattus norvegicus GN=Slc29a2 PE=2 SV=1	mze:101486469/7e-180/slc29a2; solute carrier family 29 (equilibrative nucleoside transporter), member 2; K15014 solute carrier family 29 (equilibrative nucleoside transporter), member 1/2/3	NA	PTHR10332/1.2E-242/--	NA
CL49.Contig11_All	gi|657576671|ref|XP_008292127.1|/0/PREDICTED: equilibrative nucleoside transporter 2-like [Stegastes partitus]	gi|32766348|gb|BC055167.1|/1e-151/Danio rerio cDNA clone IMAGE:5602480, **** WARNING: chimeric clone ****	sp|Q14542|S29A2_HUMAN/2e-127/Equilibrative nucleoside transporter 2 OS=Homo sapiens GN=SLC29A2 PE=1 SV=3	mze:101486469/0.0/slc29a2; solute carrier family 29 (equilibrative nucleoside transporter), member 2; K15014 solute carrier family 29 (equilibrative nucleoside transporter), member 1/2/3	NA	PF01733/1.1E-91/Nucleoside transporter	NA
CL49.Contig12_All	gi|657576671|ref|XP_008292127.1|/0/PREDICTED: equilibrative nucleoside transporter 2-like [Stegastes partitus]	gi|32766348|gb|BC055167.1|/1e-140/Danio rerio cDNA clone IMAGE:5602480, **** WARNING: chimeric clone ****	sp|Q14542|S29A2_HUMAN/1e-124/Equilibrative nucleoside transporter 2 OS=Homo sapiens GN=SLC29A2 PE=1 SV=3	mze:101486469/0.0/slc29a2; solute carrier family 29 (equilibrative nucleoside transporter), member 2; K15014 solute carrier family 29 (equilibrative nucleoside transporter), member 1/2/3	NA	PF01733/2.9E-90/Nucleoside transporter	NA
CL49.Contig13_All	gi|657576671|ref|XP_008292127.1|/0/PREDICTED: equilibrative nucleoside transporter 2-like [Stegastes partitus]	gi|32766348|gb|BC055167.1|/1e-140/Danio rerio cDNA clone IMAGE:5602480, **** WARNING: chimeric clone ****	sp|Q14542|S29A2_HUMAN/4e-125/Equilibrative nucleoside transporter 2 OS=Homo sapiens GN=SLC29A2 PE=1 SV=3	mze:101486469/0.0/slc29a2; solute carrier family 29 (equilibrative nucleoside transporter), member 2; K15014 solute carrier family 29 (equilibrative nucleoside transporter), member 1/2/3	NA	PTHR10332:SF8/3.9E-240/--	NA
CL49.Contig14_All	gi|528486478|ref|XP_005172440.1|/3.0512e-11/PREDICTED: equilibrative nucleoside transporter 2-like [Danio rerio]	gi|543246367|ref|XM_005416218.1|/6e-13/PREDICTED: Geospiza fortis solute carrier family 29 (equilibrative nucleoside transporter), member 1 (SLC29A1), mRNA	sp|Q14542|S29A2_HUMAN/5e-08/Equilibrative nucleoside transporter 2 OS=Homo sapiens GN=SLC29A2 PE=1 SV=3	tru:101061184/7e-10/slc29a2; solute carrier family 29 (equilibrative nucleoside transporter), member 2; K15014 solute carrier family 29 (equilibrative nucleoside transporter), member 1/2/3	NA	NA	NA
CL49.Contig15_All	gi|657576671|ref|XP_008292127.1|/0/PREDICTED: equilibrative nucleoside transporter 2-like [Stegastes partitus]	gi|32766348|gb|BC055167.1|/0.0/Danio rerio cDNA clone IMAGE:5602480, **** WARNING: chimeric clone ****	sp|O54699|S29A2_RAT/1e-125/Equilibrative nucleoside transporter 2 OS=Rattus norvegicus GN=Slc29a2 PE=2 SV=1	mze:101486469/0.0/slc29a2; solute carrier family 29 (equilibrative nucleoside transporter), member 2; K15014 solute carrier family 29 (equilibrative nucleoside transporter), member 1/2/3	NA	PTHR10332/1.1E-243/--	NA
CL49.Contig16_All	gi|657576671|ref|XP_008292127.1|/0/PREDICTED: equilibrative nucleoside transporter 2-like [Stegastes partitus]	gi|32766348|gb|BC055167.1|/1e-149/Danio rerio cDNA clone IMAGE:5602480, **** WARNING: chimeric clone ****	sp|O54699|S29A2_RAT/3e-127/Equilibrative nucleoside transporter 2 OS=Rattus norvegicus GN=Slc29a2 PE=2 SV=1	mze:101486469/6e-180/slc29a2; solute carrier family 29 (equilibrative nucleoside transporter), member 2; K15014 solute carrier family 29 (equilibrative nucleoside transporter), member 1/2/3	NA	PR01130/8.6E-73/Delayed-early response protein/equilibrative nucleoside transporter signature	NA
CL49.Contig17_All	gi|528486400|ref|XP_002663054.3|/2.39898e-53/PREDICTED: equilibrative nucleoside transporter 2-like [Danio rerio]	gi|32766348|gb|BC055167.1|/1e-41/Danio rerio cDNA clone IMAGE:5602480, **** WARNING: chimeric clone ****	sp|O54698|S29A1_RAT/3e-38/Equilibrative nucleoside transporter 1 OS=Rattus norvegicus GN=Slc29a1 PE=2 SV=3	mze:101486469/2e-49/slc29a2; solute carrier family 29 (equilibrative nucleoside transporter), member 2; K15014 solute carrier family 29 (equilibrative nucleoside transporter), member 1/2/3	NA	PTHR10332/2.5E-71/--	NA
CL49.Contig18_All	gi|657576671|ref|XP_008292127.1|/4.98751e-128/PREDICTED: equilibrative nucleoside transporter 2-like [Stegastes partitus]	gi|32766348|gb|BC055167.1|/1e-140/Danio rerio cDNA clone IMAGE:5602480, **** WARNING: chimeric clone ****	sp|Q61672|S29A2_MOUSE/5e-82/Equilibrative nucleoside transporter 2 OS=Mus musculus GN=Slc29a2 PE=1 SV=2	mze:101486469/2e-122/slc29a2; solute carrier family 29 (equilibrative nucleoside transporter), member 2; K15014 solute carrier family 29 (equilibrative nucleoside transporter), member 1/2/3	NA	PTHR10332/1.2E-155/--	NA
CL49.Contig19_All	gi|528486400|ref|XP_002663054.3|/2.95044e-09/PREDICTED: equilibrative nucleoside transporter 2-like [Danio rerio]	NA	sp|O54698|S29A1_RAT/6e-06/Equilibrative nucleoside transporter 1 OS=Rattus norvegicus GN=Slc29a1 PE=2 SV=3	tru:101061184/4e-10/slc29a2; solute carrier family 29 (equilibrative nucleoside transporter), member 2; K15014 solute carrier family 29 (equilibrative nucleoside transporter), member 1/2/3	NA	NA	NA
CL49.Contig20_All	gi|657576671|ref|XP_008292127.1|/0/PREDICTED: equilibrative nucleoside transporter 2-like [Stegastes partitus]	gi|32766348|gb|BC055167.1|/1e-149/Danio rerio cDNA clone IMAGE:5602480, **** WARNING: chimeric clone ****	sp|O54699|S29A2_RAT/4e-127/Equilibrative nucleoside transporter 2 OS=Rattus norvegicus GN=Slc29a2 PE=2 SV=1	mze:101486469/2e-180/slc29a2; solute carrier family 29 (equilibrative nucleoside transporter), member 2; K15014 solute carrier family 29 (equilibrative nucleoside transporter), member 1/2/3	NA	PTHR10332:SF8/6.6E-243/--	NA
CL49.Contig21_All	gi|528486400|ref|XP_002663054.3|/2.13505e-53/PREDICTED: equilibrative nucleoside transporter 2-like [Danio rerio]	gi|32766348|gb|BC055167.1|/1e-41/Danio rerio cDNA clone IMAGE:5602480, **** WARNING: chimeric clone ****	sp|O54698|S29A1_RAT/1e-38/Equilibrative nucleoside transporter 1 OS=Rattus norvegicus GN=Slc29a1 PE=2 SV=3	mze:101486469/2e-49/slc29a2; solute carrier family 29 (equilibrative nucleoside transporter), member 2; K15014 solute carrier family 29 (equilibrative nucleoside transporter), member 1/2/3	NA	PTHR10332/2.5E-71/--	NA
CL50.Contig1_All	gi|688618740|ref|XP_009301951.1|/2.0032e-24/PREDICTED: gastrula zinc finger protein XlCGF57.1-like isoform X1 [Danio rerio]	gi|187607098|ref|NM_001126874.1|/4e-24/Xenopus (Silurana) tropicalis uncharacterized LOC100145413 (LOC100145413), mRNA >gi|156230548|gb|BC152105.1| Danio rerio zgc:112399, mRNA (cDNA clone MGC:173583 IMAGE:8110029), complete cds	sp|Q5VV52|ZN691_HUMAN/3e-14/Zinc finger protein 691 OS=Homo sapiens GN=ZNF691 PE=1 SV=1	dre:100535129/5e-22/zinc finger protein 721-like; K09228 KRAB domain-containing zinc finger protein	SPAC4G8.13c/3e-07/---	PS50157/11.24/Zinc finger C2H2 type domain profile.	NA
CL50.Contig2_All	gi|168823489|ref|NP_001108377.1|/2.52115e-136/uncharacterized protein LOC100141340 [Danio rerio] &gt;gi|160774016|gb|AAI55211.1| Zgc:174564 protein [Danio rerio]	gi|131889478|ref|NM_001083082.1|/5e-39/Danio rerio si:ch211-222k6.1 (si:ch211-222k6.1), mRNA	sp|Q8TBZ5|ZN502_HUMAN/2e-96/Zinc finger protein 502 OS=Homo sapiens GN=ZNF502 PE=2 SV=1	dre:100536422/2e-107/zinc finger protein 721-like; K09228 KRAB domain-containing zinc finger protein	SPAC144.09c/2e-30/---	PS50157/13.63/Zinc finger C2H2 type domain profile.	NA
CL50.Contig3_All	gi|688551320|ref|XP_009299146.1|/1.2036e-87/PREDICTED: gastrula zinc finger protein XlCGF8.2DB-like, partial [Danio rerio]	gi|84871966|emb|CR847941.14|/3e-44/Zebrafish DNA sequence from clone CH211-275J6 in linkage group 5, complete sequence	sp|P52742|ZN135_HUMAN/2e-77/Zinc finger protein 135 OS=Homo sapiens GN=ZNF135 PE=2 SV=3	dre:101884857/5e-88/zinc finger protein 91-like; K09228 KRAB domain-containing zinc finger protein	SPAC144.09c/3e-25/---	PS50157/14.898/Zinc finger C2H2 type domain profile.	molecular_function:GO:0005488//binding;
CL50.Contig4_All	gi|528515040|ref|XP_005161596.1|/1.3879e-51/PREDICTED: gastrula zinc finger protein XlCGF49.1-like [Danio rerio]	gi|375219986|gb|JN762277.1|/4e-28/Cyprinus carpio clone 695912 microsatellite sequence	sp|Q9NYT6|ZN226_HUMAN/2e-37/Zinc finger protein 226 OS=Homo sapiens GN=ZNF226 PE=1 SV=2	dre:101884857/6e-42/zinc finger protein 91-like; K09228 KRAB domain-containing zinc finger protein	SPAC144.09c/2e-17/---	PS00028/-/Zinc finger C2H2 type domain signature.	NA
CL50.Contig5_All	gi|688541476|ref|XP_009297479.1|/3.16987e-102/PREDICTED: zinc finger protein 91-like [Danio rerio]	gi|194332563|ref|NM_001130299.1|/1e-47/Xenopus (Silurana) tropicalis uncharacterized LOC100170521 (LOC100170521), mRNA >gi|156230431|gb|BC152104.1| Danio rerio zgc:113389, mRNA (cDNA clone MGC:173580 IMAGE:8156937), complete cds	sp|Q8IYB9|ZN595_HUMAN/3e-88/Zinc finger protein 595 OS=Homo sapiens GN=ZNF595 PE=2 SV=1	dre:101884857/5e-103/zinc finger protein 91-like; K09228 KRAB domain-containing zinc finger protein	SPAC144.09c/1e-28/---	PS50157/12.196/Zinc finger C2H2 type domain profile.	molecular_function:GO:0005488//binding;
CL50.Contig6_All	gi|688558148|ref|XP_009300322.1|/0/PREDICTED: zinc finger protein 729 [Danio rerio] &gt;gi|688558151|ref|XP_009300323.1| PREDICTED: zinc finger protein 729 [Danio rerio]	gi|61969352|emb|CR925780.8|/6e-67/Zebrafish DNA sequence from clone CH211-112B19 in linkage group 5, complete sequence	sp|Q05481|ZNF91_HUMAN/0.0/Zinc finger protein 91 OS=Homo sapiens GN=ZNF91 PE=2 SV=2	dre:100536422/0.0/zinc finger protein 721-like; K09228 KRAB domain-containing zinc finger protein	SPAC144.09c/2e-33/---	PS00028/-/Zinc finger C2H2 type domain signature.	NA
CL50.Contig7_All	gi|168823489|ref|NP_001108377.1|/1.69389e-139/uncharacterized protein LOC100141340 [Danio rerio] &gt;gi|160774016|gb|AAI55211.1| Zgc:174564 protein [Danio rerio]	gi|39104375|emb|BX324216.9|/2e-25/Zebrafish DNA sequence from clone CH211-222K6 in linkage group 22, complete sequence	sp|Q5R5U3|ZN271_PONAB/2e-114/Zinc finger protein 271 OS=Pongo abelii GN=ZNF271 PE=2 SV=1	dre:101884857/5e-123/zinc finger protein 91-like; K09228 KRAB domain-containing zinc finger protein	SPAC144.09c/6e-30/---	PS50157/16.311/Zinc finger C2H2 type domain profile.	NA
CL50.Contig8_All	gi|168823489|ref|NP_001108377.1|/2.26425e-164/uncharacterized protein LOC100141340 [Danio rerio] &gt;gi|160774016|gb|AAI55211.1| Zgc:174564 protein [Danio rerio]	gi|39104375|emb|BX324216.9|/4e-58/Zebrafish DNA sequence from clone CH211-222K6 in linkage group 22, complete sequence	sp|A6QLU5|ZN184_BOVIN/3e-133/Zinc finger protein 184 OS=Bos taurus GN=ZNF184 PE=2 SV=1	dre:101885416/1e-147/zinc finger protein 721-like; K09228 KRAB domain-containing zinc finger protein	SPAC144.09c/3e-29/---	PS50157/15.438/Zinc finger C2H2 type domain profile.	NA
CL50.Contig9_All	gi|688541117|ref|XP_009297413.1|/1.20217e-169/PREDICTED: zinc finger protein 501-like [Danio rerio]	gi|82569074|emb|CR391944.10|/1e-131/Zebrafish DNA sequence from clone CH211-95K19 in linkage group 3, complete sequence	sp|Q14590|ZN235_HUMAN/2e-145/Zinc finger protein 235 OS=Homo sapiens GN=ZNF235 PE=2 SV=3	ngi:103745511/1e-149/zinc finger protein 91-like; K09228 KRAB domain-containing zinc finger protein	SPAC144.09c/7e-33/---	PS50157/15.667/Zinc finger C2H2 type domain profile.	NA
CL50.Contig10_All	gi|688549411|ref|XP_009298823.1|/3.88469e-147/PREDICTED: zinc finger protein 721-like, partial [Danio rerio]	gi|159155973|gb|BC154745.1|/6e-81/Danio rerio cDNA clone IMAGE:7226462	sp|Q5R5U3|ZN271_PONAB/9e-128/Zinc finger protein 271 OS=Pongo abelii GN=ZNF271 PE=2 SV=1	dre:100535129/6e-148/zinc finger protein 721-like; K09228 KRAB domain-containing zinc finger protein	SPAC144.09c/1e-33/---	PTHR24409/3.9E-284/--	NA
CL50.Contig11_All	gi|528920082|ref|XP_002702020.3|/0/PREDICTED: LOW QUALITY PROTEIN: zinc finger protein 729 [Bos taurus]	gi|157954521|ref|NM_001109866.1|/1e-156/Danio rerio zgc:173816 (zgc:173816), mRNA >gi|187607265|ref|NM_001126886.1| Xenopus (Silurana) tropicalis zinc finger with KRAB and SCAN domains 7 (zkscan7), mRNA >gi|156230726|gb|BC152169.1| Danio rerio zgc:173816, mRNA (cDNA clone MGC:173816 IMAGE:7449371), complete cds	sp|O43345|ZN208_HUMAN/0.0/Zinc finger protein 208 OS=Homo sapiens GN=ZNF208 PE=2 SV=2	shr:100915843/0.0/zinc finger protein 658B-like; K09228 KRAB domain-containing zinc finger protein	SPAC144.09c/2e-34/---	PS50157/13.9/Zinc finger C2H2 type domain profile.	NA
CL50.Contig12_All	gi|688586701|ref|XP_009289670.1|/3.68154e-34/PREDICTED: zinc finger protein 665-like [Danio rerio]	gi|84871966|emb|CR847941.14|/1e-25/Zebrafish DNA sequence from clone CH211-275J6 in linkage group 5, complete sequence	sp|Q8IYX0|ZN679_HUMAN/1e-25/Zinc finger protein 679 OS=Homo sapiens GN=ZNF679 PE=2 SV=2	ola:101171776/1e-28/zinc finger protein 883-like; K09228 KRAB domain-containing zinc finger protein	SPAC4G8.13c/4e-11/---	PS00028/-/Zinc finger C2H2 type domain signature.	NA
CL50.Contig13_All	gi|167555041|ref|NP_001107936.1|/0/zinc finger protein 709 [Danio rerio] &gt;gi|160773672|gb|AAI55063.1| Zgc:171418 protein [Danio rerio]	gi|66911304|gb|BC096987.1|/1e-101/Danio rerio zgc:113886, mRNA (cDNA clone MGC:113886 IMAGE:7437176), complete cds	sp|Q5TYW1|ZN658_HUMAN/4e-170/Zinc finger protein 658 OS=Homo sapiens GN=ZNF658 PE=2 SV=2	dre:100536422/0.0/zinc finger protein 721-like; K09228 KRAB domain-containing zinc finger protein	SPAC144.09c/3e-29/---	SM00355/0.0010/zinc finger	molecular_function:GO:0005488//binding;
CL50.Contig14_All	gi|637366323|ref|XP_008121191.1|/0/PREDICTED: oocyte zinc finger protein XlCOF6-like, partial [Anolis carolinensis]	gi|33146015|emb|AL928817.5|/5e-20/Zebrafish DNA sequence from clone CH211-244H4 in linkage group 22, complete sequence	sp|Q5R5U3|ZN271_PONAB/5e-168/Zinc finger protein 271 OS=Pongo abelii GN=ZNF271 PE=2 SV=1	acs:103281435/0.0/oocyte zinc finger protein XlCOF6-like; K09228 KRAB domain-containing zinc finger protein	SPAC144.09c/8e-29/---	PS00028/-/Zinc finger C2H2 type domain signature.	NA
CL50.Contig15_All	gi|66910322|gb|AAH96915.1|/3.78916e-33/Zgc:113377 [Danio rerio]	gi|168823488|ref|NM_001114905.1|/7e-18/Danio rerio zgc:174564 (zgc:174564), mRNA >gi|160774015|gb|BC155210.1| Danio rerio zgc:174564, mRNA (cDNA clone MGC:174564 IMAGE:7141606), complete cds	sp|Q9W747|DRL_DANRE/5e-31/Zinc finger protein draculin OS=Danio rerio GN=drl PE=2 SV=2	dre:101884857/2e-29/zinc finger protein 91-like; K09228 KRAB domain-containing zinc finger protein	SPAC144.09c/1e-13/---	PS50157/16.103/Zinc finger C2H2 type domain profile.	molecular_function:GO:0005488//binding;
CL50.Contig16_All	gi|688541476|ref|XP_009297479.1|/1.12517e-116/PREDICTED: zinc finger protein 91-like [Danio rerio]	gi|61969352|emb|CR925780.8|/2e-56/Zebrafish DNA sequence from clone CH211-112B19 in linkage group 5, complete sequence	sp|Q86WZ6|ZN227_HUMAN/1e-105/Zinc finger protein 227 OS=Homo sapiens GN=ZNF227 PE=2 SV=1	dre:101884857/2e-117/zinc finger protein 91-like; K09228 KRAB domain-containing zinc finger protein	SPAC144.09c/2e-30/---	PS50157/17.828/Zinc finger C2H2 type domain profile.	NA
CL50.Contig17_All	gi|688549578|ref|XP_009298871.1|/1.48379e-136/PREDICTED: zinc finger protein 850-like [Danio rerio]	gi|61969352|emb|CR925780.8|/4e-36/Zebrafish DNA sequence from clone CH211-112B19 in linkage group 5, complete sequence	sp|Q5R5U3|ZN271_PONAB/3e-124/Zinc finger protein 271 OS=Pongo abelii GN=ZNF271 PE=2 SV=1	amj:102567132/6e-133/zinc finger protein 850-like; K09228 KRAB domain-containing zinc finger protein	SPAC144.09c/6e-31/---	PS00028/-/Zinc finger C2H2 type domain signature.	NA
CL50.Contig18_All	gi|688539956|ref|XP_009297245.1|/4.34256e-108/PREDICTED: zinc finger protein OZF-like [Danio rerio]	gi|147225113|emb|CU210890.8|/7e-74/Zebrafish DNA sequence from clone CH73-1F23 in linkage group 3, complete sequence	sp|Q08DG8|ZN135_BOVIN/2e-86/Zinc finger protein 135 OS=Bos taurus GN=ZNF135 PE=2 SV=1	shr:100913511/2e-92/zinc finger protein 2 homolog; K09228 KRAB domain-containing zinc finger protein	SPAC144.09c/1e-26/---	PS50157/17.454/Zinc finger C2H2 type domain profile.	molecular_function:GO:0005488//binding;
CL50.Contig19_All	gi|688545589|ref|XP_009298183.1|/4.94618e-164/PREDICTED: gastrula zinc finger protein XlCGF57.1 isoform X2 [Danio rerio]	gi|39104375|emb|BX324216.9|/4e-58/Zebrafish DNA sequence from clone CH211-222K6 in linkage group 22, complete sequence	sp|Q99676|ZN184_HUMAN/9e-142/Zinc finger protein 184 OS=Homo sapiens GN=ZNF184 PE=1 SV=4	dre:101885416/2e-158/zinc finger protein 721-like; K09228 KRAB domain-containing zinc finger protein	SPAC144.09c/3e-29/---	PS50157/14.316/Zinc finger C2H2 type domain profile.	NA
CL50.Contig20_All	gi|326667212|ref|XP_003198526.1|/7.06083e-32/PREDICTED: gastrula zinc finger protein xLCGF3.1-like [Danio rerio]	gi|84871966|emb|CR847941.14|/5e-32/Zebrafish DNA sequence from clone CH211-275J6 in linkage group 5, complete sequence	sp|P18714|ZG20_XENLA/5e-26/Gastrula zinc finger protein xFG20-1 OS=Xenopus laevis PE=3 SV=2	dre:101885416/3e-28/zinc finger protein 721-like; K09228 KRAB domain-containing zinc finger protein	SPAC4G8.13c/3e-15/---	PS50157/15.604/Zinc finger C2H2 type domain profile.	NA
CL50.Contig21_All	gi|688608695|ref|XP_009294472.1|/1.49097e-70/PREDICTED: zinc finger protein 721-like [Danio rerio]	gi|39104375|emb|BX324216.9|/4e-15/Zebrafish DNA sequence from clone CH211-222K6 in linkage group 22, complete sequence	sp|Q3ZCX4|ZN568_HUMAN/3e-55/Zinc finger protein 568 OS=Homo sapiens GN=ZNF568 PE=2 SV=2	shr:100913511/3e-59/zinc finger protein 2 homolog; K09228 KRAB domain-containing zinc finger protein	SPAC144.09c/1e-20/---	PS00028/-/Zinc finger C2H2 type domain signature.	NA
CL50.Contig22_All	gi|625243192|ref|XP_007612831.1|/0/PREDICTED: zinc finger protein 721-like isoform X3 [Cricetulus griseus]	gi|82569074|emb|CR391944.10|/1e-160/Zebrafish DNA sequence from clone CH211-95K19 in linkage group 3, complete sequence	sp|A6NN14|ZN729_HUMAN/0.0/Zinc finger protein 729 OS=Homo sapiens GN=ZNF729 PE=2 SV=4	cge:100768314/0.0/zinc finger protein 93-like; K09228 KRAB domain-containing zinc finger protein	SPAC144.09c/8e-34/---	PS00028/-/Zinc finger C2H2 type domain signature.	NA
CL50.Contig23_All	gi|688550049|ref|XP_009298921.1|/0/PREDICTED: zinc finger protein 721-like, partial [Danio rerio]	gi|82569074|emb|CR391944.10|/1e-95/Zebrafish DNA sequence from clone CH211-95K19 in linkage group 3, complete sequence	sp|Q05481|ZNF91_HUMAN/0.0/Zinc finger protein 91 OS=Homo sapiens GN=ZNF91 PE=2 SV=2	dre:100536422/0.0/zinc finger protein 721-like; K09228 KRAB domain-containing zinc finger protein	SPAC144.09c/3e-32/---	PS50157/16.789/Zinc finger C2H2 type domain profile.	NA
CL50.Contig24_All	gi|688550049|ref|XP_009298921.1|/0/PREDICTED: zinc finger protein 721-like, partial [Danio rerio]	gi|84871966|emb|CR847941.14|/1e-115/Zebrafish DNA sequence from clone CH211-275J6 in linkage group 5, complete sequence	sp|Q05481|ZNF91_HUMAN/0.0/Zinc finger protein 91 OS=Homo sapiens GN=ZNF91 PE=2 SV=2	dre:100536422/0.0/zinc finger protein 721-like; K09228 KRAB domain-containing zinc finger protein	SPAC144.09c/3e-33/---	PS00028/-/Zinc finger C2H2 type domain signature.	NA
CL50.Contig25_All	gi|688608695|ref|XP_009294472.1|/7.67381e-63/PREDICTED: zinc finger protein 721-like [Danio rerio]	gi|39104375|emb|BX324216.9|/2e-32/Zebrafish DNA sequence from clone CH211-222K6 in linkage group 22, complete sequence	sp|Q13398|ZN211_HUMAN/4e-45/Zinc finger protein 211 OS=Homo sapiens GN=ZNF211 PE=2 SV=2	dre:101884857/8e-54/zinc finger protein 91-like; K09228 KRAB domain-containing zinc finger protein	SPAC144.09c/4e-16/---	SM00355/0.0014/zinc finger	molecular_function:GO:0005488//binding;
CL50.Contig26_All	gi|688549018|ref|XP_009298775.1|/0/PREDICTED: zinc finger protein 271-like [Danio rerio]	gi|167555239|ref|NM_001114487.1|/1e-23/Danio rerio si:dkey-253d23.9 (si:dkey-253d23.9), mRNA >gi|161612150|gb|BC155588.1| Danio rerio si:dkey-253d23.9, mRNA (cDNA clone MGC:172054 IMAGE:7042664), complete cds	sp|A8MQ14|ZN850_HUMAN/0.0/Zinc finger protein 850 OS=Homo sapiens GN=ZNF850 PE=3 SV=2	dre:100536422/0.0/zinc finger protein 721-like; K09228 KRAB domain-containing zinc finger protein	SPAC144.09c/5e-29/---	PS50157/17.412/Zinc finger C2H2 type domain profile.	NA
CL50.Contig27_All	gi|688608695|ref|XP_009294472.1|/6.4848e-66/PREDICTED: zinc finger protein 721-like [Danio rerio]	gi|33146015|emb|AL928817.5|/2e-17/Zebrafish DNA sequence from clone CH211-244H4 in linkage group 22, complete sequence	sp|Q8IYB9|ZN595_HUMAN/9e-51/Zinc finger protein 595 OS=Homo sapiens GN=ZNF595 PE=2 SV=1	acs:100566717/1e-50/oocyte zinc finger protein XlCOF6-like; K09228 KRAB domain-containing zinc finger protein	SPAC144.09c/6e-16/---	PTHR24409/1.4E-97/--	molecular_function:GO:0005488//binding;
CL50.Contig28_All	gi|157841258|ref|NP_001103210.1|/1.64733e-20/uncharacterized protein LOC100006880 [Danio rerio] &gt;gi|156229959|gb|AAI52114.1| Zgc:173619 protein [Danio rerio] &gt;gi|163915730|gb|AAI57578.1| LOC100135285 protein [Xenopus (Silurana) tropicalis]	gi|84871966|emb|CR847941.14|/1e-25/Zebrafish DNA sequence from clone CH211-275J6 in linkage group 5, complete sequence	sp|P18729|ZG57_XENLA/2e-15/Gastrula zinc finger protein XlCGF57.1 (Fragment) OS=Xenopus laevis PE=3 SV=1	amj:102567132/1e-16/zinc finger protein 850-like; K09228 KRAB domain-containing zinc finger protein	NA	PS50157/14.815/Zinc finger C2H2 type domain profile.	NA
CL50.Contig29_All	gi|528515040|ref|XP_005161596.1|/5.72869e-75/PREDICTED: gastrula zinc finger protein XlCGF49.1-like [Danio rerio]	gi|84871966|emb|CR847941.14|/3e-88/Zebrafish DNA sequence from clone CH211-275J6 in linkage group 5, complete sequence	sp|Q9UL59|ZN214_HUMAN/3e-55/Zinc finger protein 214 OS=Homo sapiens GN=ZNF214 PE=2 SV=2	dre:101884857/6e-72/zinc finger protein 91-like; K09228 KRAB domain-containing zinc finger protein	SPAC144.09c/1e-20/---	PS50157/13.526/Zinc finger C2H2 type domain profile.	NA
CL50.Contig30_All	gi|688607384|ref|XP_009294151.1|/5.12076e-06/PREDICTED: zinc finger protein 271-like [Danio rerio]	gi|187607098|ref|NM_001126874.1|/7e-08/Xenopus (Silurana) tropicalis uncharacterized LOC100145413 (LOC100145413), mRNA >gi|156230548|gb|BC152105.1| Danio rerio zgc:112399, mRNA (cDNA clone MGC:173583 IMAGE:8110029), complete cds	NA	dre:101885416/4e-06/zinc finger protein 721-like; K09228 KRAB domain-containing zinc finger protein	NA	NA	NA
CL50.Contig31_All	gi|688607358|ref|XP_009294141.1|/2.18276e-33/PREDICTED: zinc finger protein 239-like [Danio rerio]	gi|238943009|emb|CU695216.16|/3e-42/Zebrafish DNA sequence from clone CH73-348N11 in linkage group 3, complete sequence	sp|A8MT65|ZN891_HUMAN/7e-24/Zinc finger protein 891 OS=Homo sapiens GN=ZNF891 PE=2 SV=2	dre:100150670/7e-29/zinc finger protein 420-like; K09228 KRAB domain-containing zinc finger protein	SPAC4G8.13c/2e-10/---	PS00028/-/Zinc finger C2H2 type domain signature.	NA
CL50.Contig32_All	gi|688618742|ref|XP_005174620.2|/7.28878e-17/PREDICTED: gastrula zinc finger protein XlCGF26.1-like isoform X2 [Danio rerio]	gi|51571788|emb|BX640576.8|/2e-22/Zebrafish DNA sequence from clone DKEY-15H8 in linkage group 22, complete sequence	sp|Q5VV52|ZN691_HUMAN/3e-07/Zinc finger protein 691 OS=Homo sapiens GN=ZNF691 PE=1 SV=1	dre:100535129/3e-10/zinc finger protein 721-like; K09228 KRAB domain-containing zinc finger protein	NA	PF00096/2.0E-7/Zinc finger, C2H2 type	NA
CL50.Contig33_All	gi|688541117|ref|XP_009297413.1|/6.29905e-148/PREDICTED: zinc finger protein 501-like [Danio rerio]	gi|300079828|gb|HM563714.1|/1e-129/Ctenopharyngodon idella clone HLJC141 microsatellite sequence	sp|Q5TYW1|ZN658_HUMAN/3e-130/Zinc finger protein 658 OS=Homo sapiens GN=ZNF658 PE=2 SV=2	ngi:103745511/4e-135/zinc finger protein 91-like; K09228 KRAB domain-containing zinc finger protein	SPAC144.09c/4e-28/---	PS50157/14.399/Zinc finger C2H2 type domain profile.	NA
CL50.Contig34_All	gi|157954522|ref|NP_001103336.1|/2.40363e-108/uncharacterized protein LOC100126140 [Danio rerio] &gt;gi|187607266|ref|NP_001120358.1| zinc finger with KRAB and SCAN domains 7 [Xenopus (Silurana) tropicalis] &gt;gi|156230727|gb|AAI52170.1| Zgc:173816 protein [Danio rerio] &gt;gi|170284917|gb|AAI61005.1| LOC100145431 protein [Xenopus (Silurana) tropicalis]	gi|82569074|emb|CR391944.10|/5e-97/Zebrafish DNA sequence from clone CH211-95K19 in linkage group 3, complete sequence	sp|Q14590|ZN235_HUMAN/1e-94/Zinc finger protein 235 OS=Homo sapiens GN=ZNF235 PE=2 SV=3	mmu:22700/2e-99/Zfp40, CTfin12, NTfin12, Zfp-40; zinc finger protein 40; K09228 KRAB domain-containing zinc finger protein	SPAC144.09c/8e-29/---	SM00355/0.0010/zinc finger	NA
CL50.Contig35_All	gi|688586628|ref|XP_009289650.1|/2.79383e-48/PREDICTED: gastrula zinc finger protein XlCGF8.2DB-like [Danio rerio]	gi|375219986|gb|JN762277.1|/1e-16/Cyprinus carpio clone 695912 microsatellite sequence	sp|Q9UJW8|ZN180_HUMAN/4e-37/Zinc finger protein 180 OS=Homo sapiens GN=ZNF180 PE=1 SV=2	ola:101171776/1e-43/zinc finger protein 883-like; K09228 KRAB domain-containing zinc finger protein	SPAC4G8.13c/4e-13/---	PS50157/17.599/Zinc finger C2H2 type domain profile.	NA
CL50.Contig36_All	gi|162287328|ref|NP_001104681.1|/4.18154e-82/zinc finger protein 682-like [Danio rerio] &gt;gi|158254105|gb|AAI54368.1| Zgc:174712 protein [Danio rerio]	gi|39104375|emb|BX324216.9|/5e-47/Zebrafish DNA sequence from clone CH211-222K6 in linkage group 22, complete sequence	sp|P51523|ZNF84_HUMAN/4e-74/Zinc finger protein 84 OS=Homo sapiens GN=ZNF84 PE=1 SV=2	dre:101884857/5e-77/zinc finger protein 91-like; K09228 KRAB domain-containing zinc finger protein	SPAC144.09c/7e-26/---	PS50157/17.911/Zinc finger C2H2 type domain profile.	NA
CL50.Contig37_All	gi|688549951|ref|XP_009298913.1|/0/PREDICTED: zinc finger protein 721-like, partial [Danio rerio]	gi|60279658|ref|NM_001012485.1|/1e-21/Danio rerio bloody fingers (blf), mRNA >gi|46405843|gb|AY523041.1| Danio rerio bloody fingers (blf) mRNA, complete cds	sp|Q8TF20|ZN721_HUMAN/0.0/Zinc finger protein 721 OS=Homo sapiens GN=ZNF721 PE=2 SV=2	dre:101885416/0.0/zinc finger protein 721-like; K09228 KRAB domain-containing zinc finger protein	SPAC144.09c/4e-29/---	PS00028/-/Zinc finger C2H2 type domain signature.	NA
CL50.Contig38_All	gi|432848858|ref|XP_004066486.1|/8.01309e-65/PREDICTED: zinc finger protein 846-like [Oryzias latipes]	gi|84871966|emb|CR847941.14|/8e-37/Zebrafish DNA sequence from clone CH211-275J6 in linkage group 5, complete sequence	sp|Q8IYB9|ZN595_HUMAN/1e-54/Zinc finger protein 595 OS=Homo sapiens GN=ZNF595 PE=2 SV=1	dre:101884857/1e-62/zinc finger protein 91-like; K09228 KRAB domain-containing zinc finger protein	SPAC144.09c/9e-18/---	SM00355/170.0/zinc finger	NA
CL50.Contig39_All	gi|688618740|ref|XP_009301951.1|/1.37682e-72/PREDICTED: gastrula zinc finger protein XlCGF57.1-like isoform X1 [Danio rerio]	gi|61969352|emb|CR925780.8|/1e-28/Zebrafish DNA sequence from clone CH211-112B19 in linkage group 5, complete sequence	sp|Q14590|ZN235_HUMAN/5e-60/Zinc finger protein 235 OS=Homo sapiens GN=ZNF235 PE=2 SV=3	dre:101884857/5e-67/zinc finger protein 91-like; K09228 KRAB domain-containing zinc finger protein	SPAC144.09c/9e-24/---	PS00028/-/Zinc finger C2H2 type domain signature.	NA
CL50.Contig40_All	gi|432848858|ref|XP_004066486.1|/8.43249e-55/PREDICTED: zinc finger protein 846-like [Oryzias latipes]	gi|375239903|gb|JN782193.1|/4e-60/Cyprinus carpio clone 93849 microsatellite sequence	sp|A1YG88|ZNF16_PANPA/1e-37/Zinc finger protein 16 OS=Pan paniscus GN=ZNF16 PE=3 SV=1	dre:101884857/7e-47/zinc finger protein 91-like; K09228 KRAB domain-containing zinc finger protein	SPAC144.09c/4e-14/---	PF13912/3.0/C2H2-type zinc finger	NA
CL50.Contig41_All	gi|432848858|ref|XP_004066486.1|/2.08455e-30/PREDICTED: zinc finger protein 846-like [Oryzias latipes]	gi|375219986|gb|JN762277.1|/7e-27/Cyprinus carpio clone 695912 microsatellite sequence	sp|P18729|ZG57_XENLA/1e-13/Gastrula zinc finger protein XlCGF57.1 (Fragment) OS=Xenopus laevis PE=3 SV=1	fpg:101922944/1e-25/HUWE1; HECT, UBA and WWE domain containing 1, E3 ubiquitin protein ligase; K10592 E3 ubiquitin-protein ligase HUWE1 [EC:2.3.2.26]	NA	SM00355/6.0E-4/zinc finger	NA
CL50.Contig42_All	gi|688607458|ref|XP_009294178.1|/1.08255e-38/PREDICTED: uncharacterized protein LOC100038791 [Danio rerio]	gi|375239403|gb|JN781693.1|/3e-16/Cyprinus carpio clone 932680 microsatellite sequence	sp|A1YG88|ZNF16_PANPA/2e-28/Zinc finger protein 16 OS=Pan paniscus GN=ZNF16 PE=3 SV=1	dre:101884857/3e-34/zinc finger protein 91-like; K09228 KRAB domain-containing zinc finger protein	SPAC144.09c/3e-14/---	PTHR24409/3.2E-57/--	molecular_function:GO:0005488//binding;
CL50.Contig43_All	gi|688608695|ref|XP_009294472.1|/1.10528e-133/PREDICTED: zinc finger protein 721-like [Danio rerio]	gi|39104375|emb|BX324216.9|/2e-30/Zebrafish DNA sequence from clone CH211-222K6 in linkage group 22, complete sequence	sp|Q3ZCX4|ZN568_HUMAN/5e-90/Zinc finger protein 568 OS=Homo sapiens GN=ZNF568 PE=2 SV=2	dre:101884857/2e-96/zinc finger protein 91-like; K09228 KRAB domain-containing zinc finger protein	SPAC144.09c/9e-26/---	PS00028/-/Zinc finger C2H2 type domain signature.	NA
CL50.Contig44_All	gi|688608695|ref|XP_009294472.1|/5.39363e-65/PREDICTED: zinc finger protein 721-like [Danio rerio]	gi|39104375|emb|BX324216.9|/3e-15/Zebrafish DNA sequence from clone CH211-222K6 in linkage group 22, complete sequence	sp|P52741|ZN134_HUMAN/2e-48/Zinc finger protein 134 OS=Homo sapiens GN=ZNF134 PE=2 SV=2	shr:100913511/5e-52/zinc finger protein 2 homolog; K09228 KRAB domain-containing zinc finger protein	ECU03g0790/6e-17/---	SM00355/9.6/zinc finger	NA
CL50.Contig45_All	gi|168823489|ref|NP_001108377.1|/1.33475e-54/uncharacterized protein LOC100141340 [Danio rerio] &gt;gi|160774016|gb|AAI55211.1| Zgc:174564 protein [Danio rerio]	gi|39104375|emb|BX324216.9|/4e-14/Zebrafish DNA sequence from clone CH211-222K6 in linkage group 22, complete sequence	sp|P18729|ZG57_XENLA/8e-45/Gastrula zinc finger protein XlCGF57.1 (Fragment) OS=Xenopus laevis PE=3 SV=1	shr:100927882/2e-48/zinc finger protein 470-like; K09228 KRAB domain-containing zinc finger protein	ECU03g0790/4e-16/---	PS00028/-/Zinc finger C2H2 type domain signature.	molecular_function:GO:0005488//binding;
CL50.Contig46_All	gi|688619673|ref|XP_009301295.1|/2.33815e-136/PREDICTED: zinc finger protein 501-like isoform X1 [Danio rerio]	gi|157954521|ref|NM_001109866.1|/1e-156/Danio rerio zgc:173816 (zgc:173816), mRNA >gi|187607265|ref|NM_001126886.1| Xenopus (Silurana) tropicalis zinc finger with KRAB and SCAN domains 7 (zkscan7), mRNA >gi|156230726|gb|BC152169.1| Danio rerio zgc:173816, mRNA (cDNA clone MGC:173816 IMAGE:7449371), complete cds	sp|Q5R5U3|ZN271_PONAB/9e-122/Zinc finger protein 271 OS=Pongo abelii GN=ZNF271 PE=2 SV=1	rno:102549001/4e-127/zinc finger protein 845-like; K09228 KRAB domain-containing zinc finger protein	SPAC144.09c/6e-33/---	PS00028/-/Zinc finger C2H2 type domain signature.	NA
CL50.Contig47_All	gi|688539956|ref|XP_009297245.1|/2.0111e-103/PREDICTED: zinc finger protein OZF-like [Danio rerio]	gi|207080589|emb|CU928198.4|/3e-60/Zebrafish DNA sequence from clone CH1073-186O8 in linkage group 3, complete sequence	sp|Q8TD23|ZN675_HUMAN/5e-91/Zinc finger protein 675 OS=Homo sapiens GN=ZNF675 PE=1 SV=3	dre:101884857/1e-96/zinc finger protein 91-like; K09228 KRAB domain-containing zinc finger protein	SPAC144.09c/8e-26/---	PS00028/-/Zinc finger C2H2 type domain signature.	molecular_function:GO:0005488//binding;
CL50.Contig48_All	gi|82658230|ref|NP_001032484.1|/1.11179e-140/uncharacterized protein LOC641418 [Danio rerio] &gt;gi|79151784|gb|AAI08040.1| Zgc:123008 [Danio rerio]	gi|39104375|emb|BX324216.9|/6e-28/Zebrafish DNA sequence from clone CH211-222K6 in linkage group 22, complete sequence	sp|Q5MCW4|ZN569_HUMAN/2e-118/Zinc finger protein 569 OS=Homo sapiens GN=ZNF569 PE=2 SV=1	dre:100536422/3e-130/zinc finger protein 721-like; K09228 KRAB domain-containing zinc finger protein	SPAC144.09c/1e-27/---	PS50157/16.249/Zinc finger C2H2 type domain profile.	NA
CL50.Contig49_All	gi|688541485|ref|XP_009297482.1|/2.94157e-22/PREDICTED: zinc finger protein 664-like [Danio rerio]	gi|147905022|ref|NM_001089571.1|/9e-20/Danio rerio zgc:162358 (zgc:162358), mRNA >gi|141795549|gb|BC139573.1| Danio rerio zgc:162358, mRNA (cDNA clone MGC:162358 IMAGE:7156831), complete cds	sp|P0CG24|ZN883_HUMAN/1e-20/Zinc finger protein 883 OS=Homo sapiens GN=ZNF883 PE=2 SV=1	dre:100536422/7e-23/zinc finger protein 721-like; K09228 KRAB domain-containing zinc finger protein	SPAC4G8.13c/1e-09/---	PS00028/-/Zinc finger C2H2 type domain signature.	NA
CL50.Contig50_All	NA	gi|315454586|gb|HQ288495.1|/2e-11/Garra gotyla clone GGP12 microsatellite sequences	NA	NA	NA	NA	NA
CL50.Contig51_All	gi|642095422|emb|CDQ79717.1|/4.7349e-100/unnamed protein product [Oncorhynchus mykiss]	gi|375219986|gb|JN762277.1|/1e-27/Cyprinus carpio clone 695912 microsatellite sequence	sp|Q14588|ZN234_HUMAN/7e-83/Zinc finger protein 234 OS=Homo sapiens GN=ZNF234 PE=2 SV=3	dre:101884857/7e-93/zinc finger protein 91-like; K09228 KRAB domain-containing zinc finger protein	SPAC144.09c/1e-24/---	PS00028/-/Zinc finger C2H2 type domain signature.	NA
CL50.Contig52_All	gi|168823489|ref|NP_001108377.1|/3.01784e-128/uncharacterized protein LOC100141340 [Danio rerio] &gt;gi|160774016|gb|AAI55211.1| Zgc:174564 protein [Danio rerio]	gi|60279658|ref|NM_001012485.1|/2e-21/Danio rerio bloody fingers (blf), mRNA >gi|46405843|gb|AY523041.1| Danio rerio bloody fingers (blf) mRNA, complete cds	sp|Q5JVG2|ZN484_HUMAN/7e-96/Zinc finger protein 484 OS=Homo sapiens GN=ZNF484 PE=1 SV=1	dre:101884857/1e-101/zinc finger protein 91-like; K09228 KRAB domain-containing zinc finger protein	SPAC144.09c/4e-29/---	PS50157/13.796/Zinc finger C2H2 type domain profile.	NA
CL50.Contig53_All	gi|82658230|ref|NP_001032484.1|/9.40629e-171/uncharacterized protein LOC641418 [Danio rerio] &gt;gi|79151784|gb|AAI08040.1| Zgc:123008 [Danio rerio]	gi|39104375|emb|BX324216.9|/3e-30/Zebrafish DNA sequence from clone CH211-222K6 in linkage group 22, complete sequence	sp|Q5TYW1|ZN658_HUMAN/2e-142/Zinc finger protein 658 OS=Homo sapiens GN=ZNF658 PE=2 SV=2	dre:100536422/9e-158/zinc finger protein 721-like; K09228 KRAB domain-containing zinc finger protein	SPAC144.09c/8e-29/---	PS50157/12.424/Zinc finger C2H2 type domain profile.	NA
CL50.Contig54_All	gi|688608695|ref|XP_009294472.1|/4.23411e-99/PREDICTED: zinc finger protein 721-like [Danio rerio]	gi|39104375|emb|BX324216.9|/6e-15/Zebrafish DNA sequence from clone CH211-222K6 in linkage group 22, complete sequence	sp|A6QLU5|ZN184_BOVIN/4e-63/Zinc finger protein 184 OS=Bos taurus GN=ZNF184 PE=2 SV=1	dre:101885416/1e-66/zinc finger protein 721-like; K09228 KRAB domain-containing zinc finger protein	SPAC144.09c/2e-22/---	PS50157/16.914/Zinc finger C2H2 type domain profile.	NA
CL50.Contig55_All	gi|688541476|ref|XP_009297479.1|/6.12357e-128/PREDICTED: zinc finger protein 91-like [Danio rerio]	gi|61969352|emb|CR925780.8|/1e-64/Zebrafish DNA sequence from clone CH211-112B19 in linkage group 5, complete sequence	sp|Q4V348|Z658B_HUMAN/1e-110/Zinc finger protein 658B OS=Homo sapiens GN=ZNF658B PE=2 SV=1	dre:101884857/1e-128/zinc finger protein 91-like; K09228 KRAB domain-containing zinc finger protein	SPAC144.09c/4e-34/---	PS00028/-/Zinc finger C2H2 type domain signature.	NA
CL51.Contig1_All	gi|688583859|ref|XP_009305843.1|/2.27025e-159/PREDICTED: SPARC-related modular calcium-binding protein 2 [Danio rerio]	gi|363747715|gb|JQ085591.1|/0.0/Danio rerio secreted modular calcium-binding protein 2 (smoc2) mRNA, complete cds	sp|Q8CD91|SMOC2_MOUSE/4e-118/SPARC-related modular calcium-binding protein 2 OS=Mus musculus GN=Smoc2 PE=1 SV=1	ngi:103745129/8e-08/Nid1; nidogen 1; K05719 integrin beta 1; K06826 nidogen (entactin)	NA	PTHR12352:SF11/5.1E-174/--	NA
CL51.Contig2_All	gi|363747716|gb|AEW31060.1|/0/secreted modular calcium-binding protein 2 [Danio rerio]	gi|363747715|gb|JQ085591.1|/0.0/Danio rerio secreted modular calcium-binding protein 2 (smoc2) mRNA, complete cds	sp|Q8CD91|SMOC2_MOUSE/0.0/SPARC-related modular calcium-binding protein 2 OS=Mus musculus GN=Smoc2 PE=1 SV=1	tru:101074934/5e-15/nid2; nidogen 2 (osteonidogen); K05719 integrin beta 1; K06826 nidogen (entactin)	NA	PS00018/-/EF-hand calcium-binding domain.	NA
CL51.Contig3_All	gi|688583859|ref|XP_009305843.1|/1.07587e-48/PREDICTED: SPARC-related modular calcium-binding protein 2 [Danio rerio]	gi|363747715|gb|JQ085591.1|/4e-54/Danio rerio secreted modular calcium-binding protein 2 (smoc2) mRNA, complete cds	sp|Q8CD91|SMOC2_MOUSE/2e-40/SPARC-related modular calcium-binding protein 2 OS=Mus musculus GN=Smoc2 PE=1 SV=1	bom:102279112/1e-08/NID1; nidogen 1; K05719 integrin beta 1; K06826 nidogen (entactin)	NA	PS51162/11.63/Thyroglobulin type-1 domain profile.	NA
CL52.Contig1_All	gi|66472338|ref|NP_001018537.1|/5.75907e-123/leucine-rich repeat-containing protein C10orf11 homolog [Danio rerio] &gt;gi|63101117|gb|AAH95822.1| C10orf11 homolog (H. sapiens) [Danio rerio]	gi|402692844|ref|NM_001020701.2|/0.0/Danio rerio c13h10orf11 homolog (H. sapiens) (c13h10orf11), mRNA	sp|Q9D9B4|CJ011_MOUSE/5e-78/Leucine-rich repeat-containing protein C10orf11 homolog OS=Mus musculus PE=2 SV=1	crg:105324065/1e-06/U2 small nuclear ribonucleoprotein A'-like; K11092 U2 small nuclear ribonucleoprotein A'	NA	PS51450/6.287/Leucine-rich repeat profile.	NA
CL52.Contig2_All	gi|66472338|ref|NP_001018537.1|/7.62457e-46/leucine-rich repeat-containing protein C10orf11 homolog [Danio rerio] &gt;gi|63101117|gb|AAH95822.1| C10orf11 homolog (H. sapiens) [Danio rerio]	gi|402692844|ref|NM_001020701.2|/1e-149/Danio rerio c13h10orf11 homolog (H. sapiens) (c13h10orf11), mRNA	sp|Q9H2I8|CJ011_HUMAN/3e-27/Leucine-rich repeat-containing protein C10orf11 OS=Homo sapiens GN=C10orf11 PE=1 SV=1	NA	NA	PTHR10552/2.0E-23/--	NA
CL53.Contig1_All	gi|688603012|ref|XP_009293149.1|/7.70444e-34/PREDICTED: nuclear receptor coactivator 1 isoform X2 [Danio rerio]	gi|30140511|emb|BX248390.7|/7e-39/Zebrafish DNA sequence from clone DKEY-34F16 in linkage group 20, complete sequence	sp|Q15788|NCOA1_HUMAN/2e-14/Nuclear receptor coactivator 1 OS=Homo sapiens GN=NCOA1 PE=1 SV=3	dre:563288/1e-34/ncoa1, si:dkey-34f16.6, si:dkey-5g7.6; nuclear receptor coactivator 1; K09101 nuclear receptor coactivator 1 [EC:2.3.1.48]	NA	PTHR10684:SF1/2.3E-35/--	NA
CL53.Contig2_All	gi|528512009|ref|XP_691744.5|/0/PREDICTED: nuclear receptor coactivator 1 isoform X1 [Danio rerio] &gt;gi|688603010|ref|XP_009293148.1| PREDICTED: nuclear receptor coactivator 1 isoform X1 [Danio rerio]	gi|31071357|emb|BX255939.3|/0.0/Zebrafish DNA sequence from clone DKEY-5G7 in linkage group 20, complete sequence	sp|Q4PJW2|NCOA1_PIG/0.0/Nuclear receptor coactivator 1 OS=Sus scrofa GN=NCOA1 PE=2 SV=1	dre:563288/0.0/ncoa1, si:dkey-34f16.6, si:dkey-5g7.6; nuclear receptor coactivator 1; K09101 nuclear receptor coactivator 1 [EC:2.3.1.48]	Rv3876/3e-06/---	SM00091/8.2E-11/PAS domain	NA
CL53.Contig3_All	gi|528512009|ref|XP_691744.5|/0/PREDICTED: nuclear receptor coactivator 1 isoform X1 [Danio rerio] &gt;gi|688603010|ref|XP_009293148.1| PREDICTED: nuclear receptor coactivator 1 isoform X1 [Danio rerio]	gi|31071357|emb|BX255939.3|/0.0/Zebrafish DNA sequence from clone DKEY-5G7 in linkage group 20, complete sequence	sp|Q4PJW2|NCOA1_PIG/0.0/Nuclear receptor coactivator 1 OS=Sus scrofa GN=NCOA1 PE=2 SV=1	dre:563288/0.0/ncoa1, si:dkey-34f16.6, si:dkey-5g7.6; nuclear receptor coactivator 1; K09101 nuclear receptor coactivator 1 [EC:2.3.1.48]	Rv3876/1e-06/---	PF08832/2.6E-12/Steroid receptor coactivator	NA
CL53.Contig4_All	gi|528512009|ref|XP_691744.5|/0/PREDICTED: nuclear receptor coactivator 1 isoform X1 [Danio rerio] &gt;gi|688603010|ref|XP_009293148.1| PREDICTED: nuclear receptor coactivator 1 isoform X1 [Danio rerio]	gi|31071357|emb|BX255939.3|/0.0/Zebrafish DNA sequence from clone DKEY-5G7 in linkage group 20, complete sequence	sp|Q4PJW2|NCOA1_PIG/0.0/Nuclear receptor coactivator 1 OS=Sus scrofa GN=NCOA1 PE=2 SV=1	dre:563288/0.0/ncoa1, si:dkey-34f16.6, si:dkey-5g7.6; nuclear receptor coactivator 1; K09101 nuclear receptor coactivator 1 [EC:2.3.1.48]	Rv3876/1e-06/---	PF08815/3.1E-20/Nuclear receptor coactivator	NA
CL53.Contig5_All	NA	gi|30140511|emb|BX248390.7|/2e-11/Zebrafish DNA sequence from clone DKEY-34F16 in linkage group 20, complete sequence	NA	NA	NA	NA	NA
CL53.Contig6_All	NA	gi|30140511|emb|BX248390.7|/0.0/Zebrafish DNA sequence from clone DKEY-34F16 in linkage group 20, complete sequence	NA	NA	NA	NA	NA
CL53.Contig7_All	NA	gi|30140511|emb|BX248390.7|/1e-96/Zebrafish DNA sequence from clone DKEY-34F16 in linkage group 20, complete sequence	NA	NA	NA	NA	NA
CL53.Contig8_All	NA	gi|30140511|emb|BX248390.7|/0.0/Zebrafish DNA sequence from clone DKEY-34F16 in linkage group 20, complete sequence	NA	NA	NA	NA	NA
CL53.Contig9_All	NA	gi|30140511|emb|BX248390.7|/4e-61/Zebrafish DNA sequence from clone DKEY-34F16 in linkage group 20, complete sequence	NA	NA	NA	NA	NA
CL53.Contig10_All	NA	gi|30140511|emb|BX248390.7|/1e-75/Zebrafish DNA sequence from clone DKEY-34F16 in linkage group 20, complete sequence	NA	NA	NA	NA	NA
CL53.Contig11_All	NA	gi|31071357|emb|BX255939.3|/2e-93/Zebrafish DNA sequence from clone DKEY-5G7 in linkage group 20, complete sequence	NA	NA	NA	NA	NA
CL53.Contig12_All	NA	gi|30140511|emb|BX248390.7|/0.0/Zebrafish DNA sequence from clone DKEY-34F16 in linkage group 20, complete sequence	NA	NA	NA	NA	NA
CL53.Contig13_All	NA	gi|30140511|emb|BX248390.7|/0.0/Zebrafish DNA sequence from clone DKEY-34F16 in linkage group 20, complete sequence	NA	NA	NA	NA	NA
CL53.Contig14_All	gi|688603012|ref|XP_009293149.1|/6.68849e-30/PREDICTED: nuclear receptor coactivator 1 isoform X2 [Danio rerio]	gi|31071357|emb|BX255939.3|/3e-32/Zebrafish DNA sequence from clone DKEY-5G7 in linkage group 20, complete sequence	NA	dre:563288/9e-31/ncoa1, si:dkey-34f16.6, si:dkey-5g7.6; nuclear receptor coactivator 1; K09101 nuclear receptor coactivator 1 [EC:2.3.1.48]	NA	NA	NA
CL53.Contig15_All	NA	gi|30140511|emb|BX248390.7|/2e-74/Zebrafish DNA sequence from clone DKEY-34F16 in linkage group 20, complete sequence	NA	NA	NA	NA	NA
CL54.Contig1_All	gi|528505150|ref|XP_002665111.3|/0/PREDICTED: leukocyte elastase inhibitor [Danio rerio] &gt;gi|688592970|ref|XP_009290984.1| PREDICTED: leukocyte elastase inhibitor [Danio rerio]	gi|157841216|ref|NM_001109730.1|/0.0/Danio rerio zgc:173729 (zgc:173729), mRNA >gi|166158169|ref|NM_001114010.1| Xenopus (Silurana) tropicalis uncharacterized LOC100135333 (LOC100135333), mRNA >gi|156230564|gb|BC152146.1| Danio rerio zgc:173729, mRNA (cDNA clone MGC:173729 IMAGE:7923204), complete cds	sp|P05619|ILEU_HORSE/4e-119/Leukocyte elastase inhibitor OS=Equus caballus GN=SERPINB1 PE=1 SV=3	dre:569051/0.0/serpinb14, im:7148243, si:ch73-303g23.4; serpin peptidase inhibitor, clade B (ovalbumin), member 14; K13963 serpin B	MA2246/2e-57/---	PF00079/1.4E-138/Serpin (serine protease inhibitor)	biological_process:GO:0010951//negative regulation of endopeptidase activity;GO:0030162//regulation of proteolysis;molecular_function:GO:0004867//serine-type endopeptidase inhibitor activity;
CL54.Contig2_All	gi|528505150|ref|XP_002665111.3|/0/PREDICTED: leukocyte elastase inhibitor [Danio rerio] &gt;gi|688592970|ref|XP_009290984.1| PREDICTED: leukocyte elastase inhibitor [Danio rerio]	gi|157841216|ref|NM_001109730.1|/0.0/Danio rerio zgc:173729 (zgc:173729), mRNA >gi|166158169|ref|NM_001114010.1| Xenopus (Silurana) tropicalis uncharacterized LOC100135333 (LOC100135333), mRNA >gi|156230564|gb|BC152146.1| Danio rerio zgc:173729, mRNA (cDNA clone MGC:173729 IMAGE:7923204), complete cds	sp|Q9D154|ILEUA_MOUSE/9e-104/Leukocyte elastase inhibitor A OS=Mus musculus GN=Serpinb1a PE=1 SV=1	dre:569051/0.0/serpinb14, im:7148243, si:ch73-303g23.4; serpin peptidase inhibitor, clade B (ovalbumin), member 14; K13963 serpin B	MA2246/3e-55/---	PS00284/-/Serpins signature.	biological_process:GO:0010951//negative regulation of endopeptidase activity;GO:0030162//regulation of proteolysis;molecular_function:GO:0004867//serine-type endopeptidase inhibitor activity;
CL54.Contig3_All	gi|157841217|ref|NP_001103200.1|/9.27566e-70/serine (or cysteine) proteinase inhibitor, clade B (ovalbumin), member 6 [Danio rerio] &gt;gi|166158170|ref|NP_001107482.1| uncharacterized protein LOC100135333 [Xenopus (Silurana) tropicalis] &gt;gi|156230565|gb|AAI52147.1| Zgc:173729 protein [Danio rerio] &gt;gi|163916208|gb|AAI57632.1| LOC100135333 protein [Xenopus (Silurana) tropicalis]	gi|169806783|gb|BC160642.1|/7e-70/Danio rerio cDNA clone IMAGE:9006577	sp|P05619|ILEU_HORSE/2e-31/Leukocyte elastase inhibitor OS=Equus caballus GN=SERPINB1 PE=1 SV=3	dre:798311/2e-70/zgc:173729; K13963 serpin B	MA3388/7e-12/---	PF00079/6.4E-42/Serpin (serine protease inhibitor)	NA
CL54.Contig4_All	gi|528505150|ref|XP_002665111.3|/0/PREDICTED: leukocyte elastase inhibitor [Danio rerio] &gt;gi|688592970|ref|XP_009290984.1| PREDICTED: leukocyte elastase inhibitor [Danio rerio]	gi|157841216|ref|NM_001109730.1|/0.0/Danio rerio zgc:173729 (zgc:173729), mRNA >gi|166158169|ref|NM_001114010.1| Xenopus (Silurana) tropicalis uncharacterized LOC100135333 (LOC100135333), mRNA >gi|156230564|gb|BC152146.1| Danio rerio zgc:173729, mRNA (cDNA clone MGC:173729 IMAGE:7923204), complete cds	sp|Q1JPB0|ILEU_BOVIN/1e-104/Leukocyte elastase inhibitor OS=Bos taurus GN=SERPINB1 PE=2 SV=2	dre:569051/0.0/serpinb14, im:7148243, si:ch73-303g23.4; serpin peptidase inhibitor, clade B (ovalbumin), member 14; K13963 serpin B	MA2246/4e-55/---	PS00284/-/Serpins signature.	biological_process:GO:0010951//negative regulation of endopeptidase activity;GO:0030162//regulation of proteolysis;molecular_function:GO:0004867//serine-type endopeptidase inhibitor activity;
CL54.Contig5_All	gi|528505150|ref|XP_002665111.3|/5.89686e-176/PREDICTED: leukocyte elastase inhibitor [Danio rerio] &gt;gi|688592970|ref|XP_009290984.1| PREDICTED: leukocyte elastase inhibitor [Danio rerio]	gi|157841216|ref|NM_001109730.1|/0.0/Danio rerio zgc:173729 (zgc:173729), mRNA >gi|166158169|ref|NM_001114010.1| Xenopus (Silurana) tropicalis uncharacterized LOC100135333 (LOC100135333), mRNA >gi|156230564|gb|BC152146.1| Danio rerio zgc:173729, mRNA (cDNA clone MGC:173729 IMAGE:7923204), complete cds	sp|P05619|ILEU_HORSE/1e-118/Leukocyte elastase inhibitor OS=Equus caballus GN=SERPINB1 PE=1 SV=3	dre:569051/9e-177/serpinb14, im:7148243, si:ch73-303g23.4; serpin peptidase inhibitor, clade B (ovalbumin), member 14; K13963 serpin B	MA2246/5e-60/---	PTHR11461:SF135/3.9E-223/--	biological_process:GO:0010951//negative regulation of endopeptidase activity;GO:0030162//regulation of proteolysis;molecular_function:GO:0004867//serine-type endopeptidase inhibitor activity;
CL54.Contig6_All	gi|528505150|ref|XP_002665111.3|/2.62225e-153/PREDICTED: leukocyte elastase inhibitor [Danio rerio] &gt;gi|688592970|ref|XP_009290984.1| PREDICTED: leukocyte elastase inhibitor [Danio rerio]	gi|157841216|ref|NM_001109730.1|/1e-174/Danio rerio zgc:173729 (zgc:173729), mRNA >gi|166158169|ref|NM_001114010.1| Xenopus (Silurana) tropicalis uncharacterized LOC100135333 (LOC100135333), mRNA >gi|156230564|gb|BC152146.1| Danio rerio zgc:173729, mRNA (cDNA clone MGC:173729 IMAGE:7923204), complete cds	sp|P80229|ILEU_PIG/3e-109/Leukocyte elastase inhibitor OS=Sus scrofa GN=SERPINB1 PE=1 SV=1	dre:569051/4e-154/serpinb14, im:7148243, si:ch73-303g23.4; serpin peptidase inhibitor, clade B (ovalbumin), member 14; K13963 serpin B	MA3388/1e-52/---	PF00079/3.1E-103/Serpin (serine protease inhibitor)	biological_process:GO:0010951//negative regulation of endopeptidase activity;GO:0030162//regulation of proteolysis;molecular_function:GO:0004867//serine-type endopeptidase inhibitor activity;
CL54.Contig7_All	gi|157841217|ref|NP_001103200.1|/8.69175e-167/serine (or cysteine) proteinase inhibitor, clade B (ovalbumin), member 6 [Danio rerio] &gt;gi|166158170|ref|NP_001107482.1| uncharacterized protein LOC100135333 [Xenopus (Silurana) tropicalis] &gt;gi|156230565|gb|AAI52147.1| Zgc:173729 protein [Danio rerio] &gt;gi|163916208|gb|AAI57632.1| LOC100135333 protein [Xenopus (Silurana) tropicalis]	gi|157841216|ref|NM_001109730.1|/0.0/Danio rerio zgc:173729 (zgc:173729), mRNA >gi|166158169|ref|NM_001114010.1| Xenopus (Silurana) tropicalis uncharacterized LOC100135333 (LOC100135333), mRNA >gi|156230564|gb|BC152146.1| Danio rerio zgc:173729, mRNA (cDNA clone MGC:173729 IMAGE:7923204), complete cds	sp|Q1JPB0|ILEU_BOVIN/1e-81/Leukocyte elastase inhibitor OS=Bos taurus GN=SERPINB1 PE=2 SV=2	dre:798311/1e-167/zgc:173729; K13963 serpin B	MA2246/7e-37/---	PTHR11461/2.3E-173/--	biological_process:GO:0010951//negative regulation of endopeptidase activity;GO:0030162//regulation of proteolysis;molecular_function:GO:0004867//serine-type endopeptidase inhibitor activity;
CL54.Contig8_All	gi|157841217|ref|NP_001103200.1|/0/serine (or cysteine) proteinase inhibitor, clade B (ovalbumin), member 6 [Danio rerio] &gt;gi|166158170|ref|NP_001107482.1| uncharacterized protein LOC100135333 [Xenopus (Silurana) tropicalis] &gt;gi|156230565|gb|AAI52147.1| Zgc:173729 protein [Danio rerio] &gt;gi|163916208|gb|AAI57632.1| LOC100135333 protein [Xenopus (Silurana) tropicalis]	gi|157841216|ref|NM_001109730.1|/0.0/Danio rerio zgc:173729 (zgc:173729), mRNA >gi|166158169|ref|NM_001114010.1| Xenopus (Silurana) tropicalis uncharacterized LOC100135333 (LOC100135333), mRNA >gi|156230564|gb|BC152146.1| Danio rerio zgc:173729, mRNA (cDNA clone MGC:173729 IMAGE:7923204), complete cds	sp|Q1JPB0|ILEU_BOVIN/7e-103/Leukocyte elastase inhibitor OS=Bos taurus GN=SERPINB1 PE=2 SV=2	dre:798311/0.0/zgc:173729; K13963 serpin B	MA2246/5e-50/---	SM00093/1.7E-173/SERine Proteinase INhibitors	biological_process:GO:0010951//negative regulation of endopeptidase activity;GO:0030162//regulation of proteolysis;molecular_function:GO:0004867//serine-type endopeptidase inhibitor activity;
CL54.Contig9_All	gi|528505150|ref|XP_002665111.3|/0/PREDICTED: leukocyte elastase inhibitor [Danio rerio] &gt;gi|688592970|ref|XP_009290984.1| PREDICTED: leukocyte elastase inhibitor [Danio rerio]	gi|157841216|ref|NM_001109730.1|/0.0/Danio rerio zgc:173729 (zgc:173729), mRNA >gi|166158169|ref|NM_001114010.1| Xenopus (Silurana) tropicalis uncharacterized LOC100135333 (LOC100135333), mRNA >gi|156230564|gb|BC152146.1| Danio rerio zgc:173729, mRNA (cDNA clone MGC:173729 IMAGE:7923204), complete cds	sp|Q1JPB0|ILEU_BOVIN/1e-104/Leukocyte elastase inhibitor OS=Bos taurus GN=SERPINB1 PE=2 SV=2	dre:569051/0.0/serpinb14, im:7148243, si:ch73-303g23.4; serpin peptidase inhibitor, clade B (ovalbumin), member 14; K13963 serpin B	MA2246/2e-54/---	PTHR11461/5.0E-226/--	biological_process:GO:0010951//negative regulation of endopeptidase activity;GO:0030162//regulation of proteolysis;molecular_function:GO:0004867//serine-type endopeptidase inhibitor activity;
CL54.Contig10_All	gi|528505150|ref|XP_002665111.3|/0/PREDICTED: leukocyte elastase inhibitor [Danio rerio] &gt;gi|688592970|ref|XP_009290984.1| PREDICTED: leukocyte elastase inhibitor [Danio rerio]	gi|157841216|ref|NM_001109730.1|/0.0/Danio rerio zgc:173729 (zgc:173729), mRNA >gi|166158169|ref|NM_001114010.1| Xenopus (Silurana) tropicalis uncharacterized LOC100135333 (LOC100135333), mRNA >gi|156230564|gb|BC152146.1| Danio rerio zgc:173729, mRNA (cDNA clone MGC:173729 IMAGE:7923204), complete cds	sp|Q1JPB0|ILEU_BOVIN/2e-103/Leukocyte elastase inhibitor OS=Bos taurus GN=SERPINB1 PE=2 SV=2	dre:569051/0.0/serpinb14, im:7148243, si:ch73-303g23.4; serpin peptidase inhibitor, clade B (ovalbumin), member 14; K13963 serpin B	MA2246/5e-54/---	PS00284/-/Serpins signature.	biological_process:GO:0010951//negative regulation of endopeptidase activity;GO:0030162//regulation of proteolysis;molecular_function:GO:0004867//serine-type endopeptidase inhibitor activity;
CL54.Contig11_All	gi|528505150|ref|XP_002665111.3|/0/PREDICTED: leukocyte elastase inhibitor [Danio rerio] &gt;gi|688592970|ref|XP_009290984.1| PREDICTED: leukocyte elastase inhibitor [Danio rerio]	gi|157841216|ref|NM_001109730.1|/0.0/Danio rerio zgc:173729 (zgc:173729), mRNA >gi|166158169|ref|NM_001114010.1| Xenopus (Silurana) tropicalis uncharacterized LOC100135333 (LOC100135333), mRNA >gi|156230564|gb|BC152146.1| Danio rerio zgc:173729, mRNA (cDNA clone MGC:173729 IMAGE:7923204), complete cds	sp|P05619|ILEU_HORSE/2e-119/Leukocyte elastase inhibitor OS=Equus caballus GN=SERPINB1 PE=1 SV=3	dre:569051/0.0/serpinb14, im:7148243, si:ch73-303g23.4; serpin peptidase inhibitor, clade B (ovalbumin), member 14; K13963 serpin B	MA2246/2e-54/---	PS00284/-/Serpins signature.	biological_process:GO:0010951//negative regulation of endopeptidase activity;GO:0030162//regulation of proteolysis;molecular_function:GO:0004867//serine-type endopeptidase inhibitor activity;
CL54.Contig12_All	gi|528505150|ref|XP_002665111.3|/0/PREDICTED: leukocyte elastase inhibitor [Danio rerio] &gt;gi|688592970|ref|XP_009290984.1| PREDICTED: leukocyte elastase inhibitor [Danio rerio]	gi|157841216|ref|NM_001109730.1|/0.0/Danio rerio zgc:173729 (zgc:173729), mRNA >gi|166158169|ref|NM_001114010.1| Xenopus (Silurana) tropicalis uncharacterized LOC100135333 (LOC100135333), mRNA >gi|156230564|gb|BC152146.1| Danio rerio zgc:173729, mRNA (cDNA clone MGC:173729 IMAGE:7923204), complete cds	sp|P05619|ILEU_HORSE/8e-115/Leukocyte elastase inhibitor OS=Equus caballus GN=SERPINB1 PE=1 SV=3	dre:569051/0.0/serpinb14, im:7148243, si:ch73-303g23.4; serpin peptidase inhibitor, clade B (ovalbumin), member 14; K13963 serpin B	MA2246/4e-57/---	PTHR11461/6.9E-220/--	biological_process:GO:0010951//negative regulation of endopeptidase activity;GO:0030162//regulation of proteolysis;molecular_function:GO:0004867//serine-type endopeptidase inhibitor activity;
CL55.Contig1_All	gi|45595712|gb|AAH67149.1|/0/Alas2 protein, partial [Danio rerio]	gi|3851595|gb|AF095747.1|AF095747/0.0/Danio rerio aminolevulinate synthase erythroid specific isoform (ALAS-E) mRNA, complete cds	sp|Q9YHT4|HEM0_DANRE/0.0/5-aminolevulinate synthase, erythroid-specific, mitochondrial OS=Danio rerio GN=alas2 PE=2 SV=1	dre:64607/0.0/alas2, alas-e, cb1063, sau, sauternes, si:dkey-24f17.4; aminolevulinate, delta-, synthase 2 (EC:2.3.1.37); K00643 5-aminolevulinate synthase [EC:2.3.1.37]	BMEI1604/3e-110/---	PTHR13693/0.0/--	biological_process:GO:0042541//hemoglobin biosynthetic process;GO:0030218//erythrocyte differentiation;GO:0006783//heme biosynthetic process;GO:0001666//response to hypoxia;GO:0035162//embryonic hemopoiesis;cellular_component:GO:0005759//mitochondrial matrix;GO:0005743//mitochondrial inner membrane;molecular_function:GO:0003870//5-aminolevulinate synthase activity;GO:0030170//pyridoxal phosphate …
CL55.Contig2_All	gi|45595712|gb|AAH67149.1|/0/Alas2 protein, partial [Danio rerio]	gi|3851595|gb|AF095747.1|AF095747/0.0/Danio rerio aminolevulinate synthase erythroid specific isoform (ALAS-E) mRNA, complete cds	sp|Q9YHT4|HEM0_DANRE/0.0/5-aminolevulinate synthase, erythroid-specific, mitochondrial OS=Danio rerio GN=alas2 PE=2 SV=1	dre:64607/0.0/alas2, alas-e, cb1063, sau, sauternes, si:dkey-24f17.4; aminolevulinate, delta-, synthase 2 (EC:2.3.1.37); K00643 5-aminolevulinate synthase [EC:2.3.1.37]	BMEI1604/2e-115/---	PS00599/-/Aminotransferases class-II pyridoxal-phosphate attachment site.	biological_process:GO:0042541//hemoglobin biosynthetic process;GO:0030218//erythrocyte differentiation;GO:0006783//heme biosynthetic process;GO:0001666//response to hypoxia;GO:0035162//embryonic hemopoiesis;cellular_component:GO:0005759//mitochondrial matrix;GO:0005743//mitochondrial inner membrane;molecular_function:GO:0003870//5-aminolevulinate synthase activity;GO:0030170//pyridoxal phosphate …
CL55.Contig3_All	gi|45595712|gb|AAH67149.1|/0/Alas2 protein, partial [Danio rerio]	gi|3851595|gb|AF095747.1|AF095747/0.0/Danio rerio aminolevulinate synthase erythroid specific isoform (ALAS-E) mRNA, complete cds	sp|Q9YHT4|HEM0_DANRE/0.0/5-aminolevulinate synthase, erythroid-specific, mitochondrial OS=Danio rerio GN=alas2 PE=2 SV=1	dre:64607/0.0/alas2, alas-e, cb1063, sau, sauternes, si:dkey-24f17.4; aminolevulinate, delta-, synthase 2 (EC:2.3.1.37); K00643 5-aminolevulinate synthase [EC:2.3.1.37]	BMEI1604/9e-116/---	PTHR13693:SF58/0.0/--	biological_process:GO:0042541//hemoglobin biosynthetic process;GO:0030218//erythrocyte differentiation;GO:0006783//heme biosynthetic process;GO:0001666//response to hypoxia;GO:0035162//embryonic hemopoiesis;cellular_component:GO:0005759//mitochondrial matrix;GO:0005743//mitochondrial inner membrane;molecular_function:GO:0003870//5-aminolevulinate synthase activity;GO:0030170//pyridoxal phosphate …
CL55.Contig4_All	gi|45595712|gb|AAH67149.1|/3.38006e-144/Alas2 protein, partial [Danio rerio]	gi|45595711|gb|BC067149.1|/0.0/Danio rerio aminolevulinate, delta-, synthetase 2, mRNA (cDNA clone IMAGE:6805904), partial cds	sp|Q9YHT4|HEM0_DANRE/4e-137/5-aminolevulinate synthase, erythroid-specific, mitochondrial OS=Danio rerio GN=alas2 PE=2 SV=1	dre:64607/5e-136/alas2, alas-e, cb1063, sau, sauternes, si:dkey-24f17.4; aminolevulinate, delta-, synthase 2 (EC:2.3.1.37); K00643 5-aminolevulinate synthase [EC:2.3.1.37]	SPAC2F3.09/1e-32/---	PTHR13693/2.5E-123/--	biological_process:GO:0042541//hemoglobin biosynthetic process;GO:0030218//erythrocyte differentiation;GO:0006783//heme biosynthetic process;GO:0001666//response to hypoxia;GO:0035162//embryonic hemopoiesis;cellular_component:GO:0005759//mitochondrial matrix;GO:0005743//mitochondrial inner membrane;molecular_function:GO:0003870//5-aminolevulinate synthase activity;GO:0030170//pyridoxal phosphate …
CL55.Contig5_All	NA	gi|72059722|emb|AL929389.9|/2e-14/Zebrafish DNA sequence from clone CH211-51H4 in linkage group 11, complete sequence	NA	NA	NA	NA	NA
CL56.Contig1_All	gi|528519634|ref|XP_005162677.1|/0/PREDICTED: methionine synthase reductase isoform X2 [Danio rerio]	gi|66910482|gb|BC097171.1|/0.0/Danio rerio similar to Mtrr protein, mRNA (cDNA clone IMAGE:7449348), partial cds	sp|Q8C1A3|MTRR_MOUSE/4e-174/Methionine synthase reductase OS=Mus musculus GN=Mtrr PE=2 SV=2	dre:560667/0.0/mtrr; 5-methyltetrahydrofolate-homocysteine methyltransferase reductase; K00597 methionine synthase reductase [EC:1.16.1.8]	BH0609/4e-43/---	PTHR19384:SF65/4.3E-227/--	NA
CL56.Contig2_All	gi|66910483|gb|AAH97171.1|/0/LOC560667 protein, partial [Danio rerio]	gi|66910482|gb|BC097171.1|/0.0/Danio rerio similar to Mtrr protein, mRNA (cDNA clone IMAGE:7449348), partial cds	sp|Q9UBK8|MTRR_HUMAN/0.0/Methionine synthase reductase OS=Homo sapiens GN=MTRR PE=1 SV=3	dre:560667/0.0/mtrr; 5-methyltetrahydrofolate-homocysteine methyltransferase reductase; K00597 methionine synthase reductase [EC:1.16.1.8]	BH0609/8e-44/---	PF00258/4.1E-28/Flavodoxin	NA
CL56.Contig3_All	gi|66910483|gb|AAH97171.1|/0/LOC560667 protein, partial [Danio rerio]	gi|66910482|gb|BC097171.1|/0.0/Danio rerio similar to Mtrr protein, mRNA (cDNA clone IMAGE:7449348), partial cds	sp|Q9UBK8|MTRR_HUMAN/0.0/Methionine synthase reductase OS=Homo sapiens GN=MTRR PE=1 SV=3	dre:560667/0.0/mtrr; 5-methyltetrahydrofolate-homocysteine methyltransferase reductase; K00597 methionine synthase reductase [EC:1.16.1.8]	BS_yetO_2/2e-48/---	PS50902/26.397/Flavodoxin-like domain profile.	NA
CL57.Contig1_All	gi|190339238|gb|AAI62475.1|/4.71394e-103/Protein tyrosine kinase 2.2 [Danio rerio]	gi|190339237|gb|BC162475.1|/1e-158/Danio rerio protein tyrosine kinase 2.2, mRNA (cDNA clone MGC:193574 IMAGE:9038161), complete cds	sp|P34152|FAK1_MOUSE/2e-99/Focal adhesion kinase 1 OS=Mus musculus GN=Ptk2 PE=1 SV=3	ola:101161372/5e-103/focal adhesion kinase 1-like; K05725 focal adhesion kinase 1 [EC:2.7.10.2]	NA	PTHR24418:SF78/5.2E-115/--	biological_process:GO:0006468//protein phosphorylation;GO:0007172//signal complex assembly;cellular_component:GO:0005856//cytoskeleton;GO:0005925//focal adhesion;molecular_function:GO:0004713//protein tyrosine kinase activity;GO:0005524//ATP binding;GO:0004871//signal transducer activity;
CL57.Contig2_All	gi|688591418|ref|XP_009290686.1|/0/PREDICTED: focal adhesion kinase 1 isoform X4 [Danio rerio]	gi|190340069|gb|BC163886.1|/0.0/Danio rerio protein tyrosine kinase 2.1, mRNA (cDNA clone MGC:195313 IMAGE:9038760), complete cds	sp|Q05397|FAK1_HUMAN/0.0/Focal adhesion kinase 1 OS=Homo sapiens GN=PTK2 PE=1 SV=2	dre:142986/0.0/ptk2ab, fak, fak1a, ptk2, ptk2.1, ptk2a, wu:fa18c04, zgc:66114; protein tyrosine kinase 2ab (EC:2.7.10.2); K05725 focal adhesion kinase 1 [EC:2.7.10.2]	YAR019c/1e-17/---	PTHR24418/0.0/--	biological_process:GO:0006468//protein phosphorylation;GO:0007172//signal complex assembly;cellular_component:GO:0005856//cytoskeleton;GO:0005925//focal adhesion;molecular_function:GO:0004713//protein tyrosine kinase activity;GO:0005524//ATP binding;GO:0004871//signal transducer activity;
CL57.Contig3_All	gi|190339238|gb|AAI62475.1|/0/Protein tyrosine kinase 2.2 [Danio rerio]	gi|190339237|gb|BC162475.1|/0.0/Danio rerio protein tyrosine kinase 2.2, mRNA (cDNA clone MGC:193574 IMAGE:9038161), complete cds	sp|Q05397|FAK1_HUMAN/0.0/Focal adhesion kinase 1 OS=Homo sapiens GN=PTK2 PE=1 SV=2	dre:386705/0.0/ptk2aa, fak1b, ptk2.2, ptk2b, si:ch1073-355e8.1; protein tyrosine kinase 2aa; K05725 focal adhesion kinase 1 [EC:2.7.10.2]	YAR019c/3e-08/---	PTHR24418:SF78/7.7E-254/--	biological_process:GO:0006468//protein phosphorylation;GO:0007172//signal complex assembly;cellular_component:GO:0005856//cytoskeleton;GO:0005925//focal adhesion;molecular_function:GO:0004713//protein tyrosine kinase activity;GO:0005524//ATP binding;GO:0004871//signal transducer activity;
CL57.Contig4_All	gi|190339238|gb|AAI62475.1|/0/Protein tyrosine kinase 2.2 [Danio rerio]	gi|190339237|gb|BC162475.1|/0.0/Danio rerio protein tyrosine kinase 2.2, mRNA (cDNA clone MGC:193574 IMAGE:9038161), complete cds	sp|Q05397|FAK1_HUMAN/0.0/Focal adhesion kinase 1 OS=Homo sapiens GN=PTK2 PE=1 SV=2	dre:386705/0.0/ptk2aa, fak1b, ptk2.2, ptk2b, si:ch1073-355e8.1; protein tyrosine kinase 2aa; K05725 focal adhesion kinase 1 [EC:2.7.10.2]	YAR019c/1e-08/---	PTHR24418:SF78/7.2E-256/--	biological_process:GO:0006468//protein phosphorylation;GO:0007172//signal complex assembly;cellular_component:GO:0005856//cytoskeleton;GO:0005925//focal adhesion;molecular_function:GO:0004713//protein tyrosine kinase activity;GO:0005524//ATP binding;GO:0004871//signal transducer activity;
CL57.Contig5_All	gi|190339238|gb|AAI62475.1|/0/Protein tyrosine kinase 2.2 [Danio rerio]	gi|190339237|gb|BC162475.1|/0.0/Danio rerio protein tyrosine kinase 2.2, mRNA (cDNA clone MGC:193574 IMAGE:9038161), complete cds	sp|Q05397|FAK1_HUMAN/0.0/Focal adhesion kinase 1 OS=Homo sapiens GN=PTK2 PE=1 SV=2	dre:386705/0.0/ptk2aa, fak1b, ptk2.2, ptk2b, si:ch1073-355e8.1; protein tyrosine kinase 2aa; K05725 focal adhesion kinase 1 [EC:2.7.10.2]	YAR019c/1e-19/---	PR00109/1.3E-31/Tyrosine kinase catalytic domain signature	biological_process:GO:0006468//protein phosphorylation;GO:0007172//signal complex assembly;cellular_component:GO:0005856//cytoskeleton;GO:0005925//focal adhesion;molecular_function:GO:0004713//protein tyrosine kinase activity;GO:0005524//ATP binding;GO:0004871//signal transducer activity;
CL57.Contig6_All	gi|190339238|gb|AAI62475.1|/0/Protein tyrosine kinase 2.2 [Danio rerio]	gi|38488740|ref|NM_198819.1|/0.0/Danio rerio protein tyrosine kinase 2aa (ptk2aa), mRNA >gi|31377436|gb|AY196213.1| Danio rerio focal adhesion kinase 1b (fak1b) mRNA, complete cds	sp|Q05397|FAK1_HUMAN/0.0/Focal adhesion kinase 1 OS=Homo sapiens GN=PTK2 PE=1 SV=2	dre:386705/0.0/ptk2aa, fak1b, ptk2.2, ptk2b, si:ch1073-355e8.1; protein tyrosine kinase 2aa; K05725 focal adhesion kinase 1 [EC:2.7.10.2]	YAR019c/1e-19/---	PTHR24418:SF78/0.0/--	biological_process:GO:0006468//protein phosphorylation;GO:0007172//signal complex assembly;cellular_component:GO:0005856//cytoskeleton;GO:0005925//focal adhesion;molecular_function:GO:0004713//protein tyrosine kinase activity;GO:0005524//ATP binding;GO:0004871//signal transducer activity;
CL58.Contig1_All	gi|113677075|ref|NP_001038541.1|/0/heat shock 70 kDa protein 14 [Danio rerio] &gt;gi|82196383|sp|Q5RGE6.1|HSP7E_DANRE RecName: Full=Heat shock 70 kDa protein 14 [Danio rerio]	gi|113677074|ref|NM_001045076.1|/0.0/Danio rerio heat shock protein 14 (hspa14), mRNA	sp|Q5RGE6|HSP7E_DANRE/0.0/Heat shock 70 kDa protein 14 OS=Danio rerio GN=hspa14 PE=2 SV=1	spu:576642/2e-91/heat shock 70 kDa protein IV-like; K03283 heat shock 70kDa protein 1/8; K06758 L1 cell adhesion molecule like protein	YBL075c/2e-89/---	PTHR19375/2.5E-262/--	cellular_component:GO:0005840//ribosome;GO:0005829//cytosol;molecular_function:GO:0005524//ATP binding;
CL58.Contig2_All	gi|113677075|ref|NP_001038541.1|/2.0219e-120/heat shock 70 kDa protein 14 [Danio rerio] &gt;gi|82196383|sp|Q5RGE6.1|HSP7E_DANRE RecName: Full=Heat shock 70 kDa protein 14 [Danio rerio]	gi|113677074|ref|NM_001045076.1|/0.0/Danio rerio heat shock protein 14 (hspa14), mRNA	sp|Q5RGE6|HSP7E_DANRE/3e-122/Heat shock 70 kDa protein 14 OS=Danio rerio GN=hspa14 PE=2 SV=1	cmk:103171601/2e-46/heat shock cognate 71 kDa protein-like; K03283 heat shock 70kDa protein 1/8; K06758 L1 cell adhesion molecule like protein	YAL005c/7e-48/---	PTHR19375/1.3E-119/--	cellular_component:GO:0005840//ribosome;GO:0005829//cytosol;molecular_function:GO:0005524//ATP binding;
CL58.Contig3_All	gi|113677075|ref|NP_001038541.1|/0/heat shock 70 kDa protein 14 [Danio rerio] &gt;gi|82196383|sp|Q5RGE6.1|HSP7E_DANRE RecName: Full=Heat shock 70 kDa protein 14 [Danio rerio]	gi|113677074|ref|NM_001045076.1|/0.0/Danio rerio heat shock protein 14 (hspa14), mRNA	sp|Q5RGE6|HSP7E_DANRE/0.0/Heat shock 70 kDa protein 14 OS=Danio rerio GN=hspa14 PE=2 SV=1	spu:576642/6e-91/heat shock 70 kDa protein IV-like; K03283 heat shock 70kDa protein 1/8; K06758 L1 cell adhesion molecule like protein	YER103w/8e-90/---	PTHR19375/3.2E-263/--	cellular_component:GO:0005840//ribosome;GO:0005829//cytosol;molecular_function:GO:0005524//ATP binding;
CL58.Contig4_All	gi|113677075|ref|NP_001038541.1|/0/heat shock 70 kDa protein 14 [Danio rerio] &gt;gi|82196383|sp|Q5RGE6.1|HSP7E_DANRE RecName: Full=Heat shock 70 kDa protein 14 [Danio rerio]	gi|113677074|ref|NM_001045076.1|/0.0/Danio rerio heat shock protein 14 (hspa14), mRNA	sp|Q5RGE6|HSP7E_DANRE/0.0/Heat shock 70 kDa protein 14 OS=Danio rerio GN=hspa14 PE=2 SV=1	spu:576642/6e-91/heat shock 70 kDa protein IV-like; K03283 heat shock 70kDa protein 1/8; K06758 L1 cell adhesion molecule like protein	YER103w/4e-90/---	PTHR19375:SF158/3.5E-263/--	cellular_component:GO:0005840//ribosome;GO:0005829//cytosol;molecular_function:GO:0005524//ATP binding;
CL59.Contig1_All	gi|319738618|ref|NP_956816.2|/0/zinc finger CCCH domain-containing protein 13 [Danio rerio]	gi|319738617|ref|NM_200522.2|/0.0/Danio rerio zinc finger CCCH-type containing 13 (zc3h13), mRNA	sp|Q5T200|ZC3HD_HUMAN/0.0/Zinc finger CCCH domain-containing protein 13 OS=Homo sapiens GN=ZC3H13 PE=1 SV=1	fch:102048749/3e-56/trichohyalin-like; K18626 trichohyalin	PA2976/1e-20/---	PTHR13585:SF2/2.3E-42/--	NA
CL59.Contig2_All	gi|319738618|ref|NP_956816.2|/0/zinc finger CCCH domain-containing protein 13 [Danio rerio]	gi|319738617|ref|NM_200522.2|/0.0/Danio rerio zinc finger CCCH-type containing 13 (zc3h13), mRNA	sp|Q5T200|ZC3HD_HUMAN/0.0/Zinc finger CCCH domain-containing protein 13 OS=Homo sapiens GN=ZC3H13 PE=1 SV=1	rno:310588/1e-65/Tchh, Thh; trichohyalin; K18626 trichohyalin	PA2976/3e-20/---	PTHR13585:SF2/6.3E-112/--	NA
CL59.Contig3_All	gi|319738618|ref|NP_956816.2|/0/zinc finger CCCH domain-containing protein 13 [Danio rerio]	gi|319738617|ref|NM_200522.2|/0.0/Danio rerio zinc finger CCCH-type containing 13 (zc3h13), mRNA	sp|Q5T200|ZC3HD_HUMAN/0.0/Zinc finger CCCH domain-containing protein 13 OS=Homo sapiens GN=ZC3H13 PE=1 SV=1	cjc:100404120/8e-62/TCHH; trichohyalin; K18626 trichohyalin	PA2976/2e-21/---	PF00642/1.3E-5/Zinc finger C-x8-C-x5-C-x3-H type (and similar)	NA
CL59.Contig4_All	gi|319738618|ref|NP_956816.2|/0/zinc finger CCCH domain-containing protein 13 [Danio rerio]	gi|319738617|ref|NM_200522.2|/0.0/Danio rerio zinc finger CCCH-type containing 13 (zc3h13), mRNA	sp|Q5T200|ZC3HD_HUMAN/0.0/Zinc finger CCCH domain-containing protein 13 OS=Homo sapiens GN=ZC3H13 PE=1 SV=1	rno:310588/4e-65/Tchh, Thh; trichohyalin; K18626 trichohyalin	PA2976/2e-20/---	PTHR13585/1.0E-116/--	NA
CL59.Contig5_All	gi|319738618|ref|NP_956816.2|/0/zinc finger CCCH domain-containing protein 13 [Danio rerio]	gi|319738617|ref|NM_200522.2|/0.0/Danio rerio zinc finger CCCH-type containing 13 (zc3h13), mRNA	sp|Q5T200|ZC3HD_HUMAN/0.0/Zinc finger CCCH domain-containing protein 13 OS=Homo sapiens GN=ZC3H13 PE=1 SV=1	rno:310588/1e-66/Tchh, Thh; trichohyalin; K18626 trichohyalin	PA2976/9e-20/---	PTHR13585:SF2/8.7E-127/--	NA
CL59.Contig6_All	gi|319738618|ref|NP_956816.2|/0/zinc finger CCCH domain-containing protein 13 [Danio rerio]	gi|319738617|ref|NM_200522.2|/0.0/Danio rerio zinc finger CCCH-type containing 13 (zc3h13), mRNA	sp|Q5T200|ZC3HD_HUMAN/0.0/Zinc finger CCCH domain-containing protein 13 OS=Homo sapiens GN=ZC3H13 PE=1 SV=1	rno:310588/8e-64/Tchh, Thh; trichohyalin; K18626 trichohyalin	PA2976/2e-20/---	PTHR13585:SF2/1.9E-111/--	NA
CL59.Contig7_All	gi|319738618|ref|NP_956816.2|/0/zinc finger CCCH domain-containing protein 13 [Danio rerio]	gi|319738617|ref|NM_200522.2|/0.0/Danio rerio zinc finger CCCH-type containing 13 (zc3h13), mRNA	sp|Q5T200|ZC3HD_HUMAN/0.0/Zinc finger CCCH domain-containing protein 13 OS=Homo sapiens GN=ZC3H13 PE=1 SV=1	shr:100933589/1e-66/TCHH; trichohyalin; K18626 trichohyalin	PA2976/3e-18/---	PTHR13585/6.1E-109/--	NA
CL59.Contig8_All	gi|688532895|ref|XP_009290126.1|/8.45365e-165/PREDICTED: zinc finger CCCH domain-containing protein 13 isoform X1 [Danio rerio]	gi|319738617|ref|NM_200522.2|/0.0/Danio rerio zinc finger CCCH-type containing 13 (zc3h13), mRNA	sp|Q5T200|ZC3HD_HUMAN/2e-103/Zinc finger CCCH domain-containing protein 13 OS=Homo sapiens GN=ZC3H13 PE=1 SV=1	ccw:104686709/2e-13/splicing regulatory glutamine/lysine-rich protein 1-like; K13165 splicing factor, arginine/serine-rich 12	SPAC56F8.03/1e-07/---	PF00642/1.3E-6/Zinc finger C-x8-C-x5-C-x3-H type (and similar)	NA
CL60.Contig1_All	NA	gi|339895799|ref|NM_001243006.1|/2e-26/Danio rerio fibroblast growth factor receptor 2 (fgfr2), transcript variant 4, mRNA	NA	NA	NA	NA	NA
CL60.Contig2_All	gi|134054352|emb|CAM73170.1|/0/fgfr2 [Danio rerio]	gi|339895799|ref|NM_001243006.1|/0.0/Danio rerio fibroblast growth factor receptor 2 (fgfr2), transcript variant 4, mRNA	sp|Q8JG38|FGFR2_DANRE/0.0/Fibroblast growth factor receptor 2 OS=Danio rerio GN=fgfr2 PE=1 SV=1	dre:352940/0.0/fgfr2, fc56c05, fgfr-2, wu:fc56c05; fibroblast growth factor receptor 2 (EC:2.7.10.1); K05093 fibroblast growth factor receptor 2 [EC:2.7.10.1]	YAR019c/8e-18/---	PR00109/5.6E-37/Tyrosine kinase catalytic domain signature	biological_process:GO:0006468//protein phosphorylation;GO:0006915//apoptotic process;GO:0001947//heart looping;GO:0003146//heart jogging;GO:0008543//fibroblast growth factor receptor signaling pathway;GO:0008284//positive regulation of cell proliferation;cellular_component:GO:0016023//cytoplasmic membrane-bounded vesicle;GO:0005794//Golgi apparatus;GO:0016021//integral component of membrane;GO:00…
CL60.Contig3_All	gi|339895790|ref|NP_001229933.1|/0/fibroblast growth factor receptor 2 isoform 1 precursor [Danio rerio]	gi|339895789|ref|NM_001243004.1|/0.0/Danio rerio fibroblast growth factor receptor 2 (fgfr2), transcript variant 1, mRNA	sp|Q8JG38|FGFR2_DANRE/0.0/Fibroblast growth factor receptor 2 OS=Danio rerio GN=fgfr2 PE=1 SV=1	dre:352940/0.0/fgfr2, fc56c05, fgfr-2, wu:fc56c05; fibroblast growth factor receptor 2 (EC:2.7.10.1); K05093 fibroblast growth factor receptor 2 [EC:2.7.10.1]	YAR019c/8e-18/---	PS00107/-/Protein kinases ATP-binding region signature.	biological_process:GO:0006468//protein phosphorylation;GO:0006915//apoptotic process;GO:0001947//heart looping;GO:0003146//heart jogging;GO:0008543//fibroblast growth factor receptor signaling pathway;GO:0008284//positive regulation of cell proliferation;cellular_component:GO:0016023//cytoplasmic membrane-bounded vesicle;GO:0005794//Golgi apparatus;GO:0016021//integral component of membrane;GO:00…
CL60.Contig4_All	gi|134054352|emb|CAM73170.1|/0/fgfr2 [Danio rerio]	gi|339895799|ref|NM_001243006.1|/0.0/Danio rerio fibroblast growth factor receptor 2 (fgfr2), transcript variant 4, mRNA	sp|Q8JG38|FGFR2_DANRE/0.0/Fibroblast growth factor receptor 2 OS=Danio rerio GN=fgfr2 PE=1 SV=1	dre:352940/0.0/fgfr2, fc56c05, fgfr-2, wu:fc56c05; fibroblast growth factor receptor 2 (EC:2.7.10.1); K05093 fibroblast growth factor receptor 2 [EC:2.7.10.1]	YAR019c/8e-18/---	PR00109/6.5E-37/Tyrosine kinase catalytic domain signature	biological_process:GO:0006468//protein phosphorylation;GO:0006915//apoptotic process;GO:0001947//heart looping;GO:0003146//heart jogging;GO:0008543//fibroblast growth factor receptor signaling pathway;GO:0008284//positive regulation of cell proliferation;cellular_component:GO:0016023//cytoplasmic membrane-bounded vesicle;GO:0005794//Golgi apparatus;GO:0016021//integral component of membrane;GO:00…
CL60.Contig5_All	NA	gi|23495493|dbj|AB084105.1|/1e-45/Danio rerio fgfr2 mRNA for FGFR2c, complete cds	NA	NA	NA	NA	NA
CL60.Contig6_All	gi|597732994|ref|XP_007228821.1|/0/PREDICTED: fibroblast growth factor receptor 2 isoform X1 [Astyanax mexicanus]	gi|339895789|ref|NM_001243004.1|/0.0/Danio rerio fibroblast growth factor receptor 2 (fgfr2), transcript variant 1, mRNA	sp|Q8JG38|FGFR2_DANRE/0.0/Fibroblast growth factor receptor 2 OS=Danio rerio GN=fgfr2 PE=1 SV=1	dre:352940/0.0/fgfr2, fc56c05, fgfr-2, wu:fc56c05; fibroblast growth factor receptor 2 (EC:2.7.10.1); K05093 fibroblast growth factor receptor 2 [EC:2.7.10.1]	NA	PTHR24416:SF130/3.2E-250/--	NA
CL60.Contig7_All	gi|528498806|ref|XP_005169609.1|/0/PREDICTED: fibroblast growth factor receptor 2 isoform X1 [Danio rerio]	gi|339895795|ref|NM_178303.3|/0.0/Danio rerio fibroblast growth factor receptor 2 (fgfr2), transcript variant 3, mRNA	sp|Q8JG38|FGFR2_DANRE/0.0/Fibroblast growth factor receptor 2 OS=Danio rerio GN=fgfr2 PE=1 SV=1	dre:352940/0.0/fgfr2, fc56c05, fgfr-2, wu:fc56c05; fibroblast growth factor receptor 2 (EC:2.7.10.1); K05093 fibroblast growth factor receptor 2 [EC:2.7.10.1]	YAR019c/6e-18/---	SM00219/5.7E-150/Tyrosine kinase, catalytic domain	biological_process:GO:0006468//protein phosphorylation;GO:0006915//apoptotic process;GO:0001947//heart looping;GO:0003146//heart jogging;GO:0008543//fibroblast growth factor receptor signaling pathway;GO:0008284//positive regulation of cell proliferation;cellular_component:GO:0016023//cytoplasmic membrane-bounded vesicle;GO:0005794//Golgi apparatus;GO:0016021//integral component of membrane;GO:00…
CL60.Contig8_All	NA	gi|339895799|ref|NM_001243006.1|/9e-23/Danio rerio fibroblast growth factor receptor 2 (fgfr2), transcript variant 4, mRNA	NA	NA	NA	NA	NA
CL61.Contig1_All	NA	gi|194305421|emb|CU539052.13|/3e-08/Zebrafish DNA sequence from clone CH211-190M1 in linkage group 7, complete sequence	NA	NA	NA	NA	NA
CL61.Contig2_All	NA	gi|33341974|emb|BX005185.5|/6e-18/Zebrafish DNA sequence from clone CH211-132N11 in linkage group 24, complete sequence	NA	NA	NA	NA	NA
CL62.Contig1_All	NA	gi|116318341|emb|BX537312.7|/2e-13/Zebrafish DNA sequence from clone DKEY-6P9 in linkage group 22, complete sequence	NA	NA	NA	NA	NA
CL62.Contig2_All	NA	NA	NA	NA	NA	NA	NA
CL62.Contig3_All	gi|61806604|ref|NP_001013533.1|/0/lipoamide acyltransferase component of branched-chain alpha-keto acid dehydrogenase complex, mitochondrial [Danio rerio] &gt;gi|60688109|gb|AAH90917.1| Dihydrolipoamide branched chain transacylase E2 [Danio rerio] &gt;gi|182891968|gb|AAI65614.1| Dihydrolipoamide branched chain transacylase E2 [Danio rerio]	gi|61806603|ref|NM_001013515.1|/0.0/Danio rerio dihydrolipoamide branched chain transacylase E2 (dbt), mRNA >gi|60688108|gb|BC090917.1| Danio rerio dihydrolipoamide branched chain transacylase E2, mRNA (cDNA clone MGC:103768 IMAGE:7089562), complete cds	sp|P11182|ODB2_HUMAN/0.0/Lipoamide acyltransferase component of branched-chain alpha-keto acid dehydrogenase complex, mitochondrial OS=Homo sapiens GN=DBT PE=1 SV=3	dre:541388/0.0/dbt, im:7147214, zgc:103768; dihydrolipoamide branched chain transacylase E2 (EC:2.3.1.168); K09699 2-oxoisovalerate dehydrogenase E2 component (dihydrolipoyl transacylase) [EC:2.3.1.168]	BH2653/2e-68/---	PTHR23151/1.9E-248/--	biological_process:GO:0046949//fatty-acyl-CoA biosynthetic process;GO:0009081//branched-chain amino acid metabolic process;molecular_function:GO:0043754//dihydrolipoyllysine-residue (2-methylpropanoyl)transferase activity;GO:0048037//cofactor binding;
CL62.Contig4_All	gi|61806604|ref|NP_001013533.1|/0/lipoamide acyltransferase component of branched-chain alpha-keto acid dehydrogenase complex, mitochondrial [Danio rerio] &gt;gi|60688109|gb|AAH90917.1| Dihydrolipoamide branched chain transacylase E2 [Danio rerio] &gt;gi|182891968|gb|AAI65614.1| Dihydrolipoamide branched chain transacylase E2 [Danio rerio]	gi|61806603|ref|NM_001013515.1|/0.0/Danio rerio dihydrolipoamide branched chain transacylase E2 (dbt), mRNA >gi|60688108|gb|BC090917.1| Danio rerio dihydrolipoamide branched chain transacylase E2, mRNA (cDNA clone MGC:103768 IMAGE:7089562), complete cds	sp|P11182|ODB2_HUMAN/0.0/Lipoamide acyltransferase component of branched-chain alpha-keto acid dehydrogenase complex, mitochondrial OS=Homo sapiens GN=DBT PE=1 SV=3	dre:541388/0.0/dbt, im:7147214, zgc:103768; dihydrolipoamide branched chain transacylase E2 (EC:2.3.1.168); K09699 2-oxoisovalerate dehydrogenase E2 component (dihydrolipoyl transacylase) [EC:2.3.1.168]	BH0215/2e-68/---	PTHR23151/4.2E-250/--	biological_process:GO:0046949//fatty-acyl-CoA biosynthetic process;GO:0009081//branched-chain amino acid metabolic process;molecular_function:GO:0043754//dihydrolipoyllysine-residue (2-methylpropanoyl)transferase activity;GO:0048037//cofactor binding;
CL63.Contig1_All	NA	gi|375199328|gb|JN741619.1|/5e-41/Cyprinus carpio clone 437455 microsatellite sequence	NA	NA	NA	NA	NA
CL63.Contig2_All	gi|41053770|ref|NP_957434.1|/0/ran-binding protein 3 [Danio rerio] &gt;gi|33115181|gb|AAH55272.1| Zgc:63485 [Danio rerio]	gi|41053769|ref|NM_201140.1|/0.0/Danio rerio RAN binding protein 3a (ranbp3a), mRNA >gi|33115180|gb|BC055272.1| Danio rerio zgc:63485, mRNA (cDNA clone MGC:63485 IMAGE:2602298), complete cds	sp|Q4R4T9|RANB3_MACFA/2e-124/Ran-binding protein 3 OS=Macaca fascicularis GN=RANBP3 PE=2 SV=1	mze:101472452/3e-147/ranbp3; RAN binding protein 3; K15304 Ran-binding protein 3	SPBC1773.07c/6e-06/---	PTHR23138:SF4/9.4E-170/--	biological_process:GO:0046907//intracellular transport;
CL63.Contig3_All	gi|41053770|ref|NP_957434.1|/0/ran-binding protein 3 [Danio rerio] &gt;gi|33115181|gb|AAH55272.1| Zgc:63485 [Danio rerio]	gi|41053769|ref|NM_201140.1|/1e-178/Danio rerio RAN binding protein 3a (ranbp3a), mRNA >gi|33115180|gb|BC055272.1| Danio rerio zgc:63485, mRNA (cDNA clone MGC:63485 IMAGE:2602298), complete cds	sp|Q4R4T9|RANB3_MACFA/2e-122/Ran-binding protein 3 OS=Macaca fascicularis GN=RANBP3 PE=2 SV=1	mze:101472452/3e-145/ranbp3; RAN binding protein 3; K15304 Ran-binding protein 3	SPBC1773.07c/9e-07/---	PS50196/16.509/Ran binding domain type 1 profile.	biological_process:GO:0046907//intracellular transport;
CL63.Contig4_All	gi|325296929|ref|NP_001013321.2|/2.68207e-142/lysosomal amino acid transporter 1 homolog [Danio rerio]	gi|325296928|ref|NM_001013303.2|/1e-103/Danio rerio PQ loop repeat containing 2 (pqlc2), mRNA	sp|B0BMY1|LAAT1_RAT/3e-91/Lysosomal amino acid transporter 1 homolog OS=Rattus norvegicus GN=Pqlc2 PE=1 SV=1	dre:338307/5e-83/ftr82, id:ibd1340, sb:cb579, si:dkey-252h13.6, wu:fb99c05, zgc:153276; finTRIM family, member 82; K12023 tripartite motif-containing protein 47	SPBC1734.06/2e-06/---	PS00518/-/Zinc finger RING-type signature.	NA
CL63.Contig5_All	NA	gi|375205640|gb|JN747930.1|/6e-35/Cyprinus carpio clone 533551 microsatellite sequence	NA	NA	NA	NA	NA
CL63.Contig6_All	NA	gi|166998236|emb|CU468730.7|/9e-20/Zebrafish DNA sequence from clone CH73-383O19 in linkage group 23, complete sequence	NA	NA	NA	NA	NA
CL63.Contig7_All	gi|325296929|ref|NP_001013321.2|/3.1612e-145/lysosomal amino acid transporter 1 homolog [Danio rerio]	gi|325296928|ref|NM_001013303.2|/1e-103/Danio rerio PQ loop repeat containing 2 (pqlc2), mRNA	sp|Q5ZJX0|LAAT1_CHICK/1e-91/Lysosomal amino acid transporter 1 homolog OS=Gallus gallus GN=PQLC2 PE=2 SV=1	tsp:Tsp_01302/3e-47/tRNA-dihydrouridine synthase 2; K05543 tRNA-dihydrouridine synthase 2 [EC:1.3.1.91]	NA	SM00679/5.9E-4/Repeated motif present between transmembrane helices in cystinosin, yeast ERS1p, mannose-P-dolichol utilization defect 1, and other hypothetical proteins.	NA
CL63.Contig8_All	gi|325296929|ref|NP_001013321.2|/1.23869e-15/lysosomal amino acid transporter 1 homolog [Danio rerio]	NA	NA	NA	NA	NA	NA
CL63.Contig9_All	gi|325296929|ref|NP_001013321.2|/3.67306e-44/lysosomal amino acid transporter 1 homolog [Danio rerio]	gi|325296928|ref|NM_001013303.2|/2e-71/Danio rerio PQ loop repeat containing 2 (pqlc2), mRNA	sp|Q5ZJX0|LAAT1_CHICK/4e-37/Lysosomal amino acid transporter 1 homolog OS=Gallus gallus GN=PQLC2 PE=2 SV=1	tsp:Tsp_01302/3e-16/tRNA-dihydrouridine synthase 2; K05543 tRNA-dihydrouridine synthase 2 [EC:1.3.1.91]	NA	PTHR16201/4.6E-53/--	NA
CL63.Contig10_All	gi|325296929|ref|NP_001013321.2|/5.4808e-13/lysosomal amino acid transporter 1 homolog [Danio rerio]	gi|325296928|ref|NM_001013303.2|/1e-15/Danio rerio PQ loop repeat containing 2 (pqlc2), mRNA	sp|Q5ZJX0|LAAT1_CHICK/5e-07/Lysosomal amino acid transporter 1 homolog OS=Gallus gallus GN=PQLC2 PE=2 SV=1	NA	NA	NA	NA
CL63.Contig11_All	gi|41053770|ref|NP_957434.1|/0/ran-binding protein 3 [Danio rerio] &gt;gi|33115181|gb|AAH55272.1| Zgc:63485 [Danio rerio]	gi|41053769|ref|NM_201140.1|/0.0/Danio rerio RAN binding protein 3a (ranbp3a), mRNA >gi|33115180|gb|BC055272.1| Danio rerio zgc:63485, mRNA (cDNA clone MGC:63485 IMAGE:2602298), complete cds	sp|Q4R4T9|RANB3_MACFA/3e-123/Ran-binding protein 3 OS=Macaca fascicularis GN=RANBP3 PE=2 SV=1	mze:101472452/3e-145/ranbp3; RAN binding protein 3; K15304 Ran-binding protein 3	SPBC1773.07c/2e-06/---	PTHR23138:SF91/2.9E-166/--	biological_process:GO:0046907//intracellular transport;
CL63.Contig12_All	gi|41053770|ref|NP_957434.1|/0/ran-binding protein 3 [Danio rerio] &gt;gi|33115181|gb|AAH55272.1| Zgc:63485 [Danio rerio]	gi|41053769|ref|NM_201140.1|/1e-154/Danio rerio RAN binding protein 3a (ranbp3a), mRNA >gi|33115180|gb|BC055272.1| Danio rerio zgc:63485, mRNA (cDNA clone MGC:63485 IMAGE:2602298), complete cds	sp|Q4R4T9|RANB3_MACFA/1e-117/Ran-binding protein 3 OS=Macaca fascicularis GN=RANBP3 PE=2 SV=1	ola:101171528/1e-139/ranbp3; RAN binding protein 3; K15304 Ran-binding protein 3	NA	SM00160/5.0E-9/Ran-binding domain	biological_process:GO:0046907//intracellular transport;
CL63.Contig13_All	gi|325296929|ref|NP_001013321.2|/1.22026e-145/lysosomal amino acid transporter 1 homolog [Danio rerio]	gi|325296928|ref|NM_001013303.2|/1e-103/Danio rerio PQ loop repeat containing 2 (pqlc2), mRNA	sp|Q5ZJX0|LAAT1_CHICK/7e-92/Lysosomal amino acid transporter 1 homolog OS=Gallus gallus GN=PQLC2 PE=2 SV=1	tsp:Tsp_01302/5e-47/tRNA-dihydrouridine synthase 2; K05543 tRNA-dihydrouridine synthase 2 [EC:1.3.1.91]	NA	PTHR16201/4.8E-154/--	NA
CL63.Contig14_All	NA	gi|56541912|emb|BX321886.14|/5e-07/Zebrafish DNA sequence from clone DKEYP-46C9 in linkage group 8, complete sequence	NA	NA	NA	NA	NA
CL63.Contig15_All	gi|41053770|ref|NP_957434.1|/0/ran-binding protein 3 [Danio rerio] &gt;gi|33115181|gb|AAH55272.1| Zgc:63485 [Danio rerio]	gi|41053769|ref|NM_201140.1|/0.0/Danio rerio RAN binding protein 3a (ranbp3a), mRNA >gi|33115180|gb|BC055272.1| Danio rerio zgc:63485, mRNA (cDNA clone MGC:63485 IMAGE:2602298), complete cds	sp|Q4R4T9|RANB3_MACFA/1e-123/Ran-binding protein 3 OS=Macaca fascicularis GN=RANBP3 PE=2 SV=1	mze:101472452/3e-146/ranbp3; RAN binding protein 3; K15304 Ran-binding protein 3	SPBC1773.07c/3e-06/---	PTHR23138:SF4/1.3E-168/--	biological_process:GO:0046907//intracellular transport;
CL63.Contig16_All	gi|41053770|ref|NP_957434.1|/8.15947e-59/ran-binding protein 3 [Danio rerio] &gt;gi|33115181|gb|AAH55272.1| Zgc:63485 [Danio rerio]	gi|41053769|ref|NM_201140.1|/2e-69/Danio rerio RAN binding protein 3a (ranbp3a), mRNA >gi|33115180|gb|BC055272.1| Danio rerio zgc:63485, mRNA (cDNA clone MGC:63485 IMAGE:2602298), complete cds	sp|Q9CT10|RANB3_MOUSE/3e-25/Ran-binding protein 3 OS=Mus musculus GN=Ranbp3 PE=1 SV=2	lcm:102358383/1e-27/RANBP3; RAN binding protein 3; K15304 Ran-binding protein 3	NA	PTHR23138/1.1E-30/--	biological_process:GO:0046907//intracellular transport;
CL63.Contig17_All	gi|41053770|ref|NP_957434.1|/2.52891e-21/ran-binding protein 3 [Danio rerio] &gt;gi|33115181|gb|AAH55272.1| Zgc:63485 [Danio rerio]	gi|41053769|ref|NM_201140.1|/9e-24/Danio rerio RAN binding protein 3a (ranbp3a), mRNA >gi|33115180|gb|BC055272.1| Danio rerio zgc:63485, mRNA (cDNA clone MGC:63485 IMAGE:2602298), complete cds	sp|Q9CT10|RANB3_MOUSE/2e-12/Ran-binding protein 3 OS=Mus musculus GN=Ranbp3 PE=1 SV=2	ola:101171528/7e-12/ranbp3; RAN binding protein 3; K15304 Ran-binding protein 3	NA	NA	biological_process:GO:0046907//intracellular transport;
CL63.Contig18_All	gi|41053770|ref|NP_957434.1|/0/ran-binding protein 3 [Danio rerio] &gt;gi|33115181|gb|AAH55272.1| Zgc:63485 [Danio rerio]	gi|41053769|ref|NM_201140.1|/0.0/Danio rerio RAN binding protein 3a (ranbp3a), mRNA >gi|33115180|gb|BC055272.1| Danio rerio zgc:63485, mRNA (cDNA clone MGC:63485 IMAGE:2602298), complete cds	sp|Q4R4T9|RANB3_MACFA/5e-123/Ran-binding protein 3 OS=Macaca fascicularis GN=RANBP3 PE=2 SV=1	mze:101472452/4e-145/ranbp3; RAN binding protein 3; K15304 Ran-binding protein 3	SPBC1773.07c/3e-06/---	SM00160/7.5E-12/Ran-binding domain	biological_process:GO:0046907//intracellular transport;
CL63.Contig19_All	gi|41053770|ref|NP_957434.1|/0/ran-binding protein 3 [Danio rerio] &gt;gi|33115181|gb|AAH55272.1| Zgc:63485 [Danio rerio]	gi|41053769|ref|NM_201140.1|/1e-165/Danio rerio RAN binding protein 3a (ranbp3a), mRNA >gi|33115180|gb|BC055272.1| Danio rerio zgc:63485, mRNA (cDNA clone MGC:63485 IMAGE:2602298), complete cds	sp|Q4R4T9|RANB3_MACFA/3e-123/Ran-binding protein 3 OS=Macaca fascicularis GN=RANBP3 PE=2 SV=1	ola:101171528/1e-146/ranbp3; RAN binding protein 3; K15304 Ran-binding protein 3	SPBC1773.07c/2e-08/---	SM00160/4.7E-12/Ran-binding domain	biological_process:GO:0046907//intracellular transport;
CL63.Contig20_All	gi|325296929|ref|NP_001013321.2|/3.72421e-143/lysosomal amino acid transporter 1 homolog [Danio rerio]	gi|325296928|ref|NM_001013303.2|/1e-100/Danio rerio PQ loop repeat containing 2 (pqlc2), mRNA	sp|Q6ZP29|LAAT1_HUMAN/2e-91/Lysosomal amino acid transporter 1 homolog OS=Homo sapiens GN=PQLC2 PE=1 SV=1	tsp:Tsp_01302/3e-48/tRNA-dihydrouridine synthase 2; K05543 tRNA-dihydrouridine synthase 2 [EC:1.3.1.91]	NA	PTHR16201:SF36/3.0E-154/--	NA
CL63.Contig21_All	gi|325296929|ref|NP_001013321.2|/8.62918e-145/lysosomal amino acid transporter 1 homolog [Danio rerio]	gi|325296928|ref|NM_001013303.2|/1e-103/Danio rerio PQ loop repeat containing 2 (pqlc2), mRNA	sp|B0BMY1|LAAT1_RAT/2e-91/Lysosomal amino acid transporter 1 homolog OS=Rattus norvegicus GN=Pqlc2 PE=1 SV=1	tsp:Tsp_01302/1e-47/tRNA-dihydrouridine synthase 2; K05543 tRNA-dihydrouridine synthase 2 [EC:1.3.1.91]	NA	PTHR16201/5.8E-155/--	NA
CL63.Contig22_All	gi|41053770|ref|NP_957434.1|/0/ran-binding protein 3 [Danio rerio] &gt;gi|33115181|gb|AAH55272.1| Zgc:63485 [Danio rerio]	gi|41053769|ref|NM_201140.1|/1e-162/Danio rerio RAN binding protein 3a (ranbp3a), mRNA >gi|33115180|gb|BC055272.1| Danio rerio zgc:63485, mRNA (cDNA clone MGC:63485 IMAGE:2602298), complete cds	sp|Q4R4T9|RANB3_MACFA/8e-117/Ran-binding protein 3 OS=Macaca fascicularis GN=RANBP3 PE=2 SV=1	ola:101171528/1e-140/ranbp3; RAN binding protein 3; K15304 Ran-binding protein 3	SPBC1773.07c/1e-06/---	PF00638/2.0E-14/RanBP1 domain	biological_process:GO:0046907//intracellular transport;
CL63.Contig23_All	gi|41053770|ref|NP_957434.1|/0/ran-binding protein 3 [Danio rerio] &gt;gi|33115181|gb|AAH55272.1| Zgc:63485 [Danio rerio]	gi|41053769|ref|NM_201140.1|/1e-159/Danio rerio RAN binding protein 3a (ranbp3a), mRNA >gi|33115180|gb|BC055272.1| Danio rerio zgc:63485, mRNA (cDNA clone MGC:63485 IMAGE:2602298), complete cds	sp|Q4R4T9|RANB3_MACFA/2e-119/Ran-binding protein 3 OS=Macaca fascicularis GN=RANBP3 PE=2 SV=1	mze:101472452/4e-140/ranbp3; RAN binding protein 3; K15304 Ran-binding protein 3	NA	SM00160/5.0E-9/Ran-binding domain	biological_process:GO:0046907//intracellular transport;
CL63.Contig24_All	gi|41053770|ref|NP_957434.1|/0/ran-binding protein 3 [Danio rerio] &gt;gi|33115181|gb|AAH55272.1| Zgc:63485 [Danio rerio]	gi|41053769|ref|NM_201140.1|/0.0/Danio rerio RAN binding protein 3a (ranbp3a), mRNA >gi|33115180|gb|BC055272.1| Danio rerio zgc:63485, mRNA (cDNA clone MGC:63485 IMAGE:2602298), complete cds	sp|Q4R4T9|RANB3_MACFA/2e-127/Ran-binding protein 3 OS=Macaca fascicularis GN=RANBP3 PE=2 SV=1	ola:101171528/6e-150/ranbp3; RAN binding protein 3; K15304 Ran-binding protein 3	SPBC1773.07c/2e-06/---	PS50196/16.101/Ran binding domain type 1 profile.	biological_process:GO:0046907//intracellular transport;
CL63.Contig25_All	gi|41053770|ref|NP_957434.1|/0/ran-binding protein 3 [Danio rerio] &gt;gi|33115181|gb|AAH55272.1| Zgc:63485 [Danio rerio]	gi|41053769|ref|NM_201140.1|/1e-155/Danio rerio RAN binding protein 3a (ranbp3a), mRNA >gi|33115180|gb|BC055272.1| Danio rerio zgc:63485, mRNA (cDNA clone MGC:63485 IMAGE:2602298), complete cds	sp|Q4R4T9|RANB3_MACFA/8e-122/Ran-binding protein 3 OS=Macaca fascicularis GN=RANBP3 PE=2 SV=1	ola:101171528/2e-144/ranbp3; RAN binding protein 3; K15304 Ran-binding protein 3	NA	PS50196/16.358/Ran binding domain type 1 profile.	biological_process:GO:0046907//intracellular transport;
CL63.Contig26_All	gi|325296929|ref|NP_001013321.2|/4.51549e-37/lysosomal amino acid transporter 1 homolog [Danio rerio]	gi|325296928|ref|NM_001013303.2|/1e-58/Danio rerio PQ loop repeat containing 2 (pqlc2), mRNA	sp|Q5ZJX0|LAAT1_CHICK/1e-25/Lysosomal amino acid transporter 1 homolog OS=Gallus gallus GN=PQLC2 PE=2 SV=1	tsp:Tsp_01302/2e-10/tRNA-dihydrouridine synthase 2; K05543 tRNA-dihydrouridine synthase 2 [EC:1.3.1.91]	NA	PTHR16201:SF36/1.3E-38/--	NA
CL64.Contig1_All	gi|528500374|ref|XP_689054.3|/0/PREDICTED: platelet-derived growth factor C [Danio rerio]	gi|71274037|emb|CR456621.10|/1e-103/Zebrafish DNA sequence from clone DKEY-37G16 in linkage group 14, complete sequence	sp|Q9I946|PDGFC_CHICK/1e-138/Platelet-derived growth factor C OS=Gallus gallus GN=PDGFC PE=2 SV=1	dre:560564/0.0/pdgfc; platelet derived growth factor C; K04363 platelet-derived growth factor receptor alpha [EC:2.7.10.1]; K05089 platelet-derived growth factor receptor beta [EC:2.7.10.1]; K05450 platelet derived growth factor C/D	NA	PS50278/12.151/Platelet-derived growth factor (PDGF) family profile.	NA
CL64.Contig2_All	gi|528500374|ref|XP_689054.3|/1.27934e-99/PREDICTED: platelet-derived growth factor C [Danio rerio]	gi|71534196|emb|CR847496.7|/2e-57/Zebrafish DNA sequence from clone CH211-203D1 in linkage group 14, complete sequence	sp|A8WCC4|PDGFC_GECJA/6e-77/Platelet-derived growth factor C OS=Gecko japonicus GN=PDGFC PE=2 SV=1	dre:560564/2e-100/pdgfc; platelet derived growth factor C; K04363 platelet-derived growth factor receptor alpha [EC:2.7.10.1]; K05089 platelet-derived growth factor receptor beta [EC:2.7.10.1]; K05450 platelet derived growth factor C/D	NA	PTHR10127:SF570/1.3E-83/--	NA
CL65.Contig1_All	gi|528512520|ref|XP_005160976.1|/7.81233e-130/PREDICTED: elongation factor 1-delta isoform X3 [Danio rerio]	gi|134026325|gb|BC134997.1|/1e-141/Danio rerio elongation factor-1, delta, b, mRNA (cDNA clone MGC:162459 IMAGE:7163240), complete cds	sp|P53787|EF1D_RABIT/9e-96/Elongation factor 1-delta OS=Oryctolagus cuniculus GN=EEF1D PE=2 SV=1	dre:560745/8e-130/eef1db, eef1d, im:7233939, si:dkey-235d18.4, wu:fa14f09, zgc:114052; eukaryotic translation elongation factor 1 delta b (guanine nucleotide exchange protein); K15410 elongation factor 1-delta	SPCC1450.04/3e-43/---	PTHR11595:SF20/1.2E-175/--	biological_process:GO:0006414//translational elongation;cellular_component:GO:0005853//eukaryotic translation elongation factor 1 complex;molecular_function:GO:0003746//translation elongation factor activity;
CL65.Contig2_All	gi|528512518|ref|XP_005160975.1|/1.35717e-14/PREDICTED: elongation factor 1-delta isoform X2 [Danio rerio]	gi|134026325|gb|BC134997.1|/3e-63/Danio rerio elongation factor-1, delta, b, mRNA (cDNA clone MGC:162459 IMAGE:7163240), complete cds	sp|P29693|EF1D_XENLA/5e-15/Elongation factor 1-delta OS=Xenopus laevis GN=eef1d PE=1 SV=1	dre:560745/2e-15/eef1db, eef1d, im:7233939, si:dkey-235d18.4, wu:fa14f09, zgc:114052; eukaryotic translation elongation factor 1 delta b (guanine nucleotide exchange protein); K15410 elongation factor 1-delta	SPCC1450.04/5e-08/---	NA	biological_process:GO:0006414//translational elongation;cellular_component:GO:0005853//eukaryotic translation elongation factor 1 complex;molecular_function:GO:0003746//translation elongation factor activity;
CL65.Contig3_All	gi|528512520|ref|XP_005160976.1|/3.33193e-130/PREDICTED: elongation factor 1-delta isoform X3 [Danio rerio]	gi|134026325|gb|BC134997.1|/1e-139/Danio rerio elongation factor-1, delta, b, mRNA (cDNA clone MGC:162459 IMAGE:7163240), complete cds	sp|P53787|EF1D_RABIT/4e-96/Elongation factor 1-delta OS=Oryctolagus cuniculus GN=EEF1D PE=2 SV=1	dre:560745/3e-130/eef1db, eef1d, im:7233939, si:dkey-235d18.4, wu:fa14f09, zgc:114052; eukaryotic translation elongation factor 1 delta b (guanine nucleotide exchange protein); K15410 elongation factor 1-delta	SPCC1450.04/1e-43/---	PF10587/1.7E-10/Eukaryotic elongation factor 1 beta central acidic region	biological_process:GO:0006414//translational elongation;cellular_component:GO:0005853//eukaryotic translation elongation factor 1 complex;molecular_function:GO:0003746//translation elongation factor activity;
CL66.Contig1_All	gi|657525122|ref|XP_008279446.1|/9.66086e-45/PREDICTED: thioredoxin-interacting protein-like [Stegastes partitus]	gi|56692118|emb|BX927224.10|/1e-108/Zebrafish DNA sequence from clone CH211-278C2 in linkage group 19, complete sequence	sp|Q8BG60|TXNIP_MOUSE/2e-35/Thioredoxin-interacting protein OS=Mus musculus GN=Txnip PE=1 SV=1	NA	NA	PTHR11188:SF14/2.5E-63/--	NA
CL66.Contig2_All	gi|642073827|emb|CDQ87906.1|/1.76821e-06/unnamed protein product [Oncorhynchus mykiss]	gi|56692118|emb|BX927224.10|/2e-15/Zebrafish DNA sequence from clone CH211-278C2 in linkage group 19, complete sequence	NA	NA	NA	NA	NA
CL66.Contig3_All	gi|41056117|ref|NP_956381.1|/2.99536e-73/thioredoxin interacting protein a [Danio rerio] &gt;gi|29437251|gb|AAH49493.1| Thioredoxin interacting protein [Danio rerio] &gt;gi|45501352|gb|AAH67376.1| Txnip protein [Danio rerio]	gi|41056116|ref|NM_200087.1|/0.0/Danio rerio thioredoxin interacting protein a (txnipa), mRNA >gi|29437250|gb|BC049493.1| Danio rerio thioredoxin interacting protein, mRNA (cDNA clone MGC:56579 IMAGE:5914947), complete cds	sp|Q5R811|TXNIP_PONAB/2e-31/Thioredoxin-interacting protein OS=Pongo abelii GN=TXNIP PE=2 SV=1	NA	NA	NA	NA
CL66.Contig4_All	gi|41056117|ref|NP_956381.1|/0/thioredoxin interacting protein a [Danio rerio] &gt;gi|29437251|gb|AAH49493.1| Thioredoxin interacting protein [Danio rerio] &gt;gi|45501352|gb|AAH67376.1| Txnip protein [Danio rerio]	gi|41056116|ref|NM_200087.1|/0.0/Danio rerio thioredoxin interacting protein a (txnipa), mRNA >gi|29437250|gb|BC049493.1| Danio rerio thioredoxin interacting protein, mRNA (cDNA clone MGC:56579 IMAGE:5914947), complete cds	sp|Q2HY40|TXNIP_PIG/2e-129/Thioredoxin-interacting protein OS=Sus scrofa GN=TXNIP PE=2 SV=1	NA	NA	PF02752/3.8E-15/Arrestin (or S-antigen), C-terminal domain	NA
CL66.Contig5_All	gi|41056117|ref|NP_956381.1|/0/thioredoxin interacting protein a [Danio rerio] &gt;gi|29437251|gb|AAH49493.1| Thioredoxin interacting protein [Danio rerio] &gt;gi|45501352|gb|AAH67376.1| Txnip protein [Danio rerio]	gi|41056116|ref|NM_200087.1|/0.0/Danio rerio thioredoxin interacting protein a (txnipa), mRNA >gi|29437250|gb|BC049493.1| Danio rerio thioredoxin interacting protein, mRNA (cDNA clone MGC:56579 IMAGE:5914947), complete cds	sp|Q2HY40|TXNIP_PIG/1e-131/Thioredoxin-interacting protein OS=Sus scrofa GN=TXNIP PE=2 SV=1	NA	NA	PTHR11188/9.3E-260/--	NA
CL66.Contig6_All	gi|597782435|ref|XP_007254761.1|/8.44484e-07/PREDICTED: thioredoxin-interacting protein-like [Astyanax mexicanus]	gi|56692118|emb|BX927224.10|/8e-16/Zebrafish DNA sequence from clone CH211-278C2 in linkage group 19, complete sequence	NA	NA	NA	NA	NA
CL66.Contig7_All	gi|584017438|ref|XP_006803456.1|/2.69609e-14/PREDICTED: thioredoxin-interacting protein-like [Neolamprologus brichardi]	gi|56692118|emb|BX927224.10|/2e-13/Zebrafish DNA sequence from clone CH211-278C2 in linkage group 19, complete sequence	NA	NA	NA	NA	NA
CL66.Contig8_All	gi|597782435|ref|XP_007254761.1|/6.40316e-08/PREDICTED: thioredoxin-interacting protein-like [Astyanax mexicanus]	gi|56692118|emb|BX927224.10|/2e-18/Zebrafish DNA sequence from clone CH211-278C2 in linkage group 19, complete sequence	NA	NA	NA	NA	NA
CL66.Contig9_All	NA	gi|56692118|emb|BX927224.10|/1e-18/Zebrafish DNA sequence from clone CH211-278C2 in linkage group 19, complete sequence	NA	NA	NA	NA	NA
CL66.Contig10_All	gi|41056117|ref|NP_956381.1|/1.13155e-69/thioredoxin interacting protein a [Danio rerio] &gt;gi|29437251|gb|AAH49493.1| Thioredoxin interacting protein [Danio rerio] &gt;gi|45501352|gb|AAH67376.1| Txnip protein [Danio rerio]	gi|45501351|gb|BC067376.1|/0.0/Danio rerio thioredoxin interacting protein, mRNA (cDNA clone MGC:76927 IMAGE:6524556), complete cds	sp|Q7TPQ9|ARRD3_MOUSE/4e-21/Arrestin domain-containing protein 3 OS=Mus musculus GN=Arrdc3 PE=2 SV=1	NA	NA	NA	NA
CL66.Contig11_All	gi|41056117|ref|NP_956381.1|/0/thioredoxin interacting protein a [Danio rerio] &gt;gi|29437251|gb|AAH49493.1| Thioredoxin interacting protein [Danio rerio] &gt;gi|45501352|gb|AAH67376.1| Txnip protein [Danio rerio]	gi|41056116|ref|NM_200087.1|/0.0/Danio rerio thioredoxin interacting protein a (txnipa), mRNA >gi|29437250|gb|BC049493.1| Danio rerio thioredoxin interacting protein, mRNA (cDNA clone MGC:56579 IMAGE:5914947), complete cds	sp|Q2HY40|TXNIP_PIG/2e-129/Thioredoxin-interacting protein OS=Sus scrofa GN=TXNIP PE=2 SV=1	NA	NA	PF00339/3.1E-18/Arrestin (or S-antigen), N-terminal domain	NA
CL66.Contig12_All	gi|41056117|ref|NP_956381.1|/0/thioredoxin interacting protein a [Danio rerio] &gt;gi|29437251|gb|AAH49493.1| Thioredoxin interacting protein [Danio rerio] &gt;gi|45501352|gb|AAH67376.1| Txnip protein [Danio rerio]	gi|41056116|ref|NM_200087.1|/0.0/Danio rerio thioredoxin interacting protein a (txnipa), mRNA >gi|29437250|gb|BC049493.1| Danio rerio thioredoxin interacting protein, mRNA (cDNA clone MGC:56579 IMAGE:5914947), complete cds	sp|Q2HY40|TXNIP_PIG/3e-130/Thioredoxin-interacting protein OS=Sus scrofa GN=TXNIP PE=2 SV=1	NA	NA	PF02752/8.7E-15/Arrestin (or S-antigen), C-terminal domain	NA
CL66.Contig13_All	gi|41056117|ref|NP_956381.1|/0/thioredoxin interacting protein a [Danio rerio] &gt;gi|29437251|gb|AAH49493.1| Thioredoxin interacting protein [Danio rerio] &gt;gi|45501352|gb|AAH67376.1| Txnip protein [Danio rerio]	gi|41056116|ref|NM_200087.1|/0.0/Danio rerio thioredoxin interacting protein a (txnipa), mRNA >gi|29437250|gb|BC049493.1| Danio rerio thioredoxin interacting protein, mRNA (cDNA clone MGC:56579 IMAGE:5914947), complete cds	sp|Q2HY40|TXNIP_PIG/2e-129/Thioredoxin-interacting protein OS=Sus scrofa GN=TXNIP PE=2 SV=1	NA	NA	PTHR11188:SF14/2.1E-262/--	NA
CL66.Contig14_All	gi|41056117|ref|NP_956381.1|/0/thioredoxin interacting protein a [Danio rerio] &gt;gi|29437251|gb|AAH49493.1| Thioredoxin interacting protein [Danio rerio] &gt;gi|45501352|gb|AAH67376.1| Txnip protein [Danio rerio]	gi|41056116|ref|NM_200087.1|/0.0/Danio rerio thioredoxin interacting protein a (txnipa), mRNA >gi|29437250|gb|BC049493.1| Danio rerio thioredoxin interacting protein, mRNA (cDNA clone MGC:56579 IMAGE:5914947), complete cds	sp|Q2HY40|TXNIP_PIG/2e-129/Thioredoxin-interacting protein OS=Sus scrofa GN=TXNIP PE=2 SV=1	NA	NA	PTHR11188/1.2E-264/--	NA
CL67.Contig1_All	gi|524948024|ref|XP_005074060.1|/5.6143e-28/PREDICTED: LOW QUALITY PROTEIN: ras-related protein Rab-6A [Mesocricetus auratus]	gi|163915526|gb|BC157379.1|/2e-78/Danio rerio RAB6A, member RAS oncogene family, mRNA (cDNA clone MGC:174132 IMAGE:8104814), complete cds	sp|P61294|RAB6B_MOUSE/2e-28/Ras-related protein Rab-6B OS=Mus musculus GN=Rab6b PE=1 SV=1	xma:102226769/2e-27/ras-related protein Rab-6A-like; K07893 Ras-related protein Rab-6A	NA	PTHR24073:SF421/7.7E-43/--	biological_process:GO:0007264//small GTPase mediated signal transduction;GO:0015031//protein transport;molecular_function:GO:0005525//GTP binding;
CL67.Contig2_All	gi|524948024|ref|XP_005074060.1|/7.08809e-28/PREDICTED: LOW QUALITY PROTEIN: ras-related protein Rab-6A [Mesocricetus auratus]	gi|47550804|ref|NM_214765.1|/1e-80/Danio rerio RAB6A, member RAS oncogene family (rab6a), mRNA >gi|27881932|gb|BC044491.1| Danio rerio RAB6A, member RAS oncogene family, mRNA (cDNA clone MGC:55788 IMAGE:3817359), complete cds	sp|P61294|RAB6B_MOUSE/2e-28/Ras-related protein Rab-6B OS=Mus musculus GN=Rab6b PE=1 SV=1	xma:102226769/2e-27/ras-related protein Rab-6A-like; K07893 Ras-related protein Rab-6A	NA	PF00071/2.5E-13/Ras family	biological_process:GO:0007264//small GTPase mediated signal transduction;GO:0015031//protein transport;molecular_function:GO:0005525//GTP binding;
CL67.Contig3_All	gi|524948024|ref|XP_005074060.1|/6.92515e-28/PREDICTED: LOW QUALITY PROTEIN: ras-related protein Rab-6A [Mesocricetus auratus]	gi|163915526|gb|BC157379.1|/4e-83/Danio rerio RAB6A, member RAS oncogene family, mRNA (cDNA clone MGC:174132 IMAGE:8104814), complete cds	sp|P61294|RAB6B_MOUSE/2e-28/Ras-related protein Rab-6B OS=Mus musculus GN=Rab6b PE=1 SV=1	xma:102226769/2e-27/ras-related protein Rab-6A-like; K07893 Ras-related protein Rab-6A	NA	NA	biological_process:GO:0007264//small GTPase mediated signal transduction;GO:0015031//protein transport;molecular_function:GO:0005525//GTP binding;
CL68.Contig1_All	gi|688588169|ref|XP_009290009.1|/0/PREDICTED: uncharacterized protein LOC103908834 [Danio rerio] &gt;gi|688588172|ref|XP_009290010.1| PREDICTED: uncharacterized protein LOC103908834 [Danio rerio]	gi|126363108|emb|CT971502.5|/3e-15/Zebrafish DNA sequence from clone CH73-34C15 in linkage group 17, complete sequence	sp|P20825|POL2_DROME/7e-82/Retrovirus-related Pol polyprotein from transposon 297 OS=Drosophila melanogaster GN=pol PE=4 SV=1	pxy:105386838/2e-70/uncharacterized LOC105386838; K14401 cleavage and polyadenylation specificity factor subunit 1	YIL082w-a_2/2e-71/---	PTHR10178/3.2E-40/--	NA
CL68.Contig2_All	gi|688588169|ref|XP_009290009.1|/0/PREDICTED: uncharacterized protein LOC103908834 [Danio rerio] &gt;gi|688588172|ref|XP_009290010.1| PREDICTED: uncharacterized protein LOC103908834 [Danio rerio]	gi|126363108|emb|CT971502.5|/9e-15/Zebrafish DNA sequence from clone CH73-34C15 in linkage group 17, complete sequence	sp|P20825|POL2_DROME/1e-81/Retrovirus-related Pol polyprotein from transposon 297 OS=Drosophila melanogaster GN=pol PE=4 SV=1	pxy:105386838/7e-70/uncharacterized LOC105386838; K14401 cleavage and polyadenylation specificity factor subunit 1	YIL082w-a_2/6e-71/---	PF00078/3.4E-17/Reverse transcriptase (RNA-dependent DNA polymerase)	NA
CL69.Contig1_All	gi|292624089|ref|XP_686736.3|/0/PREDICTED: transcription factor 19 [Danio rerio] &gt;gi|688599017|ref|XP_009292336.1| PREDICTED: transcription factor 19 [Danio rerio]	gi|375219102|gb|JN761393.1|/4e-45/Cyprinus carpio clone 685241 microsatellite sequence	sp|Q7YR48|TCF19_PANTR/2e-34/Transcription factor 19 OS=Pan troglodytes GN=TCF19 PE=3 SV=1	xma:102226495/8e-06/serine/arginine repetitive matrix protein 2-like; K13172 serine/arginine repetitive matrix protein 2	NA	PTHR15464:SF1/2.4E-79/--	NA
CL69.Contig2_All	gi|292624089|ref|XP_686736.3|/0/PREDICTED: transcription factor 19 [Danio rerio] &gt;gi|688599017|ref|XP_009292336.1| PREDICTED: transcription factor 19 [Danio rerio]	gi|375219102|gb|JN761393.1|/2e-45/Cyprinus carpio clone 685241 microsatellite sequence	sp|Q9TSV4|TCF19_PIG/2e-34/Transcription factor 19 OS=Sus scrofa GN=TCF19 PE=3 SV=1	mze:101484312/9e-11/lysine-specific demethylase 5B-B-like; K11446 histone demethylase JARID1 [EC:1.14.11.-]	NA	PTHR15464/7.1E-81/--	NA
CL69.Contig3_All	gi|292624089|ref|XP_686736.3|/0/PREDICTED: transcription factor 19 [Danio rerio] &gt;gi|688599017|ref|XP_009292336.1| PREDICTED: transcription factor 19 [Danio rerio]	gi|139948732|ref|NM_001083841.1|/0.0/Danio rerio pantothenate kinase 1b (pank1b), mRNA >gi|124481664|gb|BC133149.1| Danio rerio pantothenate kinase 1b, mRNA (cDNA clone MGC:158746 IMAGE:7440301), complete cds	sp|Q8TE04|PANK1_HUMAN/0.0/Pantothenate kinase 1 OS=Homo sapiens GN=PANK1 PE=1 SV=2	dre:565059/0.0/pank1b, im:7149302, wu:fb51a11, zgc:158746; pantothenate kinase 1b (EC:2.7.1.33); K09680 type II pantothenate kinase [EC:2.7.1.33]	SPBC4B4.01c/2e-50/---	SM00240/3.8E-7/Forkhead associated domain	biological_process:GO:0015937//coenzyme A biosynthetic process;molecular_function:GO:0005524//ATP binding;GO:0004594//pantothenate kinase activity;
CL69.Contig4_All	gi|292624089|ref|XP_686736.3|/0/PREDICTED: transcription factor 19 [Danio rerio] &gt;gi|688599017|ref|XP_009292336.1| PREDICTED: transcription factor 19 [Danio rerio]	gi|156616335|ref|NM_001102622.1|/2e-46/Danio rerio zgc:171713 (zgc:171713), mRNA >gi|152012689|gb|BC150385.1| Danio rerio zgc:171713, mRNA (cDNA clone MGC:171713 IMAGE:7925709), complete cds	sp|P27701|CD82_HUMAN/9e-35/CD82 antigen OS=Homo sapiens GN=CD82 PE=1 SV=1	cmk:103190437/3e-39/cd82; CD82 molecule; K06509 CD82 antigen	NA	PS50006/17.042/Forkhead-associated (FHA) domain profile.	NA
CL69.Contig5_All	gi|292624089|ref|XP_686736.3|/0/PREDICTED: transcription factor 19 [Danio rerio] &gt;gi|688599017|ref|XP_009292336.1| PREDICTED: transcription factor 19 [Danio rerio]	gi|375219102|gb|JN761393.1|/1e-39/Cyprinus carpio clone 685241 microsatellite sequence	sp|Q7YR48|TCF19_PANTR/3e-37/Transcription factor 19 OS=Pan troglodytes GN=TCF19 PE=3 SV=1	mze:101484312/2e-10/lysine-specific demethylase 5B-B-like; K11446 histone demethylase JARID1 [EC:1.14.11.-]	NA	PTHR15464:SF1/4.4E-82/--	NA
CL69.Contig6_All	NA	gi|390538403|gb|JQ315116.1|/5e-19/Oplegnathus fasciatus caspase 3 gene, complete cds	NA	NA	NA	NA	NA
CL69.Contig7_All	NA	gi|498828283|gb|KC465118.1|/9e-29/Hypophthalmichthys nobilis microsatellite Arsd249 sequence	NA	NA	NA	NA	NA
CL69.Contig8_All	gi|292624089|ref|XP_686736.3|/0/PREDICTED: transcription factor 19 [Danio rerio] &gt;gi|688599017|ref|XP_009292336.1| PREDICTED: transcription factor 19 [Danio rerio]	gi|375219102|gb|JN761393.1|/3e-49/Cyprinus carpio clone 685241 microsatellite sequence	sp|Q9TSV4|TCF19_PIG/2e-30/Transcription factor 19 OS=Sus scrofa GN=TCF19 PE=3 SV=1	mze:101484312/2e-11/lysine-specific demethylase 5B-B-like; K11446 histone demethylase JARID1 [EC:1.14.11.-]	NA	PS50006/17.042/Forkhead-associated (FHA) domain profile.	NA
CL69.Contig9_All	gi|292624089|ref|XP_686736.3|/9.18249e-32/PREDICTED: transcription factor 19 [Danio rerio] &gt;gi|688599017|ref|XP_009292336.1| PREDICTED: transcription factor 19 [Danio rerio]	gi|148362130|gb|EF427381.1|/1e-13/Salmo salar clone BAC CHORI214-30C23, complete sequence	sp|Q99KJ5|TCF19_MOUSE/2e-10/Transcription factor 19-like protein OS=Mus musculus GN=Tcf19 PE=2 SV=1	NA	NA	PTHR15464/7.4E-20/--	NA
CL69.Contig10_All	gi|292624089|ref|XP_686736.3|/0/PREDICTED: transcription factor 19 [Danio rerio] &gt;gi|688599017|ref|XP_009292336.1| PREDICTED: transcription factor 19 [Danio rerio]	gi|375219102|gb|JN761393.1|/5e-45/Cyprinus carpio clone 685241 microsatellite sequence	sp|Q9TSV4|TCF19_PIG/6e-32/Transcription factor 19 OS=Sus scrofa GN=TCF19 PE=3 SV=1	mze:101484312/6e-11/lysine-specific demethylase 5B-B-like; K11446 histone demethylase JARID1 [EC:1.14.11.-]	NA	PS50006/17.042/Forkhead-associated (FHA) domain profile.	NA
CL69.Contig11_All	gi|292624089|ref|XP_686736.3|/0/PREDICTED: transcription factor 19 [Danio rerio] &gt;gi|688599017|ref|XP_009292336.1| PREDICTED: transcription factor 19 [Danio rerio]	gi|375219102|gb|JN761393.1|/8e-53/Cyprinus carpio clone 685241 microsatellite sequence	sp|Q9TSV4|TCF19_PIG/2e-37/Transcription factor 19 OS=Sus scrofa GN=TCF19 PE=3 SV=1	mze:101484312/7e-11/lysine-specific demethylase 5B-B-like; K11446 histone demethylase JARID1 [EC:1.14.11.-]	NA	PS50006/17.042/Forkhead-associated (FHA) domain profile.	NA
CL69.Contig12_All	gi|292624089|ref|XP_686736.3|/0/PREDICTED: transcription factor 19 [Danio rerio] &gt;gi|688599017|ref|XP_009292336.1| PREDICTED: transcription factor 19 [Danio rerio]	gi|375219102|gb|JN761393.1|/2e-45/Cyprinus carpio clone 685241 microsatellite sequence	sp|Q9TSV4|TCF19_PIG/5e-30/Transcription factor 19 OS=Sus scrofa GN=TCF19 PE=3 SV=1	mze:101484312/7e-11/lysine-specific demethylase 5B-B-like; K11446 histone demethylase JARID1 [EC:1.14.11.-]	NA	PS50006/17.042/Forkhead-associated (FHA) domain profile.	NA
CL69.Contig13_All	gi|597766972|ref|XP_007247351.1|/0/PREDICTED: biotin--protein ligase isoform X1 [Astyanax mexicanus]	gi|141796814|gb|BC139504.1|/1e-126/Danio rerio holocarboxylase synthetase (biotin-(proprionyl-Coenzyme A-carboxylase (ATP-hydrolysing)) ligase), mRNA (cDNA clone IMAGE:8797916), partial cds	sp|P50747|BPL1_HUMAN/6e-180/Biotin--protein ligase OS=Homo sapiens GN=HLCS PE=1 SV=1	mze:101470218/0.0/hlcs; holocarboxylase synthetase (biotin-(proprionyl-CoA-carboxylase (ATP-hydrolysing)) ligase); K01942 biotin--protein ligase [EC:6.3.4.9 6.3.4.10 6.3.4.11 6.3.4.15]	SPBC30D10.07c_2/2e-35/---	PTHR12835/3.6E-236/--	NA
CL69.Contig14_All	gi|597766972|ref|XP_007247351.1|/0/PREDICTED: biotin--protein ligase isoform X1 [Astyanax mexicanus]	gi|141796814|gb|BC139504.1|/1e-119/Danio rerio holocarboxylase synthetase (biotin-(proprionyl-Coenzyme A-carboxylase (ATP-hydrolysing)) ligase), mRNA (cDNA clone IMAGE:8797916), partial cds	sp|P50747|BPL1_HUMAN/7e-174/Biotin--protein ligase OS=Homo sapiens GN=HLCS PE=1 SV=1	mze:101470218/0.0/hlcs; holocarboxylase synthetase (biotin-(proprionyl-CoA-carboxylase (ATP-hydrolysing)) ligase); K01942 biotin--protein ligase [EC:6.3.4.9 6.3.4.10 6.3.4.11 6.3.4.15]	SPBC30D10.07c_2/3e-31/---	PF03099/1.9E-16/Biotin/lipoate A/B protein ligase family	NA
CL69.Contig15_All	gi|292624089|ref|XP_686736.3|/0/PREDICTED: transcription factor 19 [Danio rerio] &gt;gi|688599017|ref|XP_009292336.1| PREDICTED: transcription factor 19 [Danio rerio]	gi|375219102|gb|JN761393.1|/7e-47/Cyprinus carpio clone 685241 microsatellite sequence	sp|Q9TSV4|TCF19_PIG/5e-37/Transcription factor 19 OS=Sus scrofa GN=TCF19 PE=3 SV=1	mze:101484312/2e-12/lysine-specific demethylase 5B-B-like; K11446 histone demethylase JARID1 [EC:1.14.11.-]	NA	PTHR15464:SF1/5.3E-83/--	NA
CL69.Contig16_All	gi|292624089|ref|XP_686736.3|/0/PREDICTED: transcription factor 19 [Danio rerio] &gt;gi|688599017|ref|XP_009292336.1| PREDICTED: transcription factor 19 [Danio rerio]	gi|375219102|gb|JN761393.1|/3e-43/Cyprinus carpio clone 685241 microsatellite sequence	sp|Q9TSV4|TCF19_PIG/2e-36/Transcription factor 19 OS=Sus scrofa GN=TCF19 PE=3 SV=1	xma:102227719/2e-62/biotin--protein ligase-like; K01942 biotin--protein ligase [EC:6.3.4.9 6.3.4.10 6.3.4.11 6.3.4.15]	NA	PF00498/5.3E-15/FHA domain	NA
CL69.Contig17_All	gi|597766972|ref|XP_007247351.1|/0/PREDICTED: biotin--protein ligase isoform X1 [Astyanax mexicanus]	gi|141796814|gb|BC139504.1|/1e-126/Danio rerio holocarboxylase synthetase (biotin-(proprionyl-Coenzyme A-carboxylase (ATP-hydrolysing)) ligase), mRNA (cDNA clone IMAGE:8797916), partial cds	sp|P50747|BPL1_HUMAN/2e-160/Biotin--protein ligase OS=Homo sapiens GN=HLCS PE=1 SV=1	mze:101470218/0.0/hlcs; holocarboxylase synthetase (biotin-(proprionyl-CoA-carboxylase (ATP-hydrolysing)) ligase); K01942 biotin--protein ligase [EC:6.3.4.9 6.3.4.10 6.3.4.11 6.3.4.15]	SPBC30D10.07c_2/3e-26/---	PTHR12835/2.8E-207/--	NA
CL69.Contig18_All	gi|688572927|ref|XP_002663496.4|/2.3417e-74/PREDICTED: biotin--protein ligase, partial [Danio rerio]	gi|159154969|gb|BC154426.1|/2e-33/Danio rerio holocarboxylase synthetase (biotin-(proprionyl-Coenzyme A-carboxylase (ATP-hydrolysing)) ligase), mRNA (cDNA clone IMAGE:2642778), partial cds	sp|P50747|BPL1_HUMAN/7e-22/Biotin--protein ligase OS=Homo sapiens GN=HLCS PE=1 SV=1	dre:337784/4e-75/hlcs, est269366, ig:est269366, im:6962365; holocarboxylase synthetase (biotin-(proprionyl-CoA-carboxylase (ATP-hydrolysing)) ligase); K01942 biotin--protein ligase [EC:6.3.4.9 6.3.4.10 6.3.4.11 6.3.4.15]	NA	NA	NA
CL69.Contig19_All	NA	NA	NA	NA	NA	NA	NA
CL70.Contig1_All	gi|657571631|ref|XP_008289394.1|/2.39061e-31/PREDICTED: pre-B-cell leukemia transcription factor 4 isoform X1 [Stegastes partitus]	gi|92445156|gb|BC049299.1|/1e-145/Danio rerio cDNA clone IMAGE:5914772, **** WARNING: chimeric clone ****	sp|B4F6V6|PBX1_XENTR/3e-07/Pre-B-cell leukemia transcription factor 1 OS=Xenopus tropicalis GN=pbx1 PE=2 SV=1	mze:101483987/4e-31/pbx4; pre-B-cell leukemia homeobox 4; K09355 pre-B-cell leukemia transcription factor 1	NA	NA	NA
CL70.Contig2_All	gi|657571635|ref|XP_008289396.1|/0/PREDICTED: pre-B-cell leukemia transcription factor 4 isoform X3 [Stegastes partitus]	gi|190337823|gb|BC162106.1|/0.0/Danio rerio pre-B-cell leukemia transcription factor 4, mRNA (cDNA clone MGC:193573 IMAGE:9037705), complete cds	sp|P41778|PBX1_MOUSE/1e-166/Pre-B-cell leukemia transcription factor 1 OS=Mus musculus GN=Pbx1 PE=1 SV=2	xma:102234948/0.0/pre-B-cell leukemia transcription factor 1-like; K09355 pre-B-cell leukemia transcription factor 1	NA	PF03792/9.5E-103/PBC domain	NA
CL70.Contig3_All	NA	gi|375234394|gb|JN776686.1|/0.0/Cyprinus carpio clone 883193 microsatellite sequence	NA	NA	NA	NA	NA
CL70.Contig4_All	gi|657571635|ref|XP_008289396.1|/0/PREDICTED: pre-B-cell leukemia transcription factor 4 isoform X3 [Stegastes partitus]	gi|190337823|gb|BC162106.1|/0.0/Danio rerio pre-B-cell leukemia transcription factor 4, mRNA (cDNA clone MGC:193573 IMAGE:9037705), complete cds	sp|P41778|PBX1_MOUSE/7e-167/Pre-B-cell leukemia transcription factor 1 OS=Mus musculus GN=Pbx1 PE=1 SV=2	mze:101483987/0.0/pbx4; pre-B-cell leukemia homeobox 4; K09355 pre-B-cell leukemia transcription factor 1	NA	PF03792/1.1E-102/PBC domain	NA
CL70.Contig5_All	NA	gi|375234394|gb|JN776686.1|/1e-126/Cyprinus carpio clone 883193 microsatellite sequence	NA	NA	NA	NA	NA
CL70.Contig6_All	NA	gi|375234394|gb|JN776686.1|/0.0/Cyprinus carpio clone 883193 microsatellite sequence	NA	NA	NA	NA	NA
CL70.Contig7_All	gi|597733608|ref|XP_007229115.1|/0/PREDICTED: pre-B-cell leukemia transcription factor 1-like isoform X3 [Astyanax mexicanus]	gi|190337823|gb|BC162106.1|/0.0/Danio rerio pre-B-cell leukemia transcription factor 4, mRNA (cDNA clone MGC:193573 IMAGE:9037705), complete cds	sp|P41778|PBX1_MOUSE/8e-166/Pre-B-cell leukemia transcription factor 1 OS=Mus musculus GN=Pbx1 PE=1 SV=2	xma:102234948/0.0/pre-B-cell leukemia transcription factor 1-like; K09355 pre-B-cell leukemia transcription factor 1	NA	PS00027/-/'Homeobox' domain signature.	NA
CL70.Contig8_All	gi|657571635|ref|XP_008289396.1|/0/PREDICTED: pre-B-cell leukemia transcription factor 4 isoform X3 [Stegastes partitus]	gi|190337823|gb|BC162106.1|/0.0/Danio rerio pre-B-cell leukemia transcription factor 4, mRNA (cDNA clone MGC:193573 IMAGE:9037705), complete cds	sp|P41778|PBX1_MOUSE/2e-166/Pre-B-cell leukemia transcription factor 1 OS=Mus musculus GN=Pbx1 PE=1 SV=2	mze:101483987/0.0/pbx4; pre-B-cell leukemia homeobox 4; K09355 pre-B-cell leukemia transcription factor 1	NA	PF03792/9.5E-103/PBC domain	NA
CL70.Contig9_All	gi|688568482|ref|XP_009302361.1|/1.27664e-109/PREDICTED: pre-B-cell leukemia transcription factor 3 isoform X5 [Danio rerio]	gi|190336645|gb|BC162483.1|/0.0/Danio rerio pre-B-cell leukemia transcription factor 3b, mRNA (cDNA clone MGC:193587 IMAGE:9038009), complete cds	sp|O35317|PBX3_MOUSE/1e-103/Pre-B-cell leukemia transcription factor 3 OS=Mus musculus GN=Pbx3 PE=2 SV=1	dre:58140/2e-110/pbx3b; pre-B-cell leukemia homeobox 3b; K15610 pre-B-cell leukemia transcription factor 3	NA	PF03792/8.4E-81/PBC domain	biological_process:GO:0006355//regulation of transcription, DNA-templated;cellular_component:GO:0005634//nucleus;molecular_function:GO:0043565//sequence-specific DNA binding;GO:0003700//sequence-specific DNA binding transcription factor activity;
CL70.Contig10_All	gi|597733608|ref|XP_007229115.1|/0/PREDICTED: pre-B-cell leukemia transcription factor 1-like isoform X3 [Astyanax mexicanus]	gi|190337823|gb|BC162106.1|/0.0/Danio rerio pre-B-cell leukemia transcription factor 4, mRNA (cDNA clone MGC:193573 IMAGE:9037705), complete cds	sp|P41778|PBX1_MOUSE/1e-165/Pre-B-cell leukemia transcription factor 1 OS=Mus musculus GN=Pbx1 PE=1 SV=2	xma:102234948/0.0/pre-B-cell leukemia transcription factor 1-like; K09355 pre-B-cell leukemia transcription factor 1	NA	PF03792/9.5E-103/PBC domain	NA
CL70.Contig11_All	gi|597733604|ref|XP_007229113.1|/0/PREDICTED: pre-B-cell leukemia transcription factor 1-like isoform X1 [Astyanax mexicanus]	gi|190337823|gb|BC162106.1|/0.0/Danio rerio pre-B-cell leukemia transcription factor 4, mRNA (cDNA clone MGC:193573 IMAGE:9037705), complete cds	sp|P41778|PBX1_MOUSE/9e-162/Pre-B-cell leukemia transcription factor 1 OS=Mus musculus GN=Pbx1 PE=1 SV=2	mze:101483987/0.0/pbx4; pre-B-cell leukemia homeobox 4; K09355 pre-B-cell leukemia transcription factor 1	NA	PF00046/2.5E-19/Homeobox domain	NA
CL70.Contig12_All	gi|542180286|ref|XP_005468768.1|/0/PREDICTED: pre-B-cell leukemia transcription factor 1-like isoform X2 [Oreochromis niloticus]	gi|190337823|gb|BC162106.1|/0.0/Danio rerio pre-B-cell leukemia transcription factor 4, mRNA (cDNA clone MGC:193573 IMAGE:9037705), complete cds	sp|P41778|PBX1_MOUSE/9e-162/Pre-B-cell leukemia transcription factor 1 OS=Mus musculus GN=Pbx1 PE=1 SV=2	mze:101483987/0.0/pbx4; pre-B-cell leukemia homeobox 4; K09355 pre-B-cell leukemia transcription factor 1	NA	PF00046/2.8E-19/Homeobox domain	NA
CL70.Contig13_All	gi|657571635|ref|XP_008289396.1|/0/PREDICTED: pre-B-cell leukemia transcription factor 4 isoform X3 [Stegastes partitus]	gi|190337823|gb|BC162106.1|/0.0/Danio rerio pre-B-cell leukemia transcription factor 4, mRNA (cDNA clone MGC:193573 IMAGE:9037705), complete cds	sp|P41778|PBX1_MOUSE/4e-167/Pre-B-cell leukemia transcription factor 1 OS=Mus musculus GN=Pbx1 PE=1 SV=2	mze:101483987/0.0/pbx4; pre-B-cell leukemia homeobox 4; K09355 pre-B-cell leukemia transcription factor 1	NA	PF03792/1.1E-102/PBC domain	NA
CL70.Contig14_All	gi|657571635|ref|XP_008289396.1|/0/PREDICTED: pre-B-cell leukemia transcription factor 4 isoform X3 [Stegastes partitus]	gi|190337823|gb|BC162106.1|/0.0/Danio rerio pre-B-cell leukemia transcription factor 4, mRNA (cDNA clone MGC:193573 IMAGE:9037705), complete cds	sp|P41778|PBX1_MOUSE/7e-167/Pre-B-cell leukemia transcription factor 1 OS=Mus musculus GN=Pbx1 PE=1 SV=2	mze:101483987/0.0/pbx4; pre-B-cell leukemia homeobox 4; K09355 pre-B-cell leukemia transcription factor 1	NA	PF03792/1.1E-102/PBC domain	NA
CL70.Contig15_All	gi|597733608|ref|XP_007229115.1|/6.23682e-166/PREDICTED: pre-B-cell leukemia transcription factor 1-like isoform X3 [Astyanax mexicanus]	gi|190337823|gb|BC162106.1|/0.0/Danio rerio pre-B-cell leukemia transcription factor 4, mRNA (cDNA clone MGC:193573 IMAGE:9037705), complete cds	sp|P40426|PBX3_HUMAN/3e-128/Pre-B-cell leukemia transcription factor 3 OS=Homo sapiens GN=PBX3 PE=1 SV=1	xma:102234948/4e-165/pre-B-cell leukemia transcription factor 1-like; K09355 pre-B-cell leukemia transcription factor 1	NA	PTHR11850:SF85/1.5E-90/--	NA
CL70.Contig16_All	gi|597743412|ref|XP_007233783.1|/1.08396e-48/PREDICTED: pre-B-cell leukemia transcription factor 2-like isoform X2 [Astyanax mexicanus]	gi|18859216|ref|NM_131612.1|/1e-100/Danio rerio pre-B-cell leukemia homeobox 2 (pbx2), mRNA >gi|7160797|emb|AJ245965.1| Danio rerio mRNA for pbxy homeodomain protein (pbxy gene)	sp|B3DM47|PBX2_XENTR/1e-48/Pre-B-cell leukemia transcription factor 2 OS=Xenopus tropicalis GN=pbx2 PE=2 SV=1	xma:102232352/7e-49/pre-B-cell leukemia transcription factor 2-like; K15609 pre-B-cell leukemia transcription factor 2	NA	PF00046/3.2E-5/Homeobox domain	biological_process:GO:0030901//midbrain development;GO:0006355//regulation of transcription, DNA-templated;GO:0060059//embryonic retina morphogenesis in camera-type eye;GO:0048741//skeletal muscle fiber development;cellular_component:GO:0005634//nucleus;molecular_function:GO:0043565//sequence-specific DNA binding;GO:0003700//sequence-specific DNA binding transcription factor activity;
CL70.Contig17_All	NA	gi|159883748|emb|CU302192.15|/1e-94/Zebrafish DNA sequence from clone DKEY-189E16 in linkage group 3, complete sequence	NA	NA	NA	NA	NA
CL70.Contig18_All	gi|657571631|ref|XP_008289394.1|/7.67774e-75/PREDICTED: pre-B-cell leukemia transcription factor 4 isoform X1 [Stegastes partitus]	gi|92445156|gb|BC049299.1|/0.0/Danio rerio cDNA clone IMAGE:5914772, **** WARNING: chimeric clone ****	sp|B4F6V6|PBX1_XENTR/8e-37/Pre-B-cell leukemia transcription factor 1 OS=Xenopus tropicalis GN=pbx1 PE=2 SV=1	mze:101483987/1e-74/pbx4; pre-B-cell leukemia homeobox 4; K09355 pre-B-cell leukemia transcription factor 1	NA	PTHR11850/8.9E-63/--	NA
CL71.Contig1_All	NA	gi|190358092|emb|CU539060.14|/5e-46/Zebrafish DNA sequence from clone CH73-174G11 in linkage group 14, complete sequence	NA	NA	NA	NA	NA
CL71.Contig2_All	NA	gi|190358092|emb|CU539060.14|/5e-51/Zebrafish DNA sequence from clone CH73-174G11 in linkage group 14, complete sequence	NA	NA	NA	NA	NA
CL72.Contig1_All	gi|41054287|ref|NP_956057.1|/0/RING finger protein 145 [Danio rerio] &gt;gi|82209693|sp|Q7ZWF4.1|RN145_DANRE RecName: Full=RING finger protein 145 [Danio rerio] &gt;gi|29437230|gb|AAH49437.1| Ring finger protein 145 [Danio rerio]	gi|41054286|ref|NM_199763.1|/0.0/Danio rerio ring finger protein 145b (rnf145b), mRNA >gi|29437229|gb|BC049437.1| Danio rerio ring finger protein 145, mRNA (cDNA clone MGC:56435 IMAGE:5612133), complete cds	sp|Q7ZWF4|RN145_DANRE/0.0/RING finger protein 145 OS=Danio rerio GN=rnf145 PE=2 SV=1	ame:408523/1e-61/Trc8, GB17484; TRC8 protein; K15703 E3 ubiquitin-protein ligase RNF139 [EC:2.3.2.27]	NA	PTHR12477/0.0/--	cellular_component:GO:0016021//integral component of membrane;molecular_function:GO:0008270//zinc ion binding;
CL72.Contig2_All	gi|41054287|ref|NP_956057.1|/0/RING finger protein 145 [Danio rerio] &gt;gi|82209693|sp|Q7ZWF4.1|RN145_DANRE RecName: Full=RING finger protein 145 [Danio rerio] &gt;gi|29437230|gb|AAH49437.1| Ring finger protein 145 [Danio rerio]	gi|41054286|ref|NM_199763.1|/0.0/Danio rerio ring finger protein 145b (rnf145b), mRNA >gi|29437229|gb|BC049437.1| Danio rerio ring finger protein 145, mRNA (cDNA clone MGC:56435 IMAGE:5612133), complete cds	sp|Q7ZWF4|RN145_DANRE/0.0/RING finger protein 145 OS=Danio rerio GN=rnf145 PE=2 SV=1	tgu:100218862/1e-62/RNF139; ring finger protein 139; K15703 E3 ubiquitin-protein ligase RNF139 [EC:2.3.2.27]	SPBC17D11.02c/7e-06/---	PF13639/8.5E-12/Ring finger domain	cellular_component:GO:0016021//integral component of membrane;molecular_function:GO:0008270//zinc ion binding;
CL72.Contig3_All	gi|41054287|ref|NP_956057.1|/0/RING finger protein 145 [Danio rerio] &gt;gi|82209693|sp|Q7ZWF4.1|RN145_DANRE RecName: Full=RING finger protein 145 [Danio rerio] &gt;gi|29437230|gb|AAH49437.1| Ring finger protein 145 [Danio rerio]	gi|41054286|ref|NM_199763.1|/0.0/Danio rerio ring finger protein 145b (rnf145b), mRNA >gi|29437229|gb|BC049437.1| Danio rerio ring finger protein 145, mRNA (cDNA clone MGC:56435 IMAGE:5612133), complete cds	sp|Q7ZWF4|RN145_DANRE/0.0/RING finger protein 145 OS=Danio rerio GN=rnf145 PE=2 SV=1	ame:408523/1e-61/Trc8, GB17484; TRC8 protein; K15703 E3 ubiquitin-protein ligase RNF139 [EC:2.3.2.27]	NA	PF13705/2.2E-172/TRC8 N-terminal domain	cellular_component:GO:0016021//integral component of membrane;molecular_function:GO:0008270//zinc ion binding;
CL72.Contig4_All	NA	gi|41054286|ref|NM_199763.1|/3e-45/Danio rerio ring finger protein 145b (rnf145b), mRNA >gi|29437229|gb|BC049437.1| Danio rerio ring finger protein 145, mRNA (cDNA clone MGC:56435 IMAGE:5612133), complete cds	sp|Q7ZWF4|RN145_DANRE/2e-07/RING finger protein 145 OS=Danio rerio GN=rnf145 PE=2 SV=1	NA	NA	NA	NA
CL73.Contig1_All	gi|326676886|ref|XP_003200703.1|/2.29528e-67/PREDICTED: NADH dehydrogenase [ubiquinone] 1 alpha subcomplex assembly factor 4 [Danio rerio]	gi|228480109|emb|FP015917.8|/7e-30/Zebrafish DNA sequence from clone CH73-67G20 in linkage group 20, complete sequence	sp|Q9D1H6|NDUF4_MOUSE/1e-39/NADH dehydrogenase [ubiquinone] 1 alpha subcomplex assembly factor 4 OS=Mus musculus GN=Ndufaf4 PE=2 SV=1	dre:794169/4e-68/ndufaf4, im:7158669, si:ch73-67g20.1; NADH dehydrogenase (ubiquinone) complex I, assembly factor 4; K18161 NADH dehydrogenase [ubiquinone] 1 alpha subcomplex assembly factor 4	NA	PTHR13338:SF4/2.4E-56/--	NA
CL73.Contig2_All	gi|326676886|ref|XP_003200703.1|/1.3702e-63/PREDICTED: NADH dehydrogenase [ubiquinone] 1 alpha subcomplex assembly factor 4 [Danio rerio]	gi|228480109|emb|FP015917.8|/2e-21/Zebrafish DNA sequence from clone CH73-67G20 in linkage group 20, complete sequence	sp|Q9D1H6|NDUF4_MOUSE/8e-41/NADH dehydrogenase [ubiquinone] 1 alpha subcomplex assembly factor 4 OS=Mus musculus GN=Ndufaf4 PE=2 SV=1	dre:794169/2e-64/ndufaf4, im:7158669, si:ch73-67g20.1; NADH dehydrogenase (ubiquinone) complex I, assembly factor 4; K18161 NADH dehydrogenase [ubiquinone] 1 alpha subcomplex assembly factor 4	NA	PF06784/7.3E-51/Uncharacterised protein family (UPF0240)	NA
CL73.Contig3_All	gi|326676886|ref|XP_003200703.1|/2.45123e-67/PREDICTED: NADH dehydrogenase [ubiquinone] 1 alpha subcomplex assembly factor 4 [Danio rerio]	gi|228480109|emb|FP015917.8|/7e-30/Zebrafish DNA sequence from clone CH73-67G20 in linkage group 20, complete sequence	sp|Q9D1H6|NDUF4_MOUSE/1e-39/NADH dehydrogenase [ubiquinone] 1 alpha subcomplex assembly factor 4 OS=Mus musculus GN=Ndufaf4 PE=2 SV=1	dre:794169/4e-68/ndufaf4, im:7158669, si:ch73-67g20.1; NADH dehydrogenase (ubiquinone) complex I, assembly factor 4; K18161 NADH dehydrogenase [ubiquinone] 1 alpha subcomplex assembly factor 4	NA	PTHR13338:SF4/1.9E-56/--	NA
CL73.Contig4_All	gi|326676886|ref|XP_003200703.1|/5.24903e-61/PREDICTED: NADH dehydrogenase [ubiquinone] 1 alpha subcomplex assembly factor 4 [Danio rerio]	gi|228480109|emb|FP015917.8|/1e-28/Zebrafish DNA sequence from clone CH73-67G20 in linkage group 20, complete sequence	sp|Q9D1H6|NDUF4_MOUSE/6e-39/NADH dehydrogenase [ubiquinone] 1 alpha subcomplex assembly factor 4 OS=Mus musculus GN=Ndufaf4 PE=2 SV=1	dre:794169/9e-62/ndufaf4, im:7158669, si:ch73-67g20.1; NADH dehydrogenase (ubiquinone) complex I, assembly factor 4; K18161 NADH dehydrogenase [ubiquinone] 1 alpha subcomplex assembly factor 4	NA	PTHR13338:SF4/1.3E-55/--	NA
CL73.Contig5_All	gi|326676886|ref|XP_003200703.1|/7.80602e-61/PREDICTED: NADH dehydrogenase [ubiquinone] 1 alpha subcomplex assembly factor 4 [Danio rerio]	gi|228480109|emb|FP015917.8|/1e-22/Zebrafish DNA sequence from clone CH73-67G20 in linkage group 20, complete sequence	sp|A4FUH5|NDUF4_BOVIN/6e-37/NADH dehydrogenase [ubiquinone] 1 alpha subcomplex assembly factor 4 OS=Bos taurus GN=NDUFAF4 PE=2 SV=1	dre:794169/1e-61/ndufaf4, im:7158669, si:ch73-67g20.1; NADH dehydrogenase (ubiquinone) complex I, assembly factor 4; K18161 NADH dehydrogenase [ubiquinone] 1 alpha subcomplex assembly factor 4	NA	PF06784/2.7E-44/Uncharacterised protein family (UPF0240)	NA
CL74.Contig1_All	NA	gi|239985448|ref|NM_001122712.1|/1e-15/Danio rerio sema domain, immunoglobulin domain (Ig), short basic domain, secreted, (semaphorin) 3bl (sema3bl), mRNA	NA	NA	NA	NA	NA
CL74.Contig2_All	gi|239985449|ref|NP_001116184.1|/0/semaphorin-3G precursor [Danio rerio]	gi|239985448|ref|NM_001122712.1|/0.0/Danio rerio sema domain, immunoglobulin domain (Ig), short basic domain, secreted, (semaphorin) 3bl (sema3bl), mRNA	sp|Q9NS98|SEM3G_HUMAN/2e-135/Semaphorin-3G OS=Homo sapiens GN=SEMA3G PE=2 SV=1	dre:100004611/0.0/sema3bl, fc22d04, si:ch211-106g4.1, wu:fc22d04; sema domain, immunoglobulin domain (Ig), short basic domain, secreted, (semaphorin) 3bl; K06550 L1 cell adhesion molecule; K06724 neuropilin 1; K06819 neuropilin 2; K06820 plexin A; K06822 plexin D; K06840 semaphorin 3	NA	PF01403/8.9E-52/Sema domain	NA
CL74.Contig3_All	gi|239985449|ref|NP_001116184.1|/6.69346e-140/semaphorin-3G precursor [Danio rerio]	gi|239985448|ref|NM_001122712.1|/0.0/Danio rerio sema domain, immunoglobulin domain (Ig), short basic domain, secreted, (semaphorin) 3bl (sema3bl), mRNA	sp|Q4LFA9|SEM3G_MOUSE/1e-101/Semaphorin-3G OS=Mus musculus GN=Sema3g PE=2 SV=1	dre:100004611/1e-140/sema3bl, fc22d04, si:ch211-106g4.1, wu:fc22d04; sema domain, immunoglobulin domain (Ig), short basic domain, secreted, (semaphorin) 3bl; K06550 L1 cell adhesion molecule; K06724 neuropilin 1; K06819 neuropilin 2; K06820 plexin A; K06822 plexin D; K06840 semaphorin 3	NA	SM00630/2.9E-4/semaphorin domain	NA
CL74.Contig4_All	NA	gi|239985448|ref|NM_001122712.1|/3e-17/Danio rerio sema domain, immunoglobulin domain (Ig), short basic domain, secreted, (semaphorin) 3bl (sema3bl), mRNA	NA	NA	NA	NA	NA
CL75.Contig1_All	gi|528502307|ref|XP_005157825.1|/7.01315e-110/PREDICTED: uncharacterized protein LOC101883768 [Danio rerio] &gt;gi|688588780|ref|XP_009290108.1| PREDICTED: uncharacterized protein LOC101883768 [Danio rerio]	gi|227330517|emb|FP102311.4|/6e-76/Zebrafish DNA sequence from clone CH73-352P12 in linkage group 15, complete sequence	sp|P14381|YTX2_XENLA/6e-15/Transposon TX1 uncharacterized 149 kDa protein OS=Xenopus laevis PE=4 SV=1	lcm:102348475/2e-07/trace amine-associated receptor 4-like; K05051 trace amine associated receptor	NA	PF03372/3.9E-10/Endonuclease/Exonuclease/phosphatase family	NA
CL75.Contig2_All	gi|528502307|ref|XP_005157825.1|/3.44359e-47/PREDICTED: uncharacterized protein LOC101883768 [Danio rerio] &gt;gi|688588780|ref|XP_009290108.1| PREDICTED: uncharacterized protein LOC101883768 [Danio rerio]	gi|227330517|emb|FP102311.4|/4e-32/Zebrafish DNA sequence from clone CH73-352P12 in linkage group 15, complete sequence	sp|P14381|YTX2_XENLA/8e-08/Transposon TX1 uncharacterized 149 kDa protein OS=Xenopus laevis PE=4 SV=1	lcm:102348475/7e-07/trace amine-associated receptor 4-like; K05051 trace amine associated receptor	NA	PF03372/9.3E-7/Endonuclease/Exonuclease/phosphatase family	NA
CL76.Contig1_All	NA	gi|375229193|gb|JN771484.1|/1e-140/Cyprinus carpio clone 808023 microsatellite sequence	NA	NA	NA	NA	NA
CL76.Contig2_All	gi|212656619|gb|ACJ36222.1|/0/forkhead box P1b [Ctenopharyngodon idella]	gi|212656618|gb|FJ415223.1|/0.0/Ctenopharyngodon idella forkhead box P1b mRNA, complete cds	sp|Q2LE08|FXP1B_DANRE/0.0/Forkhead box protein P1-B OS=Danio rerio GN=foxp1b PE=2 SV=1	dre:569047/0.0/foxp1b, foxp1, im:7139058, wu:fc83a06; forkhead box P1b; K09409 forkhead box protein P	YNL068c/1e-15/---	PF00250/1.4E-25/Fork head domain	biological_process:GO:0030324//lung development;GO:0048745//smooth muscle tissue development;GO:0002639//positive regulation of immunoglobulin production;GO:0007389//pattern specification process;GO:0006357//regulation of transcription from RNA polymerase II promoter;GO:0002329//pre-B cell differentiation;GO:0055007//cardiac muscle cell differentiation;GO:0002053//positive regulation of mesenchym…
CL76.Contig3_All	NA	gi|61403624|gb|BC091779.1|/1e-126/Danio rerio cDNA clone IMAGE:7137180	NA	NA	NA	NA	NA
CL76.Contig4_All	gi|212656619|gb|ACJ36222.1|/0/forkhead box P1b [Ctenopharyngodon idella]	gi|212656618|gb|FJ415223.1|/0.0/Ctenopharyngodon idella forkhead box P1b mRNA, complete cds	sp|Q2LE08|FXP1B_DANRE/0.0/Forkhead box protein P1-B OS=Danio rerio GN=foxp1b PE=2 SV=1	dre:569047/0.0/foxp1b, foxp1, im:7139058, wu:fc83a06; forkhead box P1b; K09409 forkhead box protein P	YNL068c/1e-15/---	PF00250/1.4E-25/Fork head domain	biological_process:GO:0030324//lung development;GO:0048745//smooth muscle tissue development;GO:0002639//positive regulation of immunoglobulin production;GO:0007389//pattern specification process;GO:0006357//regulation of transcription from RNA polymerase II promoter;GO:0002329//pre-B cell differentiation;GO:0055007//cardiac muscle cell differentiation;GO:0002053//positive regulation of mesenchym…
CL76.Contig5_All	gi|212656619|gb|ACJ36222.1|/0/forkhead box P1b [Ctenopharyngodon idella]	gi|212656618|gb|FJ415223.1|/0.0/Ctenopharyngodon idella forkhead box P1b mRNA, complete cds	sp|Q2LE08|FXP1B_DANRE/0.0/Forkhead box protein P1-B OS=Danio rerio GN=foxp1b PE=2 SV=1	dre:569047/0.0/foxp1b, foxp1, im:7139058, wu:fc83a06; forkhead box P1b; K09409 forkhead box protein P	YNL068c/1e-15/---	PF00250/1.4E-25/Fork head domain	biological_process:GO:0030324//lung development;GO:0048745//smooth muscle tissue development;GO:0002639//positive regulation of immunoglobulin production;GO:0007389//pattern specification process;GO:0006357//regulation of transcription from RNA polymerase II promoter;GO:0002329//pre-B cell differentiation;GO:0055007//cardiac muscle cell differentiation;GO:0002053//positive regulation of mesenchym…
CL76.Contig6_All	gi|212656619|gb|ACJ36222.1|/0/forkhead box P1b [Ctenopharyngodon idella]	gi|212656618|gb|FJ415223.1|/0.0/Ctenopharyngodon idella forkhead box P1b mRNA, complete cds	sp|Q2LE08|FXP1B_DANRE/0.0/Forkhead box protein P1-B OS=Danio rerio GN=foxp1b PE=2 SV=1	dre:569047/0.0/foxp1b, foxp1, im:7139058, wu:fc83a06; forkhead box P1b; K09409 forkhead box protein P	YNL068c/1e-15/---	PF00250/1.4E-25/Fork head domain	biological_process:GO:0030324//lung development;GO:0048745//smooth muscle tissue development;GO:0002639//positive regulation of immunoglobulin production;GO:0007389//pattern specification process;GO:0006357//regulation of transcription from RNA polymerase II promoter;GO:0002329//pre-B cell differentiation;GO:0055007//cardiac muscle cell differentiation;GO:0002053//positive regulation of mesenchym…
CL76.Contig7_All	gi|212656619|gb|ACJ36222.1|/0/forkhead box P1b [Ctenopharyngodon idella]	gi|212656618|gb|FJ415223.1|/0.0/Ctenopharyngodon idella forkhead box P1b mRNA, complete cds	sp|Q2LE08|FXP1B_DANRE/0.0/Forkhead box protein P1-B OS=Danio rerio GN=foxp1b PE=2 SV=1	dre:569047/0.0/foxp1b, foxp1, im:7139058, wu:fc83a06; forkhead box P1b; K09409 forkhead box protein P	YNL068c/1e-15/---	PF00250/1.4E-25/Fork head domain	biological_process:GO:0030324//lung development;GO:0048745//smooth muscle tissue development;GO:0002639//positive regulation of immunoglobulin production;GO:0007389//pattern specification process;GO:0006357//regulation of transcription from RNA polymerase II promoter;GO:0002329//pre-B cell differentiation;GO:0055007//cardiac muscle cell differentiation;GO:0002053//positive regulation of mesenchym…
CL76.Contig8_All	gi|212656619|gb|ACJ36222.1|/0/forkhead box P1b [Ctenopharyngodon idella]	gi|212656618|gb|FJ415223.1|/0.0/Ctenopharyngodon idella forkhead box P1b mRNA, complete cds	sp|Q2LE08|FXP1B_DANRE/0.0/Forkhead box protein P1-B OS=Danio rerio GN=foxp1b PE=2 SV=1	dre:569047/0.0/foxp1b, foxp1, im:7139058, wu:fc83a06; forkhead box P1b; K09409 forkhead box protein P	YNL068c/1e-15/---	PF00250/1.4E-25/Fork head domain	biological_process:GO:0030324//lung development;GO:0048745//smooth muscle tissue development;GO:0002639//positive regulation of immunoglobulin production;GO:0007389//pattern specification process;GO:0006357//regulation of transcription from RNA polymerase II promoter;GO:0002329//pre-B cell differentiation;GO:0055007//cardiac muscle cell differentiation;GO:0002053//positive regulation of mesenchym…
CL76.Contig9_All	gi|212656619|gb|ACJ36222.1|/0/forkhead box P1b [Ctenopharyngodon idella]	gi|212656618|gb|FJ415223.1|/0.0/Ctenopharyngodon idella forkhead box P1b mRNA, complete cds	sp|Q2LE08|FXP1B_DANRE/0.0/Forkhead box protein P1-B OS=Danio rerio GN=foxp1b PE=2 SV=1	dre:569047/0.0/foxp1b, foxp1, im:7139058, wu:fc83a06; forkhead box P1b; K09409 forkhead box protein P	YNL068c/1e-15/---	SM00339/2.0E-39/FORKHEAD	biological_process:GO:0030324//lung development;GO:0048745//smooth muscle tissue development;GO:0002639//positive regulation of immunoglobulin production;GO:0007389//pattern specification process;GO:0006357//regulation of transcription from RNA polymerase II promoter;GO:0002329//pre-B cell differentiation;GO:0055007//cardiac muscle cell differentiation;GO:0002053//positive regulation of mesenchym…
CL77.Contig1_All	gi|528516420|ref|XP_005161823.1|/0/PREDICTED: xaa-Pro aminopeptidase 1 isoform X1 [Danio rerio]	gi|94574486|gb|BC116573.1|/0.0/Danio rerio X-prolyl aminopeptidase (aminopeptidase P) 1, soluble, mRNA (cDNA clone MGC:136524 IMAGE:7222006), complete cds	sp|Q9NQW7|XPP1_HUMAN/0.0/Xaa-Pro aminopeptidase 1 OS=Homo sapiens GN=XPNPEP1 PE=1 SV=3	dre:406253/0.0/xpnpep1, fa02e02, wu:fa02e02, zgc:56366, zgc:77772; X-prolyl aminopeptidase (aminopeptidase P) 1, soluble (EC:3.4.11.9); K01262 Xaa-Pro aminopeptidase [EC:3.4.11.9]	YLL029w/3e-117/---	PTHR10804:SF87/0.0/--	biological_process:GO:0009987//cellular process;molecular_function:GO:0004177//aminopeptidase activity;
CL77.Contig2_All	gi|94574487|gb|AAI16574.1|/1.50627e-120/X-prolyl aminopeptidase (aminopeptidase P) 1, soluble [Danio rerio]	gi|94574486|gb|BC116573.1|/0.0/Danio rerio X-prolyl aminopeptidase (aminopeptidase P) 1, soluble, mRNA (cDNA clone MGC:136524 IMAGE:7222006), complete cds	sp|Q9NQW7|XPP1_HUMAN/1e-91/Xaa-Pro aminopeptidase 1 OS=Homo sapiens GN=XPNPEP1 PE=1 SV=3	dre:406253/6e-121/xpnpep1, fa02e02, wu:fa02e02, zgc:56366, zgc:77772; X-prolyl aminopeptidase (aminopeptidase P) 1, soluble (EC:3.4.11.9); K01262 Xaa-Pro aminopeptidase [EC:3.4.11.9]	SPAC22G7.01c/6e-36/---	PF00557/5.9E-12/Metallopeptidase family M24	biological_process:GO:0009987//cellular process;molecular_function:GO:0004177//aminopeptidase activity;
CL77.Contig3_All	gi|528516420|ref|XP_005161823.1|/0/PREDICTED: xaa-Pro aminopeptidase 1 isoform X1 [Danio rerio]	gi|94574486|gb|BC116573.1|/0.0/Danio rerio X-prolyl aminopeptidase (aminopeptidase P) 1, soluble, mRNA (cDNA clone MGC:136524 IMAGE:7222006), complete cds	sp|Q9NQW7|XPP1_HUMAN/0.0/Xaa-Pro aminopeptidase 1 OS=Homo sapiens GN=XPNPEP1 PE=1 SV=3	dre:406253/0.0/xpnpep1, fa02e02, wu:fa02e02, zgc:56366, zgc:77772; X-prolyl aminopeptidase (aminopeptidase P) 1, soluble (EC:3.4.11.9); K01262 Xaa-Pro aminopeptidase [EC:3.4.11.9]	YLL029w/4e-118/---	PTHR10804:SF87/0.0/--	biological_process:GO:0009987//cellular process;molecular_function:GO:0004177//aminopeptidase activity;
CL77.Contig4_All	gi|528516420|ref|XP_005161823.1|/0/PREDICTED: xaa-Pro aminopeptidase 1 isoform X1 [Danio rerio]	gi|94574486|gb|BC116573.1|/0.0/Danio rerio X-prolyl aminopeptidase (aminopeptidase P) 1, soluble, mRNA (cDNA clone MGC:136524 IMAGE:7222006), complete cds	sp|Q9NQW7|XPP1_HUMAN/0.0/Xaa-Pro aminopeptidase 1 OS=Homo sapiens GN=XPNPEP1 PE=1 SV=3	dre:406253/0.0/xpnpep1, fa02e02, wu:fa02e02, zgc:56366, zgc:77772; X-prolyl aminopeptidase (aminopeptidase P) 1, soluble (EC:3.4.11.9); K01262 Xaa-Pro aminopeptidase [EC:3.4.11.9]	YLL029w/3e-117/---	PTHR10804/0.0/--	biological_process:GO:0009987//cellular process;molecular_function:GO:0004177//aminopeptidase activity;
CL78.Contig1_All	gi|156368077|ref|XP_001627523.1|/9.74888e-09/predicted protein [Nematostella vectensis] &gt;gi|156214435|gb|EDO35423.1| predicted protein [Nematostella vectensis]	gi|78271657|emb|CR848707.6|/5e-11/Zebrafish DNA sequence from clone CH211-276P5 in linkage group 11, complete sequence	NA	NA	NA	NA	NA
CL78.Contig2_All	gi|170053775|ref|XP_001862830.1|/2.73159e-07/conserved hypothetical protein [Culex quinquefasciatus] &gt;gi|167874139|gb|EDS37522.1| conserved hypothetical protein [Culex quinquefasciatus]	gi|78271657|emb|CR848707.6|/5e-11/Zebrafish DNA sequence from clone CH211-276P5 in linkage group 11, complete sequence	NA	NA	NA	NA	NA
CL79.Contig1_All	gi|146218402|gb|AAI39849.1|/0/Hcfc1a protein [Danio rerio] &gt;gi|148745521|gb|AAI42545.1| Hcfc1a protein [Danio rerio]	gi|146218401|gb|BC139848.1|/0.0/Danio rerio host cell factor C1a, mRNA (cDNA clone MGC:158156 IMAGE:6966130), complete cds	sp|P51611|HCFC1_MESAU/0.0/Host cell factor 1 OS=Mesocricetus auratus GN=HCFC1 PE=1 SV=1	dre:564853/0.0/hcfc1a, fc61g09, hcfc1, im:7159458, wu:fc61g09, wu:fj40c12, zK13A21.2; host cell factor C1a; K14966 host cell factor	all3346/2e-07/---	PS50853/8.955/Fibronectin type-III domain profile.	NA
CL79.Contig2_All	gi|146218402|gb|AAI39849.1|/0/Hcfc1a protein [Danio rerio] &gt;gi|148745521|gb|AAI42545.1| Hcfc1a protein [Danio rerio]	gi|113677126|ref|NM_001045064.1|/0.0/Danio rerio host cell factor C1a (hcfc1a), mRNA	sp|P51610|HCFC1_HUMAN/0.0/Host cell factor 1 OS=Homo sapiens GN=HCFC1 PE=1 SV=2	dre:564853/0.0/hcfc1a, fc61g09, hcfc1, im:7159458, wu:fc61g09, wu:fj40c12, zK13A21.2; host cell factor C1a; K14966 host cell factor	CC1007/3e-11/---	PF01344/7.1E-5/Kelch motif	NA
CL79.Contig3_All	gi|113677127|ref|NP_001038529.1|/0/host cell factor C1a [Danio rerio] &gt;gi|33468619|emb|CAE30414.1| novel protein similar to mouse and human host cell factor C1 (VP16-accessory protein) (HCFC1) [Danio rerio]	gi|113677126|ref|NM_001045064.1|/0.0/Danio rerio host cell factor C1a (hcfc1a), mRNA	sp|P51610|HCFC1_HUMAN/0.0/Host cell factor 1 OS=Homo sapiens GN=HCFC1 PE=1 SV=2	dre:564853/0.0/hcfc1a, fc61g09, hcfc1, im:7159458, wu:fc61g09, wu:fj40c12, zK13A21.2; host cell factor C1a; K14966 host cell factor	CC1007/3e-10/---	PTHR23244/0.0/--	NA
CL79.Contig4_All	gi|146218402|gb|AAI39849.1|/3.31973e-175/Hcfc1a protein [Danio rerio] &gt;gi|148745521|gb|AAI42545.1| Hcfc1a protein [Danio rerio]	gi|146218401|gb|BC139848.1|/1e-122/Danio rerio host cell factor C1a, mRNA (cDNA clone MGC:158156 IMAGE:6966130), complete cds	sp|P51611|HCFC1_MESAU/4e-90/Host cell factor 1 OS=Mesocricetus auratus GN=HCFC1 PE=1 SV=1	dre:565206/6e-172/hcfc1b, fc07b09, wu:fc07b09, wu:fe17f08; host cell factor C1b; K14966 host cell factor	YPO0507/9e-08/---	PTHR23244:SF292/5.8E-14/--	NA
CL79.Contig5_All	gi|190570282|ref|NP_001122009.1|/0/host cell factor 1 [Danio rerio]	gi|113677126|ref|NM_001045064.1|/0.0/Danio rerio host cell factor C1a (hcfc1a), mRNA	sp|P51610|HCFC1_HUMAN/0.0/Host cell factor 1 OS=Homo sapiens GN=HCFC1 PE=1 SV=2	dre:565206/0.0/hcfc1b, fc07b09, wu:fc07b09, wu:fe17f08; host cell factor C1b; K14966 host cell factor	RSc0887/1e-11/---	PS50853/8.955/Fibronectin type-III domain profile.	NA
CL79.Contig6_All	gi|146218402|gb|AAI39849.1|/0/Hcfc1a protein [Danio rerio] &gt;gi|148745521|gb|AAI42545.1| Hcfc1a protein [Danio rerio]	gi|146218401|gb|BC139848.1|/0.0/Danio rerio host cell factor C1a, mRNA (cDNA clone MGC:158156 IMAGE:6966130), complete cds	sp|P51611|HCFC1_MESAU/0.0/Host cell factor 1 OS=Mesocricetus auratus GN=HCFC1 PE=1 SV=1	dre:564853/0.0/hcfc1a, fc61g09, hcfc1, im:7159458, wu:fc61g09, wu:fj40c12, zK13A21.2; host cell factor C1a; K14966 host cell factor	all3346/8e-08/---	PS50853/8.742/Fibronectin type-III domain profile.	NA
CL79.Contig7_All	gi|146218402|gb|AAI39849.1|/0/Hcfc1a protein [Danio rerio] &gt;gi|148745521|gb|AAI42545.1| Hcfc1a protein [Danio rerio]	gi|146218401|gb|BC139848.1|/0.0/Danio rerio host cell factor C1a, mRNA (cDNA clone MGC:158156 IMAGE:6966130), complete cds	sp|P51611|HCFC1_MESAU/0.0/Host cell factor 1 OS=Mesocricetus auratus GN=HCFC1 PE=1 SV=1	dre:564853/0.0/hcfc1a, fc61g09, hcfc1, im:7159458, wu:fc61g09, wu:fj40c12, zK13A21.2; host cell factor C1a; K14966 host cell factor	all3346/2e-10/---	PTHR23244/5.2E-280/--	NA
CL79.Contig8_All	gi|146218402|gb|AAI39849.1|/0/Hcfc1a protein [Danio rerio] &gt;gi|148745521|gb|AAI42545.1| Hcfc1a protein [Danio rerio]	gi|146218401|gb|BC139848.1|/0.0/Danio rerio host cell factor C1a, mRNA (cDNA clone MGC:158156 IMAGE:6966130), complete cds	sp|P51611|HCFC1_MESAU/0.0/Host cell factor 1 OS=Mesocricetus auratus GN=HCFC1 PE=1 SV=1	dre:564853/0.0/hcfc1a, fc61g09, hcfc1, im:7159458, wu:fc61g09, wu:fj40c12, zK13A21.2; host cell factor C1a; K14966 host cell factor	mlr7527/4e-07/---	PTHR23244:SF292/2.0E-281/--	NA
CL79.Contig9_All	gi|512858376|ref|XP_002937269.2|/0/PREDICTED: host cell factor 1 [Xenopus (Silurana) tropicalis]	gi|113677126|ref|NM_001045064.1|/0.0/Danio rerio host cell factor C1a (hcfc1a), mRNA	sp|P51611|HCFC1_MESAU/0.0/Host cell factor 1 OS=Mesocricetus auratus GN=HCFC1 PE=1 SV=1	ola:101157935/0.0/hcfc1; host cell factor C1; K14966 host cell factor	RSp0540/4e-12/---	PTHR23244:SF292/0.0/--	NA
CL79.Contig10_All	gi|146218402|gb|AAI39849.1|/0/Hcfc1a protein [Danio rerio] &gt;gi|148745521|gb|AAI42545.1| Hcfc1a protein [Danio rerio]	gi|113677126|ref|NM_001045064.1|/0.0/Danio rerio host cell factor C1a (hcfc1a), mRNA	sp|P51610|HCFC1_HUMAN/0.0/Host cell factor 1 OS=Homo sapiens GN=HCFC1 PE=1 SV=2	dre:564853/0.0/hcfc1a, fc61g09, hcfc1, im:7159458, wu:fc61g09, wu:fj40c12, zK13A21.2; host cell factor C1a; K14966 host cell factor	CC1007/2e-11/---	PF13415/2.3E-7/Galactose oxidase, central domain	NA
CL79.Contig11_All	gi|146218402|gb|AAI39849.1|/6.74077e-178/Hcfc1a protein [Danio rerio] &gt;gi|148745521|gb|AAI42545.1| Hcfc1a protein [Danio rerio]	gi|146218401|gb|BC139848.1|/0.0/Danio rerio host cell factor C1a, mRNA (cDNA clone MGC:158156 IMAGE:6966130), complete cds	sp|P51611|HCFC1_MESAU/3e-72/Host cell factor 1 OS=Mesocricetus auratus GN=HCFC1 PE=1 SV=1	dre:564853/1e-167/hcfc1a, fc61g09, hcfc1, im:7159458, wu:fc61g09, wu:fj40c12, zK13A21.2; host cell factor C1a; K14966 host cell factor	all3346/3e-06/---	PTHR23244/2.0E-12/--	NA
CL79.Contig12_All	gi|528494359|ref|XP_005169361.1|/0/PREDICTED: host cell factor C1a isoform X1 [Danio rerio] &gt;gi|688577325|ref|XP_009304309.1| PREDICTED: host cell factor C1a isoform X1 [Danio rerio] &gt;gi|688577329|ref|XP_009304310.1| PREDICTED: host cell factor C1a isoform X1 [Danio rerio]	gi|146218401|gb|BC139848.1|/0.0/Danio rerio host cell factor C1a, mRNA (cDNA clone MGC:158156 IMAGE:6966130), complete cds	sp|Q61191|HCFC1_MOUSE/0.0/Host cell factor 1 OS=Mus musculus GN=Hcfc1 PE=1 SV=2	dre:564853/0.0/hcfc1a, fc61g09, hcfc1, im:7159458, wu:fc61g09, wu:fj40c12, zK13A21.2; host cell factor C1a; K14966 host cell factor	RSc0887/1e-13/---	PF13415/3.4E-7/Galactose oxidase, central domain	NA
CL79.Contig13_All	gi|146218402|gb|AAI39849.1|/0/Hcfc1a protein [Danio rerio] &gt;gi|148745521|gb|AAI42545.1| Hcfc1a protein [Danio rerio]	gi|146218401|gb|BC139848.1|/0.0/Danio rerio host cell factor C1a, mRNA (cDNA clone MGC:158156 IMAGE:6966130), complete cds	sp|Q61191|HCFC1_MOUSE/0.0/Host cell factor 1 OS=Mus musculus GN=Hcfc1 PE=1 SV=2	dre:564853/0.0/hcfc1a, fc61g09, hcfc1, im:7159458, wu:fc61g09, wu:fj40c12, zK13A21.2; host cell factor C1a; K14966 host cell factor	CC1007/2e-09/---	PTHR23244:SF292/2.8E-282/--	NA
CL79.Contig14_All	gi|146218402|gb|AAI39849.1|/0/Hcfc1a protein [Danio rerio] &gt;gi|148745521|gb|AAI42545.1| Hcfc1a protein [Danio rerio]	gi|146218401|gb|BC139848.1|/0.0/Danio rerio host cell factor C1a, mRNA (cDNA clone MGC:158156 IMAGE:6966130), complete cds	sp|P51610|HCFC1_HUMAN/0.0/Host cell factor 1 OS=Homo sapiens GN=HCFC1 PE=1 SV=2	dre:564853/0.0/hcfc1a, fc61g09, hcfc1, im:7159458, wu:fc61g09, wu:fj40c12, zK13A21.2; host cell factor C1a; K14966 host cell factor	CC1007/6e-10/---	PTHR23244/1.5E-282/--	NA
CL79.Contig15_All	gi|512858376|ref|XP_002937269.2|/0/PREDICTED: host cell factor 1 [Xenopus (Silurana) tropicalis]	gi|146218401|gb|BC139848.1|/0.0/Danio rerio host cell factor C1a, mRNA (cDNA clone MGC:158156 IMAGE:6966130), complete cds	sp|P51611|HCFC1_MESAU/0.0/Host cell factor 1 OS=Mesocricetus auratus GN=HCFC1 PE=1 SV=1	xtr:100485535/0.0/hcfc1; host cell factor C1; K14966 host cell factor	RSc1775/2e-13/---	PTHR23244:SF292/0.0/--	NA
CL79.Contig16_All	gi|146218402|gb|AAI39849.1|/0/Hcfc1a protein [Danio rerio] &gt;gi|148745521|gb|AAI42545.1| Hcfc1a protein [Danio rerio]	gi|146218401|gb|BC139848.1|/0.0/Danio rerio host cell factor C1a, mRNA (cDNA clone MGC:158156 IMAGE:6966130), complete cds	sp|P51611|HCFC1_MESAU/0.0/Host cell factor 1 OS=Mesocricetus auratus GN=HCFC1 PE=1 SV=1	dre:564853/0.0/hcfc1a, fc61g09, hcfc1, im:7159458, wu:fc61g09, wu:fj40c12, zK13A21.2; host cell factor C1a; K14966 host cell factor	RSc0887/2e-08/---	PTHR23244:SF292/9.2E-281/--	NA
CL79.Contig17_All	gi|113677127|ref|NP_001038529.1|/0/host cell factor C1a [Danio rerio] &gt;gi|33468619|emb|CAE30414.1| novel protein similar to mouse and human host cell factor C1 (VP16-accessory protein) (HCFC1) [Danio rerio]	gi|146218401|gb|BC139848.1|/0.0/Danio rerio host cell factor C1a, mRNA (cDNA clone MGC:158156 IMAGE:6966130), complete cds	sp|P51610|HCFC1_HUMAN/0.0/Host cell factor 1 OS=Homo sapiens GN=HCFC1 PE=1 SV=2	dre:564853/0.0/hcfc1a, fc61g09, hcfc1, im:7159458, wu:fc61g09, wu:fj40c12, zK13A21.2; host cell factor C1a; K14966 host cell factor	CC1007/1e-12/---	PTHR23244:SF292/0.0/--	NA
CL79.Contig18_All	gi|146218402|gb|AAI39849.1|/0/Hcfc1a protein [Danio rerio] &gt;gi|148745521|gb|AAI42545.1| Hcfc1a protein [Danio rerio]	gi|113677126|ref|NM_001045064.1|/0.0/Danio rerio host cell factor C1a (hcfc1a), mRNA	sp|P51610|HCFC1_HUMAN/0.0/Host cell factor 1 OS=Homo sapiens GN=HCFC1 PE=1 SV=2	dre:564853/0.0/hcfc1a, fc61g09, hcfc1, im:7159458, wu:fc61g09, wu:fj40c12, zK13A21.2; host cell factor C1a; K14966 host cell factor	CC1007/9e-12/---	PTHR23244/0.0/--	NA
CL79.Contig19_All	gi|146218402|gb|AAI39849.1|/0/Hcfc1a protein [Danio rerio] &gt;gi|148745521|gb|AAI42545.1| Hcfc1a protein [Danio rerio]	gi|146218401|gb|BC139848.1|/0.0/Danio rerio host cell factor C1a, mRNA (cDNA clone MGC:158156 IMAGE:6966130), complete cds	sp|P51611|HCFC1_MESAU/0.0/Host cell factor 1 OS=Mesocricetus auratus GN=HCFC1 PE=1 SV=1	dre:564853/0.0/hcfc1a, fc61g09, hcfc1, im:7159458, wu:fc61g09, wu:fj40c12, zK13A21.2; host cell factor C1a; K14966 host cell factor	RSp0540/1e-09/---	PS50853/8.955/Fibronectin type-III domain profile.	NA
CL79.Contig20_All	gi|146218402|gb|AAI39849.1|/0/Hcfc1a protein [Danio rerio] &gt;gi|148745521|gb|AAI42545.1| Hcfc1a protein [Danio rerio]	gi|113677126|ref|NM_001045064.1|/0.0/Danio rerio host cell factor C1a (hcfc1a), mRNA	sp|P51611|HCFC1_MESAU/0.0/Host cell factor 1 OS=Mesocricetus auratus GN=HCFC1 PE=1 SV=1	dre:564853/0.0/hcfc1a, fc61g09, hcfc1, im:7159458, wu:fc61g09, wu:fj40c12, zK13A21.2; host cell factor C1a; K14966 host cell factor	YPO0507/4e-06/---	PTHR23244:SF292/1.8E-276/--	NA
CL79.Contig21_All	gi|620976209|ref|XP_007667860.1|/0/PREDICTED: host cell factor 1 isoform X5 [Ornithorhynchus anatinus]	gi|113677126|ref|NM_001045064.1|/0.0/Danio rerio host cell factor C1a (hcfc1a), mRNA	sp|Q61191|HCFC1_MOUSE/0.0/Host cell factor 1 OS=Mus musculus GN=Hcfc1 PE=1 SV=2	oaa:100077937/0.0/HCFC1; host cell factor C1 (VP16-accessory protein); K14966 host cell factor	RSp0540/1e-12/---	PTHR23244/0.0/--	NA
CL79.Contig22_All	gi|146218402|gb|AAI39849.1|/1.37251e-90/Hcfc1a protein [Danio rerio] &gt;gi|148745521|gb|AAI42545.1| Hcfc1a protein [Danio rerio]	gi|146218401|gb|BC139848.1|/1e-98/Danio rerio host cell factor C1a, mRNA (cDNA clone MGC:158156 IMAGE:6966130), complete cds	sp|P51611|HCFC1_MESAU/2e-20/Host cell factor 1 OS=Mesocricetus auratus GN=HCFC1 PE=1 SV=1	dre:564853/2e-79/hcfc1a, fc61g09, hcfc1, im:7159458, wu:fc61g09, wu:fj40c12, zK13A21.2; host cell factor C1a; K14966 host cell factor	NA	PTHR23244/5.1E-32/--	NA
CL80.Contig1_All	NA	gi|39752568|emb|BX649324.3|/0.0/Zebrafish DNA sequence from clone DKEY-85M15 in linkage group 4, complete sequence	NA	NA	NA	NA	NA
CL80.Contig2_All	NA	gi|39752568|emb|BX649324.3|/0.0/Zebrafish DNA sequence from clone DKEY-85M15 in linkage group 4, complete sequence	NA	NA	NA	NA	NA
CL80.Contig3_All	NA	gi|39752568|emb|BX649324.3|/0.0/Zebrafish DNA sequence from clone DKEY-85M15 in linkage group 4, complete sequence	NA	NA	NA	NA	NA
CL80.Contig4_All	NA	gi|39752568|emb|BX649324.3|/0.0/Zebrafish DNA sequence from clone DKEY-85M15 in linkage group 4, complete sequence	NA	NA	NA	NA	NA
CL80.Contig5_All	NA	gi|39752568|emb|BX649324.3|/0.0/Zebrafish DNA sequence from clone DKEY-85M15 in linkage group 4, complete sequence	NA	NA	NA	NA	NA
CL80.Contig6_All	NA	gi|39752568|emb|BX649324.3|/0.0/Zebrafish DNA sequence from clone DKEY-85M15 in linkage group 4, complete sequence	NA	NA	NA	NA	NA
CL81.Contig1_All	gi|688590914|ref|XP_009290551.1|/3.57196e-39/PREDICTED: epithelial discoidin domain-containing receptor 1 isoform X3 [Danio rerio]	gi|554829285|ref|XM_005925178.1|/1e-19/PREDICTED: Haplochromis burtoni epithelial discoidin domain-containing receptor 1-like (LOC102295135), transcript variant X3, mRNA	sp|Q16832|DDR2_HUMAN/6e-09/Discoidin domain-containing receptor 2 OS=Homo sapiens GN=DDR2 PE=1 SV=2	dre:100007346/5e-40/ddr1; discoidin domain receptor tyrosine kinase 1; K05124 discoidin domain receptor family member 1 [EC:2.7.10.1]	NA	PTHR24416:SF65/5.5E-16/--	NA
CL81.Contig2_All	gi|688590911|ref|XP_009290550.1|/0/PREDICTED: epithelial discoidin domain-containing receptor 1 isoform X2 [Danio rerio]	gi|375181421|gb|JN723712.1|/1e-123/Cyprinus carpio clone 209805 microsatellite sequence	sp|Q03146|DDR1_MOUSE/0.0/Epithelial discoidin domain-containing receptor 1 OS=Mus musculus GN=Ddr1 PE=2 SV=2	dre:100007346/0.0/ddr1; discoidin domain receptor tyrosine kinase 1; K05124 discoidin domain receptor family member 1 [EC:2.7.10.1]	YBR028c/3e-06/---	PTHR24416/3.2E-279/--	NA
CL81.Contig3_All	gi|688590914|ref|XP_009290551.1|/0/PREDICTED: epithelial discoidin domain-containing receptor 1 isoform X3 [Danio rerio]	gi|375181421|gb|JN723712.1|/1e-123/Cyprinus carpio clone 209805 microsatellite sequence	sp|Q08345|DDR1_HUMAN/0.0/Epithelial discoidin domain-containing receptor 1 OS=Homo sapiens GN=DDR1 PE=1 SV=1	dre:100007346/0.0/ddr1; discoidin domain receptor tyrosine kinase 1; K05124 discoidin domain receptor family member 1 [EC:2.7.10.1]	YBR028c/9e-06/---	PTHR24416/5.6E-275/--	NA
CL82.Contig1_All	gi|168480083|ref|NP_001091957.2|/2.0396e-111/selenoprotein T2 precursor [Danio rerio] &gt;gi|182636717|sp|Q502K9.3|SELT2_DANRE RecName: Full=Selenoprotein T2; Flags: Precursor [Danio rerio]	gi|168480082|ref|NM_001098487.2|/0.0/Danio rerio selenoprotein T, 2 (selt2), mRNA	sp|Q502K9|SELT2_DANRE/3e-113/Selenoprotein T2 OS=Danio rerio GN=selt2 PE=2 SV=3	NA	NA	NA	NA
CL82.Contig2_All	gi|168480083|ref|NP_001091957.2|/1.99818e-111/selenoprotein T2 precursor [Danio rerio] &gt;gi|182636717|sp|Q502K9.3|SELT2_DANRE RecName: Full=Selenoprotein T2; Flags: Precursor [Danio rerio]	gi|168480082|ref|NM_001098487.2|/0.0/Danio rerio selenoprotein T, 2 (selt2), mRNA	sp|Q502K9|SELT2_DANRE/3e-113/Selenoprotein T2 OS=Danio rerio GN=selt2 PE=2 SV=3	NA	NA	PTHR13544:SF0/3.5E-71/--	NA
CL82.Contig3_All	gi|168480083|ref|NP_001091957.2|/1.25882e-111/selenoprotein T2 precursor [Danio rerio] &gt;gi|182636717|sp|Q502K9.3|SELT2_DANRE RecName: Full=Selenoprotein T2; Flags: Precursor [Danio rerio]	gi|168480082|ref|NM_001098487.2|/0.0/Danio rerio selenoprotein T, 2 (selt2), mRNA	sp|Q502K9|SELT2_DANRE/2e-113/Selenoprotein T2 OS=Danio rerio GN=selt2 PE=2 SV=3	NA	NA	NA	NA
CL82.Contig4_All	gi|168480083|ref|NP_001091957.2|/1.625e-111/selenoprotein T2 precursor [Danio rerio] &gt;gi|182636717|sp|Q502K9.3|SELT2_DANRE RecName: Full=Selenoprotein T2; Flags: Precursor [Danio rerio]	gi|168480082|ref|NM_001098487.2|/0.0/Danio rerio selenoprotein T, 2 (selt2), mRNA	sp|Q502K9|SELT2_DANRE/2e-113/Selenoprotein T2 OS=Danio rerio GN=selt2 PE=2 SV=3	NA	NA	NA	NA
CL82.Contig5_All	gi|168480083|ref|NP_001091957.2|/3.46137e-111/selenoprotein T2 precursor [Danio rerio] &gt;gi|182636717|sp|Q502K9.3|SELT2_DANRE RecName: Full=Selenoprotein T2; Flags: Precursor [Danio rerio]	gi|168480082|ref|NM_001098487.2|/0.0/Danio rerio selenoprotein T, 2 (selt2), mRNA	sp|Q502K9|SELT2_DANRE/5e-113/Selenoprotein T2 OS=Danio rerio GN=selt2 PE=2 SV=3	NA	NA	PTHR13544/9.7E-71/--	NA
CL82.Contig6_All	gi|168480083|ref|NP_001091957.2|/1.06444e-111/selenoprotein T2 precursor [Danio rerio] &gt;gi|182636717|sp|Q502K9.3|SELT2_DANRE RecName: Full=Selenoprotein T2; Flags: Precursor [Danio rerio]	gi|168480082|ref|NM_001098487.2|/0.0/Danio rerio selenoprotein T, 2 (selt2), mRNA	sp|Q502K9|SELT2_DANRE/1e-113/Selenoprotein T2 OS=Danio rerio GN=selt2 PE=2 SV=3	NA	NA	NA	NA
CL82.Contig7_All	gi|168480083|ref|NP_001091957.2|/1.87301e-89/selenoprotein T2 precursor [Danio rerio] &gt;gi|182636717|sp|Q502K9.3|SELT2_DANRE RecName: Full=Selenoprotein T2; Flags: Precursor [Danio rerio]	gi|168480082|ref|NM_001098487.2|/0.0/Danio rerio selenoprotein T, 2 (selt2), mRNA	sp|Q502K9|SELT2_DANRE/3e-91/Selenoprotein T2 OS=Danio rerio GN=selt2 PE=2 SV=3	NA	NA	NA	NA
CL82.Contig8_All	NA	gi|55818878|emb|CR381704.5|/2e-48/Zebrafish DNA sequence from clone CH211-202F6 in linkage group 14, complete sequence	NA	NA	NA	NA	NA
CL82.Contig9_All	NA	gi|55818878|emb|CR381704.5|/3e-42/Zebrafish DNA sequence from clone CH211-202F6 in linkage group 14, complete sequence	NA	NA	NA	NA	NA
CL83.Contig1_All	gi|688580179|ref|XP_694616.5|/0/PREDICTED: multimerin-2 [Danio rerio]	gi|58036846|emb|BX957331.5|/1e-171/Zebrafish DNA sequence from clone CH211-103O20 in linkage group 12, complete sequence	sp|A6H6E2|MMRN2_MOUSE/4e-47/Multimerin-2 OS=Mus musculus GN=Mmrn2 PE=2 SV=1	aqu:105312757/6e-16/early endosome antigen 1-like; K12478 early endosome antigen 1	PAB0812/2e-09/---	PF00386/3.3E-11/C1q domain	NA
CL83.Contig2_All	gi|190339904|gb|AAI63471.1|/6.72601e-103/Bmpr1a protein [Danio rerio]	gi|190339903|gb|BC163471.1|/0.0/Danio rerio bone morphogenetic protein receptor, type 1a, mRNA (cDNA clone MGC:194991 IMAGE:9038553), complete cds	sp|P36894|BMR1A_HUMAN/2e-90/Bone morphogenetic protein receptor type-1A OS=Homo sapiens GN=BMPR1A PE=1 SV=2	dre:58145/1e-103/bmpr1aa, BMPR-IA, BR1a, alk3, alk3tr, bmpr1a, zgc:136731; bone morphogenetic protein receptor, type IAa (EC:2.7.11.30); K04673 bone morphogenetic protein receptor type-1A [EC:2.7.11.30]	NA	PS50011/21.644/Protein kinase domain profile.	biological_process:GO:0009953//dorsal/ventral pattern formation;GO:0006468//protein phosphorylation;GO:0030509//BMP signaling pathway;GO:0051260//protein homooligomerization;GO:0001947//heart looping;GO:0060971//embryonic heart tube left/right pattern formation;cellular_component:GO:0070724//BMP receptor complex;molecular_function:GO:0005524//ATP binding;GO:0005024//transforming growth factor bet…
CL83.Contig3_All	gi|225579084|ref|NP_001139468.1|/0/bone morphogenetic protein receptor, type IBb isoform 1 precursor [Danio rerio] &gt;gi|224483367|gb|ACN50509.1| bone morphogenetic protein receptor type IB,b [Danio rerio]	gi|393887664|gb|JX024257.1|/0.0/Carassius gibelio bone morphogenetic protein receptor type IBb (BMPR1Bb) mRNA, partial cds	sp|P36898|BMR1B_MOUSE/0.0/Bone morphogenetic protein receptor type-1B OS=Mus musculus GN=Bmpr1b PE=1 SV=1	mze:101473497/0.0/bmpr1b; bone morphogenetic protein receptor, type IB; K13578 bone morphogenetic protein receptor type-1B [EC:2.7.11.30]	L138452_1/2e-09/---	PF01064/2.8E-13/Activin types I and II receptor domain	biological_process:GO:0009953//dorsal/ventral pattern formation;GO:0006468//protein phosphorylation;GO:0030509//BMP signaling pathway;GO:0042078//germ-line stem cell division;cellular_component:GO:0016020//membrane;molecular_function:GO:0005524//ATP binding;GO:0004702//receptor signaling protein serine/threonine kinase activity;GO:0005024//transforming growth factor beta-activated receptor activi…
CL83.Contig4_All	gi|322359371|ref|NP_001139178.1|/0/multimerin-2 precursor [Danio rerio]	gi|322359370|ref|NM_001145706.1|/0.0/Danio rerio multimerin 2a (mmrn2a), mRNA	sp|P36895|BMR1A_MOUSE/6e-156/Bone morphogenetic protein receptor type-1A OS=Mus musculus GN=Bmpr1a PE=2 SV=1	dre:58145/3e-168/bmpr1aa, BMPR-IA, BR1a, alk3, alk3tr, bmpr1a, zgc:136731; bone morphogenetic protein receptor, type IAa (EC:2.7.11.30); K04673 bone morphogenetic protein receptor type-1A [EC:2.7.11.30]	SP1732_1/8e-10/---	PS51041/16.484/EMI domain profile.	NA
CL83.Contig5_All	gi|322359371|ref|NP_001139178.1|/0/multimerin-2 precursor [Danio rerio]	gi|322359370|ref|NM_001145706.1|/0.0/Danio rerio multimerin 2a (mmrn2a), mRNA	sp|P36895|BMR1A_MOUSE/3e-156/Bone morphogenetic protein receptor type-1A OS=Mus musculus GN=Bmpr1a PE=2 SV=1	dre:58145/2e-168/bmpr1aa, BMPR-IA, BR1a, alk3, alk3tr, bmpr1a, zgc:136731; bone morphogenetic protein receptor, type IAa (EC:2.7.11.30); K04673 bone morphogenetic protein receptor type-1A [EC:2.7.11.30]	SP1732_1/8e-10/---	PF07546/1.2E-16/EMI domain	NA
CL83.Contig6_All	gi|3551073|dbj|BAA32748.1|/9.44391e-163/type I serin/threonine kinase receptor [Danio rerio]	gi|92098278|gb|BC115245.1|/1e-169/Danio rerio zgc:136731, mRNA (cDNA clone MGC:136731 IMAGE:8005025), complete cds	sp|P36895|BMR1A_MOUSE/1e-112/Bone morphogenetic protein receptor type-1A OS=Mus musculus GN=Bmpr1a PE=2 SV=1	dre:30742/1e-127/bmpr1ba, BMPR-IB, BR1b, alk6tr, bmpr1b, zALK-6, zgc:92220; bone morphogenetic protein receptor, type IBa (EC:2.7.11.30); K13578 bone morphogenetic protein receptor type-1B [EC:2.7.11.30]	ECU02g0550/5e-10/---	NA	biological_process:GO:0006468//protein phosphorylation;GO:0030509//BMP signaling pathway;GO:0051260//protein homooligomerization;GO:0001947//heart looping;GO:0048263//determination of dorsal identity;GO:0060971//embryonic heart tube left/right pattern formation;cellular_component:GO:0070724//BMP receptor complex;molecular_function:GO:0005524//ATP binding;GO:0005024//transforming growth factor bet…
CL83.Contig7_All	gi|322359371|ref|NP_001139178.1|/0/multimerin-2 precursor [Danio rerio]	gi|322359370|ref|NM_001145706.1|/0.0/Danio rerio multimerin 2a (mmrn2a), mRNA	sp|P36895|BMR1A_MOUSE/1e-106/Bone morphogenetic protein receptor type-1A OS=Mus musculus GN=Bmpr1a PE=2 SV=1	dre:30742/1e-115/bmpr1ba, BMPR-IB, BR1b, alk6tr, bmpr1b, zALK-6, zgc:92220; bone morphogenetic protein receptor, type IBa (EC:2.7.11.30); K13578 bone morphogenetic protein receptor type-1B [EC:2.7.11.30]	ECU02g0550/6e-06/---	PTHR15427/4.3E-297/--	NA
CL83.Contig8_All	gi|322359371|ref|NP_001139178.1|/0/multimerin-2 precursor [Danio rerio]	gi|92098278|gb|BC115245.1|/0.0/Danio rerio zgc:136731, mRNA (cDNA clone MGC:136731 IMAGE:8005025), complete cds	sp|Q78EA7|BMR1A_RAT/0.0/Bone morphogenetic protein receptor type-1A OS=Rattus norvegicus GN=Bmpr1a PE=2 SV=1	dre:58145/0.0/bmpr1aa, BMPR-IA, BR1a, alk3, alk3tr, bmpr1a, zgc:136731; bone morphogenetic protein receptor, type IAa (EC:2.7.11.30); K04673 bone morphogenetic protein receptor type-1A [EC:2.7.11.30]	ECU02g0550/6e-12/---	PS51041/17.227/EMI domain profile.	biological_process:GO:0009953//dorsal/ventral pattern formation;GO:0006468//protein phosphorylation;GO:0030509//BMP signaling pathway;GO:0051260//protein homooligomerization;GO:0001947//heart looping;GO:0060971//embryonic heart tube left/right pattern formation;cellular_component:GO:0070724//BMP receptor complex;molecular_function:GO:0005524//ATP binding;GO:0005024//transforming growth factor bet…
CL83.Contig9_All	gi|688580179|ref|XP_694616.5|/0/PREDICTED: multimerin-2 [Danio rerio]	gi|52219015|ref|NM_001004585.1|/0.0/Danio rerio bone morphogenetic protein receptor, type IAb (bmpr1ab), mRNA >gi|51859366|gb|BC081626.1| Danio rerio bone morphogenetic protein receptor, type IA,b, mRNA (cDNA clone MGC:92227 IMAGE:7052310), complete cds	sp|Q78EA7|BMR1A_RAT/0.0/Bone morphogenetic protein receptor type-1A OS=Rattus norvegicus GN=Bmpr1a PE=2 SV=1	dre:447846/0.0/bmpr1ab, wu:fe05b06, wu:fe06e10, zgc:92227; bone morphogenetic protein receptor, type IAb (EC:2.7.11.30); K04673 bone morphogenetic protein receptor type-1A [EC:2.7.11.30]	DR1213/2e-11/---	PS51041/16.224/EMI domain profile.	biological_process:GO:0009953//dorsal/ventral pattern formation;GO:0006468//protein phosphorylation;GO:0030509//BMP signaling pathway;GO:0060972//left/right pattern formation;GO:0061371//determination of heart left/right asymmetry;cellular_component:GO:0016020//membrane;molecular_function:GO:0005524//ATP binding;GO:0005024//transforming growth factor beta-activated receptor activity;
CL83.Contig10_All	gi|190339904|gb|AAI63471.1|/3.55599e-68/Bmpr1a protein [Danio rerio]	gi|304555592|ref|NM_131621.3|/1e-134/Danio rerio bone morphogenetic protein receptor, type IAa (bmpr1aa), mRNA	sp|Q05438|BMR1B_CHICK/9e-53/Bone morphogenetic protein receptor type-1B OS=Gallus gallus GN=BMPR1B PE=2 SV=1	dre:58145/5e-69/bmpr1aa, BMPR-IA, BR1a, alk3, alk3tr, bmpr1a, zgc:136731; bone morphogenetic protein receptor, type IAa (EC:2.7.11.30); K04673 bone morphogenetic protein receptor type-1A [EC:2.7.11.30]	NA	PS00107/-/Protein kinases ATP-binding region signature.	biological_process:GO:0009953//dorsal/ventral pattern formation;GO:0006468//protein phosphorylation;GO:0030509//BMP signaling pathway;GO:0051260//protein homooligomerization;GO:0001947//heart looping;GO:0060971//embryonic heart tube left/right pattern formation;cellular_component:GO:0070724//BMP receptor complex;molecular_function:GO:0005524//ATP binding;GO:0005024//transforming growth factor bet…
CL84.Contig1_All	NA	gi|375211017|gb|JN753308.1|/2e-16/Cyprinus carpio clone 609405 microsatellite sequence	NA	NA	NA	NA	NA
CL84.Contig2_All	gi|688547520|ref|XP_009298523.1|/1.70256e-17/PREDICTED: ras and EF-hand domain-containing protein [Danio rerio]	gi|375211017|gb|JN753308.1|/2e-18/Cyprinus carpio clone 609405 microsatellite sequence	NA	dre:564347/3e-18/cracr2ab, efcab4b, efcab4bb, si:dkey-21h14.4, si:dkey-21h14.5; calcium release activated channel regulator 2Ab; K17199 Ras and EF-hand domain-containing protein	NA	PTHR22621:SF2/7.6E-13/--	NA
CL84.Contig3_All	gi|688547520|ref|XP_009298523.1|/2.33205e-83/PREDICTED: ras and EF-hand domain-containing protein [Danio rerio]	gi|41006706|emb|BX784029.5|/4e-19/Zebrafish DNA sequence from clone DKEY-21H14 in linkage group 4, complete sequence	sp|Q9BSW2|EFC4B_HUMAN/5e-54/EF-hand calcium-binding domain-containing protein 4B OS=Homo sapiens GN=EFCAB4B PE=1 SV=1	dre:564347/4e-84/cracr2ab, efcab4b, efcab4bb, si:dkey-21h14.4, si:dkey-21h14.5; calcium release activated channel regulator 2Ab; K17199 Ras and EF-hand domain-containing protein	NA	PTHR22621/3.6E-101/--	NA
CL84.Contig4_All	NA	gi|375211017|gb|JN753308.1|/3e-21/Cyprinus carpio clone 609405 microsatellite sequence	NA	NA	NA	NA	NA
CL84.Contig5_All	NA	gi|375211017|gb|JN753308.1|/2e-21/Cyprinus carpio clone 609405 microsatellite sequence	NA	NA	NA	NA	NA
CL84.Contig6_All	NA	gi|375211017|gb|JN753308.1|/3e-21/Cyprinus carpio clone 609405 microsatellite sequence	NA	NA	NA	NA	NA
CL84.Contig7_All	NA	gi|375211017|gb|JN753308.1|/5e-22/Cyprinus carpio clone 609405 microsatellite sequence	NA	NA	NA	NA	NA
CL85.Contig1_All	gi|116267981|ref|NP_001070762.1|/2.00592e-60/DENN domain-containing protein 2D [Danio rerio] &gt;gi|115529121|gb|AAI24710.1| Zgc:153628 [Danio rerio]	gi|375240924|gb|JN783214.1|/1e-121/Cyprinus carpio clone 950331 microsatellite sequence	sp|Q9H6A0|DEN2D_HUMAN/8e-33/DENN domain-containing protein 2D OS=Homo sapiens GN=DENND2D PE=1 SV=2	asn:102384893/2e-27/uncharacterized LOC102384893; K01490 AMP deaminase [EC:3.5.4.6]	NA	PS50211/21.906/DENN domain profile.	NA
CL85.Contig2_All	gi|116267981|ref|NP_001070762.1|/0/DENN domain-containing protein 2D [Danio rerio] &gt;gi|115529121|gb|AAI24710.1| Zgc:153628 [Danio rerio]	gi|116267980|ref|NM_001077294.1|/0.0/Danio rerio DENN/MADD domain containing 2Da (dennd2da), mRNA >gi|115529120|gb|BC124709.1| Danio rerio zgc:153628, mRNA (cDNA clone MGC:153628 IMAGE:7893061), complete cds	sp|Q91VV4|DEN2D_MOUSE/1e-129/DENN domain-containing protein 2D OS=Mus musculus GN=Dennd2d PE=2 SV=1	asn:102384893/1e-96/uncharacterized LOC102384893; K01490 AMP deaminase [EC:3.5.4.6]	NA	PF02141/1.3E-55/DENN (AEX-3) domain	NA
CL85.Contig3_All	gi|116267981|ref|NP_001070762.1|/0/DENN domain-containing protein 2D [Danio rerio] &gt;gi|115529121|gb|AAI24710.1| Zgc:153628 [Danio rerio]	gi|116267980|ref|NM_001077294.1|/0.0/Danio rerio DENN/MADD domain containing 2Da (dennd2da), mRNA >gi|115529120|gb|BC124709.1| Danio rerio zgc:153628, mRNA (cDNA clone MGC:153628 IMAGE:7893061), complete cds	sp|Q91VV4|DEN2D_MOUSE/2e-124/DENN domain-containing protein 2D OS=Mus musculus GN=Dennd2d PE=2 SV=1	asn:102384893/1e-90/uncharacterized LOC102384893; K01490 AMP deaminase [EC:3.5.4.6]	NA	PF02141/3.7E-27/DENN (AEX-3) domain	NA
CL85.Contig4_All	gi|116267981|ref|NP_001070762.1|/0/DENN domain-containing protein 2D [Danio rerio] &gt;gi|115529121|gb|AAI24710.1| Zgc:153628 [Danio rerio]	gi|116267980|ref|NM_001077294.1|/0.0/Danio rerio DENN/MADD domain containing 2Da (dennd2da), mRNA >gi|115529120|gb|BC124709.1| Danio rerio zgc:153628, mRNA (cDNA clone MGC:153628 IMAGE:7893061), complete cds	sp|Q91VV4|DEN2D_MOUSE/8e-134/DENN domain-containing protein 2D OS=Mus musculus GN=Dennd2d PE=2 SV=1	asn:102384893/8e-97/uncharacterized LOC102384893; K01490 AMP deaminase [EC:3.5.4.6]	NA	PS50946/22.839/uDENN domain profile.	NA
CL85.Contig5_All	gi|116267981|ref|NP_001070762.1|/0/DENN domain-containing protein 2D [Danio rerio] &gt;gi|115529121|gb|AAI24710.1| Zgc:153628 [Danio rerio]	gi|116267980|ref|NM_001077294.1|/0.0/Danio rerio DENN/MADD domain containing 2Da (dennd2da), mRNA >gi|115529120|gb|BC124709.1| Danio rerio zgc:153628, mRNA (cDNA clone MGC:153628 IMAGE:7893061), complete cds	sp|Q9H6A0|DEN2D_HUMAN/2e-134/DENN domain-containing protein 2D OS=Homo sapiens GN=DENND2D PE=1 SV=2	asn:102384893/8e-97/uncharacterized LOC102384893; K01490 AMP deaminase [EC:3.5.4.6]	NA	SM00801/1.6E-12/Domain always found downstream of DENN domain, found in a variety of signalling proteins	NA
CL85.Contig6_All	gi|116267981|ref|NP_001070762.1|/0/DENN domain-containing protein 2D [Danio rerio] &gt;gi|115529121|gb|AAI24710.1| Zgc:153628 [Danio rerio]	gi|116267980|ref|NM_001077294.1|/0.0/Danio rerio DENN/MADD domain containing 2Da (dennd2da), mRNA >gi|115529120|gb|BC124709.1| Danio rerio zgc:153628, mRNA (cDNA clone MGC:153628 IMAGE:7893061), complete cds	sp|Q91VV4|DEN2D_MOUSE/5e-133/DENN domain-containing protein 2D OS=Mus musculus GN=Dennd2d PE=2 SV=1	asn:102384893/3e-96/uncharacterized LOC102384893; K01490 AMP deaminase [EC:3.5.4.6]	NA	PTHR15288/1.1E-267/--	NA
CL85.Contig7_All	gi|116267981|ref|NP_001070762.1|/0/DENN domain-containing protein 2D [Danio rerio] &gt;gi|115529121|gb|AAI24710.1| Zgc:153628 [Danio rerio]	gi|116267980|ref|NM_001077294.1|/0.0/Danio rerio DENN/MADD domain containing 2Da (dennd2da), mRNA >gi|115529120|gb|BC124709.1| Danio rerio zgc:153628, mRNA (cDNA clone MGC:153628 IMAGE:7893061), complete cds	sp|Q91VV4|DEN2D_MOUSE/3e-125/DENN domain-containing protein 2D OS=Mus musculus GN=Dennd2d PE=2 SV=1	asn:102384893/9e-92/uncharacterized LOC102384893; K01490 AMP deaminase [EC:3.5.4.6]	NA	PS50211/19.46/DENN domain profile.	NA
CL85.Contig8_All	gi|597750390|ref|XP_007237112.1|/2.2285e-07/PREDICTED: DENN domain-containing protein 2D-like [Astyanax mexicanus]	gi|375207460|gb|JN749751.1|/5e-20/Cyprinus carpio clone 560106 microsatellite sequence	NA	NA	NA	NA	NA
CL85.Contig9_All	gi|597750390|ref|XP_007237112.1|/5.74866e-18/PREDICTED: DENN domain-containing protein 2D-like [Astyanax mexicanus]	gi|375207460|gb|JN749751.1|/7e-20/Cyprinus carpio clone 560106 microsatellite sequence	NA	NA	NA	NA	NA
CL85.Contig10_All	gi|116267981|ref|NP_001070762.1|/0/DENN domain-containing protein 2D [Danio rerio] &gt;gi|115529121|gb|AAI24710.1| Zgc:153628 [Danio rerio]	gi|116267980|ref|NM_001077294.1|/0.0/Danio rerio DENN/MADD domain containing 2Da (dennd2da), mRNA >gi|115529120|gb|BC124709.1| Danio rerio zgc:153628, mRNA (cDNA clone MGC:153628 IMAGE:7893061), complete cds	sp|Q9H6A0|DEN2D_HUMAN/4e-135/DENN domain-containing protein 2D OS=Homo sapiens GN=DENND2D PE=1 SV=2	asn:102384893/4e-97/uncharacterized LOC102384893; K01490 AMP deaminase [EC:3.5.4.6]	NA	SM00799/1.8E-64/Domain found in a variety of signalling proteins, always encircled by uDENN and dDENN	NA
CL86.Contig1_All	gi|597766491|ref|XP_007247122.1|/7.09005e-76/PREDICTED: transmembrane protein 164 [Astyanax mexicanus]	gi|554843223|ref|XM_005931932.1|/2e-22/PREDICTED: Haplochromis burtoni transmembrane protein 164-like (LOC102292898), mRNA	sp|Q6PHN7|TM164_MOUSE/1e-60/Transmembrane protein 164 OS=Mus musculus GN=Tmem164 PE=2 SV=1	NA	NA	PTHR20948/3.4E-84/--	NA
CL86.Contig2_All	gi|597766491|ref|XP_007247122.1|/5.58829e-160/PREDICTED: transmembrane protein 164 [Astyanax mexicanus]	gi|262036823|emb|CU855912.5|/3e-90/Zebrafish DNA sequence from clone CH1073-93A19 in linkage group 21, complete sequence	sp|Q6PHN7|TM164_MOUSE/2e-112/Transmembrane protein 164 OS=Mus musculus GN=Tmem164 PE=2 SV=1	NA	NA	PTHR20948/6.5E-154/--	NA
CL86.Contig3_All	gi|597766491|ref|XP_007247122.1|/1.56279e-159/PREDICTED: transmembrane protein 164 [Astyanax mexicanus]	gi|262036823|emb|CU855912.5|/3e-90/Zebrafish DNA sequence from clone CH1073-93A19 in linkage group 21, complete sequence	sp|Q6PHN7|TM164_MOUSE/3e-112/Transmembrane protein 164 OS=Mus musculus GN=Tmem164 PE=2 SV=1	NA	NA	PTHR20948:SF2/6.0E-154/--	NA
CL86.Contig4_All	gi|597766491|ref|XP_007247122.1|/1.38922e-161/PREDICTED: transmembrane protein 164 [Astyanax mexicanus]	gi|262036823|emb|CU855912.5|/4e-86/Zebrafish DNA sequence from clone CH1073-93A19 in linkage group 21, complete sequence	sp|Q6PHN7|TM164_MOUSE/5e-113/Transmembrane protein 164 OS=Mus musculus GN=Tmem164 PE=2 SV=1	NA	NA	PTHR20948/2.6E-155/--	NA
CL86.Contig5_All	gi|597766491|ref|XP_007247122.1|/2.25023e-161/PREDICTED: transmembrane protein 164 [Astyanax mexicanus]	gi|262036823|emb|CU855912.5|/4e-86/Zebrafish DNA sequence from clone CH1073-93A19 in linkage group 21, complete sequence	sp|Q6PHN7|TM164_MOUSE/8e-113/Transmembrane protein 164 OS=Mus musculus GN=Tmem164 PE=2 SV=1	NA	NA	PTHR20948/3.5E-155/--	NA
CL86.Contig6_All	gi|642122421|emb|CDQ63584.1|/2.86918e-64/unnamed protein product [Oncorhynchus mykiss]	gi|410915499|ref|XM_003971176.1|/9e-29/PREDICTED: Takifugu rubripes transmembrane protein 164-like (LOC101076664), mRNA	sp|Q6PHN7|TM164_MOUSE/5e-49/Transmembrane protein 164 OS=Mus musculus GN=Tmem164 PE=2 SV=1	NA	NA	PF14808/3.0E-49/TMEM164 family	NA
CL86.Contig7_All	NA	gi|375222136|gb|JN764429.1|/2e-10/Cyprinus carpio clone 721959 microsatellite sequence	NA	NA	NA	NA	NA
CL87.Contig1_All	gi|528501985|ref|XP_005157731.1|/5.41954e-117/PREDICTED: G-protein coupled receptor 4 [Danio rerio] &gt;gi|528501987|ref|XP_005157732.1| PREDICTED: G-protein coupled receptor 4 [Danio rerio]	gi|60458028|emb|BX950186.10|/1e-162/Zebrafish DNA sequence from clone CH211-103O18 in linkage group 15, complete sequence	sp|P46093|GPR4_HUMAN/8e-74/G-protein coupled receptor 4 OS=Homo sapiens GN=GPR4 PE=2 SV=2	dre:563762/9e-118/gpr4; G protein-coupled receptor 4; K04312 G protein-coupled receptor 4	NA	PR00237/2.2E-10/Rhodopsin-like GPCR superfamily signature	NA
CL87.Contig2_All	gi|528501985|ref|XP_005157731.1|/0/PREDICTED: G-protein coupled receptor 4 [Danio rerio] &gt;gi|528501987|ref|XP_005157732.1| PREDICTED: G-protein coupled receptor 4 [Danio rerio]	gi|60458028|emb|BX950186.10|/0.0/Zebrafish DNA sequence from clone CH211-103O18 in linkage group 15, complete sequence	sp|P46093|GPR4_HUMAN/3e-140/G-protein coupled receptor 4 OS=Homo sapiens GN=GPR4 PE=2 SV=2	dre:563762/0.0/gpr4; G protein-coupled receptor 4; K04312 G protein-coupled receptor 4	NA	PTHR24232/9.5E-188/--	NA
CL88.Contig1_All	gi|528490474|ref|XP_005167880.1|/0/PREDICTED: probable UDP-sugar transporter protein SLC35A5 isoform X1 [Danio rerio]	gi|41055210|ref|NM_200654.1|/0.0/Danio rerio solute carrier family 35, member A5 (slc35a5), mRNA >gi|34785792|gb|BC057491.1| Danio rerio solute carrier family 35, member A5, mRNA (cDNA clone MGC:66231 IMAGE:3817827), complete cds	sp|Q90X48|S35A5_DANRE/0.0/Probable UDP-sugar transporter protein SLC35A5 OS=Danio rerio GN=slc35a5 PE=2 SV=1	dre:368418/0.0/slc35a5, si:bz20i5.1, zgc:66231; solute carrier family 35, member A5; K15274 solute carrier family 35 (probable UDP-sugar transporter), member A5	SPCC1795.03/7e-17/---	PTHR10231:SF40/9.6E-224/--	biological_process:GO:0008643//carbohydrate transport;cellular_component:GO:0016021//integral component of membrane;GO:0000139//Golgi membrane;molecular_function:GO:0005351//sugar:proton symporter activity;
CL88.Contig2_All	gi|528490474|ref|XP_005167880.1|/0/PREDICTED: probable UDP-sugar transporter protein SLC35A5 isoform X1 [Danio rerio]	gi|41055210|ref|NM_200654.1|/0.0/Danio rerio solute carrier family 35, member A5 (slc35a5), mRNA >gi|34785792|gb|BC057491.1| Danio rerio solute carrier family 35, member A5, mRNA (cDNA clone MGC:66231 IMAGE:3817827), complete cds	sp|Q90X48|S35A5_DANRE/0.0/Probable UDP-sugar transporter protein SLC35A5 OS=Danio rerio GN=slc35a5 PE=2 SV=1	dre:368418/0.0/slc35a5, si:bz20i5.1, zgc:66231; solute carrier family 35, member A5; K15274 solute carrier family 35 (probable UDP-sugar transporter), member A5	SPCC1795.03/8e-18/---	PTHR10231/3.3E-223/--	biological_process:GO:0008643//carbohydrate transport;cellular_component:GO:0016021//integral component of membrane;GO:0000139//Golgi membrane;molecular_function:GO:0005351//sugar:proton symporter activity;
CL89.Contig1_All	gi|187607103|ref|NP_001120347.1|/4.92405e-97/glutathione peroxidase 4 precursor [Xenopus (Silurana) tropicalis] &gt;gi|170287761|gb|AAI60982.1| LOC100145414 protein [Xenopus (Silurana) tropicalis]	gi|133711178|gb|EF116921.1|/0.0/Carassius auratus glutathione peroxidase 4a mRNA, complete cds	sp|Q32QL6|GPX4_CALJA/1e-66/Phospholipid hydroperoxide glutathione peroxidase, mitochondrial OS=Callithrix jacchus GN=GPX4 PE=2 SV=2	dre:352928/2e-89/gpx4a, PHGPxa, cb563, cb691, sb:cb563, wu:fb82e03, zgc:92253; glutathione peroxidase 4a (EC:1.11.1.12); K05361 phospholipid-hydroperoxide glutathione peroxidase [EC:1.11.1.12]	CAC1549/3e-38/---	PR01011/8.5E-9/Glutathione peroxidase family signature	biological_process:GO:0006979//response to oxidative stress;GO:0055114//oxidation-reduction process;molecular_function:GO:0004602//glutathione peroxidase activity;
CL89.Contig2_All	gi|218751897|ref|NP_001007283.2|/6.76959e-43/glutathione peroxidase 4 precursor [Danio rerio]	gi|237930375|gb|FJ656211.1|/2e-93/Cyprinus carpio glutathione peroxidase 4a (gpx4a) mRNA, partial cds	sp|Q4AEG9|GPX4_CEBAP/8e-33/Phospholipid hydroperoxide glutathione peroxidase, mitochondrial OS=Cebus apella GN=GPX4 PE=2 SV=2	dre:352928/9e-44/gpx4a, PHGPxa, cb563, cb691, sb:cb563, wu:fb82e03, zgc:92253; glutathione peroxidase 4a (EC:1.11.1.12); K05361 phospholipid-hydroperoxide glutathione peroxidase [EC:1.11.1.12]	BS_bsaA/4e-19/---	PF00255/5.6E-11/Glutathione peroxidase	biological_process:GO:0006979//response to oxidative stress;GO:0055114//oxidation-reduction process;molecular_function:GO:0004602//glutathione peroxidase activity;
CL90.Contig1_All	gi|229608916|ref|NP_001093506.1|/1.2172e-177/protein spinster homolog 3 [Danio rerio] &gt;gi|158706349|sp|A2CER7.1|SPNS3_DANRE RecName: Full=Protein spinster homolog 3; AltName: Full=Spinster-like protein 3 [Danio rerio]	gi|229608915|ref|NM_001100036.1|/0.0/Danio rerio spinster homolog 3 (Drosophila) (spns3), mRNA	sp|A2CER7|SPNS3_DANRE/2e-179/Protein spinster homolog 3 OS=Danio rerio GN=spns3 PE=2 SV=1	hmg:100207659/9e-06/sugar phosphate exchanger 2-like; K13783 MFS transporter, OPA family, solute carrier family 37 (glycerol-3-phosphate transporter), member 1/2	CC0336/1e-18/---	PTHR24001/2.0E-255/--	biological_process:GO:0055085//transmembrane transport;GO:0006869//lipid transport;cellular_component:GO:0016021//integral component of membrane;
CL90.Contig2_All	gi|229608916|ref|NP_001093506.1|/1.80055e-177/protein spinster homolog 3 [Danio rerio] &gt;gi|158706349|sp|A2CER7.1|SPNS3_DANRE RecName: Full=Protein spinster homolog 3; AltName: Full=Spinster-like protein 3 [Danio rerio]	gi|229608915|ref|NM_001100036.1|/0.0/Danio rerio spinster homolog 3 (Drosophila) (spns3), mRNA	sp|A2CER7|SPNS3_DANRE/2e-179/Protein spinster homolog 3 OS=Danio rerio GN=spns3 PE=2 SV=1	NA	CC0336/2e-18/---	PTHR24001/2.0E-255/--	biological_process:GO:0055085//transmembrane transport;GO:0006869//lipid transport;cellular_component:GO:0016021//integral component of membrane;
CL90.Contig3_All	gi|229608916|ref|NP_001093506.1|/7.01944e-151/protein spinster homolog 3 [Danio rerio] &gt;gi|158706349|sp|A2CER7.1|SPNS3_DANRE RecName: Full=Protein spinster homolog 3; AltName: Full=Spinster-like protein 3 [Danio rerio]	gi|229608915|ref|NM_001100036.1|/0.0/Danio rerio spinster homolog 3 (Drosophila) (spns3), mRNA	sp|A2CER7|SPNS3_DANRE/1e-152/Protein spinster homolog 3 OS=Danio rerio GN=spns3 PE=2 SV=1	NA	CC0336/4e-10/---	PS50850/11.505/Major facilitator superfamily (MFS) profile.	biological_process:GO:0055085//transmembrane transport;GO:0006869//lipid transport;cellular_component:GO:0016021//integral component of membrane;
CL90.Contig4_All	gi|229608916|ref|NP_001093506.1|/0/protein spinster homolog 3 [Danio rerio] &gt;gi|158706349|sp|A2CER7.1|SPNS3_DANRE RecName: Full=Protein spinster homolog 3; AltName: Full=Spinster-like protein 3 [Danio rerio]	gi|229608915|ref|NM_001100036.1|/0.0/Danio rerio spinster homolog 3 (Drosophila) (spns3), mRNA	sp|A2CER7|SPNS3_DANRE/0.0/Protein spinster homolog 3 OS=Danio rerio GN=spns3 PE=2 SV=1	hmg:100207659/2e-09/sugar phosphate exchanger 2-like; K13783 MFS transporter, OPA family, solute carrier family 37 (glycerol-3-phosphate transporter), member 1/2	CC0336/2e-26/---	PF07690/1.3E-42/Major Facilitator Superfamily	biological_process:GO:0055085//transmembrane transport;GO:0006869//lipid transport;cellular_component:GO:0016021//integral component of membrane;
CL90.Contig5_All	gi|229608916|ref|NP_001093506.1|/1.48108e-93/protein spinster homolog 3 [Danio rerio] &gt;gi|158706349|sp|A2CER7.1|SPNS3_DANRE RecName: Full=Protein spinster homolog 3; AltName: Full=Spinster-like protein 3 [Danio rerio]	gi|229608915|ref|NM_001100036.1|/1e-151/Danio rerio spinster homolog 3 (Drosophila) (spns3), mRNA	sp|A2CER7|SPNS3_DANRE/2e-95/Protein spinster homolog 3 OS=Danio rerio GN=spns3 PE=2 SV=1	xma:102220276/6e-08/organic cation transporter protein-like; K08202 MFS transporter, OCT family, solute carrier family 22 (organic cation transporter), member 4/5	CC0336/7e-13/---	PF07690/1.1E-30/Major Facilitator Superfamily	biological_process:GO:0055085//transmembrane transport;GO:0006869//lipid transport;cellular_component:GO:0016021//integral component of membrane;
CL90.Contig6_All	NA	gi|54969758|emb|CR753844.7|/3e-28/Zebrafish DNA sequence from clone DKEY-193H7 in linkage group 5, complete sequence	NA	NA	NA	NA	NA
CL91.Contig1_All	NA	gi|50057810|emb|BX294371.15|/3e-11/Zebrafish DNA sequence from clone CH211-263B6 in linkage group 13, complete sequence	NA	NA	NA	NA	NA
CL91.Contig2_All	gi|326673026|ref|XP_688429.4|/9.24447e-177/PREDICTED: opioid growth factor receptor-like protein 1 [Danio rerio]	gi|62955248|ref|NM_001017636.1|/1e-171/Danio rerio family with sequence similarity 50, member A (fam50a), mRNA >gi|62202189|gb|BC092815.1| Danio rerio family with sequence similarity 50, member A, mRNA (cDNA clone MGC:110236 IMAGE:7396547), complete cds	sp|Q4KLH3|OGRL1_RAT/2e-108/Opioid growth factor receptor-like protein 1 OS=Rattus norvegicus GN=Ogfrl1 PE=2 SV=1	dre:550329/1e-65/fam50a, mg:db03h09, wu:ft29b08, zgc:110236; family with sequence similarity 50, member A; K13119 protein FAM50	NA	PF04664/7.6E-89/Opioid growth factor receptor (OGFr) conserved region	NA
CL91.Contig3_All	NA	gi|50057810|emb|BX294371.15|/9e-12/Zebrafish DNA sequence from clone CH211-263B6 in linkage group 13, complete sequence	NA	NA	NA	NA	NA
CL91.Contig4_All	gi|326673026|ref|XP_688429.4|/0/PREDICTED: opioid growth factor receptor-like protein 1 [Danio rerio]	gi|50057810|emb|BX294371.15|/8e-93/Zebrafish DNA sequence from clone CH211-263B6 in linkage group 13, complete sequence	sp|Q4KLH3|OGRL1_RAT/5e-120/Opioid growth factor receptor-like protein 1 OS=Rattus norvegicus GN=Ogfrl1 PE=2 SV=1	NA	NA	PTHR14015:SF2/6.0E-216/--	NA
CL91.Contig5_All	NA	gi|50057810|emb|BX294371.15|/2e-11/Zebrafish DNA sequence from clone CH211-263B6 in linkage group 13, complete sequence	NA	NA	NA	NA	NA
CL91.Contig6_All	gi|326673026|ref|XP_688429.4|/0/PREDICTED: opioid growth factor receptor-like protein 1 [Danio rerio]	gi|50057810|emb|BX294371.15|/1e-123/Zebrafish DNA sequence from clone CH211-263B6 in linkage group 13, complete sequence	sp|Q4KLH3|OGRL1_RAT/2e-120/Opioid growth factor receptor-like protein 1 OS=Rattus norvegicus GN=Ogfrl1 PE=2 SV=1	NA	NA	PTHR14015/2.8E-217/--	NA
CL91.Contig7_All	gi|326673026|ref|XP_688429.4|/0/PREDICTED: opioid growth factor receptor-like protein 1 [Danio rerio]	gi|50057810|emb|BX294371.15|/1e-94/Zebrafish DNA sequence from clone CH211-263B6 in linkage group 13, complete sequence	sp|Q4KLH3|OGRL1_RAT/2e-120/Opioid growth factor receptor-like protein 1 OS=Rattus norvegicus GN=Ogfrl1 PE=2 SV=1	NA	NA	PTHR14015/2.0E-216/--	NA
CL91.Contig8_All	gi|326673026|ref|XP_688429.4|/6.11414e-177/PREDICTED: opioid growth factor receptor-like protein 1 [Danio rerio]	gi|62955248|ref|NM_001017636.1|/1e-171/Danio rerio family with sequence similarity 50, member A (fam50a), mRNA >gi|62202189|gb|BC092815.1| Danio rerio family with sequence similarity 50, member A, mRNA (cDNA clone MGC:110236 IMAGE:7396547), complete cds	sp|Q4KLH3|OGRL1_RAT/1e-107/Opioid growth factor receptor-like protein 1 OS=Rattus norvegicus GN=Ogfrl1 PE=2 SV=1	dre:550329/1e-65/fam50a, mg:db03h09, wu:ft29b08, zgc:110236; family with sequence similarity 50, member A; K13119 protein FAM50	NA	PTHR14015:SF2/2.5E-192/--	NA
CL91.Contig9_All	gi|326673026|ref|XP_688429.4|/6.29027e-41/PREDICTED: opioid growth factor receptor-like protein 1 [Danio rerio]	gi|50057810|emb|BX294371.15|/5e-38/Zebrafish DNA sequence from clone CH211-263B6 in linkage group 13, complete sequence	sp|Q4KLH3|OGRL1_RAT/3e-35/Opioid growth factor receptor-like protein 1 OS=Rattus norvegicus GN=Ogfrl1 PE=2 SV=1	NA	NA	PF04664/6.5E-34/Opioid growth factor receptor (OGFr) conserved region	NA
CL92.Contig1_All	NA	gi|528499755|ref|XM_005173133.1|/3e-64/PREDICTED: Danio rerio C-terminal binding protein 1 (ctbp1), transcript variant X1, mRNA	NA	NA	NA	NA	NA
CL92.Contig2_All	gi|11933131|dbj|BAB19678.1|/0/CtBP1 [Danio rerio]	gi|40254689|ref|NM_131714.2|/0.0/Danio rerio C-terminal binding protein 1 (ctbp1), mRNA >gi|28277435|gb|BC045280.1| Danio rerio C-terminal binding protein 1, mRNA (cDNA clone MGC:55227 IMAGE:2640380), complete cds	sp|Q9W758|CTBP2_XENLA/0.0/C-terminal-binding protein 2 OS=Xenopus laevis GN=ctbp2 PE=1 SV=1	dre:65229/0.0/ctbp1, wu:fi43a11; C-terminal binding protein 1; K04496 C-terminal binding protein	MK0297/5e-51/---	PF02826/5.6E-57/D-isomer specific 2-hydroxyacid dehydrogenase, NAD binding domain	biological_process:GO:0048384//retinoic acid receptor signaling pathway;GO:0055114//oxidation-reduction process;molecular_function:GO:0016616//oxidoreductase activity, acting on the CH-OH group of donors, NAD or NADP as acceptor;GO:0051287//NAD binding;
CL92.Contig3_All	gi|11933131|dbj|BAB19678.1|/0/CtBP1 [Danio rerio]	gi|40254689|ref|NM_131714.2|/0.0/Danio rerio C-terminal binding protein 1 (ctbp1), mRNA >gi|28277435|gb|BC045280.1| Danio rerio C-terminal binding protein 1, mRNA (cDNA clone MGC:55227 IMAGE:2640380), complete cds	sp|Q13363|CTBP1_HUMAN/0.0/C-terminal-binding protein 1 OS=Homo sapiens GN=CTBP1 PE=1 SV=2	dre:65229/0.0/ctbp1, wu:fi43a11; C-terminal binding protein 1; K04496 C-terminal binding protein	MK0297/6e-51/---	PTHR10996:SF128/0.0/--	biological_process:GO:0048384//retinoic acid receptor signaling pathway;GO:0055114//oxidation-reduction process;molecular_function:GO:0016616//oxidoreductase activity, acting on the CH-OH group of donors, NAD or NADP as acceptor;GO:0051287//NAD binding;
[truncated: 191,628 more rows]
