# Supplementary material for: Distinct herpesvirus resistances and immune responses of three gynogenetic clones of gibel carp revealed by comprehensive transcriptomes
Source: BMC Genomics. 2017 Jul 24;18:561. doi: 10.1186/s12864-017-3945-6 (PMC5525251; doi:10.1186/s12864-017-3945-6)
Supplement: Supplementary file 5 — Differentially expressed unigenes (probability ≥0.8 and relative change ≥2) in d-A+ vs c-A+, d-F vs c-F and d-H vs c-H. List of DEUs includes length, FPKM, log2 fold change, P value, up- or down-regulation and annotation. (XLSX 3527 kb) [file 12864_2017_3945_MOESM5_ESM.xlsx]

## Sheet: DEUs in d-A+ vs c-A+
Unigene ID	Length	c-A+ FPKM	d-A+ FPKM	Log2 fold change (d-A+/c-A+)	Probability	Up/Down-regulation(d-A+/c-A+)	NR	GO	KEGG
CL16603.Contig5_All	2677	2.84	10.2067	1.84555	0.820366	Up	gi|283436090|ref|NP_001164414.1|/5.76994e-43/uncharacterized protein LOC100327252 precursor [Danio rerio] &gt;gi|165993171|emb|CAP71897.1| si:dkey-19a16.1 [Danio rerio]	NA	NA
CL13627.Contig3_All	729	2.99	0.673333	-2.15075	0.802659	Down	gi|432943596|ref|XP_004083226.1|/1.88445e-06/PREDICTED: ankyrin repeat and sterile alpha motif domain-containing protein 1B-like [Oryzias latipes]	NA	NA
Unigene19019_All	279	0.84	0.01	-6.39232	0.814243	Down	NA	NA	NA
CL2839.Contig13_All	3530	25.5167	1.82333	-3.80679	0.869259	Down	gi|688547515|ref|XP_009298521.1|/0/PREDICTED: scavenger receptor cysteine-rich type 1 protein M130 [Danio rerio]	NA	dre:564415/0.0/si:dkey-21h14.3; K06545 CD163 antigen
Unigene38142_All	3692	6.54667	25.5267	1.96317	0.831133	Up	gi|688609462|ref|XP_009294657.1|/0/PREDICTED: calpain-8 isoform X1 [Danio rerio]	biological_process:GO:0006508//proteolysis;cellular_component:GO:0005622//intracellular;molecular_function:GO:0004198//calcium-dependent cysteine-type endopeptidase activity;GO:0005509//calcium ion binding;	tru:101064754/0.0/calpain-2 catalytic subunit-like; K03853 calpain-2 [EC:3.4.22.53]
CL5977.Contig10_All	1431	4.66667	1.24	-1.91205	0.808222	Down	gi|47086199|ref|NP_998083.1|/1.29108e-82/fumarylacetoacetate hydrolase domain-containing protein 2A [Danio rerio] &gt;gi|45709875|gb|AAH67576.1| Zgc:85683 [Danio rerio]	biological_process:GO:0008152//metabolic process;molecular_function:GO:0003824//catalytic activity;	tca:664303/2e-26/acylpyruvase FAHD1, mitochondrial; K01557 acylpyruvate hydrolase [EC:3.7.1.5]
CL3961.Contig7_All	2115	4.50333	13.3333	1.56597	0.804865	Up	gi|600974992|gb|AHN64746.1|/0/dual specificity phosphatase 1 [Carassius auratus]	biological_process:GO:0001706//endoderm formation;GO:0006470//protein dephosphorylation;GO:0042981//regulation of apoptotic process;GO:0000188//inactivation of MAPK activity;cellular_component:GO:0005654//nucleoplasm;molecular_function:GO:0017017//MAP kinase tyrosine/serine/threonine phosphatase activity;GO:0004725//protein tyrosine phosphatase activity;	dre:406340/0.0/dusp1, cb269, id:ibd2586, sb:cb269, wu:fd19g02, wu:fe50g09, zgc:55920; dual specificity phosphatase 1 (EC:3.1.3.48); K04459 dual specificity MAP kinase phosphatase [EC:3.1.3.16 3.1.3.48]
CL2170.Contig2_All	2650	7.85	2.45333	-1.67795	0.808748	Down	gi|37090185|sp|P59889.1|S39A1_DANRE/2.2424e-148/RecName: Full=Zinc transporter ZIP1; AltName: Full=DrZIP1; AltName: Full=Solute carrier family 39 member 1; AltName: Full=Zrt- and Irt-like protein 1; Short=ZIP-1 [Danio rerio] &gt;gi|32455001|gb|AAP83180.1| zinc transporter [Danio rerio] &gt;gi|169154552|emb|CAQ15498.1| solute carrier family 39 (zinc transporter), member 1 [Danio rerio]	biological_process:GO:0071577//zinc ion transmembrane transport;cellular_component:GO:0016021//integral component of membrane;GO:0005886//plasma membrane;molecular_function:GO:0008270//zinc ion binding;GO:0005385//zinc ion transmembrane transporter activity;	dre:321324/8e-149/slc39a1, DrZIP1, cb629, sb:cb629, zgc:111852; solute carrier family 39 (zinc transporter), member 1; K14709 solute carrier family 39 (zinc transporter), member 1/2/3
Unigene6264_All	708	4.94333	0.193333	-4.67632	0.874221	Down	NA	NA	NA
Unigene3379_All	295	0.923333	0.01	-6.52878	0.832561	Down	NA	NA	NA
Unigene64701_All	4062	8.91667	2.42333	-1.87951	0.81997	Down	gi|189520009|ref|XP_696586.3|/0/PREDICTED: choline transporter-like protein 2 isoform X2 [Danio rerio]	NA	dre:324345/0.0/slc44a2, fc26c03, wu:fc26c03; solute carrier family 44 (choline transporter), member 2; K15377 solute carrier family 44 (choline transporter-like protein), member 2/4/5
Unigene48906_All	227	1.20333	0.01	-6.91089	0.880931	Down	NA	NA	NA
Unigene18135_All	271	0.01	0.813333	6.34577	0.806643	Up	NA	NA	NA
Unigene25336_All	256	1.02333	0.01	-6.67713	0.852548	Down	NA	NA	NA
Unigene26774_All	2925	8.07667	1.74333	-2.21191	0.832633	Down	gi|545686125|dbj|BAN84487.1|/0/membrane-bound complement regulatory protein [Carassius auratus langsdorfii]	NA	asn:102376928/3e-97/complement receptor type 1-like; K04011 complement component (3b/4b) receptor 1
Unigene6994_All	1060	274.65	22.9833	-3.57893	0.868148	Down	gi|378747355|gb|AFC36320.1|/4.83815e-99/complement C1q subcomponent subunit C [Ctenopharyngodon idella]	biological_process:GO:0006958//complement activation, classical pathway;cellular_component:GO:0005576//extracellular region;	dre:449803/3e-82/c1qc, zgc:103597; complement component 1, q subcomponent, C chain; K03988 complement C1q subcomponent subunit C
CL4187.Contig1_All	2798	5.92333	1.45667	-2.02374	0.821158	Down	gi|688592487|ref|XP_009290884.1|/0/PREDICTED: semaphorin-4B-like [Danio rerio]	NA	mze:101487731/3e-78/semaphorin-4B-like; K06521 semaphorin 4; K06819 neuropilin 2; K06820 plexin A; K06821 plexin B
Unigene45389_All	203	1.13333	0.01	-6.82443	0.870891	Down	NA	NA	NA
CL1718.Contig3_All	603	2.67667	0.56	-2.25694	0.800028	Down	NA	NA	NA
Unigene85133_All	239	1.08333	0.01	-6.75933	0.862657	Down	NA	NA	NA
Unigene24918_All	717	3.34333	10.3667	1.63259	0.809168	Up	gi|292630304|ref|XP_002667823.1|/2.10831e-63/PREDICTED: golgi-associated plant pathogenesis-related protein 1 [Danio rerio]	NA	NA
Unigene46234_All	450	2.29333	0.14	-4.03395	0.828808	Down	gi|688563890|ref|XP_009301393.1|/4.77305e-52/PREDICTED: chromodomain-helicase-DNA-binding protein 3 isoform X2 [Danio rerio]	NA	dre:568230/8e-53/chd3; chromodomain helicase DNA binding protein 3; K11642 chromodomain-helicase-DNA-binding protein 3 [EC:3.6.4.12]
CL15316.Contig2_All	2559	7.21333	1.44	-2.3246	0.835255	Down	gi|145586944|dbj|BAF56885.1|/0/lymphocyte-specific protein tyrosine kinase [Carassius auratus langsdorfii]	biological_process:GO:0006468//protein phosphorylation;molecular_function:GO:0004713//protein tyrosine kinase activity;GO:0005524//ATP binding;	dre:414333/0.0/lck, zgc:136695; LCK proto-oncogene, Src family tyrosine kinase (EC:2.7.10.2); K05856 lymphocyte cell-specific protein tyrosine kinase [EC:2.7.10.2]; K06479 CD48 antigen
Unigene45791_All	255	1.65667	0.01	-7.37214	0.924104	Down	gi|688576240|ref|XP_005172891.2|/1.99523e-26/PREDICTED: uncharacterized protein LOC101886356 [Danio rerio]	NA	dwi:Dwil_GK16392/4e-06/GK16392 gene product from transcript GK16392-RA; K00953 FAD synthetase [EC:2.7.7.2]
CL2039.Contig1_All	271	0.886667	0.01	-6.47032	0.825521	Down	NA	NA	NA
CL15976.Contig4_All	217	0.01	1.28333	7.00375	0.890906	Up	gi|688543798|ref|XP_009297859.1|/3.85026e-30/PREDICTED: nucleus accumbens-associated protein 1-like isoform X2 [Danio rerio]	NA	mze:101485728/2e-22/nacc1; nucleus accumbens associated 1, BEN and BTB (POZ) domain containing; K10486 BTB/POZ domain-containing protein 14
Unigene54125_All	257	0.01	0.903333	6.49719	0.828372	Up	NA	NA	NA
CL11643.Contig2_All	1543	0.133333	7.44333	5.80284	0.925575	Up	gi|171545991|ref|NP_001116417.1|/4.66584e-33/cAMP-dependent protein kinase inhibitor beta [Danio rerio]	NA	dre:555852/1e-09/si:dkey-7n6.2; K15985 cAMP-dependent protein kinase inhibitor alpha
Unigene252_All	4862	1.75333	24.25	3.78981	0.867526	Up	gi|597736284|ref|XP_007230403.1|/0/PREDICTED: thrombospondin-1-like [Astyanax mexicanus]	NA	dre:561901/0.0/thbs1, Tsp-1, si:dkey-11e23.1, wu:fc48c03; thrombospondin 1; K05719 integrin beta 1; K16857 thrombospondin 1
CL4669.Contig1_All	325	0.01	0.786667	6.29768	0.801399	Up	NA	NA	NA
CL7184.Contig1_All	286	0.01	1.24	6.9542	0.886025	Up	gi|50369691|gb|AAH76439.1|/1.59946e-23/Rcan1 protein [Danio rerio]	NA	dre:336348/4e-23/rcan1b, dscr1, rcan1, wu:fr92c05; regulator of calcineurin 1b; K17901 calcipressin-1
Unigene22255_All	1871	6.21667	1.05	-2.56575	0.838036	Down	gi|161353479|ref|NP_998129.3|/2.26071e-165/cannabinoid receptor 2 [Danio rerio] &gt;gi|89903010|gb|ABB29974.1| cannabinoid receptor 2 type B [Danio rerio]	biological_process:GO:0007186//G-protein coupled receptor signaling pathway;cellular_component:GO:0016021//integral component of membrane;molecular_function:GO:0004949//cannabinoid receptor activity;	dre:795246/4e-166/cnr2, cb2a, cb2b; cannabinoid receptor 2; K04278 cannabinoid receptor 2 (macrophage)
Unigene43727_All	238	0.01	1.06	6.72792	0.859402	Up	NA	NA	NA
CL12903.Contig1_All	944	1.68667	0.01	-7.39803	0.926093	Down	gi|47174758|ref|NP_998799.1|/3.08096e-83/prostaglandin D2 synthase, brain precursor [Danio rerio] &gt;gi|19911827|dbj|BAB88223.1| lipocalin-type prostaglandin D synthase-like protein [Danio rerio] &gt;gi|94574172|gb|AAI16555.1| Ptgds protein [Danio rerio] &gt;gi|182891664|gb|AAI64970.1| Ptgds protein [Danio rerio]	biological_process:GO:0006810//transport;GO:0006629//lipid metabolic process;cellular_component:GO:0005576//extracellular region;molecular_function:GO:0004667//prostaglandin-D synthase activity;GO:0001972//retinoic acid binding;GO:0005215//transporter activity;GO:0036094//small molecule binding;	dre:336492/5e-84/ptgdsb, hm:zeh0800, ptgds, wu:fb10b10, wu:fb11h03; prostaglandin D2 synthase b (EC:5.3.99.2); K01830 prostaglandin-H2 D-isomerase [EC:5.3.99.2]
Unigene47816_All	202	1.03667	0.01	-6.69581	0.856005	Down	NA	NA	NA
Unigene37520_All	3594	6.89	1.83333	-1.91003	0.817355	Down	gi|688553407|ref|XP_009299483.1|/0/PREDICTED: sushi domain-containing protein 1 isoform X1 [Danio rerio]	NA	lcm:102349829/2e-56/SVEP1; sushi, von Willebrand factor type A, EGF and pentraxin domain containing 1; K17495 CUB and sushi domain-containing protein
Unigene103203_All	637	0.523333	12.2133	4.54458	0.881657	Up	gi|528515444|ref|XP_002666238.2|/6.4545e-28/PREDICTED: SLAM family member 9-like [Danio rerio]	NA	NA
CL14385.Contig1_All	924	3.16333	0.74	-2.09585	0.803589	Down	NA	NA	NA
Unigene12175_All	1301	0.04	1.37333	5.10154	0.820427	Up	gi|688562946|ref|XP_009301177.1|/2.53247e-66/PREDICTED: peroxidasin-like protein [Danio rerio]	NA	dre:100149292/2e-12/si:dkey-10h3.1; K06727 Fc receptor-like protein
Unigene40506_All	1462	2.38333	0.01	-7.89684	0.954807	Down	gi|528515553|ref|XP_001923739.2|/1.77042e-26/PREDICTED: uncharacterized protein si:dkey-182g1.6 [Danio rerio]	NA	NA
Unigene30450_All	2949	0.323333	5.15	3.99348	0.857288	Up	gi|688610590|ref|XP_009294912.1|/2.23102e-136/PREDICTED: basement membrane-specific heparan sulfate proteoglycan core protein-like isoform X2 [Danio rerio]	NA	gga:429806/3e-29/HSPG2, HSPG; heparan sulfate proteoglycan 2; K05719 integrin beta 1; K06255 heparan sulfate proteoglycan 2 (perlecan); K06265 dystroglycan 1
Unigene95499_All	202	0.916667	0.01	-6.51833	0.832561	Down	NA	NA	NA
Unigene87034_All	1833	1.21667	11.02	3.17912	0.855992	Up	gi|41055546|ref|NP_956511.1|/1.45016e-07/voltage-dependent anion-selective channel protein 2-like [Danio rerio] &gt;gi|28278463|gb|AAH46013.1| Zgc:56235 [Danio rerio]	NA	dre:393186/2e-08/zgc:56235; K05862 voltage-dependent anion channel protein 1
Unigene40692_All	1642	0.01	1.28	7	0.890906	Up	NA	NA	NA
CL4484.Contig1_All	1551	3.21667	11.43	1.82919	0.820784	Up	gi|688573412|ref|XP_009303434.1|/3.48831e-28/PREDICTED: uncharacterized protein LOC103911726 [Danio rerio]	NA	xma:102221229/5e-07/uncharacterized LOC102221229; K16524 A-kinase anchor protein 7
CL16699.Contig9_All	3857	5.23667	1.21	-2.11364	0.821787	Down	gi|597778952|ref|XP_007253097.1|/0/PREDICTED: protein 4.1 isoform X11 [Astyanax mexicanus]	NA	dre:559643/0.0/epb41a, si:ch211-173b8.1; erythrocyte membrane protein band 4.1a (elliptocytosis 1, RH-linked); K06107 erythrocyte membrane protein band 4.1
Unigene24301_All	655	15.4867	0.42	-5.20449	0.905241	Down	gi|169673668|gb|ACA64700.1|/6.33163e-66/liver-basic fatty acid binding protein a [Cyprinus carpio]	biological_process:GO:0006810//transport;cellular_component:GO:0005737//cytoplasm;molecular_function:GO:0032052//bile acid binding;GO:0005215//transporter activity;	xtr:100487630/2e-28/fabp6; fatty acid binding protein 6, ileal; K08755 fatty acid-binding protein 6, ileal (gastrotropin)
Unigene24166_All	1293	1.14	4.52	1.98729	0.81133	Up	gi|688608063|ref|XP_005161735.2|/1.37368e-80/PREDICTED: uncharacterized protein LOC101884194 [Danio rerio]	NA	nle:100594419/3e-10/CD244; CD244 molecule, natural killer cell receptor 2B4; K06479 CD48 antigen; K06582 natural killer cell receptor 2B4
Unigene31857_All	412	0.01	0.933333	6.54432	0.8347	Up	NA	NA	NA
Unigene2810_All	444	0.983333	0.01	-6.61961	0.844884	Down	gi|688606425|ref|XP_009293885.1|/1.85123e-08/PREDICTED: uncharacterized protein LOC103909477 [Danio rerio]	NA	NA
Unigene43167_All	209	0.953333	0.01	-6.57491	0.838836	Down	NA	NA	NA
CL7309.Contig11_All	924	1.05667	4.20667	1.99316	0.809036	Up	gi|688542241|ref|XP_009297631.1|/1.38285e-88/PREDICTED: colony stimulating factor 2 receptor, beta, low-affinity (granulocyte-macrophage) isoform X2 [Danio rerio]	NA	dre:100135062/3e-87/csf2rb, il-3rbc; colony stimulating factor 2 receptor, beta, low-affinity (granulocyte-macrophage); K04738 cytokine receptor common subunit beta
CL3318.Contig14_All	1722	8.00667	2.33667	-1.77675	0.814067	Down	NA	NA	NA
Unigene59910_All	337	0.01	0.913333	6.51307	0.830501	Up	NA	NA	NA
Unigene38159_All	2637	4.56	0.91	-2.3251	0.82577	Down	gi|83025074|ref|NP_001032658.1|/0/type I inositol 1,4,5-trisphosphate 5-phosphatase [Danio rerio] &gt;gi|82414854|gb|AAI10110.1| Zgc:123248 [Danio rerio]	biological_process:GO:0046856//phosphatidylinositol dephosphorylation;	dre:641571/0.0/inpp5l, zgc:123248; inositol polyphosphate-5-phosphatase L (EC:3.1.3.56); K01106 inositol-1,4,5-trisphosphate 5-phosphatase [EC:3.1.3.56]
CL3611.Contig2_All	240	0.01	1.04667	6.70966	0.857799	Up	gi|512818449|ref|XP_004911506.1|/7.4938e-08/PREDICTED: uncharacterized protein LOC100486966 [Xenopus (Silurana) tropicalis]	NA	NA
Unigene85726_All	229	0.01	1.52333	7.25109	0.914328	Up	gi|292623034|ref|XP_694757.3|/2.74023e-31/PREDICTED: ADP-dependent glucokinase [Danio rerio]	NA	dre:566398/4e-32/adpgk2; ADP-dependent glucokinase 2; K08074 ADP-dependent glucokinase [EC:2.7.1.147]
Unigene44397_All	413	0.823333	0.01	-6.3634	0.809106	Down	gi|507702093|ref|XP_004715595.1|/1.36226e-06/PREDICTED: olfactory receptor 2T1-like [Echinops telfairi]	NA	NA
CL12749.Contig4_All	1496	0.82	4.43333	2.4347	0.827554	Up	gi|47496706|dbj|BAD19046.1|/6.41627e-48/preproadrenomedullin [Cyprinus carpio]	NA	dre:556502/4e-46/adma; adrenomedullin a; K12333 adrenomedullin
CL16548.Contig2_All	208	0.86	0.01	-6.42626	0.8191	Down	NA	NA	NA
CL2273.Contig2_All	2365	6.92667	0.293333	-4.56155	0.876195	Down	gi|94574299|gb|AAI16483.1|/5.93994e-129/Zfyve21 protein [Danio rerio]	NA	xtr:100490307/8e-14/zfyve16; zinc finger, FYVE domain containing 16; K04679 MAD, mothers against decapentaplegic interacting protein
CL9139.Contig1_All	3478	3.13667	0.27	-3.5382	0.835219	Down	gi|156617900|gb|ABM46911.2|/0/recombination activating protein [Carassius auratus]	biological_process:GO:0010390//histone monoubiquitination;GO:0033077//T cell differentiation in thymus;GO:0033151//V(D)J recombination;GO:0030183//B cell differentiation;cellular_component:GO:0005634//nucleus;molecular_function:GO:0042393//histone binding;GO:0042803//protein homodimerization activity;GO:0004842//ubiquitin-protein transferase activity;GO:0008270//zinc ion binding;GO:0043565//seque…	dre:30663/0.0/rag1, RAG-1; recombination activating gene 1 (EC:6.3.2.-); K10628 V(D)J recombination-activating protein 1 [EC:2.3.2.27]
CL7316.Contig10_All	2770	2.19333	0.256667	-3.09516	0.808814	Down	gi|134054414|emb|CAM73201.1|/5.52241e-105/si:dkey-15j16.3 [Danio rerio]	NA	ola:105353610/1e-10/CD276 antigen-like; K06746 immune costimulatory protein B7-H3
Unigene22238_All	1533	4.55333	0.106667	-5.41574	0.900553	Down	gi|295314912|gb|ADF97606.1|/0/fibrinogen gamma polypeptide [Hypophthalmichthys molitrix]	biological_process:GO:0051258//protein polymerization;GO:0007165//signal transduction;GO:0030168//platelet activation;cellular_component:GO:0005577//fibrinogen complex;molecular_function:GO:0030674//protein binding, bridging;GO:0005102//receptor binding;	dre:406327/0.0/fgg, fb60h05, fb62e01, wu:fb60h05, wu:fb62e01, zgc:56023; fibrinogen gamma chain; K03905 fibrinogen gamma chain; K06464 integrin beta 2; K06493 integrin beta 3
Unigene19666_All	2489	92.2867	28.7267	-1.68373	0.821352	Down	gi|152061221|dbj|BAF73664.1|/0/cytochrome b245 beta polypeptide [Cyprinus carpio]	biological_process:GO:0055114//oxidation-reduction process;cellular_component:GO:0016021//integral component of membrane;molecular_function:GO:0016491//oxidoreductase activity;	dre:393386/0.0/cybb, zgc:64144; cytochrome b-245, beta polypeptide (chronic granulomatous disease); K08008 NADPH oxidase
CL16693.Contig1_All	259	1	0.01	-6.64386	0.848786	Down	gi|319918828|ref|NP_001188392.1|/2.50646e-29/cysteine-rich hydrophobic domain 1 protein [Danio rerio] &gt;gi|169146088|emb|CAQ13436.1| novel protein similar to vertebrate cysteine-rich hydrophobic domain 1 (CHIC1) [Danio rerio]	NA	NA
Unigene54110_All	222	0.926667	0.01	-6.53398	0.834107	Down	NA	NA	NA
CL16656.Contig3_All	306	0.01	0.873333	6.44846	0.821526	Up	NA	NA	NA
Unigene47444_All	216	0.796667	0.01	-6.3159	0.803986	Down	NA	NA	NA
CL1759.Contig34_All	242	0.79	0.01	-6.30378	0.801399	Down	gi|675234203|emb|CDU19986.1|/2.23677e-09/eukaryotic initiation factor 4a, putative [Plasmodium yoelii]	NA	ame:726541/6e-06/Mbs, GB19581; myosin binding subunit; K06270 protein phosphatase 1 regulatory subunit 12A
CL1076.Contig6_All	1186	71.5867	237.413	1.72964	0.82414	Up	gi|41054593|ref|NP_956846.1|/2.26922e-87/uncharacterized protein LOC393524 [Danio rerio] &gt;gi|33989748|gb|AAH56541.1| Zgc:65811 [Danio rerio] &gt;gi|41107613|gb|AAH65427.1| Zgc:65811 protein [Danio rerio]	cellular_component:GO:0016021//integral component of membrane;	ola:101159268/1e-52/CD81 antigen-like; K06460 CD9 antigen
CL14485.Contig2_All	906	7.70667	1.78667	-2.10884	0.829165	Down	NA	NA	NA
Unigene33116_All	2288	5.04333	1.49333	-1.75584	0.803347	Down	gi|157384980|ref|NP_001025137.2|/9.5462e-92/tRNA selenocysteine 1-associated protein 1-like [Danio rerio]	biological_process:GO:0006412//translation;cellular_component:GO:0005634//nucleus;GO:0005737//cytoplasm;molecular_function:GO:0003723//RNA binding;GO:0000166//nucleotide binding;	cbr:CBG02484/4e-08/Hypothetical protein CBG02484; K13201 nucleolysin TIA-1/TIAR
CL4448.Contig3_All	2687	11.68	0.636667	-4.19736	0.872497	Down	gi|294489266|ref|NP_001170916.1|/0/two pore channel 3 [Danio rerio] &gt;gi|238632120|tpg|DAA06497.1| TPA_inf: two pore channel 3 [Danio rerio]	biological_process:GO:0055085//transmembrane transport;GO:0006811//ion transport;cellular_component:GO:0016021//integral component of membrane;molecular_function:GO:0005216//ion channel activity;	dre:557460/0.0/gb:eh507706, tpc3; expressed sequence EH507706; K16897 two pore calcium channel protein 3
Unigene13886_All	1463	12.6133	3.78333	-1.73722	0.817516	Down	gi|348041281|ref|NP_001093871.2|/6.70883e-20/proheparin-binding EGF-like growth factor precursor [Danio rerio]	NA	dre:797938/6e-11/hbegfa, zgc:175091; heparin-binding EGF-like growth factor a; K08523 heparin-binding EGF-like growth factor
Unigene9914_All	681	7.89	1.07	-2.88241	0.847955	Down	gi|18858391|ref|NP_571137.1|/4.61813e-09/C-C motif chemokine 27 precursor [Danio rerio] &gt;gi|6573125|gb|AAF17560.1|AF201450_1 CC chemokine CCL1 [Danio rerio]	NA	dre:30268/8e-10/ccl27a, ccl1, wu:fa96a04; chemokine (C-C motif) ligand 27a; K16598 C-C motif chemokine 27
Unigene20522_All	5332	0.316667	2.66333	3.0722	0.820368	Up	gi|688563008|ref|XP_009301190.1|/0/PREDICTED: basement membrane-specific heparan sulfate proteoglycan core protein-like [Danio rerio]	NA	asn:102377486/1e-76/HSPG2; heparan sulfate proteoglycan 2; K05719 integrin beta 1; K06255 heparan sulfate proteoglycan 2 (perlecan); K06265 dystroglycan 1
Unigene22252_All	2664	0.776667	3.43	2.14284	0.8087	Up	gi|573882534|ref|XP_006629446.1|/6.54735e-164/PREDICTED: zinc finger E-box-binding homeobox 2-like [Lepisosteus oculatus]	NA	tru:101072804/9e-148/zinc finger E-box-binding homeobox 2-like; K09299 zinc finger homeobox protein 1/2
CL3056.Contig11_All	3378	3.58	0.873333	-2.03536	0.806729	Down	gi|47085691|ref|NP_998157.1|/0/1-acyl-sn-glycerol-3-phosphate acyltransferase delta [Danio rerio] &gt;gi|34784871|gb|AAH56788.1| 1-acylglycerol-3-phosphate O-acyltransferase 4 (lysophosphatidic acid acyltransferase, delta) [Danio rerio]	biological_process:GO:0008152//metabolic process;molecular_function:GO:0016746//transferase activity, transferring acyl groups;	dre:406265/0.0/agpat4, wu:fc21c07, wu:fc25a07, zgc:63605; 1-acylglycerol-3-phosphate O-acyltransferase 4 (lysophosphatidic acid acyltransferase, delta) (EC:2.3.1.51); K13523 lysophosphatidic acid acyltransferase / lysophosphatidylinositol acyltransferase [EC:2.3.1.51 2.3.1.-]
CL442.Contig2_All	3077	10.1	1.35	-2.90332	0.850858	Down	gi|208609649|dbj|BAG72202.1|/0/collagen type I alpha 3 [Carassius auratus]	cellular_component:GO:0005581//collagen trimer;molecular_function:GO:0005201//extracellular matrix structural constituent;	dre:325675/0.0/col1a1b, alpha3(I), col1a3, hm:zeh0348, wu:fa95h05, wu:fd02a10, wu:fj59a10; collagen, type I, alpha 1b; K04520 amyloid beta A4 protein; K05719 integrin beta 1; K06236 collagen, type I/II/III/V/XI/XXIV/XXVII, alpha; K06256 CD44 antigen; K06257 syndecan 1; K06493 integrin beta 3
CL7795.Contig1_All	1267	1.92667	0.133333	-3.853	0.812881	Down	gi|528498252|ref|XP_001344370.3|/7.29369e-71/PREDICTED: RING finger protein 122-like [Danio rerio]	NA	xma:102231404/1e-61/RING finger protein 122-like; K15699 RING finger protein 122
CL10515.Contig2_All	1880	9.7	2.71333	-1.83792	0.819406	Down	gi|40548304|ref|NP_954972.1|/0/probable serine carboxypeptidase CPVL precursor [Danio rerio] &gt;gi|29881659|gb|AAH51154.1| Carboxypeptidase, vitellogenic-like [Danio rerio]	biological_process:GO:0006508//proteolysis;molecular_function:GO:0004185//serine-type carboxypeptidase activity;	dre:387531/0.0/cpvl, cb1084, wu:fb69d02; carboxypeptidase, vitellogenic-like (EC:3.4.16.-); K09645 vitellogenic carboxypeptidase-like protein [EC:3.4.16.-]
Unigene19698_All	6709	0.45	3.2	2.83007	0.825077	Up	gi|688563008|ref|XP_009301190.1|/0/PREDICTED: basement membrane-specific heparan sulfate proteoglycan core protein-like [Danio rerio]	NA	lcm:102353828/3e-85/OBSCN; obscurin, cytoskeletal calmodulin and titin-interacting RhoGEF; K17531 Obscurin-RhoGEF [EC:2.7.11.1]
CL14276.Contig1_All	1704	3.20333	0.416667	-2.94261	0.826644	Down	gi|528523778|ref|XP_001920359.4|/4.84412e-10/PREDICTED: GTPase IMAP family member 4-like [Danio rerio]	NA	NA
Unigene52617_All	209	0.01	0.93	6.53916	0.8347	Up	NA	NA	NA
CL8373.Contig2_All	247	0.01	0.97	6.59991	0.842882	Up	NA	NA	NA
Unigene37901_All	234	0.01	1.10333	6.78572	0.866035	Up	NA	NA	NA
Unigene46811_All	206	0.88	0.01	-6.45943	0.823828	Down	NA	NA	NA
Unigene64191_All	2485	6.30333	0.726667	-3.11675	0.847843	Down	gi|51328294|gb|AAH80223.1|/0/Fstl1b protein [Danio rerio]	biological_process:GO:0030510//regulation of BMP signaling pathway;GO:0009953//dorsal/ventral pattern formation;GO:0060034//notochord cell differentiation;molecular_function:GO:0005509//calcium ion binding;	acs:100558257/5e-12/fst; follistatin; K04661 follistatin
Unigene60694_All	1279	11.4267	3.44667	-1.72913	0.815963	Down	gi|528505398|ref|XP_005173631.1|/1.40343e-61/PREDICTED: phospholipase D4 [Danio rerio]	NA	mze:101471319/2e-56/pld4; phospholipase D family, member 4; K16860 phospholipase D3/4 [EC:3.1.4.4]
CL7574.Contig4_All	1503	5.93667	0.696667	-3.09111	0.846638	Down	gi|148277607|ref|NP_001091719.1|/2.91129e-40/uncharacterized protein LOC561001 precursor [Danio rerio] &gt;gi|134054454|emb|CAM73221.1| si:ch211-149p10.2 [Danio rerio]	NA	dre:561001/5e-41/cd83, si:ch211-149p10.2; CD83 molecule; K06510 CD83 antigen
CL11618.Contig1_All	318	0.01	0.986667	6.62449	0.846289	Up	gi|528498771|ref|XP_005169605.1|/5.19831e-19/PREDICTED: oocyte zinc finger protein XlCOF19-like [Danio rerio]	molecular_function:GO:0005488//binding;	pon:100436363/7e-12/ZNF223; zinc finger protein 223; K09228 KRAB domain-containing zinc finger protein
Unigene49700_All	306	0.01	1.09667	6.77698	0.866035	Up	NA	NA	NA
CL14788.Contig19_All	1301	39.3233	0.566667	-6.11674	0.948085	Down	NA	NA	NA
CL994.Contig5_All	1744	2.58333	10.72	2.053	0.831212	Up	gi|116004501|ref|NP_001070611.1|/0/5&apos;-nucleotidase domain-containing protein 2 [Danio rerio] &gt;gi|115313335|gb|AAI24328.1| 5&apos;-nucleotidase domain containing 2 [Danio rerio]	molecular_function:GO:0046872//metal ion binding;	tca:655977/4e-29/cytosolic purine 5'-nucleotidase; K01081 5'-nucleotidase [EC:3.1.3.5]
CL16660.Contig34_All	4693	4.83	1.37	-1.81785	0.805225	Down	gi|113677951|ref|NP_001038260.1|/0/stromal membrane-associated protein 2 [Danio rerio] &gt;gi|213624748|gb|AAI71527.1| Si:dkeyp-89d7.2 [Danio rerio] &gt;gi|213627538|gb|AAI71531.1| Si:dkeyp-89d7.2 [Danio rerio]	biological_process:GO:0032312//regulation of ARF GTPase activity;molecular_function:GO:0008060//ARF GTPase activator activity;GO:0008270//zinc ion binding;	dre:556132/0.0/smap2, si:dkeyp-89d7.2; small ArfGAP2; K12486 stromal membrane-associated protein
CL11279.Contig5_All	874	4.94333	0.723333	-2.77275	0.837425	Down	gi|56693542|gb|AAW22592.1|/8.60974e-114/TNF-related apoptosis inducing ligand TRAIL [Ctenopharyngodon idella] &gt;gi|56718465|gb|AAW22593.1| TNF-related apoptosis inducing ligand TRAIL [Ctenopharyngodon idella]	biological_process:GO:0006955//immune response;cellular_component:GO:0016020//membrane;GO:0005615//extracellular space;molecular_function:GO:0005164//tumor necrosis factor receptor binding;GO:0005125//cytokine activity;	dre:436866/9e-109/tnfsf10, tnfsf10l2, zgc:92320; tumor necrosis factor (ligand) superfamily, member 10; K04721 tumor necrosis factor ligand superfamily member 10
CL4064.Contig9_All	3293	2.37	0.343333	-2.78721	0.807582	Down	gi|528495419|ref|XP_002663949.3|/0/PREDICTED: rho GTPase-activating protein 27 isoform X4 [Danio rerio]	NA	xtr:100485536/9e-75/arhgap15; Rho GTPase activating protein 15; K01556 kynureninase [EC:3.7.1.3]
CL16114.Contig18_All	2658	8.56	2.40333	-1.83257	0.817457	Down	gi|586963308|gb|AHK05945.1|/4.8247e-167/Sox4 [Plecoglossus altivelis]	biological_process:GO:0031018//endocrine pancreas development;	dre:393875/3e-148/sox4b, zgc:63851; SRY (sex determining region Y)-box 4b; K09268 transcription factor SOX4/11/12 (SOX group C)
CL2776.Contig5_All	4119	15.2067	4.71667	-1.68886	0.816552	Down	gi|190337006|gb|AAI62706.1|/0/Itgb1b protein [Danio rerio]	biological_process:GO:0007160//cell-matrix adhesion;GO:0007368//determination of left/right symmetry;GO:0007229//integrin-mediated signaling pathway;GO:0070121//Kupffer's vesicle development;GO:0042074//cell migration involved in gastrulation;cellular_component:GO:0008305//integrin complex;molecular_function:GO:0004872//receptor activity;GO:0046982//protein heterodimerization activity;	dre:556734/0.0/itgb1a, itgb1; integrin, beta 1a; K03161 tumor necrosis factor ligand superfamily member 5; K05689 cadherin 1, type 1, E-cadherin; K05719 integrin beta 1; K06257 syndecan 1; K06527 vascular cell adhesion molecule 1; K06550 L1 cell adhesion molecule; K06578 Lutheran blood group glycoprotein; K06581 intercellular adhesion molecule 4; K06735 junctional adhesion molecule 2; K06756 neur…
Unigene43900_All	599	12.5567	2.28667	-2.45714	0.844475	Down	gi|675234203|emb|CDU19986.1|/7.69558e-14/eukaryotic initiation factor 4a, putative [Plasmodium yoelii]	NA	ame:726541/2e-07/Mbs, GB19581; myosin binding subunit; K06270 protein phosphatase 1 regulatory subunit 12A
CL2073.Contig3_All	440	0.01	1.45333	7.18322	0.90849	Up	gi|597737022|ref|XP_007230755.1|/7.51859e-18/PREDICTED: transcription factor SOX-5 [Astyanax mexicanus]	NA	mze:101465277/2e-16/sox5; SRY (sex determining region Y)-box 5; K09269 transcription factor SOX5/6/13 (SOX group D)
Unigene85107_All	435	3.25333	0.13	-4.64534	0.862343	Down	gi|688542848|ref|XP_009297712.1|/6.78926e-43/PREDICTED: MHC class II transactivator isoform X1 [Danio rerio]	NA	dre:100003537/9e-44/ciita; class II, major histocompatibility complex, transactivator; K08060 class II, major histocompatibility complex, transactivator
Unigene38812_All	2043	2.03667	0.25	-3.02621	0.802661	Down	gi|688535058|ref|XP_009294051.1|/0/PREDICTED: gamma-glutamyltranspeptidase 1-like [Danio rerio]	NA	dre:566746/0.0/ggt1l2.2, si:dkey-222h21.13; gamma-glutamyltransferase 1 like 2.2; K18592 gamma-glutamyltranspeptidase / glutathione hydrolase / leukotriene-C4 hydrolase [EC:2.3.2.2 3.4.19.13 3.4.19.14]
Unigene16337_All	1730	0.233333	2.53	3.43867	0.823014	Up	gi|688557102|ref|XP_009300107.1|/1.58691e-125/PREDICTED: interleukin-6 receptor subunit beta-like isoform X1 [Danio rerio]	NA	cmy:102947382/4e-09/IL12RB2; interleukin 12 receptor, beta 2; K05064 interleukin 12 receptor beta-2
Unigene51964_All	274	0.01	0.806667	6.3339	0.805884	Up	gi|658862833|ref|XP_008414213.1|/6.09303e-47/PREDICTED: ELAV-like protein 3 isoform X13 [Poecilia reticulata]	cellular_component:GO:0030529//ribonucleoprotein complex;molecular_function:GO:0003723//RNA binding;GO:0000166//nucleotide binding;	ola:101155436/8e-48/elavl3; ELAV like neuron-specific RNA binding protein 3; K13208 ELAV like protein 2/3/4
CL15860.Contig1_All	1280	0.0933333	2.1	4.49185	0.834821	Up	gi|688614786|ref|XP_009295845.1|/4.76792e-102/PREDICTED: RNA-binding Raly-like protein isoform X2 [Danio rerio]	NA	acs:100563604/1e-28/raly; RALY heterogeneous nuclear ribonucleoprotein; K12895 heterogeneous nuclear ribonucleoprotein C-like 2
CL3660.Contig14_All	2055	0.33	2.23333	2.75866	0.802859	Up	gi|62203558|gb|AAH93209.1|/1.9751e-125/Hif1al2 protein [Danio rerio]	biological_process:GO:0050794//regulation of cellular process;GO:0006351//transcription, DNA-templated;molecular_function:GO:0005488//binding;	amj:102564804/6e-16/HIF1A; hypoxia inducible factor 1, alpha subunit (basic helix-loop-helix transcription factor); K08268 hypoxia-inducible factor 1 alpha
CL10330.Contig2_All	3093	0.126667	2.54667	4.3295	0.842453	Up	gi|528508662|ref|XP_687401.5|/0/PREDICTED: HHIP-like protein 1 [Danio rerio]	NA	acs:100557894/6e-79/hhip; hedgehog interacting protein; K06231 hedgehog interacting protein
Unigene19627_All	683	2.76	0.466667	-2.5642	0.811065	Down	NA	NA	NA
Unigene80453_All	367	1.36333	0.01	-7.09099	0.899845	Down	gi|528500101|ref|XP_005173279.1|/2.10556e-15/PREDICTED: rho guanine nucleotide exchange factor 6 isoform X1 [Danio rerio]	NA	dre:558288/3e-16/arhgef6; Rac/Cdc42 guanine nucleotide exchange factor (GEF) 6; K05729 Rho guanine nucleotide exchange factor 6
CL12932.Contig2_All	1139	22.6733	4.78	-2.24591	0.841652	Down	gi|55925552|ref|NP_001007312.1|/5.15209e-41/high mobility group nucleosome-binding domain-containing protein 3 isoform 3 [Danio rerio] &gt;gi|55249647|gb|AAH85665.1| Zgc:92355 [Danio rerio]	cellular_component:GO:0005634//nucleus;GO:0000785//chromatin;molecular_function:GO:0031492//nucleosomal DNA binding;	dre:492345/8e-42/hmgn3, fa04b03, trip7, wu:fa04b03, zgc:92355; high mobility group nucleosomal binding domain 3; K11301 high-mobility group nucleosome-binding domain-containing protein 3
Unigene56784_All	204	0.01	0.98	6.61471	0.844884	Up	NA	NA	NA
Unigene10406_All	1040	2.90333	0.0833333	-5.12267	0.873813	Down	gi|192455704|ref|NP_001122287.1|/3.1534e-95/uncharacterized protein LOC100005854 [Danio rerio]	NA	NA
CL3109.Contig1_All	2291	8.58333	2.3	-1.8999	0.820241	Down	gi|41053559|ref|NP_956588.1|/0/UDP-N-acetylhexosamine pyrophosphorylase-like protein 1 [Danio rerio] &gt;gi|82209691|sp|Q7ZWD4.1|UAP1L_DANRE RecName: Full=UDP-N-acetylhexosamine pyrophosphorylase-like protein 1 [Danio rerio] &gt;gi|29436948|gb|AAH49467.1| UDP-N-acteylglucosamine pyrophosphorylase 1, like 1 [Danio rerio]	biological_process:GO:0008152//metabolic process;molecular_function:GO:0016779//nucleotidyltransferase activity;	dre:393264/0.0/uap1l1, zgc:56509; UDP-N-acetylglucosamine pyrophosphorylase 1, like 1 (EC:2.7.7.-); K00972 UDP-N-acetylglucosamine/UDP-N-acetylgalactosamine diphosphorylase [EC:2.7.7.23 2.7.7.83]
CL2751.Contig1_All	224	0.01	0.803333	6.32793	0.803986	Up	NA	NA	NA
Unigene53201_All	204	0.01	0.983333	6.61961	0.844884	Up	gi|378735277|dbj|BAL63128.1|/2.00006e-10/CD2 family receptor [Carassius auratus langsdorfii]	NA	NA
CL14906.Contig1_All	875	0.01	1.47333	7.20294	0.910263	Up	gi|383212899|dbj|BAM09181.1|/4.4838e-62/interferon gamma [Carassius auratus langsdorfii]	biological_process:GO:0050829//defense response to Gram-negative bacterium;GO:0006955//immune response;	NA
Unigene27827_All	306	2.97	0.01	-8.21432	0.967403	Down	NA	NA	NA
Unigene41067_All	482	6.81	1.17	-2.54115	0.838895	Down	NA	NA	NA
Unigene45399_All	613	6.13333	0.01	-9.26053	0.987721	Down	NA	NA	NA
CL6534.Contig2_All	2195	4.62333	1.10333	-2.06706	0.817068	Down	gi|47086165|ref|NP_998102.1|/0/protein L-Myc-1a [Danio rerio] &gt;gi|122065486|sp|Q9PSI9.2|MCL1A_DANRE RecName: Full=Protein L-Myc-1a; AltName: Full=Protein L-Myc 1; Short=zL-Myc [Danio rerio] &gt;gi|45709164|gb|AAH67723.1| V-myc myelocytomatosis viral oncogene homolog 1, lung carcinoma derived (avian) a [Danio rerio]	biological_process:GO:0006355//regulation of transcription, DNA-templated;cellular_component:GO:0005634//nucleus;molecular_function:GO:0003677//DNA binding;GO:0003700//sequence-specific DNA binding transcription factor activity;GO:0046983//protein dimerization activity;	mze:101482181/1e-91/protein L-Myc-1b-like; K09110 L-myc proto-oncogene protein
CL11170.Contig4_All	2383	8.17333	1.15667	-2.82095	0.84773	Down	gi|528493131|ref|XP_005155531.1|/0/PREDICTED: glucosamine (N-acetyl)-6-sulfatase b isoform X1 [Danio rerio]	biological_process:GO:0030203//glycosaminoglycan metabolic process;cellular_component:GO:0005764//lysosome;molecular_function:GO:0008449//N-acetylglucosamine-6-sulfatase activity;	mze:101474830/0.0/N-acetylglucosamine-6-sulfatase-like; K01137 N-acetylglucosamine-6-sulfatase [EC:3.1.6.14]
Unigene103559_All	563	13.0833	4.37	-1.58202	0.807984	Down	NA	NA	NA
Unigene45752_All	211	1.03667	0.01	-6.69581	0.856005	Down	NA	NA	NA
Unigene28769_All	1849	0.966667	4.01667	2.05491	0.811694	Up	gi|189537647|ref|XP_685820.3|/1.0305e-61/PREDICTED: proline-rich protein 5-like [Danio rerio]	NA	NA
CL4276.Contig3_All	1114	139.87	493.11	1.81782	0.828447	Up	gi|18858719|ref|NP_571660.1|/3.49541e-95/ferritin heavy chain [Danio rerio] &gt;gi|11545423|gb|AAG37837.1|AF295373_1 ferritin heavy chain [Danio rerio] &gt;gi|28278805|gb|AAH45278.1| Ferritin, heavy polypeptide 1 [Danio rerio] &gt;gi|182891128|gb|AAI63940.1| Fth1 protein [Danio rerio]	biological_process:GO:0006879//cellular iron ion homeostasis;GO:0006826//iron ion transport;GO:0055114//oxidation-reduction process;molecular_function:GO:0008199//ferric iron binding;GO:0016491//oxidoreductase activity;	dre:58108/6e-96/fth1a, fb06g09, fth1, hm:zeh1145, wu:fb06g09, wu:fq18c10, zeh1145; ferritin, heavy polypeptide 1a (EC:1.16.3.1); K00522 ferritin heavy chain [EC:1.16.3.2]
Unigene36956_All	1213	2.76333	0.12	-4.5253	0.851897	Down	gi|528508658|ref|XP_002665469.3|/1.3457e-66/PREDICTED: latent-transforming growth factor beta-binding protein 4-like [Danio rerio]	NA	mze:101466764/6e-46/ltbp4; latent transforming growth factor beta binding protein 4; K08023 latent transforming growth factor beta binding protein 2/3/4
Unigene37779_All	1906	9.37667	0.423333	-4.46921	0.877848	Down	gi|528484073|ref|XP_005168862.1|/2.06889e-89/PREDICTED: uncharacterized protein LOC101885667 [Danio rerio] &gt;gi|688563003|ref|XP_009301189.1| PREDICTED: uncharacterized protein LOC101885667 [Danio rerio]	NA	pss:102454400/5e-08/SLAM family member 5-like; K06511 CD84 antigen
Unigene48479_All	235	1.12333	0.01	-6.81164	0.869335	Down	NA	NA	NA
Unigene62664_All	35252	0.01	266.943	14.7042	0.999901	Up	gi|56283929|ref|NP_523475.3|/2.46446e-49/salivary gland secretion 1 [Drosophila melanogaster] &gt;gi|55380421|gb|AAF50957.4| salivary gland secretion 1 [Drosophila melanogaster]	NA	asn:102388355/9e-36/mucin-2-like; K10955 intestinal mucin-2
CL14788.Contig17_All	2444	330.893	4.94	-6.06571	0.947589	Down	gi|30231262|ref|NP_840092.1|/2.26577e-22/stromal cell-derived factor 1 precursor [Danio rerio] &gt;gi|25989655|gb|AAN64414.1| Sdf1a [Danio rerio] &gt;gi|46403259|gb|AAS92649.1| chemokine ligand 12 [Danio rerio] &gt;gi|81097768|gb|AAI09418.1| Cxcl12a protein [Danio rerio] &gt;gi|239596166|gb|ACR83580.1| chemokine ligand 12 [Danio rerio]	biological_process:GO:0031290//retinal ganglion cell axon guidance;GO:0030335//positive regulation of cell migration;GO:0050930//induction of positive chemotaxis;GO:0090024//negative regulation of neutrophil chemotaxis;GO:0008354//germ cell migration;GO:2000472//negative regulation of hematopoietic stem cell migration;GO:0048920//posterior lateral line neuromast primordium migration;GO:0048842//p…	dre:352944/4e-23/cxcl12a, SDF-1, cxcl12, sdf-1a, sdf1a, wu:fa55e10, wu:fc16h12, wu:fj84c02; chemokine (C-X-C motif) ligand 12a (stromal cell-derived factor 1); K10031 C-X-C motif chemokine 12
Unigene48930_All	215	0.903333	0.01	-6.49719	0.828372	Down	NA	NA	NA
Unigene9706_All	1012	0.9	0.01	-6.49185	0.828372	Down	gi|577703065|gb|AHH85805.1|/1.9198e-166/Toll-like receptor 20 [Cyprinus carpio]	NA	xtr:100498493/9e-07/toll-like receptor 12; K18807 toll-like receptor 12
CL14089.Contig1_All	2360	0.01	141.787	13.7914	0.999747	Up	NA	NA	NA
Unigene100119_All	963	283.387	73.3067	-1.95076	0.833538	Down	gi|20269247|dbj|BAB90995.1|/3.88632e-89/immunoglobulin light chain [Cyprinus carpio]	NA	chx:102176353/2e-31/immunoglobulin lambda-like polypeptide 1-like; K06554 immunoglobulin lambda-like polypeptide 1
CL9442.Contig1_All	1259	16.9933	0.74	-4.5213	0.883443	Down	gi|642125792|emb|CDQ61308.1|/4.44203e-145/unnamed protein product [Oncorhynchus mykiss]	biological_process:GO:0001654//eye development;GO:0007420//brain development;GO:0008406//gonad development;GO:0060070//canonical Wnt signaling pathway;GO:0001944//vasculature development;GO:0009790//embryo development;cellular_component:GO:0042995//cell projection;GO:0005737//cytoplasm;GO:0005576//extracellular region;GO:0005886//plasma membrane;molecular_function:GO:0017147//Wnt-protein binding;…	dre:402843/8e-142/sfrp1a, Srfp1a, sfrp1, wu:fd19b09; secreted frizzled-related protein 1a; K02166 secreted frizzled-related protein 1
CL1481.Contig14_All	230	1.09	0.01	-6.76818	0.864302	Down	NA	NA	NA
CL5608.Contig1_All	2280	3.41333	0.81	-2.07519	0.806306	Down	gi|113681095|ref|NP_001038580.1|/0/zinc finger protein 395 [Danio rerio]	NA	NA
CL13763.Contig2_All	943	10.3	40.0867	1.96048	0.832391	Up	gi|113676343|ref|NP_001038932.1|/1.90989e-101/transgelin [Danio rerio] &gt;gi|112418690|gb|AAI22181.1| Transgelin [Danio rerio]	biological_process:GO:0007517//muscle organ development;	nvi:100123601/1e-22/mitogen-activated protein kinase kinase kinase 15; K04426 mitogen-activated protein kinase kinase kinase 5 [EC:2.7.11.25]
CL16296.Contig13_All	3671	3.44667	0.783333	-2.1375	0.808861	Down	gi|550600296|gb|AGX85010.1|/0/retinoic acid receptor alpha b1 [Danio rerio]	NA	ola:100049282/0.0/rara; retinoic acid receptor, alpha; K08527 retinoic acid receptor alpha
Unigene48396_All	203	1.02333	0.01	-6.67713	0.852548	Down	NA	NA	NA
Unigene24776_All	361	0.963333	0.01	-6.58996	0.840878	Down	gi|47551325|ref|NP_999974.1|/2.83726e-33/cadherin-23 precursor [Danio rerio] &gt;gi|46452161|gb|AAS98176.1| cadherin 23 [Danio rerio]	biological_process:GO:0035315//hair cell differentiation;GO:0060122//inner ear receptor stereocilium organization;GO:0050957//equilibrioception;GO:0007605//sensory perception of sound;GO:0007156//homophilic cell adhesion via plasma membrane adhesion molecules;GO:0006897//endocytosis;GO:0060117//auditory receptor cell development;GO:0050974//detection of mechanical stimulus involved in sensory per…	dre:407978/4e-34/cdh23; cadherin-related 23; K06813 cadherin 23; K16500 protocadherin-15
CL1893.Contig6_All	4124	7.91333	1.28	-2.62814	0.843771	Down	gi|597731124|ref|XP_007227938.1|/0/PREDICTED: amyloid beta A4 protein-like isoform X1 [Astyanax mexicanus]	NA	dre:170846/0.0/appb, wu:fc43a03, zgc:92771; amyloid beta (A4) precursor protein b; K04520 amyloid beta A4 protein
CL14465.Contig2_All	1097	1.65	0.01	-7.36632	0.923607	Down	NA	NA	NA
Unigene66335_All	821	4.78	1.43	-1.741	0.800828	Down	NA	NA	NA
CL16867.Contig2_All	1940	7.01333	1.82	-1.94616	0.819517	Down	gi|52218906|ref|NP_001004525.1|/6.51705e-14/uncharacterized protein LOC368902 precursor [Danio rerio]	NA	NA
Unigene57872_All	233	0.01	1.08667	6.76377	0.863878	Up	NA	NA	NA
Unigene48661_All	216	0.893333	0.01	-6.48113	0.826072	Down	NA	NA	NA
Unigene49679_All	583	0.0933333	3.6	5.26946	0.888109	Up	gi|688607978|ref|XP_009294312.1|/1.68796e-39/PREDICTED: uncharacterized protein LOC101884288 [Danio rerio]	NA	ola:101157900/4e-07/CD48 antigen-like; K06449 CD2 antigen; K06479 CD48 antigen; K06582 natural killer cell receptor 2B4
Unigene27604_All	1617	2.71333	0.266667	-3.34696	0.826115	Down	gi|47086867|ref|NP_997745.1|/4.38156e-130/methyl-CpG binding domain protein 3b [Danio rerio] &gt;gi|29692023|gb|AAO91663.1| methyl-CpG binding protein 3b [Danio rerio] &gt;gi|62202572|gb|AAH93115.1| Mbd3b protein [Danio rerio]	cellular_component:GO:0005634//nucleus;molecular_function:GO:0003677//DNA binding;	dre:321217/7e-131/mbd3b, cb357, cb99, mdb3b, sb:cb357, sb:cb99, wu:fc41c05, zgc:111851; methyl-CpG binding domain protein 3b; K11591 methyl-CpG-binding domain protein 3
CL4651.Contig12_All	1379	3.72667	0.566667	-2.71731	0.828351	Down	gi|528488888|ref|XP_002663297.3|/1.54625e-85/PREDICTED: LIM domain transcription factor LMO4.2 [Danio rerio]	NA	ola:101169199/4e-30/lmo2; LIM domain only 2 (rhombotin-like 1); K15612 rhombotin-2
Unigene52455_All	230	0.856667	0.01	-6.42066	0.818446	Down	NA	NA	NA
CL5399.Contig4_All	2298	6.23333	1.09333	-2.51127	0.8369	Down	gi|528479756|ref|XP_005165335.1|/0/PREDICTED: ras-GEF domain-containing family member 1B-A isoform X2 [Danio rerio]	biological_process:GO:0051056//regulation of small GTPase mediated signal transduction;cellular_component:GO:0005622//intracellular;molecular_function:GO:0005088//Ras guanyl-nucleotide exchange factor activity;	mcc:696308/0.0/PRKG2; protein kinase, cGMP-dependent, type II; K19477 cGMP-dependent protein kinase 2 [EC:2.7.11.12]
CL16608.Contig17_All	4631	3.65	0.593333	-2.62098	0.826027	Down	gi|528483078|ref|XP_005166160.1|/0/PREDICTED: arginine-glutamic acid dipeptide repeats protein isoform X1 [Danio rerio]	NA	mdo:100010925/0.0/RERE; arginine-glutamic acid dipeptide (RE) repeats; K05628 arginine-glutamic acid dipeptide repeats protein
Unigene23305_All	1664	6.17333	0.87	-2.82696	0.843738	Down	gi|300863111|ref|NP_001073460.2|/4.2834e-88/protein atonal homolog 8 [Danio rerio] &gt;gi|166832191|gb|ABY90093.1| bHLH factor Math6-like protein [Danio rerio]	biological_process:GO:2001014//regulation of skeletal muscle cell differentiation;GO:0061074//regulation of neural retina development;	dre:561606/7e-89/atoh8, ath6, zgc:158314; atonal bHLH transcription factor 8; K09084 atonal protein 8
CL8685.Contig2_All	271	1.33	10.8467	3.02775	0.853724	Up	gi|537219611|gb|ERE82414.1|/3.85768e-06/mps one binder kinase activator-like 2B-like protein [Cricetulus griseus]	NA	NA
CL16286.Contig17_All	2742	0.88	5.54333	2.65518	0.838452	Up	gi|688562938|ref|XP_009301173.1|/0/PREDICTED: LOW QUALITY PROTEIN: Fc receptor-like protein 5 [Danio rerio]	NA	dre:100149292/7e-177/si:dkey-10h3.1; K06727 Fc receptor-like protein
CL6464.Contig3_All	2241	0.213333	6.25333	4.87344	0.885397	Up	gi|126632473|emb|CAM56444.1|/0/novel protein similar to vertebrate pentaxin-related gene, rapidly induced by IL-1 beta (PTX3) [Danio rerio]	NA	lcm:102353212/2e-52/phospholipase D2-like; K01115 phospholipase D1/2 [EC:3.1.4.4]
CL13336.Contig16_All	207	0.973333	0.01	-6.60486	0.842882	Down	gi|156366194|ref|XP_001627025.1|/6.64269e-14/predicted protein [Nematostella vectensis] &gt;gi|156213921|gb|EDO34925.1| predicted protein [Nematostella vectensis]	NA	nle:100582223/1e-08/F5; coagulation factor V (proaccelerin, labile factor); K03902 coagulation factor V (labile factor)
Unigene34313_All	2215	1.71	0.11	-3.95842	0.805521	Down	gi|94536703|ref|NP_001035480.1|/0/C-terminal-binding protein 1 [Danio rerio] &gt;gi|92096865|gb|AAI15335.1| Zgc:136929 [Danio rerio]	biological_process:GO:0055114//oxidation-reduction process;molecular_function:GO:0016616//oxidoreductase activity, acting on the CH-OH group of donors, NAD or NADP as acceptor;GO:0051287//NAD binding;	dre:678649/0.0/wu:fa96d06; zgc:136929; K04496 C-terminal binding protein
CL10878.Contig2_All	798	0.01	0.933333	6.54432	0.8347	Up	NA	NA	NA
Unigene4724_All	232	0.8	0.01	-6.32193	0.803986	Down	gi|657757267|ref|XP_008314110.1|/1.07262e-35/PREDICTED: ubiquitin carboxyl-terminal hydrolase 15 isoform X2 [Cynoglossus semilaevis]	NA	mze:101478314/3e-36/usp15; ubiquitin specific peptidase 15; K11835 ubiquitin carboxyl-terminal hydrolase 4/11/15 [EC:3.4.19.12]
CL9300.Contig1_All	610	0.966667	0.01	-6.59495	0.842354	Down	gi|45544644|ref|NP_991320.1|/8.99554e-21/Dab, mitogen-responsive phosphoprotein, homolog 2 [Danio rerio] &gt;gi|32442448|gb|AAP82282.1| Dab2 [Danio rerio]	biological_process:GO:0006898//receptor-mediated endocytosis;GO:0007219//Notch signaling pathway;	dre:404040/2e-21/dab2, sb:cb778, zgc:77136; Dab, mitogen-responsive phosphoprotein, homolog 2 (Drosophila); K12475 disabled homolog 2
CL5399.Contig1_All	620	2.03667	0.233333	-3.12575	0.80358	Down	gi|528479756|ref|XP_005165335.1|/4.22502e-66/PREDICTED: ras-GEF domain-containing family member 1B-A isoform X2 [Danio rerio]	biological_process:GO:0051056//regulation of small GTPase mediated signal transduction;cellular_component:GO:0005622//intracellular;molecular_function:GO:0005088//Ras guanyl-nucleotide exchange factor activity;	mcc:696308/7e-55/PRKG2; protein kinase, cGMP-dependent, type II; K19477 cGMP-dependent protein kinase 2 [EC:2.7.11.12]
Unigene36567_All	378	1.13	0.01	-6.82018	0.870891	Down	NA	NA	NA
Unigene60236_All	216	0.796667	0.01	-6.3159	0.803986	Down	NA	NA	NA
Unigene63045_All	2365	10.09	1.44667	-2.80212	0.848737	Down	gi|676716744|gb|KFO88526.1|/0/Sodium- and chloride-dependent GABA transporter 2, partial [Buceros rhinoceros silvestris]	NA	dre:569098/0.0/slc6a6b, slc6a6, tau, taut, wu:fc26e12; solute carrier family 6 (neurotransmitter transporter), member 6b; K05039 solute carrier family 6 (neurotransmitter transporter, GABA) member 6/8/11/12/13
CL8106.Contig4_All	2350	0.24	4.03	4.06967	0.853106	Up	gi|350276176|ref|NP_001038684.3|/0/uncharacterized protein LOC571470 [Danio rerio]	NA	dre:571470/0.0/ppp1r15b, sb:cb773, si:ch211-107o23.1; protein phosphatase 1, regulatory subunit 15B; K17558 protein phosphatase 1 regulatory subunit 15B
Unigene64057_All	1033	2.22667	10.6433	2.25699	0.837108	Up	gi|528481323|ref|XP_005172116.1|/4.86133e-48/PREDICTED: uncharacterized protein LOC101886498 [Danio rerio]	NA	mze:101486983/2e-14/interleukin-2 receptor subunit beta-like; K05069 interleukin 2 receptor beta
Unigene34800_All	3140	12.2767	1.06333	-3.52925	0.860792	Down	gi|688602709|ref|XP_005160817.2|/0/PREDICTED: P-selectin isoform X1 [Danio rerio]	NA	dre:796481/0.0/selp, si:ch211-260g14.4; selectin P; K06496 selectin, platele; K06544 selectin P ligand; K06818 podocalyxin-like 2
CL3852.Contig4_All	415	2.04	0.14	-3.86507	0.817309	Down	gi|528514229|ref|XP_005161478.1|/2.06783e-63/PREDICTED: mitogen-activated protein kinase kinase kinase kinase 2 isoform X1 [Danio rerio]	biological_process:GO:0006468//protein phosphorylation;molecular_function:GO:0004674//protein serine/threonine kinase activity;GO:0005524//ATP binding;GO:0005083//small GTPase regulator activity;	xma:102236427/1e-40/mitogen-activated protein kinase kinase kinase kinase 2-like; K04414 mitogen-activated protein kinase kinase kinase kinase 2 [EC:2.7.11.1]
CL14080.Contig2_All	3622	0.64	3.77	2.55842	0.824874	Up	gi|42734371|ref|NP_571490.1|/0/ephrin type-A receptor 2 precursor [Danio rerio] &gt;gi|42406360|gb|AAH65990.1| Eph-like receptor tyrosine kinase 6 [Danio rerio]	biological_process:GO:0048013//ephrin receptor signaling pathway;GO:0006468//protein phosphorylation;cellular_component:GO:0005887//integral component of plasma membrane;molecular_function:GO:0005524//ATP binding;GO:0005003//ephrin receptor activity;	dre:30689/0.0/epha2a, epha2, id:ibd5152, rtk6; eph receptor A2 a (EC:2.7.10.1); K05103 Eph receptor A2 [EC:2.7.10.1]; K05462 ephrin-A
Unigene73335_All	585	0.01	0.896667	6.4865	0.828372	Up	gi|260813575|ref|XP_002601493.1|/6.46936e-55/hypothetical protein BRAFLDRAFT_185393 [Branchiostoma floridae] &gt;gi|229286789|gb|EEN57505.1| hypothetical protein BRAFLDRAFT_185393 [Branchiostoma floridae]	NA	api:103308638/7e-24/transcription factor SPT20 homolog; K11651 SWI/SNF-related matrix-associated actin-dependent regulator of chromatin subfamily E, member 1
CL250.Contig4_All	1931	7.07667	0.816667	-3.11525	0.849582	Down	gi|51230572|ref|NP_001003736.1|/0/cytochrome P450, family 8, subfamily B, polypeptide 1 [Danio rerio] &gt;gi|50603909|gb|AAH77160.1| Zgc:92406 [Danio rerio]	biological_process:GO:0055114//oxidation-reduction process;molecular_function:GO:0009055//electron carrier activity;GO:0016705//oxidoreductase activity, acting on paired donors, with incorporation or reduction of molecular oxygen;GO:0020037//heme binding;GO:0005506//iron ion binding;GO:0004497//monooxygenase activity;	dre:445281/0.0/cyp8b1, si:ch73-198j8.4, zgc:92406; cytochrome P450, family 8, subfamily B, polypeptide 1 (EC:1.14.13.95); K07431 sterol 12-alpha-hydroxylase [EC:1.14.13.95 1.14.13.96]
Unigene51502_All	220	0.01	0.84	6.39232	0.814243	Up	NA	NA	NA
CL3037.Contig1_All	1898	3.98667	1.03667	-1.94323	0.804402	Down	gi|688592788|ref|XP_009290945.1|/1.37246e-109/PREDICTED: glucocorticoid-induced transcript 1 protein-like isoform X1 [Danio rerio]	NA	apla:101803377/4e-40/FAM117A; protein FAM117A; K15275 solute carrier family 35 (UDP-galactose transporter), member B1
Unigene63839_All	2118	9.33	1.65	-2.49941	0.842354	Down	gi|113676907|ref|NP_001038929.1|/2.09906e-37/membrane-spanning 4-domains, subfamily A, member 17A.16 [Danio rerio] &gt;gi|112419006|gb|AAI22435.1| Membrane-spanning 4-domains, subfamily A, member 17A.16 [Danio rerio]	NA	NA
CL15551.Contig4_All	1899	4.10667	0.743333	-2.46589	0.825917	Down	gi|642125787|emb|CDQ61303.1|/0/unnamed protein product [Oncorhynchus mykiss]	NA	tru:101072872/0.0/zinc metalloproteinase-disintegrin-like batroxstatin-3; K08614 disintegrin and metalloproteinase domain-containing protein 28 [EC:3.4.24.-]
CL1567.Contig3_All	1211	7.33333	2.05333	-1.8365	0.815502	Down	gi|326672797|ref|XP_003199738.1|/4.19454e-93/PREDICTED: microcephalin isoform X2 [Danio rerio] &gt;gi|528497216|ref|XP_005157148.1| PREDICTED: microcephalin isoform X2 [Danio rerio]	NA	dre:678616/7e-94/mcph1, zgc:136403; microcephalin 1; K19403 microcephalin
Unigene37967_All	3172	4.51667	1.32	-1.77472	0.800691	Down	gi|18858397|ref|NP_571895.1|/0/cadherin 1, type 1, E-cadherin (epithelial) precursor [Danio rerio] &gt;gi|14010618|gb|AAK52054.1|AF364811_1 E-cadherin [Danio rerio]	biological_process:GO:0001841//neural tube formation;GO:0055113//epiboly involved in gastrulation with mouth forming second;GO:0008354//germ cell migration;GO:0007398//ectoderm development;GO:0001764//neuron migration;GO:0003370//cell-cell adhesion involved in mesendodermal cell migration;GO:0007156//homophilic cell adhesion via plasma membrane adhesion molecules;GO:0034334//adherens junction mai…	dre:114424/0.0/cdh1, E-cadherin; cadherin 1, type 1, E-cadherin (epithelial); K05689 cadherin 1, type 1, E-cadherin; K05719 integrin beta 1; K06590 integrin beta 7; K06811 cadherin 17, LI cadherin
CL11468.Contig1_All	756	2.93	0.53	-2.46684	0.812223	Down	NA	NA	NA
Unigene4416_All	2272	4.37667	0.243333	-4.16883	0.85873	Down	gi|528495333|ref|XP_005156064.1|/3.10129e-143/PREDICTED: integrin alpha-M-like [Danio rerio] &gt;gi|688578825|ref|XP_009304682.1| PREDICTED: integrin alpha-M-like [Danio rerio] &gt;gi|688578827|ref|XP_009304683.1| PREDICTED: integrin alpha-M-like [Danio rerio] &gt;gi|688578829|ref|XP_009304684.1| PREDICTED: integrin alpha-M-like [Danio rerio]	NA	dre:101882585/5e-144/si:dkey-32n7.4; K06462 integrin alpha X; K06581 intercellular adhesion molecule 4
CL843.Contig7_All	784	0.7	2.97	2.08504	0.800056	Up	gi|688564623|ref|XP_009301572.1|/3.69733e-22/PREDICTED: MAP kinase-activating death domain protein isoform X33 [Danio rerio]	NA	aga:AgaP_AGAP011395/4e-14/AGAP011395-PA; K06225 patched 1
Unigene80995_All	482	1.20333	0.01	-6.91089	0.880931	Down	gi|148230579|ref|NP_001083010.1|/4.55087e-07/leukotriene-B(4) omega-hydroxylase 2 [Danio rerio] &gt;gi|126631911|gb|AAI34145.1| Zgc:162915 protein [Danio rerio]	NA	dre:100037390/9e-08/cyp4f3, zgc:162915; cytochrome P450, family 4, subfamily F, polypeptide 3 (EC:1.14.13.30); K17726 leukotriene-B4 20-monooxygenase / phylloquinone omega-hydroxylase [EC:1.14.13.30 1.14.13.194]
CL16445.Contig16_All	610	0.823333	0.01	-6.3634	0.809106	Down	gi|528501242|ref|XP_005173432.1|/2.9783e-101/PREDICTED: serine/threonine-protein kinase D2-like [Danio rerio]	NA	mze:101473771/3e-88/prkd2; protein kinase D2; K06070 protein kinase D [EC:2.7.11.13]
Unigene41186_All	312	0.836667	0.01	-6.38658	0.814243	Down	gi|528509284|ref|XP_689690.4|/2.04934e-23/PREDICTED: gastrula zinc finger protein XlCGF26.1-like [Danio rerio]	NA	dre:100536422/1e-23/zinc finger protein 721-like; K09228 KRAB domain-containing zinc finger protein
Unigene29743_All	2086	0.01	1.03333	6.69116	0.854307	Up	gi|528492492|ref|XP_005172750.1|/9.38804e-95/PREDICTED: uncharacterized protein LOC101882921 [Danio rerio]	NA	lcm:102360533/1e-07/CD276 antigen-like; K06551 signal-regulatory protein alpha/beta1/gamma
Unigene92428_All	3876	3.03333	0.583333	-2.37851	0.811865	Down	gi|688614459|ref|XP_009295777.1|/0/PREDICTED: zinc finger MYND domain-containing protein 11 isoform X1 [Danio rerio]	biological_process:GO:0030514//negative regulation of BMP signaling pathway;molecular_function:GO:0008270//zinc ion binding;	dre:442869/1e-08/trim24, tif1a, tifa, wu:fi24g04; tripartite motif containing 24; K08881 tripartite motif-containing protein 24 [EC:2.3.2.27]
Unigene43994_All	209	0.01	0.94	6.55459	0.836793	Up	NA	NA	NA
CL5323.Contig5_All	279	0.903333	0.01	-6.49719	0.828372	Down	NA	NA	NA
CL6194.Contig2_All	2109	3.86667	0.233333	-4.05063	0.851834	Down	gi|53933246|ref|NP_001005594.1|/3.78044e-55/FK506 binding protein 1-like [Danio rerio] &gt;gi|51980434|gb|AAH81522.1| Zgc:103752 [Danio rerio]	biological_process:GO:0006457//protein folding;GO:0000413//protein peptidyl-prolyl isomerization;cellular_component:GO:0033017//sarcoplasmic reticulum membrane;molecular_function:GO:0003755//peptidyl-prolyl cis-trans isomerase activity;GO:0005528//FK506 binding;	dre:449552/6e-56/fkbp1ab, zgc:103752; FK506 binding protein 1Ab; K09568 FK506-binding protein 1 [EC:5.2.1.8]
Unigene31218_All	1989	1.50667	7.61667	2.3378	0.836579	Up	gi|169234900|ref|NP_001108532.1|/1.95232e-21/chemokine (C-X-C motif) ligand 18b precursor [Danio rerio] &gt;gi|164604925|dbj|BAF98266.1| chemokine CXCL-C1c [Danio rerio]	NA	NA
CL14673.Contig13_All	4035	23.07	6.79	-1.76453	0.822204	Down	gi|50540388|ref|NP_001002660.1|/0/sestrin-1 [Danio rerio] &gt;gi|49900306|gb|AAH76550.1| Sestrin 1 [Danio rerio] &gt;gi|114440501|gb|ABI74765.1| sestrin 1 [Danio rerio]	biological_process:GO:0007368//determination of left/right symmetry;GO:0007050//cell cycle arrest;cellular_component:GO:0005634//nucleus;	dre:436933/0.0/sesn1, si:ch211-51a19.4, zgc:103669, zgc:91970; sestrin 1; K10141 sestrin
Unigene17040_All	763	26.4133	2.14667	-3.6211	0.866001	Down	gi|440902532|gb|ELR53315.1|/4.89058e-08/hypothetical protein M91_20997, partial [Bos mutus]	NA	NA
CL16765.Contig3_All	1355	8.14	0.443333	-4.19857	0.869251	Down	gi|292621173|ref|XP_002664563.1|/1.24371e-172/PREDICTED: P2Y purinoceptor 13-like [Danio rerio]	NA	dre:100329592/2e-173/p2ry13; purinergic receptor P2Y, G-protein coupled, 13; K08388 purinergic receptor P2Y, G protein-coupled, 13
CL10220.Contig1_All	2671	5.45	0.853333	-2.67507	0.838391	Down	gi|117606305|ref|NP_001071082.1|/0/phosphatidylcholine:ceramide cholinephosphotransferase 1 [Danio rerio] &gt;gi|116487627|gb|AAI25940.1| Zgc:154039 [Danio rerio] &gt;gi|182890142|gb|AAI64501.1| Zgc:154039 protein [Danio rerio]	NA	dre:566563/0.0/sgms1, zgc:154039; sphingomyelin synthase 1 (EC:2.7.8.27); K04714 shingomyelin synthase [EC:2.7.8.27]
Unigene100281_All	228	1.11	0.01	-6.79442	0.867666	Down	NA	NA	NA
CL2238.Contig1_All	3345	1.03333	9.86333	3.25477	0.855386	Up	gi|190337771|gb|AAI63897.1|/0/Aldehyde dehydrogenase 1 family, member A2 [Danio rerio]	biological_process:GO:0009952//anterior/posterior pattern specification;GO:0033339//pectoral fin development;GO:0022010//central nervous system myelination;GO:0055114//oxidation-reduction process;GO:0048546//digestive tract morphogenesis;GO:0042573//retinoic acid metabolic process;GO:0048593//camera-type eye morphogenesis;GO:0048318//axial mesoderm development;GO:0022011//myelination in periphera…	dre:116713/0.0/aldh1a2, fb50h01, raldh2; aldehyde dehydrogenase 1 family, member A2 (EC:1.2.1.36); K07249 retinal dehydrogenase [EC:1.2.1.36]
CL16584.Contig3_All	5099	2.51667	0.406667	-2.6296	0.808334	Down	gi|528506344|ref|XP_005173636.1|/0/PREDICTED: kelch repeat and BTB domain-containing protein 11 [Danio rerio]	NA	dre:557467/0.0/kbtbd11; kelch repeat and BTB (POZ) domain containing 11; K10476 kelch repeat and BTB domain-containing protein 11
CL3535.Contig7_All	5618	13.2233	3.17667	-2.0575	0.83349	Down	gi|528496194|ref|XP_005156361.1|/0/PREDICTED: autism susceptibility gene 2 protein isoform X2 [Danio rerio]	NA	phi:102110702/3e-15/ATN1; atrophin 1; K05626 atrophin-1 (dentatorubral-pallidoluysian atrophy protein)
CL6890.Contig1_All	1168	0.15	2.06333	3.78194	0.816046	Up	NA	NA	NA
CL2595.Contig1_All	1324	12.31	38.4367	1.64265	0.817622	Up	gi|41056165|ref|NP_956394.1|/1.87152e-40/HIG1 domain family member 1A [Danio rerio] &gt;gi|34330137|dbj|BAC82438.1| yghl1 [Danio rerio] &gt;gi|38541746|gb|AAH62837.1| Hypoxia induced gene 1 [Danio rerio]	cellular_component:GO:0016021//integral component of membrane;	NA
Unigene28998_All	290	1.02333	0.01	-6.67713	0.852548	Down	NA	NA	NA
CL14814.Contig2_All	1017	3.25333	0.46	-2.82221	0.825672	Down	gi|597736843|ref|XP_007230672.1|/1.41447e-76/PREDICTED: trimeric intracellular cation channel type B isoform X1 [Astyanax mexicanus] &gt;gi|597736845|ref|XP_007230673.1| PREDICTED: trimeric intracellular cation channel type B isoform X2 [Astyanax mexicanus]	biological_process:GO:0071805//potassium ion transmembrane transport;cellular_component:GO:0016021//integral component of membrane;GO:0005789//endoplasmic reticulum membrane;molecular_function:GO:0005267//potassium channel activity;	dre:100331906/6e-14/si:ch73-40a17.1; K16340 PH domain and leucine-rich repeat-containing protein phosphatase [EC:3.1.3.16]
CL15027.Contig12_All	2758	66.69	14.3167	-2.21977	0.84336	Down	gi|117606169|ref|NP_001071049.1|/2.552e-102/platelet receptor Gi24 precursor [Danio rerio] &gt;gi|115313197|gb|AAI24238.1| Zgc:153073 [Danio rerio]	NA	NA
Unigene11657_All	2979	0.393333	2.44333	2.63503	0.806705	Up	gi|52219056|ref|NP_001004605.1|/0/arrestin domain containing 3b [Danio rerio] &gt;gi|51593764|gb|AAH78434.1| Zgc:92034 [Danio rerio]	NA	NA
CL16218.Contig24_All	3057	2.87667	0.563333	-2.35234	0.808168	Down	gi|168823552|ref|NP_001108355.1|/0/non-muscle caldesmon [Danio rerio] &gt;gi|165971340|gb|AAI58176.1| Zgc:171553 protein [Danio rerio]	biological_process:GO:0006936//muscle contraction;molecular_function:GO:0003779//actin binding;GO:0017022//myosin binding;GO:0005516//calmodulin binding;	dre:322909/0.0/cald1a, cald1, cald1l, fb76e12, wu:fb76e12, zgc:171553; caldesmon 1a; K12327 caldesmon
CL16000.Contig3_All	505	1.77	0.01	-7.46761	0.930753	Down	NA	NA	NA
Unigene80103_All	225	0.82	0.01	-6.35755	0.809106	Down	NA	NA	NA
CL9339.Contig3_All	2166	12.3167	4.11667	-1.58106	0.807403	Down	gi|9082323|gb|AAF82808.1|AF282675_1/0/calpain 1 [Danio rerio]	biological_process:GO:0006508//proteolysis;cellular_component:GO:0005622//intracellular;molecular_function:GO:0004198//calcium-dependent cysteine-type endopeptidase activity;GO:0005509//calcium ion binding;	dre:406768/0.0/Capn1, fj67g01, wu:fj67g01; zgc:55262 (EC:3.4.22.17); K01367 calpain-1 [EC:3.4.22.52]
CL272.Contig1_All	1331	6.17333	0.953333	-2.695	0.840933	Down	NA	NA	NA
Unigene45096_All	220	0.946667	0.01	-6.56478	0.83826	Down	NA	NA	NA
CL16584.Contig2_All	219	0.953333	0.01	-6.57491	0.838836	Down	gi|528506344|ref|XP_005173636.1|/2.74049e-36/PREDICTED: kelch repeat and BTB domain-containing protein 11 [Danio rerio]	NA	dre:557467/4e-37/kbtbd11; kelch repeat and BTB (POZ) domain containing 11; K10476 kelch repeat and BTB domain-containing protein 11
Unigene77472_All	743	0.01	1.19333	6.89885	0.879605	Up	gi|41054537|ref|NP_955912.1|/8.15381e-61/arachidonate 15-lipoxygenase [Danio rerio] &gt;gi|32451918|gb|AAH54621.1| Arachidonate 12-lipoxygenase [Danio rerio]	biological_process:GO:0006691//leukotriene metabolic process;GO:0055114//oxidation-reduction process;cellular_component:GO:0005634//nucleus;molecular_function:GO:0004052//arachidonate 12-lipoxygenase activity;GO:0005506//iron ion binding;GO:0016165//linoleate 13S-lipoxygenase activity;	dre:322732/1e-61/alox12, wu:fb72a11, zgc:64120; arachidonate 12-lipoxygenase (EC:1.13.11.31); K00458 arachidonate 12-lipoxygenase [EC:1.13.11.31]
Unigene4008_All	1227	1.99667	0.203333	-3.29567	0.804897	Down	gi|688531829|ref|XP_005159911.2|/3.17253e-15/PREDICTED: piggyBac transposable element-derived protein 4-like isoform X2 [Danio rerio]	NA	NA
CL10517.Contig2_All	1246	0.07	3.32667	5.57058	0.898594	Up	gi|47087009|ref|NP_998518.1|/3.55651e-171/methylsterol monooxygenase 1 [Danio rerio] &gt;gi|82188768|sp|Q7ZW77.1|MSMO1_DANRE RecName: Full=Methylsterol monooxygenase 1; AltName: Full=C-4 methylsterol oxidase [Danio rerio] &gt;gi|29477148|gb|AAH50163.1| Sterol-C4-methyl oxidase-like [Danio rerio]	biological_process:GO:0016126//sterol biosynthetic process;GO:0006633//fatty acid biosynthetic process;GO:0055114//oxidation-reduction process;cellular_component:GO:0016021//integral component of membrane;GO:0005789//endoplasmic reticulum membrane;molecular_function:GO:0000254//C-4 methylsterol oxidase activity;GO:0005506//iron ion binding;	dre:406662/6e-172/msmo1, sc4mol, wu:fb59g06, wu:fb66e06, zgc:56437; methylsterol monooxygenase 1 (EC:1.14.13.72); K07750 methylsterol monooxygenase [EC:1.14.13.72]
CL38.Contig5_All	1987	1.95	6.77667	1.7971	0.812225	Up	gi|528469273|ref|XP_005160218.1|/0/PREDICTED: TRIO and F-actin-binding protein-like isoform X2 [Danio rerio]	NA	acs:100558573/4e-13/dctn1; dynactin 1; K04648 dynactin 1
Unigene408_All	3670	16.9467	3.44667	-2.29773	0.841738	Down	gi|597759155|ref|XP_007241263.1|/0/PREDICTED: phospholipase B-like 1-like [Astyanax mexicanus]	NA	NA
Unigene15701_All	392	0.01	1.3	7.02237	0.893282	Up	NA	NA	NA
Unigene28240_All	1137	5.03333	27.5133	2.45054	0.848152	Up	gi|31580624|gb|AAP49828.1|/6.02978e-74/interferon-inducible protein Gig1 [Carassius auratus]	NA	lcm:102360533/8e-08/CD276 antigen-like; K06551 signal-regulatory protein alpha/beta1/gamma
CL3463.Contig3_All	1506	4.19667	0.293333	-3.83863	0.850528	Down	gi|181342156|ref|NP_001116709.1|/2.20339e-80/probable serpin E3 precursor [Danio rerio] &gt;gi|190410914|sp|B0UYL8.1|SERP3_DANRE RecName: Full=Probable serpin E3; Flags: Precursor [Danio rerio]	biological_process:GO:0010466//negative regulation of peptidase activity;cellular_component:GO:0005576//extracellular region;molecular_function:GO:0004867//serine-type endopeptidase inhibitor activity;	lcm:102360184/3e-45/SERPINE1; serpin peptidase inhibitor, clade E (nexin, plasminogen activator inhibitor type 1), member 1; K03982 plasminogen activator inhibitor-1
CL16380.Contig4_All	245	2.66	0.01	-8.05528	0.961624	Down	NA	NA	NA
CL1759.Contig10_All	1947	6.67333	0.0633333	-6.7193	0.961854	Down	gi|545686125|dbj|BAN84487.1|/0/membrane-bound complement regulatory protein [Carassius auratus langsdorfii]	NA	ecb:100057298/5e-65/complement receptor type 1-like; K04011 complement component (3b/4b) receptor 1
CL3289.Contig2_All	1086	2.53667	0.193333	-3.71377	0.828735	Down	gi|688553687|ref|XP_009299522.1|/1.72236e-06/PREDICTED: uncharacterized protein LOC101885516 [Danio rerio] &gt;gi|688553690|ref|XP_009299523.1| PREDICTED: uncharacterized protein LOC101885516 [Danio rerio]	NA	NA
Unigene32601_All	250	0.98	0.01	-6.61471	0.844884	Down	NA	NA	NA
CL4586.Contig2_All	1878	4.19	0.913333	-2.19774	0.818161	Down	gi|296178412|dbj|BAJ07837.1|/0/perforin 3 [Carassius auratus langsdorfii]	NA	xma:102219838/1e-170/perforin-1-like; K07818 perforin 1
CL12819.Contig3_All	420	0.963333	0.01	-6.58996	0.840878	Down	gi|61806480|ref|NP_001013472.1|/1.44115e-24/UPF0488 protein C8orf33 homolog [Danio rerio] &gt;gi|82178558|sp|Q5BJC4.1|CH033_DANRE RecName: Full=UPF0488 protein C8orf33 homolog [Danio rerio] &gt;gi|60552250|gb|AAH91538.1| Zgc:112185 [Danio rerio]	NA	asn:102379803/1e-09/uncharacterized LOC102379803; K01443 N-acetylglucosamine-6-phosphate deacetylase [EC:3.5.1.25]
Unigene53229_All	464	0.793333	0.01	-6.30986	0.801399	Down	gi|688554627|ref|XP_009299694.1|/1.81091e-19/PREDICTED: globoside alpha-1,3-N-acetylgalactosaminyltransferase 1 [Danio rerio]	NA	dre:100005704/3e-20/globoside alpha-1,3-N-acetylgalactosaminyltransferase 1; K00709 histo-blood group ABO system transferase [EC:2.4.1.40 2.4.1.37]
Unigene44423_All	310	0.906667	0.01	-6.5025	0.829891	Down	NA	NA	NA
CL1399.Contig1_All	517	3.94667	1.06	-1.89657	0.802058	Down	NA	NA	NA
CL7668.Contig3_All	202	0.916667	0.01	-6.51833	0.832561	Down	NA	NA	NA
Unigene65438_All	1067	4.58667	26.9967	2.55726	0.849915	Up	gi|169234900|ref|NP_001108532.1|/3.71557e-22/chemokine (C-X-C motif) ligand 18b precursor [Danio rerio] &gt;gi|164604925|dbj|BAF98266.1| chemokine CXCL-C1c [Danio rerio]	NA	cge:100771051/2e-06/Cxcl11; chemokine (C-X-C motif) ligand 11; K12672 C-X-C motif chemokine 11
Unigene13049_All	1471	0.566667	3.98333	2.8134	0.833028	Up	gi|292616011|ref|XP_002662872.1|/5.62623e-97/PREDICTED: uncharacterized protein sb:cb1058 [Danio rerio] &gt;gi|292616013|ref|XP_002662873.1| PREDICTED: uncharacterized protein sb:cb1058 [Danio rerio] &gt;gi|528484916|ref|XP_005172393.1| PREDICTED: uncharacterized protein sb:cb1058 [Danio rerio]	NA	NA
CL5727.Contig5_All	1874	6.85	1.82667	-1.90689	0.817216	Down	gi|45387751|ref|NP_991233.1|/1.03596e-101/transmembrane protein 88 a [Danio rerio] &gt;gi|41351008|gb|AAH65632.1| Transmembrane protein 88 a [Danio rerio] &gt;gi|160773976|gb|AAI55104.1| Tmem88a protein [Danio rerio]	cellular_component:GO:0016021//integral component of membrane;	cge:100756212/4e-21/Kdm6b; lysine (K)-specific demethylase 6B; K11448 lysine-specific demethylase 6B [EC:1.14.11.-]
CL417.Contig1_All	3634	2.24333	0.0766667	-4.8709	0.851928	Down	gi|528504026|ref|XP_001345885.4|/0/PREDICTED: protein Jumonji [Danio rerio]	NA	dre:100007426/0.0/jarid2a, jarid2; jumonji, AT rich interactive domain 2a; K11478 protein Jumonji
CL9413.Contig1_All	2056	0.92	7.06333	2.94064	0.847003	Up	gi|18858723|ref|NP_571018.1|/7.16907e-168/secreted frizzled-related protein 3 precursor [Danio rerio] &gt;gi|4545254|gb|AAD22462.1|AF116853_1 fzb-1 [Danio rerio] &gt;gi|190337158|gb|AAI62928.1| Frizzled-related protein [Danio rerio] &gt;gi|190339624|gb|AAI62950.1| Frizzled-related protein [Danio rerio]	biological_process:GO:0060056//mammary gland involution;GO:0060429//epithelium development;GO:0007420//brain development;GO:0007409//axonogenesis;GO:0008406//gonad development;GO:0090090//negative regulation of canonical Wnt signaling pathway;GO:0001944//vasculature development;GO:0009790//embryo development;cellular_component:GO:0005615//extracellular space;GO:0005737//cytoplasm;GO:0032589//neur…	amj:102564898/3e-91/SFRP4; secreted frizzled-related protein 4; K02185 secreted frizzled-related protein 4
Unigene50435_All	309	0.01	0.856667	6.42066	0.818446	Up	gi|528508380|ref|XP_005173727.1|/4.59777e-07/PREDICTED: calpain-like isoform X1 [Danio rerio]	NA	NA
Unigene52632_All	217	0.01	0.86	6.42626	0.8191	Up	gi|642096544|emb|CDQ79143.1|/7.53218e-10/unnamed protein product [Oncorhynchus mykiss]	NA	dre:100331906/2e-08/si:ch73-40a17.1; K16340 PH domain and leucine-rich repeat-containing protein phosphatase [EC:3.1.3.16]
CL1811.Contig3_All	12428	5.64333	0.543333	-3.37664	0.849837	Down	gi|657535007|ref|XP_008274301.1|/0/PREDICTED: fibrillin-1 [Stegastes partitus]	NA	mze:101473881/0.0/fbn1; fibrillin 1; K06493 integrin beta 3; K06825 fibrillin 1
CL3063.Contig2_All	1943	4.95667	0.74	-2.74377	0.837073	Down	gi|528511791|ref|XP_005160784.1|/0/PREDICTED: Krueppel-like factor 11 isoform X1 [Danio rerio]	cellular_component:GO:0005622//intracellular;molecular_function:GO:0008270//zinc ion binding;GO:0003676//nucleic acid binding;	dre:560787/0.0/klf11a, klf11, si:dkey-81b15.5, tieg3, wu:fc45c07, wu:fj44b12, zgc:153255; Kruppel-like factor 11a; K09209 krueppel-like factor 10/11
CL799.Contig4_All	349	4.46667	0.01	-8.80305	0.981666	Down	gi|116875789|ref|NP_001070922.1|/5.19853e-51/uncharacterized protein LOC768289 [Danio rerio] &gt;gi|116284274|gb|AAI24405.1| Zgc:153629 [Danio rerio] &gt;gi|182891440|gb|AAI64525.1| Zgc:153629 protein [Danio rerio]	cellular_component:GO:0005882//intermediate filament;molecular_function:GO:0005198//structural molecule activity;	dre:768289/7e-52/krt94, wu:fa91c11, zgc:153629; keratin 94; K07604 type I keratin, acidic
Unigene32107_All	834	1.45333	6.30333	2.11675	0.82623	Up	NA	NA	NA
Unigene31233_All	2327	0.396667	3.56	3.16588	0.835163	Up	gi|92096566|gb|AAI15346.1|/0/Zgc:136954 [Danio rerio]	molecular_function:GO:0046872//metal ion binding;	dre:100137104/0.0/zgc:173581; K12015 tripartite motif-containing protein 39 [EC:2.3.2.27]
CL7055.Contig5_All	568	0.346667	2.28667	2.72163	0.803917	Up	gi|688613073|ref|XP_009295464.1|/2.15119e-37/PREDICTED: contactin-3-like isoform X1 [Danio rerio]	NA	NA
CL6323.Contig22_All	1645	13.4167	4.54	-1.56326	0.803913	Down	gi|657796971|ref|XP_008325525.1|/0/PREDICTED: UDP-N-acetylglucosamine--peptide N-acetylglucosaminyltransferase 110 kDa subunit isoform X7 [Cynoglossus semilaevis]	NA	tru:101076057/0.0/ogt; O-linked N-acetylglucosamine (GlcNAc) transferase; K09667 protein O-GlcNAc transferase [EC:2.4.1.255]
CL5560.Contig1_All	241	1.28	0.01	-7	0.890906	Down	gi|688613371|ref|XP_009295506.1|/6.52294e-09/PREDICTED: uncharacterized protein LOC406286 isoform X1 [Danio rerio]	NA	NA
Unigene39556_All	899	10.1733	0.99	-3.36122	0.857407	Down	gi|58430420|dbj|BAD89008.1|/5.27275e-42/T cell antigen receptor alpha chain C region [Cyprinus carpio]	NA	NA
CL1245.Contig2_All	465	4.09667	0.903333	-2.18112	0.816809	Down	NA	NA	NA
Unigene42126_All	338	0.806667	0.01	-6.3339	0.805884	Down	gi|642069757|emb|CDQ88881.1|/3.78887e-25/unnamed protein product [Oncorhynchus mykiss]	NA	NA
Unigene6672_All	770	0.01	1.09	6.76818	0.864302	Up	NA	NA	NA
Unigene49622_All	772	0.01	0.8	6.32193	0.803986	Up	gi|125849741|ref|XP_001344737.1|/1.85725e-10/PREDICTED: uncharacterized protein LOC100005785 [Danio rerio] &gt;gi|688608212|ref|XP_009294354.1| PREDICTED: uncharacterized protein LOC100005785 [Danio rerio]	NA	NA
Unigene27812_All	248	0.01	1.93667	7.59743	0.939176	Up	gi|326676354|ref|XP_003200554.1|/8.15694e-20/PREDICTED: E3 ubiquitin-protein ligase TRIM39-like [Danio rerio]	biological_process:GO:0030218//erythrocyte differentiation;cellular_component:GO:0005622//intracellular;molecular_function:GO:0008270//zinc ion binding;	dre:100137104/8e-19/zgc:173581; K12015 tripartite motif-containing protein 39 [EC:2.3.2.27]
Unigene98910_All	816	6.04	1.28333	-2.23465	0.82847	Down	NA	NA	NA
Unigene37103_All	548	1.18667	0.01	-6.89077	0.879605	Down	NA	NA	NA
Unigene19424_All	1039	0.386667	10.6033	4.77728	0.887682	Up	gi|94536936|ref|NP_001035417.1|/3.88858e-178/neuronal acetylcholine receptor subunit alpha-2 precursor [Danio rerio] &gt;gi|92098271|gb|AAI15238.1| Zgc:136717 [Danio rerio]	biological_process:GO:0006811//ion transport;cellular_component:GO:0005892//acetylcholine-gated channel complex;GO:0030054//cell junction;GO:0045211//postsynaptic membrane;molecular_function:GO:0004889//acetylcholine-activated cation-selective channel activity;GO:0015464//acetylcholine receptor activity;	dre:678575/6e-179/chrna2a, chrna2, zgc:136717; cholinergic receptor, nicotinic, alpha 2a (neuronal); K04804 nicotinic acetylcholine receptor alpha-2
CL12820.Contig1_All	353	0.01	1.70667	7.41504	0.927275	Up	NA	NA	NA
Unigene51840_All	216	0.01	0.846667	6.40372	0.816014	Up	NA	NA	NA
Unigene4856_All	2175	3.62333	0.686667	-2.39964	0.820152	Down	gi|148227370|ref|NP_001082925.1|/9.68066e-54/membrane-spanning 4-domains, subfamily A, member 17A.17 [Danio rerio] &gt;gi|126631831|gb|AAI33908.1| Ms4a17a.17 protein [Danio rerio]	NA	cmy:102941130/2e-27/zinc finger protein 25-like; K09228 KRAB domain-containing zinc finger protein
CL13597.Contig1_All	1564	23.1633	2.43	-3.25281	0.860315	Down	gi|158254037|gb|AAI54160.1|/8.38723e-147/Kctd12.2 protein [Danio rerio]	biological_process:GO:0021986//habenula development;GO:0051260//protein homooligomerization;GO:0048814//regulation of dendrite morphogenesis;	cmk:103177229/3e-16/alg8; ALG8, alpha-1,3-glucosyltransferase; K03849 alpha-1,3-glucosyltransferase [EC:2.4.1.265]
Unigene33517_All	1879	13.08	2.43	-2.42833	0.844319	Down	NA	NA	NA
CL15752.Contig15_All	1029	0.356667	2.32667	2.70562	0.804832	Up	gi|688603642|ref|XP_009293278.1|/1.37595e-10/PREDICTED: collagen alpha-1(XII) chain isoform X6 [Danio rerio]	NA	dre:562946/2e-11/col12a1; collagen, type XII, alpha 1; K08132 collagen, type XII, alpha
Unigene19002_All	271	1.1	0.01	-6.78136	0.866035	Down	NA	NA	NA
Unigene3614_All	3490	4.36667	13.26	1.60248	0.80921	Up	gi|50539754|ref|NP_001002343.1|/0/guanylate binding protein 1 [Danio rerio] &gt;gi|49900390|gb|AAH75920.1| Zgc:92185 [Danio rerio]	molecular_function:GO:0005525//GTP binding;GO:0003924//GTPase activity;	mze:101470195/4e-15/atl3; atlastin GTPase 3; K17339 atlastin [EC:3.6.5.-]
CL3391.Contig12_All	2516	1.58333	7.55667	2.25478	0.83273	Up	gi|30025447|gb|AAP03065.1|/0/glucose transporter X [Ctenopharyngodon idella] &gt;gi|30025449|gb|AAP03066.1| glucose transporter X [Ctenopharyngodon idella]	biological_process:GO:0008643//carbohydrate transport;GO:0055085//transmembrane transport;cellular_component:GO:0016021//integral component of membrane;molecular_function:GO:0022891//substrate-specific transmembrane transporter activity;	ola:101167147/0.0/solute carrier family 2, facilitated glucose transporter member 3-like; K07299 MFS transporter, SP family, solute carrier family 2 (facilitated glucose transporter), member 1
Unigene24917_All	1814	1.81	0.103333	-4.13061	0.814289	Down	gi|688550777|ref|XP_009299045.1|/1.27571e-12/PREDICTED: uncharacterized protein LOC100332306 isoform X1 [Danio rerio]	NA	NA
CL3419.Contig3_All	557	0.88	0.01	-6.45943	0.823828	Down	gi|688577754|ref|XP_009304444.1|/3.54101e-73/PREDICTED: collagen alpha-1(VI) chain [Danio rerio]	NA	dre:569755/6e-74/col6a1; collagen, type VI, alpha 1; K05719 integrin beta 1; K06238 collagen, type VI, alpha
Unigene99139_All	531	0.01	0.836667	6.38658	0.814243	Up	gi|668459351|gb|KFB47148.1|/8.97329e-17/AGAP005951-PA-like protein [Anopheles sinensis]	NA	rro:104663082/4e-12/GP1BA; glycoprotein Ib (platelet), alpha polypeptide; K06261 platelet glycoprotein Ib alpha chain
Unigene85015_All	6885	7.61667	2.07667	-1.87489	0.817452	Down	gi|673457086|gb|AIK27004.1|/0/v-ets erythroblastosis virus E26 oncogene-like 1a [Danio rerio]	NA	xma:102233686/0.0/protein C-ets-1-like; K02678 c-ets proto-oncogene protein
Unigene2500_All	277	1.1	0.01	-6.78136	0.866035	Down	NA	NA	NA
CL310.Contig1_All	1440	33.9233	4.83333	-2.81119	0.855974	Down	gi|226731891|gb|ACO82040.1|/1.61477e-32/C-type lectin 7 [Perca flavescens]	NA	dre:497505/7e-23/acana, acan, agc1, im:7146049; aggrecan a; K05695 receptor-type tyrosine-protein phosphatase F [EC:3.1.3.48]; K06792 aggrecan 1
CL3400.Contig9_All	991	1.35333	0.01	-7.08037	0.898758	Down	gi|300431453|gb|ADK12655.1|/6.77137e-68/polo-like kinase 2 [Danio rerio]	biological_process:GO:0006468//protein phosphorylation;molecular_function:GO:0004674//protein serine/threonine kinase activity;GO:0005524//ATP binding;	dre:565576/2e-68/plk2b, plk2, zgc:165644; polo-like kinase 2b (Drosophila) (EC:2.7.11.21); K08861 polo-like kinase 2 [EC:2.7.11.21]
Unigene21212_All	263	1.16333	0.01	-6.86212	0.875336	Down	NA	NA	NA
CL2923.Contig1_All	11465	2.63667	0.316667	-3.05768	0.819666	Down	gi|688600732|ref|XP_009292692.1|/0/PREDICTED: triple functional domain protein isoform X3 [Danio rerio]	NA	dre:557667/0.0/trioa, si:dkey-158b13.2, trio; trio Rho guanine nucleotide exchange factor a (EC:2.7.11.1); K08810 triple functional domain protein [EC:2.7.11.1]
CL7530.Contig2_All	674	3.90333	0.406667	-3.26279	0.838955	Down	gi|528483534|ref|XP_700591.6|/4.07764e-95/PREDICTED: nuclear factor of activated T-cells, cytoplasmic 2-like [Danio rerio]	NA	dre:571865/7e-96/nuclear factor of activated T-cells, cytoplasmic 2-like; K04446 nuclear factor of activated T-cells, cytoplasmic 1
Unigene24419_All	346	3.60333	0.53	-2.76527	0.827835	Down	NA	NA	NA
CL2040.Contig3_All	307	1.30333	0.01	-7.02606	0.893282	Down	NA	NA	NA
Unigene49860_All	255	0.01	1.22	6.93074	0.883432	Up	NA	NA	NA
CL15567.Contig4_All	3801	4.36	0.72	-2.59826	0.831451	Down	gi|312836777|ref|NP_001186119.1|/2.84219e-171/complement factor H precursor [Danio rerio] &gt;gi|300719704|gb|ADK32771.1| complement factor H [Danio rerio]	NA	nle:100600041/3e-129/CFH; complement factor H; K04004 complement factor H
CL2332.Contig1_All	3151	3.3	0.333333	-3.30743	0.833369	Down	gi|55925355|ref|NP_001007434.1|/0/integral membrane protein GPR137C [Danio rerio] &gt;gi|55250836|gb|AAH85410.1| G protein-coupled receptor 137ba [Danio rerio]	NA	NA
Unigene11520_All	1731	0.0966667	2.23667	4.53219	0.840603	Up	gi|528467467|ref|XP_003197671.2|/1.07436e-89/PREDICTED: OX-2 membrane glycoprotein-like [Danio rerio]	NA	mze:101466542/4e-28/OX-2 membrane glycoprotein-like; K06556 CD200 antigen
Unigene35348_All	1820	2.55667	0.416667	-2.6173	0.809127	Down	gi|528487900|ref|XP_005167179.1|/1.48352e-129/PREDICTED: protein phosphatase 1 regulatory subunit 3A-like isoform X3 [Danio rerio]	NA	dre:571155/2e-130/si:ch211-167b20.8; K07189 protein phosphatase 1 regulatory subunit 3A/B/C/D/E
CL6012.Contig2_All	4925	7.39	0.92	-3.00587	0.849366	Down	gi|657743749|ref|XP_008307037.1|/0/PREDICTED: tyrosine-protein kinase receptor UFO [Cynoglossus semilaevis]	NA	tru:101073457/0.0/axl; AXL receptor tyrosine kinase; K05115 AXL receptor tyrosine kinase [EC:2.7.10.1]
Unigene47671_All	221	0.803333	0.01	-6.32793	0.803986	Down	gi|688617101|ref|XP_009296321.1|/5.20442e-11/PREDICTED: coiled-coil domain-containing protein 33 isoform X2 [Danio rerio]	NA	xtr:100145192/2e-06/ccdc33, ct61; coiled-coil domain containing 33; K15032 mTERF domain-containing protein, mitochondrial
CL13284.Contig5_All	2700	2.2	0.193333	-3.50834	0.816174	Down	gi|292621869|ref|XP_002664803.1|/0/PREDICTED: delta(14)-sterol reductase [Danio rerio] &gt;gi|688589487|ref|XP_009290279.1| PREDICTED: delta(14)-sterol reductase [Danio rerio]	NA	cmk:103190136/5e-81/lamin-B receptor-like; K19532 lamin-B receptor
Unigene48602_All	215	1.8	0.01	-7.49185	0.932363	Down	NA	NA	NA
CL4934.Contig3_All	2117	6.81	2.05	-1.73203	0.808845	Down	gi|168229236|ref|NP_001108199.1|/4.91826e-87/ring finger protein 122-like [Danio rerio] &gt;gi|166796783|gb|AAI59259.1| Zgc:175214 protein [Danio rerio]	molecular_function:GO:0008270//zinc ion binding;	mze:101471119/1e-72/RING finger protein 122-like; K15699 RING finger protein 122
Unigene66548_All	800	0.0133333	0.883333	6.04985	0.807016	Up	gi|688589144|ref|XP_009290202.1|/4.37819e-26/PREDICTED: protein NLRC3 isoform X12 [Danio rerio]	NA	NA
Unigene51607_All	320	0.01	1.00667	6.65344	0.850134	Up	NA	NA	NA
Unigene48952_All	247	1.65	0.01	-7.36632	0.923607	Down	gi|34392560|dbj|BAC82609.1|/2.00913e-18/pol-like protein [Danio rerio]	NA	NA
Unigene89624_All	834	5.62333	0.536667	-3.38933	0.849826	Down	gi|688607098|ref|XP_009294053.1|/1.2057e-61/PREDICTED: differentially expressed in FDCP 6 homolog isoform X2 [Danio rerio]	biological_process:GO:0060027//convergent extension involved in gastrulation;GO:0042074//cell migration involved in gastrulation;	dwi:Dwil_GK11289/7e-07/GK11289 gene product from transcript GK11289-RA; K00658 2-oxoglutarate dehydrogenase E2 component (dihydrolipoamide succinyltransferase) [EC:2.3.1.61]
Unigene67206_All	202	0.97	0.01	-6.59991	0.842882	Down	gi|688612410|ref|XP_009295324.1|/4.02929e-27/PREDICTED: arf-GAP with GTPase, ANK repeat and PH domain-containing protein 2 isoform X4 [Danio rerio]	biological_process:GO:0032312//regulation of ARF GTPase activity;cellular_component:GO:0005622//intracellular;molecular_function:GO:0008060//ARF GTPase activator activity;GO:0008270//zinc ion binding;GO:0005525//GTP binding;GO:0005543//phospholipid binding;	dre:565109/6e-28/agap2, zgc:153779; ArfGAP with GTPase domain, ankyrin repeat and PH domain 2; K17848 Arf-GAP with GTPase, ANK repeat and PH domain-containing protein 2
CL15642.Contig2_All	2218	5.9	1.49	-1.9854	0.818288	Down	gi|145586944|dbj|BAF56885.1|/1.58954e-152/lymphocyte-specific protein tyrosine kinase [Carassius auratus langsdorfii]	biological_process:GO:0006468//protein phosphorylation;molecular_function:GO:0004713//protein tyrosine kinase activity;GO:0005524//ATP binding;	dre:414333/5e-141/lck, zgc:136695; LCK proto-oncogene, Src family tyrosine kinase (EC:2.7.10.2); K05856 lymphocyte cell-specific protein tyrosine kinase [EC:2.7.10.2]; K06479 CD48 antigen
CL2447.Contig1_All	2657	2.86	0.443333	-2.68955	0.816689	Down	gi|82658208|ref|NP_001032478.1|/0/potassium channel subfamily K member 5 [Danio rerio] &gt;gi|79160141|gb|AAI08009.1| Zgc:123271 [Danio rerio]	biological_process:GO:0071805//potassium ion transmembrane transport;cellular_component:GO:0016021//integral component of membrane;molecular_function:GO:0005267//potassium channel activity;	dre:570159/0.0/kcnk5a, zgc:123271; potassium channel, subfamily K, member 5a; K04916 potassium channel subfamily K member 5
Unigene44528_All	273	0.786667	0.01	-6.29768	0.801399	Down	NA	NA	NA
Unigene26208_All	781	17.8733	5.85	-1.6113	0.812335	Down	gi|20269225|dbj|BAB90985.1|/6.90847e-53/immunoglobulin light chain [Cyprinus carpio]	NA	nle:100587942/7e-17/immunoglobulin lambda-like polypeptide 1; K06554 immunoglobulin lambda-like polypeptide 1
Unigene35066_All	302	1.34333	0.01	-7.06967	0.897731	Down	gi|528514730|ref|XP_005170405.1|/3.0917e-11/PREDICTED: msx2-interacting protein isoform X2 [Danio rerio]	NA	NA
CL16285.Contig11_All	741	7.62	2.23333	-1.77059	0.812854	Down	gi|326669500|ref|XP_003199028.1|/1.75995e-23/PREDICTED: C-C motif chemokine 3-like [Danio rerio]	NA	tru:101061862/6e-12/C-C motif chemokine 14-like; K05514 C-C motif chemokine, other
Unigene49548_All	218	0.01	0.856667	6.42066	0.818446	Up	NA	NA	NA
CL13156.Contig2_All	482	0.01	0.956667	6.57994	0.840878	Up	gi|688606683|ref|XP_009293946.1|/2.4399e-85/PREDICTED: amyloid beta A4 precursor protein-binding family B member 3 [Danio rerio]	NA	mze:101467525/6e-39/apbb2; amyloid beta (A4) precursor protein-binding, family B, member 2; K04530 amyloid beta (A4) precursor protein-binding, family B, member 2 (Fe65-like)
CL2015.Contig2_All	1018	75.7467	2.76667	-4.77496	0.893614	Down	gi|528516852|ref|XP_005161912.1|/3.47728e-99/PREDICTED: transmembrane 4 L six family member 18 isoform X1 [Danio rerio]	NA	NA
Unigene65601_All	305	0.01	0.873333	6.44846	0.821526	Up	NA	NA	NA
CL8023.Contig2_All	573	1.14667	0.01	-6.8413	0.873467	Down	gi|528522146|ref|XP_001921968.4|/9.07883e-51/PREDICTED: anoctamin-9-like [Danio rerio]	NA	tru:101077036/4e-36/ano9; anoctamin 9; K19503 anoctamin-9
CL9774.Contig2_All	771	5.30667	0.516667	-3.3605	0.848561	Down	gi|125848228|ref|XP_001334251.1|/1.26378e-43/PREDICTED: uncharacterized protein LOC795391 isoform X2 [Danio rerio]	NA	NA
CL5339.Contig3_All	1971	44.0833	11.5733	-1.92943	0.831239	Down	gi|18858933|ref|NP_571932.1|/0/Kruppel-like factor 2b [Danio rerio] &gt;gi|14994697|gb|AAK76994.1|AF392995_1 kruppel-like factor 2b [Danio rerio] &gt;gi|49900246|gb|AAH76549.1| Klf2b protein [Danio rerio] &gt;gi|182889958|gb|AAI65862.1| Klf2b protein [Danio rerio]	cellular_component:GO:0005622//intracellular;molecular_function:GO:0008270//zinc ion binding;GO:0003676//nucleic acid binding;	dre:117509/0.0/klf2b, cb125, sb:cb125, zgc:91780; Kruppel-like factor 2b; K17845 krueppel-like factor 2
Unigene24531_All	2159	2.32333	0.0233333	-6.63766	0.927997	Down	gi|499141391|gb|AGL76710.1|/3.23773e-118/K2P18.1 potassium channel [Danio rerio]	NA	cel:CELE_C52B9.6/9e-33/twk-28; TWiK family of potassium channels; K05323 potassium channel subfamily K, invertebrate
Unigene107811_All	234	3.54333	0.01	-8.46896	0.974661	Down	gi|688608468|ref|XP_009294409.1|/3.1281e-27/PREDICTED: uncharacterized protein LOC569265 isoform X3 [Danio rerio]	NA	mze:101473953/2e-16/NACHT, LRR and PYD domains-containing protein 12-like; K12800 NACHT, LRR and PYD domains-containing protein 3
CL13018.Contig1_All	237	1.20333	0.01	-6.91089	0.880931	Down	NA	NA	NA
Unigene22466_All	373	1.95667	0.01	-7.61225	0.940038	Down	gi|597758641|ref|XP_007241021.1|/5.52699e-16/PREDICTED: kelch domain-containing protein 10-like, partial [Astyanax mexicanus]	NA	NA
CL13349.Contig37_All	1632	6.46	1.74333	-1.88969	0.815331	Down	gi|60552512|gb|AAH91644.1|/0/Ighm protein [Danio rerio] &gt;gi|197247265|gb|AAI64695.1| Ighm protein [Danio rerio]	NA	xtr:548369/1e-56/uncharacterized LOC548369; K06856 immunoglobulin heavy chain
CL7857.Contig4_All	390	1.51333	0.01	-7.24159	0.913594	Down	NA	NA	NA
Unigene27527_All	974	0.01	0.95	6.56986	0.838836	Up	gi|528485786|ref|XP_005166529.1|/8.09708e-50/PREDICTED: transient receptor potential cation channel subfamily M member 5 isoform X1 [Danio rerio]	NA	dre:557722/1e-50/trpm5, si:dkey-56p7.1; transient receptor potential cation channel, subfamily M, member 5; K04980 transient receptor potential cation channel subfamily M member 5
CL682.Contig3_All	1233	1.39	0.01	-7.11894	0.902873	Down	gi|29469078|ref|NP_817093.1|/5.32721e-95/LIM domain only 4a [Danio rerio] &gt;gi|19879278|gb|AAK26166.1| LIM only 4 protein [Danio rerio] &gt;gi|28277424|gb|AAH45835.1| LIM domain only 4 [Danio rerio] &gt;gi|182890324|gb|AAI64026.1| Lmo4 protein [Danio rerio]	biological_process:GO:0030900//forebrain development;GO:0031076//embryonic camera-type eye development;molecular_function:GO:0008270//zinc ion binding;	cmk:103174948/6e-30/lmo2; LIM domain only 2 (rhombotin-like 1); K15612 rhombotin-2
Unigene48450_All	262	1.22333	0.01	-6.93467	0.883432	Down	gi|597807512|ref|XP_007243621.1|/1.94519e-28/PREDICTED: uncharacterized protein LOC103032652 [Astyanax mexicanus]	NA	NA
CL7262.Contig5_All	2271	4.14333	0.733333	-2.49825	0.826798	Down	gi|41055184|ref|NP_957491.1|/3.15419e-79/transformer-2 protein homolog beta [Danio rerio] &gt;gi|29124601|gb|AAH49051.1| Splicing factor, arginine/serine-rich, 10 [Danio rerio]	molecular_function:GO:0000166//nucleotide binding;GO:0003676//nucleic acid binding;	dre:394172/5e-80/tra2b, sfrs10, zgc:56612; transformer 2 beta homolog (Drosophila); K12897 transformer-2 protein
CL1846.Contig23_All	5404	3.89667	0.51	-2.93367	0.833773	Down	gi|194725041|dbj|BAG66241.1|/0/transcription factor PAX5 [Carassius auratus langsdorfii]	NA	dre:60636/0.0/pax5, Pax[Zf-b], noi, pax2.1, pax2a, paxzf-b; paired box 5; K09383 paired box protein 5
Unigene84426_All	390	0.01	1.02	6.67243	0.852548	Up	NA	NA	NA
Unigene68877_All	220	0.86	0.01	-6.42626	0.8191	Down	NA	NA	NA
Unigene22248_All	2137	13.1833	3.64667	-1.85406	0.822917	Down	gi|52219014|ref|NP_001004580.1|/4.00577e-176/lysosomal protein NCU-G1 precursor [Danio rerio] &gt;gi|82181068|sp|Q66HW4.1|NCUG1_DANRE RecName: Full=Lysosomal protein NCU-G1; Flags: Precursor [Danio rerio] &gt;gi|51859395|gb|AAH81645.1| Zgc:92308 [Danio rerio]	cellular_component:GO:0005765//lysosomal membrane;GO:0016021//integral component of membrane;	NA
CL8949.Contig5_All	2713	7.33333	2.33667	-1.65002	0.805782	Down	gi|688538199|ref|XP_009296926.1|/4.7763e-170/PREDICTED: PWWP domain-containing protein MUM1L1 isoform X2 [Danio rerio]	NA	clv:102089839/8e-06/AFF4; AF4/FMR2 family, member 4; K15185 AF4/FMR2 family member 4
CL15752.Contig4_All	1752	6.21333	0.54	-3.52434	0.853327	Down	gi|528523593|ref|XP_005174568.1|/8.69114e-71/PREDICTED: uncharacterized protein LOC101883913 isoform X1 [Danio rerio]	NA	NA
Unigene50460_All	207	0.01	0.923333	6.52878	0.832561	Up	NA	NA	NA
CL967.Contig13_All	2735	0.503333	3.04333	2.59607	0.817944	Up	gi|528495630|ref|XP_005156159.1|/0/PREDICTED: pleckstrin homology domain-containing family A member 1 isoform X1 [Danio rerio] &gt;gi|688579348|ref|XP_009304804.1| PREDICTED: pleckstrin homology domain-containing family A member 1 isoform X1 [Danio rerio]	NA	xma:102225698/1e-10/probable phospholipid-transporting ATPase VD-like; K01530 phospholipid-translocating ATPase [EC:3.6.3.1]
Unigene52001_All	224	0.01	1.21	6.91886	0.882196	Up	NA	NA	NA
Unigene103415_All	267	0.01	0.85	6.40939	0.816716	Up	NA	NA	NA
Unigene39086_All	2045	2.09667	0.106667	-4.29692	0.828967	Down	gi|528522960|ref|XP_005168238.1|/0/PREDICTED: uncharacterized protein LOC101882440 [Danio rerio]	NA	ola:105357596/2e-43/protein polybromo-1-like; K11757 protein polybromo-1
CL12111.Contig2_All	212	0.01	0.88	6.45943	0.823828	Up	NA	NA	NA
CL13993.Contig1_All	1064	7.79	23.65	1.60214	0.812799	Up	gi|189514717|ref|XP_001332001.2|/1.23048e-134/PREDICTED: E3 ubiquitin-protein ligase RNF19B [Danio rerio]	NA	aqu:100633511/1e-26/E3 ubiquitin-protein ligase RNF19A-like; K11972 E3 ubiquitin-protein ligase RNF19A [EC:2.3.2.27]
CL2732.Contig5_All	1976	13.6633	1.31667	-3.37535	0.859704	Down	gi|528467206|ref|XP_005168347.1|/1.15632e-74/PREDICTED: cell surface A33 antigen isoform X1 [Danio rerio]	NA	dre:407680/1e-74/sc:d0144; si:zfos-1011f11.1; K06790 cell surface A33 antigen
CL12389.Contig2_All	661	8.40333	2.68333	-1.64694	0.807894	Down	gi|229577060|ref|NP_001153291.1|/2.4805e-41/cysteine-rich protein 1 [Danio rerio] &gt;gi|262205185|ref|NP_001160054.1| cysteine-rich protein 1 [Danio rerio] &gt;gi|60552335|gb|AAH90913.1| Zgc:103738 protein [Danio rerio] &gt;gi|157423310|gb|AAI53560.1| Zgc:103738 protein [Danio rerio] &gt;gi|197247257|gb|AAI64420.1| Zgc:103738 protein [Danio rerio]	biological_process:GO:0071236//cellular response to antibiotic;GO:0010043//response to zinc ion;GO:0006915//apoptotic process;GO:0071493//cellular response to UV-B;cellular_component:GO:0005737//cytoplasm;molecular_function:GO:0003680//AT DNA binding;GO:0042277//peptide binding;GO:0008270//zinc ion binding;GO:0008301//DNA binding, bending;	nvi:100119694/2e-22/ras association domain-containing protein 2; K09851 Ras association domain-containing protein 2/4
CL16748.Contig6_All	4338	4.63667	1.11667	-2.05389	0.816382	Down	gi|528516568|ref|XP_005161862.1|/0/PREDICTED: gamma-adducin isoform X2 [Danio rerio]	molecular_function:GO:0046872//metal ion binding;	dre:556762/0.0/add3a, add3, wu:fb38g03, wu:fc16e06, zgc:55560, zgc:55992, zgc:77226; adducin 3 (gamma) a; K18622 adducin
Unigene25967_All	386	1.89333	0.153333	-3.62619	0.807473	Down	gi|10954052|gb|AAG25718.1|AF309416_1/7.59722e-26/ovarian fibroin-like substance-3 [Cyprinus carpio]	NA	fca:101093251/2e-18/IRS4; insulin receptor substrate 4; K17446 insulin receptor substrate 4
Unigene11496_All	1547	2.95333	0.64	-2.2062	0.803756	Down	gi|597732856|ref|XP_007228756.1|/4.75243e-94/PREDICTED: ras-related protein Rab-20-like isoform X1 [Astyanax mexicanus] &gt;gi|597732858|ref|XP_007228757.1| PREDICTED: ras-related protein Rab-20-like isoform X2 [Astyanax mexicanus]	NA	ola:101162882/4e-88/rab20; RAB20, member RAS oncogene family; K07911 Ras-related protein Rab-20
Unigene65527_All	1786	4.25	1.09667	-1.95434	0.807166	Down	gi|528492340|ref|XP_684413.5|/0/PREDICTED: solute carrier family 46 member 3 [Danio rerio] &gt;gi|688574350|ref|XP_009303600.1| PREDICTED: solute carrier family 46 member 3 [Danio rerio]	NA	dre:556497/0.0/si:dkey-5g14.1; K14613 MFS transporter, PCFT/HCP family, solute carrier family 46 (folate transporter), member 1/3
Unigene85492_All	3634	0.93	5.09667	2.45425	0.831669	Up	gi|528504032|ref|XP_694014.5|/0/PREDICTED: B-cell lymphoma 3 protein [Danio rerio]	NA	dre:565656/0.0/bcl3; B-cell CLL/lymphoma 3; K09258 B-cell CLL/lymphoma protein 3
Unigene55900_All	229	0.01	1.12667	6.81592	0.870891	Up	gi|47550785|ref|NP_999916.1|/1.23003e-31/phosphoenolpyruvate carboxykinase, cytosolic [GTP] [Danio rerio] &gt;gi|31418742|gb|AAH53122.1| Phosphoenolpyruvate carboxykinase 1 (soluble) [Danio rerio]	biological_process:GO:0016310//phosphorylation;GO:0006094//gluconeogenesis;GO:0009749//response to glucose;molecular_function:GO:0004613//phosphoenolpyruvate carboxykinase (GTP) activity;GO:0016301//kinase activity;GO:0005525//GTP binding;	dre:378727/2e-32/pck1, cb856, cb924, fj93h11, wu:fc51c05, wu:fj93h11, zgc:63869; phosphoenolpyruvate carboxykinase 1 (soluble) (EC:4.1.1.32); K01596 phosphoenolpyruvate carboxykinase (GTP) [EC:4.1.1.32]
Unigene17466_All	466	0.933333	0.01	-6.54432	0.8347	Down	NA	NA	NA
CL15837.Contig2_All	274	0.843333	0.01	-6.39803	0.814243	Down	NA	NA	NA
CL8044.Contig2_All	1945	7.31333	0.243333	-4.90952	0.889207	Down	gi|190338709|gb|AAI63237.1|/0/Smpd2 protein [Danio rerio]	biological_process:GO:0042221//response to chemical;GO:0006684//sphingomyelin metabolic process;GO:0046513//ceramide biosynthetic process;cellular_component:GO:0005794//Golgi apparatus;molecular_function:GO:0004767//sphingomyelin phosphodiesterase activity;	dre:567548/0.0/smpd2a, NSMase, smpd2; sphingomyelin phosphodiesterase 2a, neutral membrane (neutral sphingomyelinase) (EC:3.1.4.12); K12351 sphingomyelin phosphodiesterase 2 [EC:3.1.4.12]
CL10250.Contig4_All	638	1.97667	0.01	-7.62693	0.940911	Down	gi|688593341|ref|XP_009291049.1|/5.97158e-66/PREDICTED: gamma-2-syntrophin isoform X2 [Danio rerio]	NA	NA
Unigene20162_All	3124	3.14667	0.606667	-2.37485	0.813339	Down	NA	NA	NA
CL3239.Contig4_All	4570	5.89667	34.5367	2.55016	0.850387	Up	gi|35903023|ref|NP_919383.1|/0/MAP kinase interacting serine/threonine kinase 2b [Danio rerio] &gt;gi|27882487|gb|AAH44375.1| MAP kinase-interacting serine/threonine kinase 2b [Danio rerio] &gt;gi|182892048|gb|AAI65746.1| Mknk2b protein [Danio rerio]	biological_process:GO:0006468//protein phosphorylation;molecular_function:GO:0004674//protein serine/threonine kinase activity;GO:0005524//ATP binding;	dre:373121/0.0/mknk2b, mknk2, wu:fb37e05, wz5090; MAP kinase interacting serine/threonine kinase 2b; K04372 MAP kinase interacting serine/threonine kinase [EC:2.7.11.1]
CL8176.Contig1_All	275	0.01	0.793333	6.30986	0.801399	Up	NA	NA	NA
Unigene37841_All	334	0.786667	0.01	-6.29768	0.801399	Down	NA	NA	NA
Unigene24689_All	547	0.833333	0.01	-6.38082	0.811669	Down	gi|152012676|gb|AAI50361.1|/1.9627e-73/LOC557419 protein [Danio rerio]	NA	NA
CL16877.Contig1_All	855	0.213333	4.64333	4.44398	0.865705	Up	gi|688608136|ref|XP_009294349.1|/3.97999e-23/PREDICTED: uncharacterized protein LOC101883350 [Danio rerio]	NA	NA
Unigene76709_All	2691	1.20667	0.0366667	-5.04041	0.804401	Down	gi|688579764|ref|XP_009304898.1|/0/PREDICTED: actin-binding LIM protein 1 isoform X11 [Danio rerio]	NA	lcm:102353635/0.0/ABLIM1; actin binding LIM protein 1; K07520 actin-binding LIM protein
Unigene17949_All	537	0.836667	0.01	-6.38658	0.814243	Down	NA	NA	NA
CL9280.Contig4_All	1249	7.97333	1.64	-2.28149	0.834261	Down	gi|47824885|ref|NP_998604.1|/5.13334e-69/mid1-interacting protein 1-like [Danio rerio] &gt;gi|82242671|sp|Q8AWD1.1|M1I1L_DANRE RecName: Full=Mid1-interacting protein 1-like; AltName: Full=Gastrulation-specific protein G12-like [Danio rerio] &gt;gi|27503269|gb|AAH42326.1| MID1 interacting protein 1 [Danio rerio] &gt;gi|27882301|gb|AAH44448.1| MID1 interacting protein 1 [Danio rerio] &gt;gi|6808541…	cellular_component:GO:0005634//nucleus;GO:0005874//microtubule;GO:0005737//cytoplasm;	NA
CL13379.Contig2_All	787	0.93	4.19333	2.17279	0.81733	Up	NA	NA	NA
Unigene36575_All	1968	0.803333	0.01	-6.32793	0.803986	Down	gi|121583982|ref|NP_001073443.1|/0/HAUS augmin-like complex subunit 6 [Danio rerio] &gt;gi|221272000|sp|A0JMF7.1|HAUS6_DANRE RecName: Full=HAUS augmin-like complex subunit 6 [Danio rerio] &gt;gi|116487574|gb|AAI25862.1| Family with sequence similarity 29, member A [Danio rerio]	biological_process:GO:0051225//spindle assembly;GO:0007067//mitotic nuclear division;GO:0051297//centrosome organization;GO:0051301//cell division;cellular_component:GO:0005815//microtubule organizing center;GO:0005874//microtubule;GO:0005737//cytoplasm;GO:0070652//HAUS complex;GO:0005819//spindle;	dre:558814/0.0/haus6, fam29a, wu:fd21a02, zgc:153242; HAUS augmin-like complex, subunit 6; K16589 HAUS augmin-like complex subunit 6
Unigene49125_All	346	0.91	0.01	-6.50779	0.830501	Down	gi|68387417|ref|XP_709202.1|/4.15812e-24/PREDICTED: chromobox protein homolog 3 [Danio rerio]	NA	dre:567497/6e-25/cbx3b, wu:fj44f08; chromobox homolog 3b; K11586 chromobox protein 3
CL10771.Contig2_All	761	1.35	0.01	-7.07682	0.898758	Down	NA	NA	NA
Unigene61920_All	2382	4.88667	0.956667	-2.35276	0.828253	Down	gi|47086361|ref|NP_998003.1|/0/B-cell linker protein [Danio rerio] &gt;gi|21700297|gb|AAM75808.1|AF388205_1 Blnk [Danio rerio]	NA	dre:405764/0.0/blnk; B-cell linker; K07371 B-cell linker protein
CL15022.Contig2_All	2185	4.93	1.07667	-2.19502	0.822906	Down	gi|166157474|ref|NP_001073429.2|/0/matrix-remodeling-associated protein 8 precursor [Danio rerio] &gt;gi|165993167|emb|CAP71895.1| zgc:153991 [Danio rerio]	NA	NA
CL7244.Contig2_All	2018	1.26333	7.38	2.54639	0.840322	Up	gi|99028936|ref|NP_001001730.2|/0/lanosterol 14-alpha demethylase [Danio rerio] &gt;gi|94573506|gb|AAI16553.1| Cytochrome P450, family 51 [Danio rerio] &gt;gi|182891178|gb|AAI64033.1| Cyp51 protein [Danio rerio]	biological_process:GO:0055114//oxidation-reduction process;GO:0032259//methylation;molecular_function:GO:0009055//electron carrier activity;GO:0020037//heme binding;GO:0008168//methyltransferase activity;GO:0005506//iron ion binding;GO:0016705//oxidoreductase activity, acting on paired donors, with incorporation or reduction of molecular oxygen;GO:0004497//monooxygenase activity;	dre:414331/0.0/cyp51, wu:fb66a09; cytochrome P450, family 51 (EC:1.14.14.1); K05917 sterol 14-demethylase [EC:1.14.13.70]
CL4723.Contig2_All	2611	58.9667	7.95333	-2.89027	0.85765	Down	gi|688538452|ref|XP_009296980.1|/0/PREDICTED: paramyosin isoform X3 [Danio rerio] &gt;gi|688538454|ref|XP_009296981.1| PREDICTED: paramyosin isoform X3 [Danio rerio]	NA	ola:101162957/2e-66/uncharacterized LOC101162957; K12875 apoptotic chromatin condensation inducer in the nucleus
Unigene29847_All	458	0.01	1.60667	7.32793	0.921005	Up	NA	NA	NA
CL1954.Contig4_All	2799	4.13667	1.15333	-1.84266	0.801082	Down	gi|528491502|ref|XP_001333479.4|/0/PREDICTED: chondroitin sulfate N-acetylgalactosaminyltransferase 1 [Danio rerio] &gt;gi|688573327|ref|XP_009303411.1| PREDICTED: chondroitin sulfate N-acetylgalactosaminyltransferase 1 [Danio rerio]	NA	dre:793671/0.0/csgalnact1; chondroitin sulfate N-acetylgalactosaminyltransferase 1; K00746 chondroitin sulfate N-acetylgalactosaminyltransferase 1/2 [EC:2.4.1.174 2.4.1.175]
CL3370.Contig3_All	2047	1.43667	6.54667	2.18804	0.82888	Up	gi|556978737|ref|XP_005996383.1|/5.03892e-105/PREDICTED: midnolin isoform X1 [Latimeria chalumnae] &gt;gi|556978740|ref|XP_005996384.1| PREDICTED: midnolin isoform X2 [Latimeria chalumnae]	NA	mze:101481911/2e-15/histone-lysine N-methyltransferase 2C-like; K09188 histone-lysine N-methyltransferase MLL3 [EC:2.1.1.43]
Unigene59096_All	216	0.796667	0.01	-6.3159	0.803986	Down	NA	NA	NA
CL15598.Contig2_All	1422	15.8433	1.55667	-3.34734	0.860373	Down	gi|47086711|ref|NP_997828.1|/2.63706e-120/CD82 molecule b [Danio rerio] &gt;gi|32451652|gb|AAH54586.1| CD82 antigen [Danio rerio] &gt;gi|182888964|gb|AAI64453.1| Cd82 protein [Danio rerio]	cellular_component:GO:0016021//integral component of membrane;	dre:324137/4e-121/cd82b, cd82, kai1, wu:fc19g11; CD82 molecule b; K06509 CD82 antigen
Unigene5223_All	2412	0.663333	4.30667	2.69877	0.832754	Up	gi|209732278|gb|ACI67008.1|/9.14753e-101/Peroxiredoxin-6 [Salmo salar] &gt;gi|209734850|gb|ACI68294.1| Peroxiredoxin-6 [Salmo salar]	NA	mze:101487422/5e-100/peroxiredoxin-6-like; K11188 peroxiredoxin 6, 1-Cys peroxiredoxin [EC:1.11.1.7 1.11.1.15 3.1.1.-]
CL15151.Contig1_All	1266	9.13	0.41	-4.47692	0.877592	Down	gi|528515333|ref|XP_003201020.2|/3.6837e-22/PREDICTED: uncharacterized protein si:rp71-36a1.2 [Danio rerio]	NA	NA
Unigene30603_All	386	0.466667	4.28333	3.19827	0.841327	Up	gi|45709902|gb|AAH67624.1|/2.88025e-33/Cth protein [Danio rerio]	biological_process:GO:0008152//metabolic process;molecular_function:GO:0016829//lyase activity;GO:0030170//pyridoxal phosphate binding;	dre:322055/4e-35/cth, wu:fb48e03, wu:fb58d08, zgc:66001, zgc:85785; cystathionase (cystathionine gamma-lyase) (EC:4.4.1.1); K01758 cystathionine gamma-lyase [EC:4.4.1.1]
Unigene43482_All	842	2.35333	0.123333	-4.25407	0.836178	Down	gi|80751161|ref|NP_001032201.1|/6.22214e-90/ubiquitin-like-conjugating enzyme ATG10 [Danio rerio] &gt;gi|77748455|gb|AAI07647.1| ATG10 autophagy related 10 homolog (S. cerevisiae) [Danio rerio]	NA	dre:641330/1e-90/atg10, im:7153729, zgc:123341; ATG10 autophagy related 10 homolog (S. cerevisiae); K17888 ubiquitin-like-conjugating enzyme ATG10, animal type
Unigene47858_All	221	1.69667	0.01	-7.40656	0.926687	Down	NA	NA	NA
Unigene48891_All	204	1.51667	0.01	-7.24476	0.914185	Down	NA	NA	NA
CL6817.Contig3_All	1776	5.09667	1.49667	-1.7678	0.804228	Down	gi|118150624|ref|NP_001071274.1|/0/uncharacterized protein LOC777768 [Danio rerio] &gt;gi|117558202|gb|AAI27403.1| Family with sequence similarity 46, member B [Danio rerio]	NA	apla:101803574/2e-157/SLC9A1; solute carrier family 9, subfamily A (NHE1, cation proton antiporter 1), member 1; K05742 solute carrier family 9 (sodium/hydrogen exchanger), member 1
Unigene25906_All	3867	4.13667	0.72	-2.5224	0.82716	Down	gi|658913623|ref|XP_008396757.1|/0/PREDICTED: tyrosine-protein kinase Fyn isoform X3 [Poecilia reticulata]	NA	dre:574422/0.0/fynb, im:6908851, si:dkey-119m7.5, zgc:109996; FYN proto-oncogene, Src family tyrosine kinase b (EC:2.7.10.2); K05703 tyrosine-protein kinase Fyn [EC:2.7.10.2]; K06479 CD48 antigen
Unigene10371_All	1804	7.96667	0.626667	-3.66821	0.858638	Down	gi|343966208|gb|AEM75094.1|/1.20897e-99/MHC class II beta antigen [Ctenopharyngodon idella]	NA	dre:100038779/4e-79/zgc:158870; K06454 CD4 antigen; K06565 lymphocyte-activation gene 3 protein; K06752 major histocompatibility complex, class II
Unigene85696_All	1098	0.01	0.81	6.33985	0.806643	Up	gi|688573316|ref|XP_009303409.1|/7.08101e-157/PREDICTED: proline-serine-threonine phosphatase-interacting protein 2 [Danio rerio]	NA	acs:100566825/6e-85/pstpip1; proline-serine-threonine phosphatase interacting protein 1; K12804 proline-serine-threonine phosphatase interacting protein 1
Unigene12090_All	1813	4.24	0.283333	-3.90349	0.850942	Down	gi|62955317|ref|NP_001017670.1|/2.65034e-62/membrane-spanning 4-domains, subfamily A, member 17A.11 [Danio rerio] &gt;gi|62203401|gb|AAH93168.1| Membrane-spanning 4-domains, subfamily A, member 17A.11 [Danio rerio]	NA	rno:25316/3e-12/Ms4a2, FCIGA, Fcer1b, Ms4a1; membrane-spanning 4-domains, subfamily A, member 2; K08090 membrane-spanning 4-domains, subfamily A, member 2
CL1933.Contig16_All	1945	2.98333	0.406667	-2.87501	0.822683	Down	gi|41053768|ref|NP_956550.1|/1.17805e-172/mitochondrial folate transporter/carrier [Danio rerio] &gt;gi|28856134|gb|AAH48057.1| Solute carrier family 25, member 32a [Danio rerio] &gt;gi|182891228|gb|AAI64127.1| Slc25a32a protein [Danio rerio]	biological_process:GO:0055085//transmembrane transport;cellular_component:GO:0016021//integral component of membrane;	dre:393226/2e-173/slc25a32a, fi40c12, mftc, wu:fi40c12, zgc:55610; solute carrier family 25 (mitochondrial folate carrier), member 32a; K15115 solute carrier family 25 (mitochondrial folate transporter), member 32
CL14394.Contig6_All	276	1	0.01	-6.64386	0.848786	Down	NA	NA	NA
CL16356.Contig5_All	2719	3.01	0.606667	-2.31079	0.808143	Down	gi|37589807|gb|AAH59632.1|/0/Zgc:77123 protein [Danio rerio]	NA	dre:792197/0.0/bgnb, bgn, zgc:77123; biglycan b; K08118 biglycan
CL7359.Contig23_All	2544	9.11333	2.64333	-1.78562	0.816338	Down	gi|51011025|ref|NP_001003470.1|/0/cAMP-dependent protein kinase catalytic subunit alpha [Danio rerio] &gt;gi|50417908|gb|AAH78343.1| Zgc:91856 [Danio rerio]	biological_process:GO:0006468//protein phosphorylation;molecular_function:GO:0004674//protein serine/threonine kinase activity;GO:0005524//ATP binding;	dre:445076/0.0/prkacab, CH1073-57O22.1, zgc:91856; protein kinase, cAMP-dependent, catalytic, alpha, genome duplicate b (EC:2.7.11.11); K04345 protein kinase A [EC:2.7.11.11]
Unigene15013_All	270	1.50333	0.01	-7.23202	0.91275	Down	NA	NA	NA
CL2689.Contig92_All	840	104.09	4.96333	-4.39038	0.88324	Down	gi|170572343|ref|XP_001892072.1|/3.33754e-27/T-cell receptor beta chain ANA 11 [Brugia malayi]	NA	dre:795788/6e-24/ccl25b; chemokine (C-C motif) ligand 25b; K13072 C-C motif chemokine 25
Unigene62663_All	17655	0.01	7.84667	9.61594	0.990917	Up	gi|154332073|ref|XP_001561853.1|/3.59791e-49/putative microtubule-associated protein, partial [Leishmania braziliensis MHOM/BR/75/M2904] &gt;gi|134059174|emb|CAM36873.1| putative microtubule-associated protein, partial [Leishmania braziliensis MHOM/BR/75/M2904]	NA	asn:102388355/3e-34/mucin-2-like; K10955 intestinal mucin-2
Unigene33865_All	402	1.55333	0.01	-7.27922	0.916667	Down	NA	NA	NA
CL15567.Contig17_All	2532	8.07667	0.92	-3.13405	0.851357	Down	gi|312836777|ref|NP_001186119.1|/1.3264e-174/complement factor H precursor [Danio rerio] &gt;gi|300719704|gb|ADK32771.1| complement factor H [Danio rerio]	NA	ola:101162897/1e-112/complement factor H-like; K04004 complement factor H
Unigene49678_All	1198	0.643333	4.17	2.69641	0.831814	Up	gi|688608119|ref|XP_009294343.1|/8.00886e-64/PREDICTED: natural killer cell receptor 2B4-like isoform X1 [Danio rerio]	NA	fpg:101922587/6e-09/SLAM family member 7-like; K06511 CD84 antigen
CL321.Contig1_All	1490	1.45667	0.0566667	-4.68403	0.810153	Down	gi|317419528|emb|CBN81565.1|/0/Disintegrin and metalloproteinase domain-containing protein 12 [Dicentrarchus labrax]	NA	mze:101465489/0.0/disintegrin and metalloproteinase domain-containing protein 12-like; K05719 integrin beta 1; K06835 disintegrin and metalloproteinase domain-containing protein 12 [EC:3.4.24.-]
Unigene10146_All	527	1.78667	0.1	-4.1592	0.813341	Down	gi|4126587|dbj|BAA36618.1|/2.76683e-87/complement C3-H1 [Cyprinus carpio]	NA	dre:321046/1e-73/c3a.1, C3, C3-1, c3a, sb:cb26, si:dkey-76b14.4, wu:fi34b03, wu:fj86e11; complement component c3a, duplicate 1 (EC:3.4.21.43); K03990 complement component 3; K06464 integrin beta 2
Unigene5194_All	3495	4.20333	0.09	-5.54547	0.905514	Down	gi|54109721|emb|CAF28458.1|/3.30087e-25/stromal cell-derived factor 1a precursor [Cyprinus carpio]	biological_process:GO:0031290//retinal ganglion cell axon guidance;GO:0030335//positive regulation of cell migration;GO:0050930//induction of positive chemotaxis;GO:0090024//negative regulation of neutrophil chemotaxis;GO:0008354//germ cell migration;GO:2000472//negative regulation of hematopoietic stem cell migration;GO:0048920//posterior lateral line neuromast primordium migration;GO:0048842//p…	dre:352944/1e-25/cxcl12a, SDF-1, cxcl12, sdf-1a, sdf1a, wu:fa55e10, wu:fc16h12, wu:fj84c02; chemokine (C-X-C motif) ligand 12a (stromal cell-derived factor 1); K10031 C-X-C motif chemokine 12
CL15594.Contig9_All	2206	3.82333	0.936667	-2.02922	0.808972	Down	gi|688608864|ref|XP_009294499.1|/0/PREDICTED: mucosa associated lymphoid tissue lymphoma translocation gene 1a isoform X3 [Danio rerio]	biological_process:GO:0006508//proteolysis;molecular_function:GO:0004197//cysteine-type endopeptidase activity;	dre:259196/0.0/malt1a, malt1; MALT1 paracaspase a; K07369 mucosa-associated lymphoid tissue lymphoma translocation protein 1 [EC:3.4.22.-]
Unigene37968_All	4517	3.18667	0.77	-2.04912	0.802094	Down	NA	NA	NA
CL3844.Contig2_All	350	0.923333	0.01	-6.52878	0.832561	Down	NA	NA	NA
CL7365.Contig7_All	1956	6.45333	0.41	-3.97635	0.861097	Down	gi|688578933|ref|XP_009304705.1|/2.55261e-58/PREDICTED: B-cell antigen receptor complex-associated protein beta chain [Danio rerio]	NA	dre:100329481/4e-59/cd79b, si:ch211-93e11.5; CD79b molecule, immunoglobulin-associated beta; K06507 CD79B antigen
Unigene31715_All	362	0.813333	0.01	-6.34577	0.806643	Down	NA	NA	NA
Unigene23794_All	553	0.01	1.05333	6.71882	0.857799	Up	gi|443733916|gb|ELU18100.1|/6.05118e-54/hypothetical protein CAPTEDRAFT_60885, partial [Capitella teleta]	NA	ola:101174077/2e-08/olfactory receptor 142-like; K04257 olfactory receptor
Unigene47835_All	228	1.19333	0.01	-6.89885	0.879605	Down	NA	NA	NA
CL784.Contig2_All	1110	1.09	4.79667	2.1377	0.820508	Up	gi|315585380|gb|ADU34193.1|/1.36535e-99/interleukin-10 [Carassius auratus]	NA	dre:553957/6e-76/il10, zgc:194510, zgc:194518; interleukin 10; K05443 interleukin 10
Unigene32385_All	288	1.99333	0.246667	-3.01455	0.800847	Down	gi|551525580|ref|XP_005814269.1|/9.10337e-11/PREDICTED: uncharacterized protein LOC102230069 [Xiphophorus maculatus]	NA	xma:102229194/2e-06/elongation factor Tu GTP-binding domain-containing protein 1-like; K14536 ribosome assembly protein 1 [EC:3.6.5.-]
Unigene37237_All	847	0.473333	6.15	3.69966	0.85671	Up	gi|688608124|ref|XP_009294344.1|/1.32473e-63/PREDICTED: natural killer cell receptor 2B4-like isoform X3 [Danio rerio]	NA	tup:102496996/4e-08/natural killer cell receptor 2B4-like; K06479 CD48 antigen; K06582 natural killer cell receptor 2B4
Unigene84558_All	553	1.90667	0.176667	-3.43195	0.803845	Down	gi|688611744|ref|XP_009295142.1|/9.12784e-82/PREDICTED: agrin isoform X8 [Danio rerio]	NA	dre:565373/4e-82/agrn, hm:gc12, wu:fb57e07; agrin; K06254 agrin; K06491 neural cell adhesion molecule; K06778 receptor-type tyrosine-protein phosphatase S [EC:3.1.3.48]; K06788 coxsackievirus and adenovirus receptor
CL3278.Contig2_All	2610	0.266667	5.1	4.25739	0.8641	Up	gi|528508703|ref|XP_002665347.3|/0/PREDICTED: dual specificity protein phosphatase 8-like [Danio rerio]	NA	xma:102223642/3e-155/dual specificity protein phosphatase 8-like; K04459 dual specificity MAP kinase phosphatase [EC:3.1.3.16 3.1.3.48]
Unigene47663_All	241	1.6	0.01	-7.32193	0.920364	Down	NA	NA	NA
CL9010.Contig3_All	835	4.89667	0.42	-3.54334	0.848964	Down	gi|51556245|ref|NP_991292.1|/7.59941e-133/nuclear receptor subfamily 1 group D member 1 [Danio rerio] &gt;gi|37362256|gb|AAQ91256.1| nuclear receptor subfamily 1, group D, member 1 [Danio rerio]	biological_process:GO:0006355//regulation of transcription, DNA-templated;GO:0043401//steroid hormone mediated signaling pathway;cellular_component:GO:0005634//nucleus;molecular_function:GO:0003707//steroid hormone receptor activity;GO:0004887//thyroid hormone receptor activity;GO:0043565//sequence-specific DNA binding;GO:0008270//zinc ion binding;GO:0001078//RNA polymerase II core promoter proxi…	dre:494487/1e-133/nr1d1, Eip75B; nuclear receptor subfamily 1, group d, member 1; K03728 nuclear receptor subfamily 1 group D member 1
CL6598.Contig1_All	1811	4.31333	14.5767	1.75679	0.81959	Up	gi|124481631|gb|AAI33100.1|/5.67917e-81/Unknown (protein for IMAGE:6523990) [Danio rerio]	NA	ola:101163683/2e-13/aifm1; apoptosis-inducing factor, mitochondrion-associated, 1; K04727 programmed cell death 8 (apoptosis-inducing factor) [EC:1.-.-.-]
Unigene4335_All	3475	4.43	1.24	-1.83697	0.803449	Down	gi|347921646|ref|NP_001017783.2|/3.47341e-59/membrane-spanning 4-domains, subfamily A, member 17A.1 [Danio rerio]	NA	mdo:100029355/2e-08/MS4A1; membrane-spanning 4-domains, subfamily A, member 1; K06466 membrane-spanning 4-domains, subfamily A, member 1
Unigene19450_All	7417	12.93	3.31667	-1.96292	0.827389	Down	gi|688593542|ref|XP_009291109.1|/0/PREDICTED: nesprin-1 isoform X4 [Danio rerio]	NA	dre:567576/0.0/syne1b, syne1; spectrin repeat containing, nuclear envelope 1b; K19326 nesprin-1
CL5725.Contig1_All	314	1.31333	0.01	-7.03709	0.894435	Down	gi|326671211|ref|XP_001337990.3|/5.00059e-46/PREDICTED: thrombospondin type-1 domain-containing protein 1 [Danio rerio]	NA	NA
Unigene39145_All	411	2.18	0.14	-3.96083	0.8238	Down	gi|528468420|ref|XP_005157135.1|/1.03132e-54/PREDICTED: uncharacterized protein LOC100002334 isoform X1 [Danio rerio]	cellular_component:GO:0016021//integral component of membrane;	mze:101485274/2e-19/cd200; CD200 molecule; K06556 CD200 antigen
CL2170.Contig1_All	2608	7.71	2.3	-1.7451	0.812079	Down	gi|37090185|sp|P59889.1|S39A1_DANRE/2.20263e-148/RecName: Full=Zinc transporter ZIP1; AltName: Full=DrZIP1; AltName: Full=Solute carrier family 39 member 1; AltName: Full=Zrt- and Irt-like protein 1; Short=ZIP-1 [Danio rerio] &gt;gi|32455001|gb|AAP83180.1| zinc transporter [Danio rerio] &gt;gi|169154552|emb|CAQ15498.1| solute carrier family 39 (zinc transporter), member 1 [Danio rerio]	biological_process:GO:0071577//zinc ion transmembrane transport;cellular_component:GO:0016021//integral component of membrane;GO:0005886//plasma membrane;molecular_function:GO:0008270//zinc ion binding;GO:0005385//zinc ion transmembrane transporter activity;	dre:321324/8e-149/slc39a1, DrZIP1, cb629, sb:cb629, zgc:111852; solute carrier family 39 (zinc transporter), member 1; K14709 solute carrier family 39 (zinc transporter), member 1/2/3
CL15925.Contig10_All	5000	4.85	0.496667	-3.28763	0.844989	Down	gi|18858599|ref|NP_571489.1|/0/eph receptor B4a precursor [Danio rerio] &gt;gi|12619147|emb|CAA06299.2| Eph-like receptor tyrosine kinase rtk5 [Danio rerio]	NA	dre:30688/0.0/ephb4a, cb646, ephB4, rtk5; eph receptor B4a (EC:2.7.10.1); K05113 Eph receptor B4 [EC:2.7.10.1]; K05463 ephrin-B
CL8685.Contig3_All	2416	17.9333	133.077	2.89154	0.858254	Up	gi|380235504|gb|AFD34212.1|/0/eomesodermin-like protein a-1 [Carassius auratus langsdorfii]	biological_process:GO:0001714//endodermal cell fate specification;GO:0048382//mesendoderm development;GO:0006355//regulation of transcription, DNA-templated;GO:0055109//invagination involved in gastrulation with mouth forming second;GO:0048263//determination of dorsal identity;GO:0042074//cell migration involved in gastrulation;cellular_component:GO:0005634//nucleus;GO:0005737//cytoplasm;molecula…	dre:64603/0.0/eomesa, eom, eomes; eomesodermin homolog a; K10173 eomesodermin protein
CL15995.Contig4_All	1376	120.363	39.2167	-1.61786	0.817637	Down	gi|688591176|ref|XP_009290599.1|/3.58459e-167/PREDICTED: cathepsin Sb, tandem duplicate 2 isoform X1 [Danio rerio]	biological_process:GO:0006508//proteolysis;molecular_function:GO:0008234//cysteine-type peptidase activity;	dre:337572/4e-166/ctssb.2, wu:fj84d06, zgc:111950, zgc:112489; cathepsin Sb, tandem duplicate 2; K01368 cathepsin S [EC:3.4.22.27]
CL15547.Contig3_All	421	4.84667	0.52	-3.22041	0.844611	Down	gi|121583814|ref|NP_001073497.1|/1.05124e-67/monocarboxylate transporter 10 [Danio rerio] &gt;gi|166218983|sp|A1L1W9.1|MOT10_DANRE RecName: Full=Monocarboxylate transporter 10; Short=MCT 10; AltName: Full=Solute carrier family 16 member 10 [Danio rerio] &gt;gi|120537635|gb|AAI29247.1| Si:ch211-241j12.1 [Danio rerio]	biological_process:GO:0055085//transmembrane transport;cellular_component:GO:0016021//integral component of membrane;GO:0005886//plasma membrane;	dre:566499/1e-68/slc16a10, si:ch211-241j12.1, zgc:158478; solute carrier family 16 (aromatic amino acid transporter), member 10; K08187 MFS transporter, MCP family, solute carrier family 16 (monocarboxylic acid transporters), member 10
CL2074.Contig7_All	1569	0.87	4.17	2.26096	0.819691	Up	gi|605051991|ref|NP_998203.2|/3.1956e-146/phosphoinositide-3-kinase, regulatory subunit 3a (gamma) [Danio rerio] &gt;gi|605051999|ref|NP_001278258.1| phosphoinositide-3-kinase, regulatory subunit 3a (gamma) [Danio rerio]	NA	dre:406311/5e-147/pik3r3a, wu:fb16a12, wu:fk56b03, zgc:73230; phosphoinositide-3-kinase, regulatory subunit 3a (gamma); K02649 phosphoinositide-3-kinase, regulatory subunit
Unigene89220_All	1136	2.77667	0.26	-3.41677	0.8277	Down	gi|113676907|ref|NP_001038929.1|/9.01418e-54/membrane-spanning 4-domains, subfamily A, member 17A.16 [Danio rerio] &gt;gi|112419006|gb|AAI22435.1| Membrane-spanning 4-domains, subfamily A, member 17A.16 [Danio rerio]	NA	bacu:103017907/1e-11/MS4A1; membrane-spanning 4-domains, subfamily A, member 1; K06466 membrane-spanning 4-domains, subfamily A, member 1
CL6012.Contig3_All	5177	6.35333	0.513333	-3.62955	0.855523	Down	gi|657743749|ref|XP_008307037.1|/0/PREDICTED: tyrosine-protein kinase receptor UFO [Cynoglossus semilaevis]	NA	tru:101073457/0.0/axl; AXL receptor tyrosine kinase; K05115 AXL receptor tyrosine kinase [EC:2.7.10.1]
CL3391.Contig13_All	3205	1.21	5.53333	2.19314	0.825518	Up	gi|30025447|gb|AAP03065.1|/0/glucose transporter X [Ctenopharyngodon idella] &gt;gi|30025449|gb|AAP03066.1| glucose transporter X [Ctenopharyngodon idella]	biological_process:GO:0008643//carbohydrate transport;GO:0055085//transmembrane transport;cellular_component:GO:0016021//integral component of membrane;molecular_function:GO:0022891//substrate-specific transmembrane transporter activity;	ola:101167147/0.0/solute carrier family 2, facilitated glucose transporter member 3-like; K07299 MFS transporter, SP family, solute carrier family 2 (facilitated glucose transporter), member 1
Unigene4184_All	981	8.88667	2.14	-2.05403	0.829134	Down	gi|317419141|emb|CBN81178.1|/7.61274e-88/Pol polyprotein [Dicentrarchus labrax]	NA	dre:558045/3e-75/parp4, si:dkey-174k18.1; poly (ADP-ribose) polymerase family, member 4; K10798 poly [ADP-ribose] polymerase [EC:2.4.2.30]
CL12853.Contig6_All	3869	3.32333	0.29	-3.51851	0.837295	Down	NA	NA	NA
Unigene45739_All	260	0.993333	0.01	-6.63421	0.846876	Down	NA	NA	NA
Unigene40842_All	3058	0.486667	3.51667	2.8532	0.829204	Up	gi|688562903|ref|XP_009301163.1|/6.05422e-177/PREDICTED: sialoadhesin-like [Danio rerio]	NA	mdo:100617792/7e-40/HSPG2; heparan sulfate proteoglycan 2; K05719 integrin beta 1; K06255 heparan sulfate proteoglycan 2 (perlecan); K06265 dystroglycan 1
CL3735.Contig3_All	2774	4.03	34.27	3.08809	0.859378	Up	gi|61402478|gb|AAH91952.1|/0/Acsl4l protein [Danio rerio]	NA	dre:334561/0.0/acsl4b, acsl4l, si:dkeyp-20g2.4, wu:fl49b07; acyl-CoA synthetase long-chain family member 4b; K01897 long-chain acyl-CoA synthetase [EC:6.2.1.3]
CL4357.Contig4_All	1562	0.803333	3.31	2.04276	0.80342	Up	gi|528494971|ref|XP_005169474.1|/5.05412e-43/PREDICTED: uncharacterized protein LOC100331538 [Danio rerio]	NA	NA
Unigene45268_All	208	1.07333	0.01	-6.74595	0.861081	Down	NA	NA	NA
CL13147.Contig1_All	212	0.01	0.9	6.49185	0.828372	Up	gi|28278904|gb|AAH45427.1|/6.79589e-35/Enc1 protein [Danio rerio] &gt;gi|28503002|gb|AAH47178.1| Enc1 protein [Danio rerio]	NA	ola:101174902/3e-35/ectoderm-neural cortex protein 1-like; K10462 kelch-like protein 25/37 (ectoderm-neural cortex protein)
CL13408.Contig1_All	2635	3.08667	0.133333	-4.53294	0.856722	Down	gi|56693350|ref|NP_001008639.1|/0/very long-chain acyl-CoA synthetase [Danio rerio] &gt;gi|56269279|gb|AAH86700.1| Zgc:101540 [Danio rerio] &gt;gi|182889656|gb|AAI65471.1| Zgc:101540 protein [Danio rerio]	NA	dre:494096/0.0/zgc:101540 (EC:6.2.1.3); K08746 solute carrier family 27 (fatty acid transporter), member 2 [EC:6.2.1.- 6.2.1.3]
Unigene2074_All	323	0.01	0.796667	6.3159	0.803986	Up	gi|685549307|ref|XP_003900707.2|/1.08342e-11/PREDICTED: guanine nucleotide-binding protein subunit beta-2-like 1 isoform X1 [Papio anubis] &gt;gi|685549309|ref|XP_009208002.1| PREDICTED: guanine nucleotide-binding protein subunit beta-2-like 1 isoform X2 [Papio anubis]	biological_process:GO:0007205//protein kinase C-activating G-protein coupled receptor signaling pathway;GO:0030335//positive regulation of cell migration;GO:0032436//positive regulation of proteasomal ubiquitin-dependent protein catabolic process;GO:0043065//positive regulation of apoptotic process;GO:0017148//negative regulation of translation;GO:0050765//negative regulation of phagocytosis;GO:0…	mcf:101865558/1e-12/GNB2L1; Guanine nucleotide-binding protein subunit beta-2-like 1; K14753 guanine nucleotide-binding protein subunit beta-2-like 1 protein
Unigene24077_All	1743	1.92333	0.05	-5.26554	0.856721	Down	NA	NA	NA
Unigene49950_All	760	0.336667	3.80333	3.49787	0.84199	Up	NA	NA	NA
Unigene76072_All	213	0.82	0.01	-6.35755	0.809106	Down	NA	NA	NA
Unigene63744_All	1536	4.6	0.506667	-3.18253	0.843004	Down	gi|77403694|dbj|BAE46429.1|/5.50507e-10/ORF2-encoded protein [Danio rerio]	NA	NA
Unigene41230_All	420	2.67333	0.263333	-3.34368	0.82526	Down	NA	NA	NA
Unigene10537_All	1321	2.82333	0.123333	-4.51676	0.852904	Down	gi|47086903|ref|NP_997726.1|/7.84052e-164/hairy/enhancer-of-split related with YRPW motif protein 1 [Danio rerio] &gt;gi|82211974|sp|Q8AXV6.1|HEY1_DANRE RecName: Full=Hairy/enhancer-of-split related with YRPW motif protein 1 [Danio rerio] &gt;gi|23954306|emb|CAD53342.1| basic helix-loop-helix transcription factor [Danio rerio] &gt;gi|63101876|gb|AAH95317.1| Hairy/enhancer-of-split related with YR…	biological_process:GO:0007275//multicellular organismal development;GO:0006355//regulation of transcription, DNA-templated;GO:0007219//Notch signaling pathway;cellular_component:GO:0005634//nucleus;molecular_function:GO:0003677//DNA binding;GO:0046983//protein dimerization activity;	dre:58008/1e-164/hey1, id:ibd1292, zgc:110572; hes-related family bHLH transcription factor with YRPW motif 1; K09091 hairy and enhancer of split related with YRPW motif
CL2320.Contig6_All	206	0.933333	0.01	-6.54432	0.8347	Down	NA	NA	NA
Unigene3433_All	1604	20.11	1.46	-3.78387	0.866911	Down	gi|62955317|ref|NP_001017670.1|/2.50251e-61/membrane-spanning 4-domains, subfamily A, member 17A.11 [Danio rerio] &gt;gi|62203401|gb|AAH93168.1| Membrane-spanning 4-domains, subfamily A, member 17A.11 [Danio rerio]	NA	rno:25316/1e-11/Ms4a2, FCIGA, Fcer1b, Ms4a1; membrane-spanning 4-domains, subfamily A, member 2; K08090 membrane-spanning 4-domains, subfamily A, member 2
Unigene51091_All	243	0.01	1.02333	6.67713	0.852548	Up	NA	NA	NA
Unigene22102_All	1435	4.97667	1.49667	-1.73343	0.801403	Down	gi|310616718|ref|NP_001038735.2|/1.80363e-102/finTRIM family, member 14 [Danio rerio]	NA	mze:101478395/1e-66/tripartite motif-containing protein 16-like; K12006 tripartite motif-containing protein 16
CL13546.Contig4_All	211	0.01	1.36333	7.09099	0.899845	Up	gi|61806582|ref|NP_001013524.1|/1.40218e-25/conserved oligomeric Golgi complex subunit 8 [Danio rerio] &gt;gi|60649750|gb|AAH90428.1| Component of oligomeric golgi complex 8 [Danio rerio] &gt;gi|182890946|gb|AAI65858.1| Cog8 protein [Danio rerio]	cellular_component:GO:0017119//Golgi transport complex;	NA
Unigene30555_All	1068	2.40667	0.0466667	-5.6885	0.889646	Down	gi|268589166|gb|ACZ06879.1|/1.0441e-141/interferon regulatory factor 5 [Ctenopharyngodon idella] &gt;gi|268589168|gb|ACZ06880.1| interferon regulatory factor 5 [Ctenopharyngodon idella]	NA	dre:100537421/7e-139/cxcr5; chemokine (C-X-C motif) receptor 5; K04190 C-X-C chemokine receptor type 5
CL5149.Contig2_All	870	11.89	2.32	-2.35755	0.842078	Down	gi|18858983|ref|NP_571186.1|/5.37191e-84/rhombotin-2 [Danio rerio] &gt;gi|82223263|sp|Q9PTJ3.1|RBTN2_DANRE RecName: Full=Rhombotin-2; AltName: Full=LIM domain only protein 2; Short=LMO-2; Short=zlmo2 [Danio rerio] &gt;gi|6049849|gb|AAF02779.1| LMO2 protein [Danio rerio]	biological_process:GO:0035162//embryonic hemopoiesis;GO:0061304//retinal blood vessel morphogenesis;GO:0030218//erythrocyte differentiation;cellular_component:GO:0005634//nucleus;molecular_function:GO:0003677//DNA binding;GO:0008270//zinc ion binding;	dre:30332/9e-85/lmo2, wu:fc83a08, zgc:111930; LIM domain only 2 (rhombotin-like 1); K15612 rhombotin-2
Unigene63792_All	984	10.0967	0.01	-9.97966	0.993365	Down	gi|3298342|dbj|BAA31459.1|/4.70498e-21/CC chemokine-1 [Cyprinus carpio]	NA	NA
CL13955.Contig2_All	393	0.01	0.863333	6.43185	0.8191	Up	NA	NA	NA
Unigene52064_All	1631	0.55	5.31667	3.27302	0.846898	Up	NA	NA	NA
CL6700.Contig2_All	207	0.01	0.923333	6.52878	0.832561	Up	gi|688607538|ref|XP_009294209.1|/1.91948e-29/PREDICTED: receptor-type tyrosine-protein phosphatase S isoform X25 [Danio rerio]	NA	dre:140820/3e-30/ptprsa, RPTP[s], RPTPsigma, ptprs, zf-RPTP[s]; protein tyrosine phosphatase, receptor type, s, a; K06778 receptor-type tyrosine-protein phosphatase S [EC:3.1.3.48]; K06794 neurocan core protein; K16360 netrin-G3 ligand
CL925.Contig4_All	1686	0.193333	2.88667	3.90024	0.837325	Up	gi|688545372|ref|XP_009298140.1|/1.19206e-77/PREDICTED: uncharacterized protein si:ch73-364h19.1 [Danio rerio]	NA	fch:102060281/9e-15/XYLT2; xylosyltransferase II; K00771 protein xylosyltransferase [EC:2.4.2.26]
CL6044.Contig4_All	4090	11.02	3.08	-1.83912	0.820816	Down	gi|441494738|gb|AGC51110.1|/0/intestinal cationic amino acid transporter y+LAT1 [Ctenopharyngodon idella]	biological_process:GO:0003333//amino acid transmembrane transport;cellular_component:GO:0016021//integral component of membrane;molecular_function:GO:0015171//amino acid transmembrane transporter activity;	dre:641560/0.0/slc7a7, zgc:123300; solute carrier family 7 (amino acid transporter light chain, y+L system), member 7; K13867 solute carrier family 7 (L-type amino acid transporter), member 7
CL10067.Contig2_All	292	1.24	0.01	-6.9542	0.886025	Down	NA	NA	NA
CL2837.Contig3_All	296	1.68333	0.01	-7.39518	0.9255	Down	NA	NA	NA
Unigene4587_All	2524	0.503333	2.74	2.44459	0.808137	Up	gi|688540594|ref|XP_009297329.1|/7.91729e-103/PREDICTED: GTPase IMAP family member 8-like [Danio rerio]	NA	NA
CL2585.Contig11_All	2342	0.72	3.96667	2.46186	0.824698	Up	gi|452814508|gb|AGG11791.1|/1.30674e-128/TNF13b [Ctenopharyngodon idella]	biological_process:GO:0006955//immune response;cellular_component:GO:0016020//membrane;GO:0005615//extracellular space;molecular_function:GO:0005164//tumor necrosis factor receptor binding;GO:0005125//cytokine activity;	dre:561268/6e-123/tnfsf13b, zgc:172115; tumor necrosis factor (ligand) superfamily, member 13b; K05476 tumor necrosis factor ligand superfamily member 13B
CL7997.Contig3_All	222	0.843333	0.01	-6.39803	0.814243	Down	NA	NA	NA
CL3849.Contig3_All	2825	6.81	2.15	-1.66332	0.805125	Down	gi|326669854|ref|XP_003199099.1|/0/PREDICTED: ankyrin repeat and BTB/POZ domain-containing protein 1 [Danio rerio]	NA	dre:100536189/0.0/abtb1; ankyrin repeat and BTB (POZ) domain containing 1; K10520 ankyrin repeat and BTB/POZ domain-containing protein 1
CL15302.Contig18_All	229	1.07	0.01	-6.74147	0.861081	Down	NA	NA	NA
Unigene8362_All	491	2.06333	0.01	-7.68883	0.944212	Down	gi|548350511|ref|XP_005727570.1|/7.10265e-38/PREDICTED: pleckstrin homology domain-containing family A member 1-like [Pundamilia nyererei]	NA	NA
CL16752.Contig3_All	1342	3.94333	0.303333	-3.70044	0.846883	Down	gi|47086929|ref|NP_998464.1|/2.52121e-117/adenylate kinase 4, mitochondrial [Danio rerio] &gt;gi|46249717|gb|AAH68387.1| Zgc:85790 [Danio rerio]	biological_process:GO:0046939//nucleotide phosphorylation;molecular_function:GO:0005524//ATP binding;GO:0004017//adenylate kinase activity;	dre:406590/4e-118/ak4, ak3l1, wu:fc37g02, zgc:85790; adenylate kinase 4 (EC:2.7.4.3); K00939 adenylate kinase [EC:2.7.4.3]
CL2554.Contig6_All	791	11.63	1.71	-2.76578	0.849631	Down	gi|319738671|ref|NP_001188347.1|/1.87066e-37/FXYD domain containing ion transport regulator 6 like isoform 2 [Danio rerio] &gt;gi|319738673|ref|NP_001188348.1| FXYD domain containing ion transport regulator 6 like isoform 2 [Danio rerio]	NA	tru:101063646/3e-17/FXYD domain-containing ion transport regulator 6-like; K13363 FXYD domain-containing ion transport regulator 6
CL2348.Contig2_All	1818	1.31667	11.58	3.13667	0.854943	Up	gi|47086947|ref|NP_998475.1|/7.1313e-124/egl nine homolog 3 [Danio rerio] &gt;gi|44890699|gb|AAH66699.1| Egl nine homolog 3 (C. elegans) [Danio rerio]	biological_process:GO:0055114//oxidation-reduction process;molecular_function:GO:0016706//oxidoreductase activity, acting on paired donors, with incorporation or reduction of molecular oxygen, 2-oxoglutarate as one donor, and incorporation of one atom each of oxygen into both donors;GO:0005506//iron ion binding;GO:0031418//L-ascorbic acid binding;	dre:406602/1e-124/egln3, wu:fj78a08, zgc:77019; egl-9 family hypoxia-inducible factor 3 (EC:1.14.11.29); K09592 hypoxia-inducible factor prolyl hydroxylase [EC:1.14.11.29]
CL5889.Contig2_All	591	0.83	0.01	-6.37504	0.811669	Down	gi|528468424|ref|XP_005157137.1|/3.16652e-41/PREDICTED: B- and T-lymphocyte attenuator-like [Danio rerio]	NA	mze:101488091/2e-09/B- and T-lymphocyte attenuator-like; K06707 B- and T-lymphocyte attenuator
Unigene20758_All	562	1.06667	0.01	-6.73697	0.861081	Down	gi|688543773|ref|XP_009297854.1|/7.49243e-41/PREDICTED: deleted in malignant brain tumors 1 protein-like [Danio rerio]	NA	mze:101475587/2e-16/scavenger receptor cysteine-rich type 1 protein M130-like; K06545 CD163 antigen
CL13999.Contig2_All	1363	27.8533	4.95667	-2.49041	0.848822	Down	gi|528492809|ref|XP_005169245.1|/1.48771e-48/PREDICTED: uncharacterized protein LOC101886660 [Danio rerio]	NA	NA
Unigene49716_All	247	0.01	1.63	7.34873	0.922353	Up	NA	NA	NA
CL9305.Contig3_All	303	0.01	0.886667	6.47032	0.825521	Up	gi|671706871|gb|AII80572.1|/3.86592e-46/myeloid-specific peroxidase [Carassius auratus]	biological_process:GO:0006979//response to oxidative stress;GO:0010310//regulation of hydrogen peroxide metabolic process;GO:0055114//oxidation-reduction process;GO:0009617//response to bacterium;cellular_component:GO:0005737//cytoplasm;molecular_function:GO:0020037//heme binding;GO:0004601//peroxidase activity;	dre:337514/1e-44/mpx, fj80f04, mpo, wu:fj80f04; myeloid-specific peroxidase (EC:1.11.1.7); K10788 eosinophil peroxidase [EC:1.11.1.7]
Unigene2779_All	815	2.72667	0.266667	-3.35403	0.826319	Down	gi|432863525|ref|XP_004070110.1|/9.72437e-20/PREDICTED: RNA-directed DNA polymerase from mobile element jockey-like [Oryzias latipes]	NA	NA
Unigene13272_All	944	5.99333	0.993333	-2.59301	0.83874	Down	gi|62955317|ref|NP_001017670.1|/1.4983e-37/membrane-spanning 4-domains, subfamily A, member 17A.11 [Danio rerio] &gt;gi|62203401|gb|AAH93168.1| Membrane-spanning 4-domains, subfamily A, member 17A.11 [Danio rerio]	cellular_component:GO:0016021//integral component of membrane;	shr:100929008/1e-06/MS4A1; membrane-spanning 4-domains, subfamily A, member 1; K06466 membrane-spanning 4-domains, subfamily A, member 1
CL15995.Contig2_All	3928	16.9733	4.83333	-1.81218	0.823044	Down	gi|463046|gb|AAA49207.1|/3.26835e-162/cysteine proteinase [Cyprinus carpio]	biological_process:GO:0006508//proteolysis;molecular_function:GO:0008234//cysteine-type peptidase activity;	dre:554157/1e-158/ctssb.1, fc38f10, fc47h06, im:6797184, ns:zf-a41, wu:fc38f10, wu:fc47h06, wu:fi17f10, zf-a41, zgc:112226, zgc:112369, zgc:123302; cathepsin Sb, tandem duplicate 1 (EC:3.4.22.27); K01368 cathepsin S [EC:3.4.22.27]
Unigene45568_All	249	1.8	0.01	-7.49185	0.932363	Down	NA	NA	NA
Unigene22657_All	590	3.75333	0.01	-8.55203	0.976684	Down	gi|3953520|dbj|BAA34719.1|/2.05725e-32/immunoglobulin heavy chain [Cyprinus carpio]	NA	NA
Unigene50681_All	238	0.01	1.38667	7.11548	0.902873	Up	gi|542186451|ref|XP_005469816.1|/1.95945e-13/PREDICTED: uncharacterized protein LOC102078796 isoform X2 [Oreochromis niloticus]	NA	NA
Unigene46111_All	299	1.47	0.01	-7.19967	0.910263	Down	NA	NA	NA
Unigene84668_All	2218	6.24667	0.95	-2.71709	0.84149	Down	gi|125850030|ref|XP_687640.2|/0/PREDICTED: hyaluronidase-2 isoform X1 [Danio rerio]	NA	dre:559228/0.0/hyal2b, hyal2, si:dkey-42i9.14; hyaluronoglucosaminidase 2b; K01197 hyaluronoglucosaminidase [EC:3.2.1.35]
Unigene26792_All	1652	2.84333	0.55	-2.37008	0.808176	Down	gi|541129062|gb|AGV15504.1|/4.31859e-141/M-CSF2 [Ctenopharyngodon idella]	cellular_component:GO:0016021//integral component of membrane;molecular_function:GO:0008083//growth factor activity;GO:0005125//cytokine activity;	shr:100930278/2e-13/CSF1; colony stimulating factor 1 (macrophage); K05453 macrophage colony-stimulating factor 1
Unigene84719_All	2466	0.213333	3.35	3.97298	0.845331	Up	gi|688562946|ref|XP_009301177.1|/4.17034e-141/PREDICTED: peroxidasin-like protein [Danio rerio]	NA	dre:100149292/6e-37/si:dkey-10h3.1; K06727 Fc receptor-like protein
CL4158.Contig6_All	7022	2.86333	0.436667	-2.71309	0.817084	Down	gi|597759254|ref|XP_007241309.1|/0/PREDICTED: phosphatidylinositol 4-kinase alpha-like isoform X2 [Astyanax mexicanus]	NA	mze:101469810/0.0/pi4ka; phosphatidylinositol 4-kinase, catalytic, alpha; K00888 phosphatidylinositol 4-kinase [EC:2.7.1.67]
Unigene22947_All	1900	6.1	32.2133	2.40078	0.847773	Up	gi|528508785|ref|XP_005159369.1|/2.09244e-158/PREDICTED: cathepsin Sa isoform X1 [Danio rerio]	biological_process:GO:0006508//proteolysis;molecular_function:GO:0008234//cysteine-type peptidase activity;	dre:393398/3e-122/ctssa, zgc:66267; cathepsin Sa; K01368 cathepsin S [EC:3.4.22.27]
Unigene40941_All	3014	13.3733	3.18667	-2.06924	0.833929	Down	gi|528509127|ref|XP_005159450.1|/1.69101e-164/PREDICTED: uncharacterized protein LOC100034474 isoform X1 [Danio rerio]	NA	NA
CL5599.Contig6_All	2001	3.84	0.463333	-3.05098	0.83566	Down	gi|585700823|ref|XP_006822763.1|/6.54695e-25/PREDICTED: P2X purinoceptor 7-like [Saccoglossus kowalevskii]	NA	lcm:102352362/5e-12/P2RX7; purinergic receptor P2X, ligand-gated ion channel, 7; K05220 P2X purinoceptor 7
Unigene31135_All	897	3.13333	0.38	-3.04363	0.827781	Down	gi|21326823|dbj|BAC00527.1|/3.15246e-50/caspase recruitment domain protein [Cyprinus carpio]	NA	dre:796425/3e-33/card9, si:dkey-1o2.6; caspase recruitment domain family, member 9; K12794 caspase recruitment domain-containing protein 9
Unigene25348_All	265	0.886667	0.01	-6.47032	0.825521	Down	gi|190336843|gb|AAI62600.1|/1.27832e-33/P2rx3a protein [Danio rerio] &gt;gi|190339382|gb|AAI62279.1| P2rx3a protein [Danio rerio]	biological_process:GO:0051291//protein heterooligomerization;GO:0006812//cation transport;GO:0022008//neurogenesis;GO:0035590//purinergic nucleotide receptor signaling pathway;cellular_component:GO:0016021//integral component of membrane;molecular_function:GO:0004931//extracellular ATP-gated cation channel activity;GO:0005524//ATP binding;GO:0001614//purinergic nucleotide receptor activity;	dre:58147/2e-34/p2rx3a, fb99b08, p2rx3, p2x3, wu:fb99b08, zP2X3, zfP2X3; purinergic receptor P2X, ligand-gated ion channel, 3a; K05217 P2X purinoceptor 3
Unigene83335_All	723	2.84	0.01	-8.14975	0.965243	Down	NA	NA	NA
Unigene50930_All	354	0.01	0.85	6.40939	0.816716	Up	gi|514685789|ref|XP_004990473.1|/6.18265e-20/hypothetical protein PTSG_08682 [Salpingoeca rosetta] &gt;gi|326432015|gb|EGD77585.1| hypothetical protein PTSG_08682 [Salpingoeca rosetta]	NA	cin:100177251/1e-09/protein catecholamines up-like; K14713 solute carrier family 39 (zinc transporter), member 7
Unigene42803_All	687	1.30667	0.01	-7.02975	0.894435	Down	gi|688581884|ref|XP_009305370.1|/2.31534e-125/PREDICTED: LOW QUALITY PROTEIN: CUB and sushi domain-containing protein 1, partial [Danio rerio]	NA	dre:100534721/4e-126/csmd1; CUB and Sushi multiple domains 1; K17495 CUB and sushi domain-containing protein
CL15909.Contig7_All	705	0.0733333	2.30333	4.97311	0.856924	Up	gi|528494971|ref|XP_005169474.1|/9.5746e-37/PREDICTED: uncharacterized protein LOC100331538 [Danio rerio]	NA	NA
CL2384.Contig5_All	2206	2.01	6.64667	1.72544	0.808357	Up	gi|41054271|ref|NP_956067.1|/8.32752e-178/dnaJ homolog subfamily B member 1 [Danio rerio] &gt;gi|28279542|gb|AAH45359.1| Zgc:55492 [Danio rerio] &gt;gi|182890360|gb|AAI64141.1| Zgc:55492 protein [Danio rerio]	biological_process:GO:0006457//protein folding;molecular_function:GO:0051082//unfolded protein binding;	dre:327244/1e-178/dnajb1b, CH73-341P18.4, dnj-13C, fd19c10, wu:fd19c10, zgc:55492; DnaJ (Hsp40) homolog, subfamily B, member 1b; K09507 DnaJ homolog subfamily B member 1
CL14634.Contig7_All	974	4.15667	0.666667	-2.64039	0.830749	Down	gi|556952235|ref|XP_005988210.1|/1.88408e-14/PREDICTED: T-cell surface glycoprotein CD3 epsilon chain [Latimeria chalumnae]	NA	lcm:102349686/3e-15/CD3E; CD3e molecule, epsilon (CD3-TCR complex); K06451 T-cell surface glycoprotein CD3 epsilon chain
CL3045.Contig3_All	5032	1.72	0.0433333	-5.31079	0.84983	Down	gi|688586488|ref|XP_009289616.1|/0/PREDICTED: elastin a isoform X17 [Danio rerio] &gt;gi|688586490|ref|XP_009289617.1| PREDICTED: elastin a isoform X18 [Danio rerio] &gt;gi|688586494|ref|XP_009289618.1| PREDICTED: elastin a isoform X19 [Danio rerio]	NA	dre:790915/0.0/elna, eln1; elastin a; K14211 elastin
CL12791.Contig2_All	1959	2.72	0.556667	-2.28872	0.801881	Down	gi|658913623|ref|XP_008396757.1|/0/PREDICTED: tyrosine-protein kinase Fyn isoform X3 [Poecilia reticulata]	NA	dre:574422/0.0/fynb, im:6908851, si:dkey-119m7.5, zgc:109996; FYN proto-oncogene, Src family tyrosine kinase b (EC:2.7.10.2); K05703 tyrosine-protein kinase Fyn [EC:2.7.10.2]; K06479 CD48 antigen
Unigene76547_All	888	3.37333	0.713333	-2.24153	0.811069	Down	NA	NA	NA
CL15547.Contig1_All	3511	7.30667	1.91	-1.93564	0.819688	Down	gi|121583814|ref|NP_001073497.1|/0/monocarboxylate transporter 10 [Danio rerio] &gt;gi|166218983|sp|A1L1W9.1|MOT10_DANRE RecName: Full=Monocarboxylate transporter 10; Short=MCT 10; AltName: Full=Solute carrier family 16 member 10 [Danio rerio] &gt;gi|120537635|gb|AAI29247.1| Si:ch211-241j12.1 [Danio rerio]	biological_process:GO:0055085//transmembrane transport;cellular_component:GO:0016021//integral component of membrane;GO:0005886//plasma membrane;	dre:566499/0.0/slc16a10, si:ch211-241j12.1, zgc:158478; solute carrier family 16 (aromatic amino acid transporter), member 10; K08187 MFS transporter, MCP family, solute carrier family 16 (monocarboxylic acid transporters), member 10
CL209.Contig15_All	3061	5.65	0.86	-2.71584	0.839641	Down	gi|148277600|ref|NP_001091715.1|/0/B-cell receptor CD22 precursor [Danio rerio] &gt;gi|134054376|emb|CAM73182.1| si:dkey-24p1.1 [Danio rerio]	NA	dre:556718/0.0/si:dkey-24p1.1; K06467 CD22 antigen
CL16217.Contig22_All	2747	3.79	0.746667	-2.34366	0.820042	Down	gi|597786619|ref|XP_007256768.1|/1.19305e-59/PREDICTED: serine/arginine-rich splicing factor 3-like isoform X1 [Astyanax mexicanus]	NA	phd:102325457/6e-59/serine/arginine-rich splicing factor 3-like; K12892 splicing factor, arginine/serine-rich 3
Unigene45663_All	223	0.916667	0.01	-6.51833	0.832561	Down	NA	NA	NA
CL5284.Contig2_All	1638	2.21333	0.323333	-2.77513	0.802762	Down	gi|218511595|gb|ACK77789.1|/5.03062e-166/retinol dehydrogenase 1 [Cyprinus carpio]	biological_process:GO:0035138//pectoral fin morphogenesis;GO:0042572//retinol metabolic process;GO:0042574//retinal metabolic process;GO:0048546//digestive tract morphogenesis;GO:0001501//skeletal system development;GO:0031017//exocrine pancreas development;molecular_function:GO:0004745//retinol dehydrogenase activity;GO:0000166//nucleotide binding;	tup:102473037/2e-94/RDH16; retinol dehydrogenase 16 (all-trans); K11154 retinol dehydrogenase 16 [EC:1.1.1.-]
CL3849.Contig1_All	2901	8.75	2.71333	-1.68922	0.810895	Down	gi|326669854|ref|XP_003199099.1|/1.04522e-162/PREDICTED: ankyrin repeat and BTB/POZ domain-containing protein 1 [Danio rerio]	NA	dre:100536189/2e-163/abtb1; ankyrin repeat and BTB (POZ) domain containing 1; K10520 ankyrin repeat and BTB/POZ domain-containing protein 1
Unigene29437_All	1756	0.843333	3.75333	2.154	0.812774	Up	gi|52219108|ref|NP_001004628.1|/8.8689e-132/purine nucleoside phosphorylase 5b [Danio rerio] &gt;gi|51858840|gb|AAH81397.1| Zgc:101740 [Danio rerio] &gt;gi|182889544|gb|AAI65322.1| Zgc:101740 protein [Danio rerio]	biological_process:GO:0009116//nucleoside metabolic process;molecular_function:GO:0004731//purine-nucleoside phosphorylase activity;	xma:102219004/4e-129/purine nucleoside phosphorylase-like; K03783 purine-nucleoside phosphorylase [EC:2.4.2.1]
CL5840.Contig1_All	3907	0.32	2.55667	2.99812	0.817348	Up	gi|528475515|ref|XP_002661342.3|/0/PREDICTED: tectonin beta-propeller repeat-containing protein 1 [Danio rerio]	NA	dre:100151338/0.0/tecpr1b, si:ch211-120m16.6, tecpr1; tectonin beta-propeller repeat containing 1b; K17988 tectonin beta-propeller repeat-containing protein 1
Unigene1298_All	272	0.833333	0.01	-6.38082	0.811669	Down	NA	NA	NA
CL206.Contig3_All	2241	4.86667	0.733333	-2.73039	0.836394	Down	gi|688591552|ref|XP_009290724.1|/0/PREDICTED: transcription elongation factor A protein 3 isoform X16 [Danio rerio]	NA	cmk:103172216/4e-75/tcea2; transcription elongation factor A (SII), 2; K03145 transcription elongation factor S-II
Unigene27739_All	1176	1.84667	0.173333	-3.4133	0.800978	Down	gi|115528636|gb|AAI24809.1|/4.76306e-21/Zgc:154088 [Danio rerio]	NA	dre:562137/8e-22/slc38a9, zgc:154088; solute carrier family 38, member 9; K14995 solute carrier family 38 (sodium-coupled neutral amino acid transporter), member 9
Unigene24602_All	402	0.89	0.01	-6.47573	0.826072	Down	NA	NA	NA
Unigene49143_All	285	1.04333	0.01	-6.70506	0.856005	Down	NA	NA	NA
CL9454.Contig4_All	2915	3.97667	1.09	-1.86723	0.801159	Down	gi|688608850|ref|XP_009294497.1|/8.42968e-120/PREDICTED: nuclear factor, interleukin 3 regulated, member 4 isoform X1 [Danio rerio]	biological_process:GO:0006355//regulation of transcription, DNA-templated;molecular_function:GO:0043565//sequence-specific DNA binding;GO:0003700//sequence-specific DNA binding transcription factor activity;	mze:101474443/7e-29/nfil3; nuclear factor, interleukin 3 regulated; K09059 nuclear factor, interleukin 3 regulated
CL2932.Contig6_All	1909	3.79667	0.96	-1.98363	0.804927	Down	gi|47086805|ref|NP_997780.1|/0/E3 ubiquitin-protein ligase RNF128 precursor [Danio rerio] &gt;gi|45501177|gb|AAH67341.1| Ring finger protein 128 [Danio rerio]	molecular_function:GO:0008270//zinc ion binding;	dre:322325/0.0/rnf128a, rnf128, wu:fb57h05, zgc:77843; ring finger protein 128a (EC:6.3.2.-); K10629 E3 ubiquitin-protein ligase RNF128 [EC:2.3.2.27]
CL3349.Contig1_All	396	8.22	1.99	-2.04637	0.828081	Down	gi|528499742|ref|XP_005173183.1|/6.57384e-38/PREDICTED: small integral membrane protein 19 isoform X1 [Danio rerio]	NA	NA
Unigene2359_All	288	1.42	0.01	-7.14975	0.905705	Down	gi|528522823|ref|XP_002662799.3|/1.44322e-24/PREDICTED: NT-3 growth factor receptor, partial [Danio rerio]	NA	dre:568668/4e-24/ntrk3a, trkC1; neurotrophic tyrosine kinase, receptor, type 3a (EC:2.7.10.1); K05101 neurotrophic tyrosine kinase, receptor type 3 [EC:2.7.10.1]
CL1708.Contig1_All	433	0.01	0.993333	6.63421	0.846876	Up	NA	NA	NA
Unigene61636_All	491	1.58333	0.01	-7.30682	0.91895	Down	NA	NA	NA
CL11956.Contig2_All	1204	0.213333	2.10333	3.3015	0.808942	Up	gi|688591813|ref|XP_005158435.2|/1.8741e-137/PREDICTED: clathrin coat assembly protein AP180 isoform X4 [Danio rerio]	NA	phi:102104556/3e-09/WNK3; WNK lysine deficient protein kinase 3; K08867 WNK lysine deficient protein kinase [EC:2.7.11.1]
Unigene68970_All	309	0.893333	0.01	-6.48113	0.826072	Down	NA	NA	NA
Unigene17701_All	628	2.85333	0.563333	-2.34059	0.807477	Down	NA	NA	NA
Unigene48490_All	264	1.18667	0.01	-6.89077	0.879605	Down	NA	NA	NA
CL6356.Contig2_All	223	0.01	1.99667	7.64145	0.941789	Up	NA	NA	NA
Unigene37937_All	1045	2.64333	0.28	-3.23886	0.822528	Down	gi|597758756|ref|XP_007241074.1|/4.86953e-11/PREDICTED: uncharacterized protein LOC103036732 [Astyanax mexicanus]	NA	NA
Unigene17968_All	271	0.01	5.95333	9.21755	0.987253	Up	NA	NA	NA
CL16806.Contig4_All	2006	2.14667	0.29	-2.88797	0.803577	Down	NA	NA	NA
CL3630.Contig6_All	1030	4.00667	0.853333	-2.23122	0.81745	Down	gi|47086931|ref|NP_998465.1|/2.97229e-177/exocyst complex component 6 [Danio rerio] &gt;gi|46362517|gb|AAH68986.1| Exocyst complex component 6 [Danio rerio]	biological_process:GO:0006904//vesicle docking involved in exocytosis;cellular_component:GO:0000145//exocyst;	NA
CL1515.Contig1_All	967	4.22	19.2033	2.18604	0.839461	Up	gi|528505165|ref|XP_005169824.1|/1.11706e-30/PREDICTED: lymphocyte antigen 6F-like [Danio rerio]	NA	NA
Unigene39971_All	339	0.01	1.27667	6.99624	0.890906	Up	NA	NA	NA
Unigene32822_All	348	0.01	2.45	7.93664	0.956754	Up	gi|470429405|ref|XP_004338198.1|/1.34051e-06/RhoGEF domain containing protein [Acanthamoeba castellanii str. Neff] &gt;gi|440795044|gb|ELR16185.1| RhoGEF domain containing protein [Acanthamoeba castellanii str. Neff]	NA	dpo:Dpse_GA22119/7e-07/GA22119 gene product from transcript GA22119-RA; K17498 transcription factor SPN1
CL12454.Contig4_All	2496	3.70667	14.8067	1.99805	0.831764	Up	gi|4001809|gb|AAC94994.1|/0/secretogranin II precursor [Carassius auratus]	NA	tsp:Tsp_00655/2e-13/paired amphipathic helix repeat family protein; K11644 paired amphipathic helix protein Sin3a
Unigene47020_All	217	0.79	0.01	-6.30378	0.801399	Down	NA	NA	NA
Unigene83263_All	611	4.12333	13.69	1.73124	0.817668	Up	gi|164604873|dbj|BAF98240.1|/1.43283e-26/chemokine CCL-C25a [Danio rerio]	NA	mze:101476676/1e-11/C-C motif chemokine 3-like; K12964 C-C motif chemokine 4
Unigene19150_All	1027	0.01	0.913333	6.51307	0.830501	Up	gi|688541635|ref|XP_009297505.1|/1.84247e-39/PREDICTED: uncharacterized protein LOC101885078 isoform X1 [Danio rerio]	NA	NA
Unigene103_All	6037	4.72	1.32667	-1.83098	0.804995	Down	gi|528481343|ref|XP_005172123.1|/0/PREDICTED: uncharacterized protein LOC101882198 [Danio rerio]	NA	ola:105353571/3e-122/uncharacterized LOC105353571; K15255 ATP-dependent DNA helicase PIF1 [EC:3.6.4.12]
Unigene47645_All	259	0.84	0.01	-6.39232	0.814243	Down	NA	NA	NA
CL6203.Contig3_All	2230	9.4	194.81	4.37326	0.88183	Up	gi|56693357|ref|NP_001008642.1|/0/bifunctional epoxide hydrolase 2 [Danio rerio] &gt;gi|56269293|gb|AAH86714.1| Epoxide hydrolase 2, cytoplasmic [Danio rerio] &gt;gi|182890020|gb|AAI65172.1| Ephx2 protein [Danio rerio]	biological_process:GO:0002244//hematopoietic progenitor cell differentiation;GO:0060841//venous blood vessel development;molecular_function:GO:0004301//epoxide hydrolase activity;	dre:494099/0.0/ephx2, sb:cb523, zgc:101645; epoxide hydrolase 2, cytoplasmic (EC:3.3.2.9); K08726 soluble epoxide hydrolase / lipid-phosphate phosphatase [EC:3.3.2.10 3.1.3.76]
CL5421.Contig2_All	2044	15.37	81.7967	2.41192	0.849348	Up	gi|208879415|ref|NP_001129154.1|/3.1212e-139/aquaporin 1a (Colton blood group), tandem duplicate 2 [Danio rerio] &gt;gi|168809625|gb|ACA29537.1| aquaporin-1b [Danio rerio]	biological_process:GO:0006810//transport;cellular_component:GO:0016021//integral component of membrane;molecular_function:GO:0005372//water transmembrane transporter activity;	tru:101079855/2e-95/aquaporin-1-like; K09864 aquaporin-1
Unigene24475_All	390	0.01	1.16333	6.86212	0.875336	Up	NA	NA	NA
Unigene59460_All	288	0.926667	0.01	-6.53398	0.834107	Down	NA	NA	NA
Unigene39554_All	1175	10.1433	1.56667	-2.69476	0.84745	Down	gi|58430420|dbj|BAD89008.1|/6.73042e-41/T cell antigen receptor alpha chain C region [Cyprinus carpio]	NA	NA
Unigene36972_All	301	1.17	0.01	-6.87036	0.876777	Down	NA	NA	NA
CL6534.Contig5_All	1919	3.98333	0.586667	-2.76336	0.831243	Down	gi|47086165|ref|NP_998102.1|/0/protein L-Myc-1a [Danio rerio] &gt;gi|122065486|sp|Q9PSI9.2|MCL1A_DANRE RecName: Full=Protein L-Myc-1a; AltName: Full=Protein L-Myc 1; Short=zL-Myc [Danio rerio] &gt;gi|45709164|gb|AAH67723.1| V-myc myelocytomatosis viral oncogene homolog 1, lung carcinoma derived (avian) a [Danio rerio]	biological_process:GO:0006355//regulation of transcription, DNA-templated;cellular_component:GO:0005634//nucleus;molecular_function:GO:0003677//DNA binding;GO:0003700//sequence-specific DNA binding transcription factor activity;GO:0046983//protein dimerization activity;	mze:101482181/4e-91/protein L-Myc-1b-like; K09110 L-myc proto-oncogene protein
CL5510.Contig2_All	2715	3.74333	0.323333	-3.53323	0.841578	Down	gi|658860798|ref|XP_008413159.1|/2.9454e-144/PREDICTED: uncharacterized protein LOC103468084 isoform X1 [Poecilia reticulata]	NA	ola:105357596/7e-15/protein polybromo-1-like; K11757 protein polybromo-1
CL236.Contig3_All	2776	6.28	1.09667	-2.51764	0.837185	Down	gi|116268039|ref|NP_001070791.1|/0/vitamin K-dependent protein S precursor [Danio rerio] &gt;gi|115528180|gb|AAI24791.1| Zgc:154001 [Danio rerio] &gt;gi|182889042|gb|AAI64563.1| Zgc:154001 protein [Danio rerio]	cellular_component:GO:0005576//extracellular region;molecular_function:GO:0005509//calcium ion binding;	dre:768180/0.0/pros1, zgc:154001; protein S (alpha); K03908 protein S
CL9796.Contig5_All	1129	2.36333	0.186667	-3.66229	0.823089	Down	gi|86560089|gb|ABD04398.1|/1.42422e-43/T-cell receptor gamma [Cyprinus carpio]	NA	mdo:100617727/1e-06/TRB; T cell receptor beta locus; K10785 T-cell receptor beta chain V region
Unigene43157_All	271	1.19	0.01	-6.89482	0.879605	Down	NA	NA	NA
Unigene48885_All	258	0.93	0.01	-6.53916	0.8347	Down	NA	NA	NA
CL10938.Contig3_All	866	3.41333	0.25	-3.77118	0.84228	Down	gi|50344824|ref|NP_001002085.1|/2.55924e-86/troponin C type 1b (slow) [Danio rerio] &gt;gi|47939482|gb|AAH71546.1| Slow-specific troponin C [Danio rerio]	biological_process:GO:0060048//cardiac muscle contraction;molecular_function:GO:0005509//calcium ion binding;	dre:415175/4e-87/tnnc1b, stnnc, zgc:86932; troponin C type 1b (slow); K05865 troponin C, slow skeletal and cardiac muscles
Unigene90587_All	860	10.73	1.56	-2.78203	0.8491	Down	gi|150832527|ref|NP_001092920.1|/8.74202e-95/glycerol-3-phosphate acyltransferase 3-like [Danio rerio] &gt;gi|150403918|sp|A3KGT9.1|GPT3L_DANRE RecName: Full=Glycerol-3-phosphate acyltransferase 3-like; AltName: Full=1-acyl-sn-glycerol-3-phosphate O-acyltransferase 9-like; Short=1-AGP acyltransferase 9-like; Short=1-AGPAT 9-like; AltName: Full=Lysophosphatidic acid acyltransferase theta-like; Sho…	biological_process:GO:0008654//phospholipid biosynthetic process;GO:0019432//triglyceride biosynthetic process;cellular_component:GO:0016021//integral component of membrane;GO:0005789//endoplasmic reticulum membrane;molecular_function:GO:0004366//glycerol-3-phosphate O-acyltransferase activity;	dre:567414/1e-95/agpat9l, si:ch211-155m12.4; 1-acylglycerol-3-phosphate O-acyltransferase 9, like (EC:2.3.1.51 2.3.1.15); K13506 glycerol-3-phosphate O-acyltransferase 3/4 [EC:2.3.1.15]
Unigene41817_All	391	2.09333	0.15	-3.80277	0.817198	Down	NA	NA	NA
CL6371.Contig2_All	1298	30.3967	2.08333	-3.86695	0.869778	Down	gi|47271382|ref|NP_997784.1|/2.18038e-110/CD9 antigen [Danio rerio] &gt;gi|37590918|gb|AAH59691.1| CD9 antigen (p24) [Danio rerio] &gt;gi|45767786|gb|AAH67597.1| CD9 antigen (p24) [Danio rerio]	cellular_component:GO:0016021//integral component of membrane;	dre:322455/3e-111/cd9a, cd9, wu:fb61g04, zgc:73383, zgc:85743; CD9 molecule a; K06460 CD9 antigen
CL7040.Contig4_All	1009	1.87333	15.2333	3.02355	0.856018	Up	gi|528508978|ref|XP_005159398.1|/5.91333e-67/PREDICTED: endonuclease domain-containing 1 protein-like [Danio rerio]	NA	ocu:100355178/8e-25/ENDOD1; endonuclease domain containing 1; K15049 endonuclease domain-containing 1 protein
CL4017.Contig1_All	216	0.01	0.866667	6.43741	0.821526	Up	NA	NA	NA
CL13666.Contig1_All	324	0.786667	0.01	-6.29768	0.801399	Down	NA	NA	NA
CL1893.Contig7_All	2646	3.01	0.286667	-3.39232	0.831157	Down	gi|597731124|ref|XP_007227938.1|/0/PREDICTED: amyloid beta A4 protein-like isoform X1 [Astyanax mexicanus]	NA	dre:170846/0.0/appb, wu:fc43a03, zgc:92771; amyloid beta (A4) precursor protein b; K04520 amyloid beta A4 protein
Unigene63615_All	276	1.01667	0.01	-6.6677	0.852548	Down	gi|283436090|ref|NP_001164414.1|/1.15712e-21/uncharacterized protein LOC100327252 precursor [Danio rerio] &gt;gi|165993171|emb|CAP71897.1| si:dkey-19a16.1 [Danio rerio]	NA	NA
CL475.Contig6_All	2208	1.91333	0.106667	-4.16491	0.818778	Down	gi|688554727|ref|XP_002667770.3|/6.84402e-164/PREDICTED: alpha-(1,3)-fucosyltransferase 7 [Danio rerio]	NA	dre:100333727/1e-164/fut7; fucosyltransferase 7 (alpha (1,3) fucosyltransferase); K07635 galactoside alpha-1,3-fucosyltransferase 7 [EC:2.4.1.-]
CL7899.Contig3_All	2236	1.94667	0.203333	-3.25909	0.802652	Down	gi|528493489|ref|XP_005155764.1|/0/PREDICTED: colorectal mutant cancer protein-like isoform X1 [Danio rerio]	NA	tgu:100230750/2e-07/CGN; cingulin; K06102 cingulin
CL6356.Contig3_All	4111	0.01	1367.9	17.0616	0.999995	Up	gi|617445900|ref|XP_007566835.1|/9.74663e-24/PREDICTED: suppressor protein SRP40-like [Poecilia formosa]	NA	aqu:100639457/6e-19/nuclear localization sequence-binding protein-like; K11294 nucleolin
Unigene60833_All	2311	6.62667	0.73	-3.18231	0.850207	Down	gi|528472668|ref|XP_001919291.4|/0/PREDICTED: uncharacterized protein LOC563036 [Danio rerio]	NA	ola:101175175/8e-91/class I histocompatibility antigen, F10 alpha chain-like; K06458 CD8A antigen, alpha polypeptide; K06459 CD8B antigen, beta polypeptide; K06751 major histocompatibility complex, class I
Unigene63761_All	1404	116.817	16.4067	-2.83189	0.857611	Down	gi|773564|emb|CAA88847.1|/7.51571e-128/MHC class II [Cyprinus carpio]	biological_process:GO:0002504//antigen processing and presentation of peptide or polysaccharide antigen via MHC class II;GO:0006955//immune response;cellular_component:GO:0042613//MHC class II protein complex;GO:0016021//integral component of membrane;	dre:100038779/1e-113/zgc:158870; K06454 CD4 antigen; K06565 lymphocyte-activation gene 3 protein; K06752 major histocompatibility complex, class II
CL6331.Contig6_All	233	1.02667	0.01	-6.68182	0.853782	Down	gi|642085944|emb|CDQ84140.1|/4.99409e-25/unnamed protein product [Oncorhynchus mykiss]	NA	NA
CL15881.Contig21_All	1283	8.92667	1.37333	-2.70044	0.846241	Down	gi|688554627|ref|XP_009299694.1|/5.76808e-148/PREDICTED: globoside alpha-1,3-N-acetylgalactosaminyltransferase 1 [Danio rerio]	molecular_function:GO:0016740//transferase activity;	dre:100005704/9e-149/globoside alpha-1,3-N-acetylgalactosaminyltransferase 1; K00709 histo-blood group ABO system transferase [EC:2.4.1.40 2.4.1.37]
Unigene33372_All	587	1.43667	0.01	-7.16658	0.907592	Down	gi|355754753|gb|EHH58654.1|/1.72632e-07/hypothetical protein EGM_08557, partial [Macaca fascicularis]	NA	NA
CL7040.Contig5_All	1070	1.05	11.5467	3.45902	0.86016	Up	gi|528508978|ref|XP_005159398.1|/1.1084e-66/PREDICTED: endonuclease domain-containing 1 protein-like [Danio rerio]	NA	ocu:100355178/1e-24/ENDOD1; endonuclease domain containing 1; K15049 endonuclease domain-containing 1 protein
CL15343.Contig7_All	569	0.01	0.916667	6.51833	0.832561	Up	NA	NA	NA
Unigene15401_All	284	1.53667	0.01	-7.26366	0.915772	Down	NA	NA	NA
Unigene13436_All	571	6.18333	1.68333	-1.87706	0.813999	Down	NA	NA	NA
CL7581.Contig2_All	4786	45.9233	1.11	-5.3706	0.915815	Down	gi|528486230|ref|XP_002663014.2|/0/PREDICTED: macrophage mannose receptor 1 [Danio rerio]	NA	dre:100286774/0.0/mrc1a, im:5629217, mrc1; mannose receptor, C type 1a; K06560 mannose receptor, C type
CL4175.Contig2_All	1106	16.9	3.88333	-2.12166	0.83703	Down	gi|528490040|ref|XP_005167737.1|/7.65009e-151/PREDICTED: ribonuclease H2 subunit B isoform X1 [Danio rerio]	cellular_component:GO:0005634//nucleus;	mze:101478032/4e-123/rnaseh2b; ribonuclease H2, subunit B; K10744 ribonuclease H2 subunit B
CL16579.Contig5_All	4695	0.6	5.23333	3.1247	0.84442	Up	gi|688562903|ref|XP_009301163.1|/0/PREDICTED: sialoadhesin-like [Danio rerio]	NA	pon:100435464/5e-72/TTN; titin; K12567 titin [EC:2.7.11.1]
CL7929.Contig2_All	644	5.76	25.73	2.15931	0.839848	Up	gi|657530394|ref|XP_008297796.1|/1.5151e-48/PREDICTED: protein CYR61 [Stegastes partitus]	NA	xma:102224582/6e-48/protein CYR61-like; K05719 integrin beta 1; K06493 integrin beta 3; K06588 integrin beta 5; K06829 cysteine rich protein 61
CL10998.Contig2_All	1335	5.75	1.53	-1.91003	0.813696	Down	gi|528493607|ref|XP_691451.5|/2.29525e-167/PREDICTED: deoxyribonuclease-2-beta isoform X1 [Danio rerio]	NA	dre:562996/3e-160/dnase2b; deoxyribonuclease II beta; K01158 deoxyribonuclease II [EC:3.1.22.1]
Unigene62008_All	1468	2.72333	0.436667	-2.64077	0.81327	Down	gi|597732856|ref|XP_007228756.1|/4.43223e-94/PREDICTED: ras-related protein Rab-20-like isoform X1 [Astyanax mexicanus] &gt;gi|597732858|ref|XP_007228757.1| PREDICTED: ras-related protein Rab-20-like isoform X2 [Astyanax mexicanus]	NA	ola:101162882/4e-88/rab20; RAB20, member RAS oncogene family; K07911 Ras-related protein Rab-20
Unigene46226_All	226	0.89	0.01	-6.47573	0.826072	Down	NA	NA	NA
Unigene25938_All	2445	9.12667	1.37333	-2.73241	0.846805	Down	gi|528522182|ref|XP_005163238.1|/2.38536e-80/PREDICTED: spi-1 proto-oncogene a isoform X1 [Danio rerio]	NA	ccw:104697845/1e-55/SPI1; Spi-1 proto-oncogene; K09438 transcription factor PU.1
Unigene44351_All	267	1.70333	0.01	-7.41222	0.926687	Down	NA	NA	NA
CL862.Contig6_All	2499	0.6	4.51667	2.91222	0.837916	Up	gi|528496421|ref|XP_005169526.1|/0/PREDICTED: monocarboxylate transporter 4 isoform X1 [Danio rerio]	biological_process:GO:0055085//transmembrane transport;GO:0015711//organic anion transport;cellular_component:GO:0016021//integral component of membrane;molecular_function:GO:0015355//secondary active monocarboxylate transmembrane transporter activity;	dre:327276/0.0/slc16a3, MCT4b, wu:fd20b02, wu:fi38f12, zgc:55905; solute carrier family 16 (monocarboxylate transporter), member 3; K08180 MFS transporter, MCP family, solute carrier family 16 (monocarboxylic acid transporters), member 3
Unigene45374_All	240	1.17	0.01	-6.87036	0.876777	Down	NA	NA	NA
Unigene63221_All	742	2.77333	0.386667	-2.84246	0.818603	Down	NA	NA	NA
CL4938.Contig1_All	257	1.35	0.01	-7.07682	0.898758	Down	NA	NA	NA
CL9867.Contig3_All	1602	6.14	0.273333	-4.48951	0.872732	Down	gi|68362468|ref|XP_685760.1|/0/PREDICTED: sorting nexin-5-like [Danio rerio] &gt;gi|688561380|ref|XP_009300876.1| PREDICTED: sorting nexin-5-like [Danio rerio]	NA	mze:101465143/2e-117/sorting nexin-6-like; K17920 sorting nexin-5/6/32
CL16784.Contig15_All	3409	2.21	0.133333	-4.05094	0.82671	Down	gi|166851852|ref|NP_001107790.1|/0/interleukin-6 receptor subunit alpha [Danio rerio] &gt;gi|159885703|tpe|CAJ38408.1| TPA: interleukin 6 receptor alpha [Danio rerio]	NA	dre:100135755/0.0/il6r, il-6ra; interleukin 6 receptor; K05055 interleukin 6 receptor
Unigene33584_All	377	2.49667	0.31	-3.00966	0.816107	Down	NA	NA	NA
Unigene53189_All	204	1.01333	0.01	-6.66297	0.850643	Down	NA	NA	NA
CL10384.Contig2_All	4822	0.01	0.96	6.58496	0.840878	Up	gi|115443547|ref|YP_778566.1|/1.00921e-43/50S ribosomal protein L2 [Bigelowiella natans] &gt;gi|122221275|sp|Q06J61.1|RK2_BIGNA RecName: Full=50S ribosomal protein L2, chloroplastic (chloroplast) [Bigelowiella natans] &gt;gi|110810192|gb|ABG91398.1| 50S ribosomal protein L2 [Bigelowiella natans]	cellular_component:GO:0005840//ribosome;GO:0009536//plastid;GO:0044446//intracellular organelle part;	cmk:103181658/2e-14/mrpl2; mitochondrial ribosomal protein L2; K02886 large subunit ribosomal protein L2
Unigene53068_All	971	4.46	1.23667	-1.85059	0.804087	Down	NA	NA	NA
CL1437.Contig3_All	1906	5.86333	1.11333	-2.39684	0.833739	Down	gi|66472748|ref|NP_001018314.1|/0/G-protein coupled receptor 182 [Danio rerio] &gt;gi|58044397|gb|AAW64465.1| adrenomedullin receptor [Danio rerio] &gt;gi|116284328|gb|AAI24472.1| G protein-coupled receptor 182 [Danio rerio]	biological_process:GO:0007186//G-protein coupled receptor signaling pathway;cellular_component:GO:0016021//integral component of membrane;molecular_function:GO:0004930//G-protein coupled receptor activity;	dre:323641/0.0/gpr182, admr, fc05g10, wu:fc05g10; G protein-coupled receptor 182; K04242 adrenomedullin receptor
Unigene54089_All	461	0.01	0.79	6.30378	0.801399	Up	NA	NA	NA
Unigene24564_All	1137	7.71	27.1033	1.81367	0.825206	Up	gi|688578444|ref|XP_009304614.1|/1.97039e-133/PREDICTED: phosphofructokinase, liver b isoform X2 [Danio rerio]	NA	fch:102059075/1e-123/PFKL; phosphofructokinase, liver; K00850 6-phosphofructokinase 1 [EC:2.7.1.11]
Unigene80245_All	239	0.79	0.01	-6.30378	0.801399	Down	NA	NA	NA
CL16356.Contig6_All	2472	21.51	2.57667	-3.06143	0.857869	Down	gi|37589807|gb|AAH59632.1|/0/Zgc:77123 protein [Danio rerio]	NA	dre:792197/0.0/bgnb, bgn, zgc:77123; biglycan b; K08118 biglycan
CL4659.Contig5_All	3651	5.64667	0.293333	-4.26679	0.865969	Down	gi|642110181|emb|CDQ71454.1|/0/unnamed protein product [Oncorhynchus mykiss]	biological_process:GO:0016310//phosphorylation;GO:0007169//transmembrane receptor protein tyrosine kinase signaling pathway;cellular_component:GO:0016021//integral component of membrane;molecular_function:GO:0000166//nucleotide binding;GO:0004714//transmembrane receptor protein tyrosine kinase activity;	mze:101484032/0.0/csf1r; colony stimulating factor 1 receptor; K05090 macrophage colony-stimulating factor 1 receptor [EC:2.7.10.1]
CL10095.Contig6_All	2864	8.10667	2.57333	-1.65547	0.808018	Down	NA	NA	NA
Unigene28582_All	323	0.01	0.79	6.30378	0.801399	Up	NA	NA	NA
CL4221.Contig6_All	2254	6.99	1.42	-2.2994	0.833049	Down	gi|130502166|ref|NP_001076405.1|/0/cytochrome P450, family 2, subfamily AD, polypeptide 6 [Danio rerio] &gt;gi|190337478|gb|AAI62823.1| Cytochrome P450, family 2, subfamily J, polypeptide 29 [Danio rerio] &gt;gi|190338134|gb|AAI62824.1| Cytochrome P450, family 2, subfamily J, polypeptide 29 [Danio rerio]	biological_process:GO:0055114//oxidation-reduction process;molecular_function:GO:0009055//electron carrier activity;GO:0020037//heme binding;GO:0005506//iron ion binding;GO:0016712//oxidoreductase activity, acting on paired donors, with incorporation or reduction of molecular oxygen, reduced flavin or flavoprotein as one donor, and incorporation of one atom of oxygen;	dre:799957/0.0/cyp2ad6, cyp2j29, si:dkey-183n20.12; cytochrome P450, family 2, subfamily AD, polypeptide 6; K17852 cytochrome P450, family 2, subfamily AA/AD
CL1407.Contig6_All	3028	4.45667	0.756667	-2.55824	0.830239	Down	gi|125828873|ref|XP_001333925.1|/0/PREDICTED: calcium/calmodulin-dependent protein kinase type 1-like [Danio rerio]	NA	dre:794026/0.0/calcium/calmodulin-dependent protein kinase type 1-like; K08794 calcium/calmodulin-dependent protein kinase I [EC:2.7.11.17]
CL16835.Contig2_All	4746	0.653333	3.26667	2.32193	0.813409	Up	gi|62955445|ref|NP_001017734.1|/0/metalloreductase STEAP4 [Danio rerio] &gt;gi|62204603|gb|AAH93220.1| Zgc:112143 [Danio rerio]	biological_process:GO:0055114//oxidation-reduction process;molecular_function:GO:0000166//nucleotide binding;GO:0016491//oxidoreductase activity;	pbi:103064582/4e-118/STEAP2; STEAP family member 2, metalloreductase; K14738 metalloreductase STEAP2 [EC:1.16.1.-]
Unigene88873_All	2860	4.23667	0.593333	-2.83601	0.835272	Down	gi|688583819|ref|XP_009305830.1|/0/PREDICTED: actin-binding LIM protein 1 isoform X5 [Danio rerio]	NA	dre:100003558/0.0/ablim1a, ablim1, zgc:172321; actin binding LIM protein 1a; K07520 actin-binding LIM protein
Unigene89038_All	523	2.14667	0.29	-2.88797	0.803577	Down	NA	NA	NA
CL2948.Contig4_All	724	2.29	0.27	-3.08432	0.811381	Down	NA	NA	NA
Unigene10317_All	303	4.86	1.33333	-1.86592	0.807731	Down	NA	NA	NA
Unigene2298_All	523	0.976667	0.01	-6.60979	0.844884	Down	gi|688538813|ref|XP_009297039.1|/2.19025e-49/PREDICTED: caspase recruitment domain-containing protein 8 isoform X1 [Danio rerio]	NA	tup:102483486/2e-09/NLRP1; NLR family, pyrin domain containing 1; K12798 NACHT, LRR and PYD domains-containing protein 1
Unigene9962_All	3218	56.4067	10.36	-2.44484	0.849487	Down	gi|38488743|ref|NP_942106.1|/0/paladin [Danio rerio] &gt;gi|82177028|sp|Q803E0.1|PALD_DANRE RecName: Full=Paladin [Danio rerio] &gt;gi|27882095|gb|AAH44521.1| Paladin [Danio rerio]	biological_process:GO:0001525//angiogenesis;cellular_component:GO:0005829//cytosol;	hro:HELRODRAFT_91510/7e-06/hypothetical protein; K04608 metabotropic glutamate receptor 6/7/8
CL12081.Contig2_All	632	28.3533	8.9	-1.67164	0.818573	Down	gi|60602908|gb|AAX27911.1|/1.07809e-11/unknown [Schistosoma japonicum]	NA	ame:726541/7e-07/Mbs, GB19581; myosin binding subunit; K06270 protein phosphatase 1 regulatory subunit 12A
CL6356.Contig4_All	3809	0.01	64.8333	12.6625	0.999304	Up	gi|617445900|ref|XP_007566835.1|/8.93841e-24/PREDICTED: suppressor protein SRP40-like [Poecilia formosa]	NA	cqu:CpipJ_CPIJ010431/3e-19/RNAse H; K14570 RNA exonuclease 1 [EC:3.1.-.-]
CL7850.Contig1_All	228	0.01	1.13333	6.82443	0.870891	Up	NA	NA	NA
Unigene23271_All	2739	0.846667	0.01	-6.40372	0.816014	Down	gi|528511204|ref|XP_005160533.1|/3.48796e-144/PREDICTED: low density lipoprotein receptor adapter protein 1 isoform X1 [Danio rerio]	NA	mze:101475494/7e-119/low density lipoprotein receptor adapter protein 1-like; K12474 low density lipoprotein receptor adapter protein 1
Unigene7626_All	295	0.01	0.926667	6.53398	0.834107	Up	NA	NA	NA
CL1846.Contig19_All	5438	4.75	0.753333	-2.65657	0.834881	Down	gi|194725041|dbj|BAG66241.1|/0/transcription factor PAX5 [Carassius auratus langsdorfii]	NA	dre:60636/0.0/pax5, Pax[Zf-b], noi, pax2.1, pax2a, paxzf-b; paired box 5; K09383 paired box protein 5
Unigene49921_All	276	0.01	0.786667	6.29768	0.801399	Up	gi|688548420|ref|XP_009298667.1|/4.53955e-18/PREDICTED: SCY1-like protein 2 isoform X2 [Danio rerio]	biological_process:GO:0006468//protein phosphorylation;molecular_function:GO:0005524//ATP binding;GO:0004672//protein kinase activity;	dre:557149/6e-19/si:ch211-244b2.1; K17541 SCY1-like protein 2
Unigene50927_All	438	0.0233333	5.61667	7.91118	0.982202	Up	gi|688607803|ref|XP_001342478.4|/1.6154e-36/PREDICTED: uncharacterized protein LOC100002776 [Danio rerio]	NA	NA
CL8104.Contig2_All	1315	257.093	43.68	-2.55725	0.852329	Down	gi|190360320|emb|CAO00405.1|/5.53265e-77/myoglobin 1 [Carassius auratus]	biological_process:GO:0015671//oxygen transport;GO:0048565//digestive tract development;GO:0001666//response to hypoxia;GO:0001570//vasculogenesis;molecular_function:GO:0020037//heme binding;GO:0005506//iron ion binding;GO:0019825//oxygen binding;GO:0005344//oxygen transporter activity;	hgl:101718185/4e-10/hemoglobin subunit gamma; K13825 hemoglobin subunit epsilon
CL10791.Contig1_All	1340	16.0267	2.52667	-2.66517	0.850584	Down	gi|688569399|ref|XP_009302569.1|/2.96605e-17/PREDICTED: BDNF/NT-3 growth factors receptor isoform X3 [Danio rerio]	NA	asn:102372380/6e-11/BDNF/NT-3 growth factors receptor-like; K04360 neurotrophic tyrosine kinase receptor type 2 [EC:2.7.10.1]
Unigene1512_All	505	0.01	0.796667	6.3159	0.803986	Up	NA	NA	NA
CL9243.Contig5_All	2037	113.157	22	-2.36275	0.84852	Down	gi|62955293|ref|NP_001017658.1|/0/galectin 3 binding protein precursor [Danio rerio] &gt;gi|62203545|gb|AAH93341.1| Zgc:112492 [Danio rerio] &gt;gi|182890612|gb|AAI64862.1| Zgc:112492 protein [Danio rerio]	biological_process:GO:0007155//cell adhesion;cellular_component:GO:0016020//membrane;GO:0005578//proteinaceous extracellular matrix;molecular_function:GO:0005044//scavenger receptor activity;	dre:677742/0.0/lgals3bpa, lgals3bp, zgc:136780; lectin, galactoside-binding, soluble, 3 binding protein a; K17300 galectin-3-binding protein
CL9444.Contig1_All	693	1.71	19.0767	3.47974	0.863037	Up	gi|130500549|ref|NP_001076390.1|/2.35494e-24/uncharacterized protein LOC797943 [Danio rerio] &gt;gi|126631714|gb|AAI33879.1| Zgc:162126 protein [Danio rerio]	NA	ola:101163073/2e-09/ppp1r15b; protein phosphatase 1, regulatory subunit 15B; K17558 protein phosphatase 1 regulatory subunit 15B
CL5731.Contig1_All	637	5.18333	0.08	-6.01774	0.930562	Down	gi|528512562|ref|XP_005160989.1|/1.077e-59/PREDICTED: cathepsin Bb isoform X1 [Danio rerio]	biological_process:GO:0006508//proteolysis;GO:0050790//regulation of catalytic activity;molecular_function:GO:0004197//cysteine-type endopeptidase activity;	dre:569298/1e-59/ctsbb; cathepsin Bb; K01363 cathepsin B [EC:3.4.22.1]
CL13901.Contig2_All	955	13.04	0.01	-10.3487	0.995126	Down	NA	NA	NA
Unigene82983_All	222	0.01	0.82	6.35755	0.809106	Up	NA	NA	NA
CL5425.Contig1_All	675	0.01	1.28667	7.00749	0.892075	Up	NA	NA	NA
Unigene51187_All	224	0.01	0.803333	6.32793	0.803986	Up	NA	NA	NA
Unigene43530_All	975	2.24	0.01	-7.80735	0.950643	Down	NA	NA	NA
Unigene88779_All	834	0.146667	8.63667	5.87986	0.931485	Up	gi|528515444|ref|XP_002666238.2|/3.17976e-30/PREDICTED: SLAM family member 9-like [Danio rerio]	NA	pss:102454400/1e-05/SLAM family member 5-like; K06511 CD84 antigen
Unigene52187_All	223	0.01	0.81	6.33985	0.806643	Up	NA	NA	NA
Unigene46613_All	234	1.01667	0.01	-6.6677	0.852548	Down	gi|688619088|ref|XP_005174515.2|/1.04379e-06/PREDICTED: uncharacterized protein LOC101884560 [Danio rerio]	NA	NA
CL12989.Contig1_All	4446	1.67333	0.0566667	-4.88408	0.830733	Down	gi|292618089|ref|XP_001922524.2|/0/PREDICTED: multiple epidermal growth factor-like domains protein 10 [Danio rerio]	NA	hmg:100209451/4e-153/multiple epidermal growth factor-like domains protein 10; K02258 cytochrome c oxidase assembly protein subunit 11
Unigene1597_All	412	4.67	1.33667	-1.80478	0.803117	Down	NA	NA	NA
Unigene29225_All	242	0.01	1.34667	7.07325	0.898458	Up	NA	NA	NA
Unigene47062_All	256	0.886667	0.01	-6.47032	0.825521	Down	NA	NA	NA
CL2256.Contig6_All	1512	4.86333	0.446667	-3.44467	0.847075	Down	gi|657791296|ref|XP_008322492.1|/8.05064e-14/PREDICTED: basal cell adhesion molecule isoform X1 [Cynoglossus semilaevis]	NA	ola:101168071/8e-11/basal cell adhesion molecule-like; K05719 integrin beta 1; K06578 Lutheran blood group glycoprotein
CL14022.Contig2_All	6801	2.56	0.22	-3.54057	0.825472	Down	gi|657574501|ref|XP_008290960.1|/0/PREDICTED: cell migration-inducing and hyaluronan-binding protein [Stegastes partitus]	NA	mze:101481804/0.0/cemip; cell migration inducing protein, hyaluronan binding; K19031 cell migration-inducing and hyaluronan-binding protein [EC:3.2.1.35]
Unigene36465_All	358	0.01	1.17667	6.87856	0.878177	Up	gi|198464221|ref|XP_001353132.2|/1.16287e-10/GA20289 [Drosophila pseudoobscura pseudoobscura] &gt;gi|198149624|gb|EAL30633.2| GA20289 [Drosophila pseudoobscura pseudoobscura]	NA	hsa:4589/3e-08/MUC7, MG2; mucin 7, secreted; K13909 mucin-7
Unigene36640_All	1218	2.67667	24.82	3.21299	0.860357	Up	gi|22204243|emb|CAD43436.1|/4.55552e-53/novel protein similar to human cystatin [Danio rerio]	biological_process:GO:0010466//negative regulation of peptidase activity;molecular_function:GO:0004869//cysteine-type endopeptidase inhibitor activity;	tru:101072462/4e-26/cystatin-M-like; K13902 cystatin-M
Unigene61365_All	795	3.59667	0.813333	-2.14474	0.810755	Down	gi|11139496|gb|AAG31729.1|/2.47015e-53/immunoglobulin light chain [Danio rerio]	NA	chx:102176353/4e-15/immunoglobulin lambda-like polypeptide 1-like; K06554 immunoglobulin lambda-like polypeptide 1
Unigene40640_All	1124	1.87	0.146667	-3.67243	0.8066	Down	gi|688540497|ref|XP_009293027.1|/1.71754e-73/PREDICTED: golgin subfamily A member 6-like protein 22 [Danio rerio]	NA	dwi:Dwil_GK19899/4e-43/GK19899 gene product from transcript GK19899-RA; K18626 trichohyalin
CL782.Contig3_All	1573	20.6967	6.19333	-1.74061	0.82079	Down	gi|238550145|ref|NP_001154808.1|/9.9918e-31/high-mobility group nucleosome binding domain 1-like [Danio rerio]	NA	dre:100151347/2e-31/fb06f03; high-mobility group nucleosome binding domain 1-like; K11299 high-mobility group nucleosome-binding domain-containing protein 1
CL15881.Contig50_All	1304	4.19	0.466667	-3.16649	0.840462	Down	gi|41056179|ref|NP_956623.1|/2.48868e-138/globoside alpha-1,3-N-acetylgalactosaminyltransferase 1, like 1 [Danio rerio] &gt;gi|30354607|gb|AAH52142.1| Globoside alpha-1,3-N-acetylgalactosaminyltransferase 1, like 1 [Danio rerio]	biological_process:GO:0005975//carbohydrate metabolic process;cellular_component:GO:0016020//membrane;molecular_function:GO:0016758//transferase activity, transferring hexosyl groups;	dre:100005704/1e-128/globoside alpha-1,3-N-acetylgalactosaminyltransferase 1; K00709 histo-blood group ABO system transferase [EC:2.4.1.40 2.4.1.37]
Unigene59641_All	241	2.08	0.01	-7.70044	0.945036	Down	NA	NA	NA
Unigene7790_All	1692	20.53	0.01	-11.0035	0.997127	Down	gi|3298342|dbj|BAA31459.1|/1.43129e-30/CC chemokine-1 [Cyprinus carpio]	NA	mze:101469736/2e-06/C-C motif chemokine 3-like; K16062 C-C motif chemokine 21
CL799.Contig3_All	1580	45.3867	0.653333	-6.11831	0.948292	Down	gi|116875789|ref|NP_001070922.1|/0/uncharacterized protein LOC768289 [Danio rerio] &gt;gi|116284274|gb|AAI24405.1| Zgc:153629 [Danio rerio] &gt;gi|182891440|gb|AAI64525.1| Zgc:153629 protein [Danio rerio]	cellular_component:GO:0005882//intermediate filament;molecular_function:GO:0005198//structural molecule activity;	dre:768289/0.0/krt94, wu:fa91c11, zgc:153629; keratin 94; K07604 type I keratin, acidic
Unigene47577_All	219	0.816667	0.01	-6.35168	0.808445	Down	NA	NA	NA
CL16217.Contig20_All	1908	23.6533	6.93667	-1.76973	0.822832	Down	gi|642075809|emb|CDQ87376.1|/6.71558e-64/unnamed protein product [Oncorhynchus mykiss]	biological_process:GO:0006406//mRNA export from nucleus;GO:0000398//mRNA splicing, via spliceosome;GO:0031124//mRNA 3'-end processing;GO:0006369//termination of RNA polymerase II transcription;cellular_component:GO:0016607//nuclear speck;molecular_function:GO:0003723//RNA binding;GO:0000166//nucleotide binding;GO:0043274//phospholipase binding;	ssc:100523801/3e-62/serine/arginine-rich splicing factor 3-like; K12892 splicing factor, arginine/serine-rich 3
Unigene18268_All	284	0.01	1	6.64386	0.848786	Up	gi|259016191|sp|Q5M7Y0.2|C43BP_DANRE/1.06794e-43/RecName: Full=Collagen type IV alpha-3-binding protein; AltName: Full=Ceramide transfer protein; Short=Cert; AltName: Full=Goodpasture antigen-binding protein; Short=GPBP [Danio rerio]	NA	dre:796455/1e-44/col4a3bpa, col4a3bp, wu:fc37f11, zgc:92147; collagen, type IV, alpha 3 (Goodpasture antigen) binding protein a (EC:2.7.11.1); K08283 collagen type IV alpha-3-binding protein
CL782.Contig4_All	790	2.74667	0.416667	-2.72072	0.814988	Down	gi|238550145|ref|NP_001154808.1|/3.41706e-31/high-mobility group nucleosome binding domain 1-like [Danio rerio]	NA	dre:100151347/6e-32/fb06f03; high-mobility group nucleosome binding domain 1-like; K11299 high-mobility group nucleosome-binding domain-containing protein 1
CL9568.Contig1_All	5443	4.93667	1.36333	-1.8564	0.807556	Down	gi|190337264|gb|AAI63239.1|/0/Zgc:194528 protein [Danio rerio]	biological_process:GO:0031290//retinal ganglion cell axon guidance;GO:0010842//retina layer formation;cellular_component:GO:0005737//cytoplasm;	dre:100002872/0.0/cyfip2, zgc:194528; cytoplasmic FMR1 interacting protein 2; K05749 cytoplasmic FMR1 interacting protein
Unigene13433_All	350	1.23	0.01	-6.94251	0.884718	Down	NA	NA	NA
Unigene39345_All	1142	2.91333	0.36	-3.0166	0.824251	Down	gi|528510345|ref|XP_005159760.1|/2.86538e-07/PREDICTED: uncharacterized protein LOC553317 isoform X5 [Danio rerio]	NA	NA
CL38.Contig1_All	1715	1.14	4.73667	2.05484	0.817017	Up	gi|528469273|ref|XP_005160218.1|/0/PREDICTED: TRIO and F-actin-binding protein-like isoform X2 [Danio rerio]	NA	mdo:100019329/6e-14/TCHH; trichohyalin; K18626 trichohyalin
CL815.Contig3_All	1440	1.79	6.06667	1.76094	0.808071	Up	gi|121582352|ref|NP_001073507.1|/4.9503e-82/uncharacterized protein LOC568780 [Danio rerio] &gt;gi|118341584|gb|AAI27588.1| Zgc:158343 [Danio rerio]	biological_process:GO:0043066//negative regulation of apoptotic process;	cfo:105258174/2e-06/serine/arginine repetitive matrix protein 1-like; K07441 beta-1,4-N-acetylglucosaminyltransferase [EC:2.4.1.141]
Unigene64163_All	3307	3.03667	0.643333	-2.23885	0.806133	Down	NA	NA	NA
Unigene49732_All	267	0.01	1.11333	6.79874	0.867666	Up	gi|56693357|ref|NP_001008642.1|/5.06195e-06/bifunctional epoxide hydrolase 2 [Danio rerio] &gt;gi|56269293|gb|AAH86714.1| Epoxide hydrolase 2, cytoplasmic [Danio rerio] &gt;gi|182890020|gb|AAI65172.1| Ephx2 protein [Danio rerio]	NA	dre:494099/7e-07/ephx2, sb:cb523, zgc:101645; epoxide hydrolase 2, cytoplasmic (EC:3.3.2.9); K08726 soluble epoxide hydrolase / lipid-phosphate phosphatase [EC:3.3.2.10 3.1.3.76]
CL9195.Contig1_All	672	123.94	16.8033	-2.88282	0.858119	Down	gi|597752848|ref|XP_007238272.1|/1.36432e-34/PREDICTED: galactose-specific lectin nattectin-like [Astyanax mexicanus]	NA	crg:105324874/1e-21/macrophage mannose receptor 1-like; K06560 mannose receptor, C type
CL9074.Contig2_All	729	3.7	0.423333	-3.12766	0.835082	Down	gi|115497894|ref|NP_001070069.1|/6.15808e-98/biliverdin reductase A [Danio rerio] &gt;gi|115313187|gb|AAI24226.1| Zgc:153046 [Danio rerio] &gt;gi|182890974|gb|AAI63949.1| Zgc:153046 protein [Danio rerio]	biological_process:GO:0042167//heme catabolic process;GO:0055114//oxidation-reduction process;cellular_component:GO:0005737//cytoplasm;molecular_function:GO:0000166//nucleotide binding;GO:0008270//zinc ion binding;GO:0004074//biliverdin reductase activity;	dre:767661/1e-98/blvra, zgc:153046; biliverdin reductase A (EC:1.3.1.24); K00214 biliverdin reductase [EC:1.3.1.24]
CL4325.Contig1_All	1506	55.1233	10.3767	-2.40932	0.848909	Down	gi|152061225|dbj|BAF73666.1|/0/neutrophil cytosolic factor 1 [Cyprinus carpio]	biological_process:GO:0050832//defense response to fungus;GO:0007154//cell communication;GO:0045730//respiratory burst;cellular_component:GO:0005737//cytoplasm;molecular_function:GO:0016175//superoxide-generating NADPH oxidase activity;GO:0035091//phosphatidylinositol binding;	dre:378966/0.0/ncf1, cb893; neutrophil cytosolic factor 1; K08011 neutrophil cytosolic factor 1
CL5834.Contig8_All	2240	1.61333	7	2.11731	0.828062	Up	gi|52219000|ref|NP_001004577.1|/0/bifunctional coenzyme A synthase precursor [Danio rerio] &gt;gi|51859397|gb|AAH81650.1| Zgc:92337 [Danio rerio]	biological_process:GO:0015937//coenzyme A biosynthetic process;molecular_function:GO:0005524//ATP binding;GO:0004140//dephospho-CoA kinase activity;	dre:447838/0.0/coasy, zgc:92337; CoA synthase; K02318 phosphopantetheine adenylyltransferase / dephospho-CoA kinase [EC:2.7.7.3 2.7.1.24]
CL3400.Contig11_All	679	11.59	1.00667	-3.52522	0.860397	Down	gi|149773496|ref|NP_001092715.1|/8.51644e-48/serine/threonine-protein kinase PLK2 [Danio rerio] &gt;gi|148921557|gb|AAI46746.1| Plk2 protein [Danio rerio]	biological_process:GO:0006468//protein phosphorylation;molecular_function:GO:0004674//protein serine/threonine kinase activity;GO:0005524//ATP binding;	dre:565576/1e-48/plk2b, plk2, zgc:165644; polo-like kinase 2b (Drosophila) (EC:2.7.11.21); K08861 polo-like kinase 2 [EC:2.7.11.21]
CL9634.Contig3_All	781	2.63	0.396667	-2.72906	0.812667	Down	gi|528490880|ref|XP_005167977.1|/3.63779e-78/PREDICTED: villin-1 isoform X1 [Danio rerio]	NA	dre:393207/6e-79/vil1, vil1l, zgc:55779; villin 1; K05761 villin 1
CL436.Contig42_All	2311	3.13	0.39	-3.00462	0.82736	Down	gi|82221977|sp|Q9IBD8.1|PTPRC_CYPCA/0/RecName: Full=Receptor-type tyrosine-protein phosphatase C; AltName: Full=Leukocyte common antigen; AltName: CD_antigen=CD45; Flags: Precursor [Cyprinus carpio] &gt;gi|7106471|dbj|BAA92179.1| CD45 [Cyprinus carpio]	molecular_function:GO:0016787//hydrolase activity;	dre:559154/0.0/ptprc, si:dkeyp-47c5.1; protein tyrosine phosphatase, receptor type, C; K06467 CD22 antigen; K06478 receptor-type tyrosine-protein phosphatase C [EC:3.1.3.48]
CL15567.Contig10_All	1272	17.4733	3.05333	-2.5167	0.847444	Down	gi|312836777|ref|NP_001186119.1|/1.97529e-124/complement factor H precursor [Danio rerio] &gt;gi|300719704|gb|ADK32771.1| complement factor H [Danio rerio]	NA	tru:101077514/4e-72/cfh; complement factor H; K04004 complement factor H
CL2670.Contig6_All	6896	8.26333	1.22	-2.75984	0.846045	Down	gi|688598262|ref|XP_009292167.1|/0/PREDICTED: latent-transforming growth factor beta-binding protein 4 [Danio rerio]	NA	dre:100333499/0.0/ltbp4; latent transforming growth factor beta binding protein 4; K08023 latent transforming growth factor beta binding protein 2/3/4
CL15493.Contig3_All	3159	1.97667	0.163333	-3.59718	0.810504	Down	gi|528517502|ref|XP_002666496.3|/0/PREDICTED: SLC2A4 regulator isoform X2 [Danio rerio]	NA	NA
CL5258.Contig2_All	267	3.07	0.01	-8.26209	0.968949	Down	NA	NA	NA
CL4522.Contig3_All	399	0.01	0.84	6.39232	0.814243	Up	NA	NA	NA
CL4918.Contig1_All	2752	8.67	1.76667	-2.295	0.836049	Down	gi|33284897|emb|CAE17636.1|/3.15339e-169/SI:dZ99M4.1 (novel protein with immunoglobulin domain) [Danio rerio]	cellular_component:GO:0016020//membrane;molecular_function:GO:0004896//cytokine receptor activity;	dre:334010/5e-170/il11ra, fi26e06, il-11ra, wu:fi26e06; interleukin 11 receptor, alpha; K05056 interleukin 11 receptor alpha
CL7896.Contig2_All	227	0.01	1.17	6.87036	0.876777	Up	gi|18859391|ref|NP_571141.1|/9.7683e-29/snail family zinc finger 1a [Danio rerio] &gt;gi|545350|gb|AAB29875.1| Snail1 [Danio rerio]	biological_process:GO:0008078//mesodermal cell migration;GO:0001837//epithelial to mesenchymal transition;cellular_component:GO:0005634//nucleus;molecular_function:GO:0051059//NF-kappaB binding;GO:0008270//zinc ion binding;GO:0003676//nucleic acid binding;	tru:101078638/2e-27/sna1; protein snail homolog Sna; K05706 snail 2
CL11835.Contig1_All	568	5.51667	0.676667	-3.02728	0.844801	Down	NA	NA	NA
Unigene73225_All	214	0.01	0.893333	6.48113	0.826072	Up	gi|688539305|ref|XP_003197988.2|/7.51425e-26/PREDICTED: LOW QUALITY PROTEIN: uncharacterized protein ftr24 [Danio rerio]	NA	xma:102234813/3e-20/E3 ubiquitin/ISG15 ligase TRIM25-like; K10652 tripartite motif-containing protein 25 [EC:2.3.2.27]
Unigene3043_All	1141	4.02	0.936667	-2.10159	0.813581	Down	NA	NA	NA
CL2178.Contig7_All	2313	3.13	0.516667	-2.59886	0.819154	Down	gi|560189337|gb|AHB23864.1|/2.12818e-123/purine nucleoside phosphorylase 5a [Carassius auratus]	biological_process:GO:0009116//nucleoside metabolic process;molecular_function:GO:0004731//purine-nucleoside phosphorylase activity;	dre:791647/4e-124/pnp5a, fc27g06, np, wu:fc27g06, wu:fd51h11, zgc:77008; purine nucleoside phosphorylase 5a (EC:2.4.2.1); K03783 purine-nucleoside phosphorylase [EC:2.4.2.1]
CL15122.Contig2_All	500	0.863333	0.01	-6.43185	0.8191	Down	gi|597743906|ref|XP_007234017.1|/1.22098e-72/PREDICTED: SID1 transmembrane family member 2 [Astyanax mexicanus]	NA	NA
Unigene59973_All	552	3.05667	0.01	-8.25582	0.968825	Down	gi|688589006|ref|XP_009290161.1|/3.3204e-52/PREDICTED: uncharacterized protein LOC101884840 isoform X2 [Danio rerio]	NA	mze:101477378/1e-13/myelin-associated glycoprotein-like; K06771 myelin associated glycoprotein
Unigene13070_All	3546	3.09667	0.523333	-2.56491	0.81684	Down	gi|126631630|gb|AAI34132.1|/2.64815e-155/Zgc:162893 protein [Danio rerio]	NA	dre:100037375/4e-156/p2ry10, zgc:162893; purinergic receptor P2Y, G-protein coupled, 10; K04274 purinergic receptor P2Y, G protein-coupled, 10
Unigene47079_All	389	0.866667	0.01	-6.43741	0.821526	Down	gi|597753937|ref|XP_007238789.1|/8.30085e-57/PREDICTED: cadherin-18-like [Astyanax mexicanus]	NA	mze:101477649/8e-46/cdh18; cadherin 18, type 2; K06805 cadherin 18, type 2
CL9038.Contig3_All	1937	10.7767	2.9	-1.89379	0.822561	Down	gi|66472436|ref|NP_001018492.1|/0/lysophosphatidylcholine acyltransferase 2 [Danio rerio] &gt;gi|82192675|sp|Q502J0.1|PCAT2_DANRE RecName: Full=Lysophosphatidylcholine acyltransferase 2; Short=LPC acyltransferase 2; Short=LPCAT-2; Short=LysoPC acyltransferase 2; AltName: Full=1-acylglycerol-3-phosphate O-acyltransferase 11; Short=1-AGP acyltransferase 11; Short=1-AGPAT 11; AltName: Full=1-acylgly…	biological_process:GO:0008654//phospholipid biosynthetic process;cellular_component:GO:0016021//integral component of membrane;GO:0005789//endoplasmic reticulum membrane;GO:0000139//Golgi membrane;molecular_function:GO:0047192//1-alkylglycerophosphocholine O-acetyltransferase activity;GO:0005509//calcium ion binding;	dre:553683/0.0/lpcat2, aytl1, zgc:112165; lysophosphatidylcholine acyltransferase 2 (EC:2.3.1.51 2.3.1.23 2.3.1.67); K13510 lysophosphatidylcholine acyltransferase / lyso-PAF acetyltransferase [EC:2.3.1.23 2.3.1.67]
Unigene40999_All	723	4.61667	1.34667	-1.77746	0.801814	Down	gi|657537314|ref|XP_008275123.1|/4.36082e-40/PREDICTED: protein LBH [Stegastes partitus]	NA	dre:100331906/2e-11/si:ch73-40a17.1; K16340 PH domain and leucine-rich repeat-containing protein phosphatase [EC:3.1.3.16]
CL4959.Contig7_All	4482	1.68333	0.106667	-3.98014	0.804436	Down	gi|380420366|ref|NP_001244078.1|/0/KN motif and ankyrin repeat domain-containing protein 3 [Danio rerio] &gt;gi|302136984|gb|ADK94438.1| NBP [Danio rerio]	NA	aqu:100635111/1e-20/uncharacterized LOC100635111; K15503 serine/threonine-protein phosphatase 6 regulatory ankyrin repeat subunit B
Unigene46281_All	280	1.88	0.01	-7.55459	0.936461	Down	gi|33383116|dbj|BAC81197.1|/6.7832e-06/Immunoglobulin light chain [Cyprinus carpio]	NA	NA
CL2032.Contig5_All	374	5.75	0.54	-3.41253	0.850305	Down	gi|550545239|pdb|4IL1|A/1.11368e-32/Chain A, Crystal Structure Of The Rat Calcineurin &gt;gi|550545240|pdb|4IL1|B Chain B, Crystal Structure Of The Rat Calcineurin &gt;gi|550545241|pdb|4IL1|C Chain C, Crystal Structure Of The Rat Calcineurin &gt;gi|550545242|pdb|4IL1|D Chain D, Crystal Structure Of The Rat Calcineurin	biological_process:GO:0008218//bioluminescence;GO:0006091//generation of precursor metabolites and energy;GO:0018298//protein-chromophore linkage;molecular_function:GO:0005515//protein binding;GO:0005509//calcium ion binding;	chx:102169697/2e-33/uncharacterized LOC102169697; K02183 calmodulin
Unigene42657_All	850	2.06	0.2	-3.36457	0.809207	Down	NA	NA	NA
Unigene44601_All	292	1.52	0.01	-7.24793	0.914328	Down	NA	NA	NA
CL16104.Contig2_All	269	0.856667	0.01	-6.42066	0.818446	Down	gi|170572343|ref|XP_001892072.1|/7.52892e-10/T-cell receptor beta chain ANA 11 [Brugia malayi]	NA	dgr:Dgri_GH24175/2e-07/GH24175 gene product from transcript GH24175-RA; K11975 E3 ubiquitin-protein ligase RNF144 [EC:2.3.2.27]
CL2228.Contig9_All	5075	2.77667	0.553333	-2.32713	0.805504	Down	gi|254028219|ref|NP_001156763.1|/0/G-protein coupled receptor 126 precursor [Danio rerio] &gt;gi|290463239|sp|C6KFA3.1|GP126_DANRE RecName: Full=G-protein coupled receptor 126; Flags: Precursor [Danio rerio] &gt;gi|246772226|gb|ACS94979.1| Gpr126 [Danio rerio]	biological_process:GO:0007218//neuropeptide signaling pathway;GO:0048932//myelination of posterior lateral line nerve axons;cellular_component:GO:0016021//integral component of membrane;GO:0005886//plasma membrane;molecular_function:GO:0004930//G-protein coupled receptor activity;	dre:561970/0.0/adgrg6, gpr126, si:ch211-202p1.3; adhesion G protein-coupled receptor G6; K08463 G protein-coupled receptor 126
Unigene24266_All	686	3.99	0.663333	-2.58858	0.828481	Down	gi|344196299|gb|AEM98349.1|/3.541e-41/CXC chemokine CXCb2 [Cyprinus carpio]	NA	pss:102444332/1e-13/CXCL10; chemokine (C-X-C motif) ligand 10; K12671 C-X-C motif chemokine 10
CL11706.Contig3_All	1243	21.14	5.24333	-2.01142	0.83406	Down	gi|50539958|ref|NP_001002445.1|/1.0503e-106/rho-related GTP-binding protein RhoC [Danio rerio] &gt;gi|49900507|gb|AAH76026.1| Ras homolog gene family, member Ad [Danio rerio] &gt;gi|60459916|gb|AAX20129.1| ras-like protein Rhoad [Danio rerio]	biological_process:GO:0007264//small GTPase mediated signal transduction;cellular_component:GO:0016020//membrane;GO:0005622//intracellular;molecular_function:GO:0005525//GTP binding;	dre:436718/2e-107/rhoad, zgc:92350; ras homolog gene family, member Ad; K04513 Ras homolog gene family, member A
CL503.Contig6_All	1319	1.09333	0.01	-6.77259	0.864302	Down	gi|688609026|ref|XP_009294539.1|/3.10868e-120/PREDICTED: AP-3 complex subunit delta-1 isoform X2 [Danio rerio]	biological_process:GO:0006886//intracellular protein transport;GO:0016192//vesicle-mediated transport;cellular_component:GO:0030117//membrane coat;	dre:563359/5e-121/ap3d1, si:ch211-129c21.6, wu:fj51g01; adaptor-related protein complex 3, delta 1 subunit; K12396 AP-3 complex subunit delta-1
CL13227.Contig17_All	2643	4.32667	32.7533	2.92031	0.856902	Up	gi|688578442|ref|XP_009304613.1|/0/PREDICTED: phosphofructokinase, liver b isoform X1 [Danio rerio]	NA	dre:570106/0.0/pfkla; phosphofructokinase, liver a; K00850 6-phosphofructokinase 1 [EC:2.7.1.11]
Unigene6542_All	1362	2018.73	85.6167	-4.55941	0.88721	Down	gi|86558938|gb|ABD03952.1|/1.73153e-89/granulin [Carassius auratus]	NA	bfo:BRAFLDRAFT_105734/5e-06/hypothetical protein; K02599 Notch
Unigene16421_All	828	2.77	0.11	-4.65431	0.855723	Down	gi|41387148|ref|NP_957097.1|/3.65131e-79/cytochrome c oxidase subunit IV isoform 2 [Danio rerio] &gt;gi|37589766|gb|AAH59669.1| Zgc:73355 [Danio rerio]	molecular_function:GO:0004129//cytochrome-c oxidase activity;	dre:393776/6e-80/cox4i2, zgc:73355; cytochrome c oxidase subunit IV isoform 2; K02263 cytochrome c oxidase subunit 4
CL6271.Contig5_All	2527	3.99	1.07667	-1.88982	0.801986	Down	gi|47086629|ref|NP_997872.1|/1.28103e-169/Na(+)/H(+) exchange regulatory cofactor NHE-RF1 [Danio rerio] &gt;gi|28278411|gb|AAH45377.1| Solute carrier family 9 (sodium/hydrogen exchanger), isoform 3 regulatory factor 2 [Danio rerio] &gt;gi|182890596|gb|AAI64812.1| Slc9a3r2 protein [Danio rerio]	biological_process:GO:0006612//protein targeting to membrane;GO:0043113//receptor clustering;GO:0055078//sodium ion homeostasis;cellular_component:GO:0005622//intracellular;	dre:327272/2e-170/slc9a3r1, cb895, slc9a3r2, wu:fd20a02, zgc:55541, zgc:77629; solute carrier family 9, subfamily A (NHE3, cation proton antiporter 3), member 3 regulator 1; K13365 Na(+)/H(+) exchange regulatory cofactor NHE-RF1
Unigene48408_All	255	0.953333	0.01	-6.57491	0.838836	Down	NA	NA	NA
CL9213.Contig1_All	999	0.96	0.01	-6.58496	0.840878	Down	NA	NA	NA
Unigene61641_All	1032	4.16333	1.12333	-1.88995	0.803522	Down	gi|528517355|ref|XP_001920873.3|/1.03447e-90/PREDICTED: CDK5 and ABL1 enzyme substrate 2 isoform X1 [Danio rerio]	NA	cbr:CBG04113/3e-23/Hypothetical protein CBG04113; K09528 DnaJ homolog subfamily C member 8
Unigene39168_All	964	5.60333	1.74	-1.6872	0.802507	Down	NA	NA	NA
CL11872.Contig2_All	883	0.956667	4.51667	2.23917	0.821576	Up	gi|617368603|ref|XP_007571903.1|/3.50044e-62/PREDICTED: LOW QUALITY PROTEIN: redox-regulatory protein FAM213A-like [Poecilia formosa]	NA	ecb:100054405/2e-15/FAM213B; family with sequence similarity 213, member B; K15717 prostamide/prostaglandin F2alpha synthase [EC:1.11.1.20]
Unigene61493_All	445	1.28	0.01	-7	0.890906	Down	gi|86558938|gb|ABD03952.1|/8.2875e-09/granulin [Carassius auratus]	NA	NA
Unigene20698_All	2027	16.9133	1.88667	-3.16425	0.857419	Down	gi|62955317|ref|NP_001017670.1|/1.51483e-61/membrane-spanning 4-domains, subfamily A, member 17A.11 [Danio rerio] &gt;gi|62203401|gb|AAH93168.1| Membrane-spanning 4-domains, subfamily A, member 17A.11 [Danio rerio]	NA	rno:25316/4e-11/Ms4a2, FCIGA, Fcer1b, Ms4a1; membrane-spanning 4-domains, subfamily A, member 2; K08090 membrane-spanning 4-domains, subfamily A, member 2
CL4678.Contig11_All	2978	15.7967	3.73	-2.08237	0.835403	Down	gi|47550719|ref|NP_999873.1|/0/protein kinase C delta type [Danio rerio] &gt;gi|29179671|gb|AAH49327.1| Protein kinase C, delta [Danio rerio]	biological_process:GO:0006468//protein phosphorylation;GO:0035556//intracellular signal transduction;molecular_function:GO:0046872//metal ion binding;GO:0005524//ATP binding;GO:0004697//protein kinase C activity;	dre:334571/0.0/prkcda, fb09d10, fv43b11, prkcd, wu:fb09d10, wu:fv43b11, zgc:56558; protein kinase C, delta a (EC:2.7.11.13); K06068 novel protein kinase C delta type [EC:2.7.11.13]
CL4593.Contig4_All	6611	0.34	3.64	3.42033	0.838792	Up	gi|529250113|ref|NP_001091654.2|/0/A-kinase anchor protein 12 isoform 2 [Danio rerio]	NA	dre:567365/0.0/akap12b, akap12, cb27, esr1, fb72g12, id:ibd1202, sb:cb27, si:ch73-192g21.1, wu:fb72g12, wu:fc21c03; A kinase (PRKA) anchor protein 12b; K16528 A-kinase anchor protein 12
Unigene30593_All	1805	66.8267	19.92	-1.74621	0.824397	Down	gi|41054485|ref|NP_955940.1|/3.36733e-142/integral membrane protein 2B [Danio rerio] &gt;gi|27881925|gb|AAH44480.1| Integral membrane protein 2Ba [Danio rerio] &gt;gi|118763845|gb|AAI28820.1| Itm2ba protein [Danio rerio] &gt;gi|182891476|gb|AAI64594.1| Itm2ba protein [Danio rerio]	NA	dre:323632/5e-143/itm2ba, itm2b, wu:fc05f02, zgc:55770, zgc:85688; integral membrane protein 2Ba; K18264 integral membrane protein 2B
CL7530.Contig7_All	2895	2.93333	0.626667	-2.22677	0.804175	Down	gi|528483534|ref|XP_700591.6|/0/PREDICTED: nuclear factor of activated T-cells, cytoplasmic 2-like [Danio rerio]	NA	dre:571865/0.0/nuclear factor of activated T-cells, cytoplasmic 2-like; K04446 nuclear factor of activated T-cells, cytoplasmic 1
Unigene51781_All	760	4.9	0.616667	-2.99022	0.840715	Down	NA	NA	NA
Unigene15758_All	1211	2.16667	0.283333	-2.9349	0.804554	Down	NA	NA	NA
Unigene6270_All	693	2.69667	0.01	-8.07503	0.962443	Down	gi|688571121|ref|XP_009302967.1|/1.50348e-111/PREDICTED: collagen alpha-3(VI) chain isoform X5 [Danio rerio]	NA	dre:556874/3e-112/col6a3, wu:fb06e12, wu:fs74g09; collagen, type VI, alpha 3; K05719 integrin beta 1; K06238 collagen, type VI, alpha
Unigene103226_All	3307	6.78	1.53667	-2.14148	0.828119	Down	gi|688566875|ref|XP_009302054.1|/1.68578e-63/PREDICTED: pleckstrin homology domain-containing family A member 2 isoform X2 [Danio rerio]	NA	NA
Unigene5352_All	1263	3.50667	0.32	-3.45396	0.837704	Down	gi|528486312|ref|XP_002663044.3|/3.34473e-100/PREDICTED: protein MRVI1 isoform X2 [Danio rerio] &gt;gi|528486314|ref|XP_005169102.1| PREDICTED: protein MRVI1 isoform X2 [Danio rerio]	NA	dre:100331961/5e-101/mrvi1; murine retrovirus integration site 1 homolog; K12337 inositol 1,4,5-triphosphate receptor-associated cGMP kinase substrate
Unigene44811_All	206	1.80333	0.01	-7.49452	0.932363	Down	NA	NA	NA
CL893.Contig3_All	2689	2.50333	7.52	1.58688	0.801288	Up	gi|94536653|ref|NP_001035445.1|/1.73452e-63/peripheral myelin protein 22 [Danio rerio] &gt;gi|92096551|gb|AAI15331.1| Zgc:136919 [Danio rerio] &gt;gi|158254071|gb|AAI54260.1| Zgc:136919 [Danio rerio]	cellular_component:GO:0016021//integral component of membrane;	dre:678607/3e-64/pmp22b, id:ibd2630, wu:fb81f09, zgc:136919; peripheral myelin protein 22b; K19289 peripheral myelin protein 22
CL16581.Contig8_All	1853	4.5	0.993333	-2.17958	0.819846	Down	gi|528508136|ref|XP_005159229.1|/2.24786e-141/PREDICTED: tetraspanin 18b isoform X1 [Danio rerio] &gt;gi|528508138|ref|XP_005159230.1| PREDICTED: tetraspanin 18b isoform X1 [Danio rerio]	cellular_component:GO:0016021//integral component of membrane;	dre:436712/2e-134/tspan18b, zgc:92637; tetraspanin 18b; K17353 tetraspanin-18
CL16222.Contig3_All	205	1.11	0.01	-6.79442	0.867666	Down	gi|326677387|ref|XP_003200822.1|/1.21339e-07/PREDICTED: dual specificity protein phosphatase 10 [Danio rerio]	NA	dre:100034609/2e-08/dusp10, si:ch211-180b22.4; dual specificity phosphatase 10; K04459 dual specificity MAP kinase phosphatase [EC:3.1.3.16 3.1.3.48]
Unigene92573_All	348	1.14667	0.01	-6.8413	0.873467	Down	NA	NA	NA
CL2293.Contig2_All	3030	0.573333	4.95333	3.11095	0.843127	Up	gi|657566390|ref|XP_008286534.1|/0/PREDICTED: venom phosphodiesterase 1-like [Stegastes partitus]	NA	mze:101481448/0.0/venom phosphodiesterase 1-like; K01513 ectonucleotide pyrophosphatase/phosphodiesterase family member 1/3 [EC:3.1.4.1 3.6.1.9]
Unigene49432_All	217	1.27333	0.01	-6.99247	0.889662	Down	gi|528510609|ref|XP_005159848.1|/1.2358e-28/PREDICTED: krev interaction trapped protein 1 isoform X1 [Danio rerio]	biological_process:GO:0072554//blood vessel lumenization;GO:0001886//endothelial cell morphogenesis;GO:0001525//angiogenesis;GO:0003007//heart morphogenesis;GO:0007033//vacuole organization;GO:0001570//vasculogenesis;GO:0045602//negative regulation of endothelial cell differentiation;cellular_component:GO:0005856//cytoskeleton;GO:0030054//cell junction;GO:0005737//cytoplasm;GO:0005886//plasma mem…	dre:321836/2e-29/krit1, fb36f07, san, santa, wu:fb36f07, zgc:63585; KRIT1, ankyrin repeat containing; K17705 Krev interaction trapped protein 1
Unigene21145_All	1184	4.17	0.38	-3.45598	0.844573	Down	gi|169790888|ref|NP_001116098.1|/1.69464e-58/uncharacterized protein LOC100142650 [Danio rerio]	NA	NA
Unigene17639_All	1437	3.72667	0.12	-4.95678	0.8776	Down	gi|52219184|ref|NP_001004676.1|/3.63491e-101/ras association domain-containing protein 2 [Danio rerio] &gt;gi|51858982|gb|AAH81412.1| Zgc:101844 [Danio rerio]	biological_process:GO:0007165//signal transduction;	dre:447938/6e-102/rassf2a, rassf2, wu:fa04h12, zgc:101844; Ras association (RalGDS/AF-6) domain family member 2a; K09851 Ras association domain-containing protein 2/4
CL15587.Contig6_All	253	0.876667	0.01	-6.45396	0.823209	Down	gi|642108745|emb|CDQ72300.1|/8.11934e-20/unnamed protein product [Oncorhynchus mykiss]	NA	dre:565970/1e-20/btbd2a, btb2l, btbd2, si:dkey-110c1.5, wz8656; BTB (POZ) domain containing 2a; K10477 BTB/POZ domain-containing protein 1/2
CL14788.Contig14_All	3152	153.327	2.43667	-5.97556	0.943498	Down	gi|30231262|ref|NP_840092.1|/8.7948e-46/stromal cell-derived factor 1 precursor [Danio rerio] &gt;gi|25989655|gb|AAN64414.1| Sdf1a [Danio rerio] &gt;gi|46403259|gb|AAS92649.1| chemokine ligand 12 [Danio rerio] &gt;gi|81097768|gb|AAI09418.1| Cxcl12a protein [Danio rerio] &gt;gi|239596166|gb|ACR83580.1| chemokine ligand 12 [Danio rerio]	biological_process:GO:0031290//retinal ganglion cell axon guidance;GO:0030335//positive regulation of cell migration;GO:0050930//induction of positive chemotaxis;GO:0090024//negative regulation of neutrophil chemotaxis;GO:0008354//germ cell migration;GO:2000472//negative regulation of hematopoietic stem cell migration;GO:0048920//posterior lateral line neuromast primordium migration;GO:0048842//p…	dre:352944/1e-46/cxcl12a, SDF-1, cxcl12, sdf-1a, sdf1a, wu:fa55e10, wu:fc16h12, wu:fj84c02; chemokine (C-X-C motif) ligand 12a (stromal cell-derived factor 1); K10031 C-X-C motif chemokine 12
Unigene49884_All	545	0.01	0.986667	6.62449	0.846289	Up	gi|665505926|ref|NP_001287802.1|/1.0956e-60/uncharacterized protein LOC794786 [Danio rerio] &gt;gi|659898253|gb|AID69090.1| interferon-induced protein with tetratricopeptide repeats [Danio rerio]	NA	NA
Unigene51988_All	220	0.01	0.84	6.39232	0.814243	Up	NA	NA	NA
Unigene44781_All	269	1.20667	0.01	-6.91488	0.881809	Down	gi|366982714|ref|NP_001243006.1|/5.73801e-26/opsin 4xa [Danio rerio] &gt;gi|307159098|gb|ADN39433.1| melanopsin opn4x1 [Danio rerio]	biological_process:GO:0007186//G-protein coupled receptor signaling pathway;GO:0007601//visual perception;GO:0018298//protein-chromophore linkage;cellular_component:GO:0016021//integral component of membrane;molecular_function:GO:0009881//photoreceptor activity;GO:0004930//G-protein coupled receptor activity;	dre:100331502/8e-27/opn4xa; opsin 4xa; K04255 r-opsin
Unigene46987_All	202	1.03667	0.01	-6.69581	0.856005	Down	NA	NA	NA
CL7530.Contig1_All	4034	4.79333	0.876667	-2.45093	0.830084	Down	gi|528483534|ref|XP_700591.6|/0/PREDICTED: nuclear factor of activated T-cells, cytoplasmic 2-like [Danio rerio]	NA	dre:571865/0.0/nuclear factor of activated T-cells, cytoplasmic 2-like; K04446 nuclear factor of activated T-cells, cytoplasmic 1
Unigene61236_All	1303	18.15	5.82667	-1.63923	0.814728	Down	gi|642116164|emb|CDQ67650.1|/1.2294e-153/unnamed protein product [Oncorhynchus mykiss]	NA	mze:101468279/4e-145/mitogen-activated protein kinase kinase kinase kinase 5-like; K08833 mitogen-activated protein kinase kinase kinase kinase 5 [EC:2.7.11.1]
CL6951.Contig1_All	1701	1.67	0.106667	-3.96867	0.803265	Down	gi|528481824|ref|XP_001345152.3|/7.96145e-130/PREDICTED: PTB domain-containing engulfment adapter protein 1 isoform X3 [Danio rerio]	NA	tca:663047/2e-30/PTB domain-containing adapter protein ced-6; K06972 uncharacterized protein
CL9172.Contig1_All	626	0.156667	2.68667	4.10005	0.83947	Up	gi|54261757|ref|NP_998190.1|/6.31182e-41/cytochrome c oxidase subunit NDUFA4 [Danio rerio] &gt;gi|82186892|sp|Q6PBH5.1|NDUA4_DANRE RecName: Full=Cytochrome c oxidase subunit NDUFA4 [Danio rerio] &gt;gi|37748306|gb|AAH59706.1| NADH dehydrogenase (ubiquinone) 1 alpha subcomplex, 4 [Danio rerio]	biological_process:GO:0006810//transport;GO:0022900//electron transport chain;cellular_component:GO:0005751//mitochondrial respiratory chain complex IV;molecular_function:GO:0004129//cytochrome-c oxidase activity;GO:0008137//NADH dehydrogenase (ubiquinone) activity;	dre:406298/1e-41/ndufa4, zgc:73405; NADH dehydrogenase (ubiquinone) 1 alpha subcomplex, 4; K03948 NADH dehydrogenase (ubiquinone) 1 alpha subcomplex subunit 4
CL10834.Contig1_All	913	0.44	2.76	2.64909	0.814062	Up	gi|676433842|ref|XP_009047032.1|/2.36029e-24/hypothetical protein LOTGIDRAFT_138617 [Lottia gigantea] &gt;gi|556113672|gb|ESP02324.1| hypothetical protein LOTGIDRAFT_138617 [Lottia gigantea]	NA	phi:102112523/7e-14/uncharacterized LOC102112523; K00758 thymidine phosphorylase [EC:2.4.2.4]
Unigene98905_All	238	0.01	5.57333	9.1224	0.986147	Up	NA	NA	NA
CL15782.Contig2_All	593	5.96667	1.60333	-1.89585	0.814021	Down	NA	NA	NA
Unigene48591_All	217	0.01	0.85	6.40939	0.816716	Up	gi|642128484|emb|CDQ59409.1|/8.32727e-17/unnamed protein product [Oncorhynchus mykiss]	NA	xtr:100495941/6e-08/smarcd3; SWI/SNF-related matrix-associated actin-dependent regulator of chromatin subfamily D member 3; K11650 SWI/SNF-related matrix-associated actin-dependent regulator of chromatin subfamily D
CL11214.Contig8_All	2677	3.72	0.976667	-1.92936	0.801104	Down	gi|597733918|ref|XP_007229266.1|/0/PREDICTED: antigen WC1.1-like [Astyanax mexicanus]	NA	mze:101470484/1e-124/T-cell differentiation antigen CD6-like; K06456 CD6 antigen; K06547 activated leukocyte cell adhesion molecule
CL6036.Contig8_All	3902	5.98667	1.47667	-2.01941	0.821342	Down	gi|90652795|ref|NP_001035061.1|/0/sodium-dependent serotonin transporter [Danio rerio] &gt;gi|82658812|gb|ABB88575.1| serotonin transporter a [Danio rerio] &gt;gi|190339950|gb|AAI63766.1| Solute carrier family 6 (neurotransmitter transporter, serotonin), member 4A [Danio rerio] &gt;gi|190339962|gb|AAI63777.1| Solute carrier family 6 (neurotransmitter transporter, serotonin), member 4A [Danio reri…	biological_process:GO:0006837//serotonin transport;GO:0006836//neurotransmitter transport;cellular_component:GO:0016021//integral component of membrane;molecular_function:GO:0008144//drug binding;GO:0005328//neurotransmitter:sodium symporter activity;GO:0015222//serotonin transmembrane transporter activity;	dre:664719/0.0/slc6a4a; solute carrier family 6 (neurotransmitter transporter), member 4a; K05037 solute carrier family 6 (neurotransmitter transporter, serotonin) member 4
Unigene42380_All	660	0.86	0.01	-6.42626	0.8191	Down	gi|292617217|ref|XP_699335.4|/7.49848e-99/PREDICTED: ras and EF-hand domain-containing protein [Danio rerio]	NA	dre:570731/1e-99/rasef, si:ch73-275j21.1; RAS and EF-hand domain containing; K17199 Ras and EF-hand domain-containing protein
Unigene41722_All	203	1.13333	0.01	-6.82443	0.870891	Down	NA	NA	NA
CL7930.Contig2_All	264	0.883333	0.01	-6.46489	0.823828	Down	NA	NA	NA
Unigene49045_All	239	1.36667	0.01	-7.09452	0.900621	Down	NA	NA	NA
CL1112.Contig5_All	3494	7.22	0.78	-3.21045	0.851606	Down	gi|688564997|ref|XP_005166495.2|/3.04682e-71/PREDICTED: non-muscle caldesmon-like isoform X3 [Danio rerio]	NA	dre:100536902/2e-36/lsp1, si:ch211-201m7.3; lymphocyte-specific protein 1; K14957 lymphocyte-specific protein 1
CL2585.Contig7_All	1475	0.356667	3.11	3.12427	0.828205	Up	gi|334086121|gb|AEG47359.1|/1.47114e-129/BAFF [Carassius auratus]	biological_process:GO:0006955//immune response;cellular_component:GO:0016020//membrane;GO:0005615//extracellular space;molecular_function:GO:0005164//tumor necrosis factor receptor binding;GO:0005125//cytokine activity;	dre:561268/3e-118/tnfsf13b, zgc:172115; tumor necrosis factor (ligand) superfamily, member 13b; K05476 tumor necrosis factor ligand superfamily member 13B
Unigene3094_All	2901	10.0433	1.83667	-2.45108	0.842301	Down	gi|380750585|gb|AFE55710.1|/6.79068e-154/tandem-repeat galectin-9 [Rhodeus uyekii]	molecular_function:GO:0030246//carbohydrate binding;GO:0016936//galactoside binding;	dre:337597/2e-152/lgals9l1, Drgal9-L1, dZ122B7.3, wu:fj85f11, zgc:73232; lectin, galactoside-binding, soluble, 9 (galectin 9)-like 1; K10093 galectin-9
CL15942.Contig1_All	3671	0.01	4.00333	8.64506	0.978632	Up	gi|154344449|ref|XP_001568166.1|/2.01488e-81/proteophosphoglycan ppg4 [Leishmania braziliensis MHOM/BR/75/M2904] &gt;gi|134065503|emb|CAM43270.1| proteophosphoglycan ppg4 [Leishmania braziliensis MHOM/BR/75/M2904]	NA	oaa:100075123/4e-50/SRRM2; serine/arginine repetitive matrix 2; K13172 serine/arginine repetitive matrix protein 2
Unigene51009_All	202	0.01	1.01333	6.66297	0.850643	Up	NA	NA	NA
CL16752.Contig6_All	2508	3.08	0.346667	-3.15131	0.828024	Down	gi|47086929|ref|NP_998464.1|/2.27307e-118/adenylate kinase 4, mitochondrial [Danio rerio] &gt;gi|46249717|gb|AAH68387.1| Zgc:85790 [Danio rerio]	biological_process:GO:0046939//nucleotide phosphorylation;molecular_function:GO:0005524//ATP binding;GO:0004017//adenylate kinase activity;	dre:406590/4e-119/ak4, ak3l1, wu:fc37g02, zgc:85790; adenylate kinase 4 (EC:2.7.4.3); K00939 adenylate kinase [EC:2.7.4.3]
CL6706.Contig2_All	6984	3.44	0.743333	-2.21033	0.81104	Down	gi|292619536|ref|XP_697655.4|/0/PREDICTED: attractin-like protein 1 [Danio rerio]	NA	aqu:100636243/2e-60/uncharacterized LOC100636243; K10895 fanconi anemia group I protein
Unigene47784_All	256	1.57333	0.01	-7.29768	0.91816	Down	NA	NA	NA
CL1423.Contig15_All	1549	2.24333	0.133333	-4.07253	0.827601	Down	gi|597758756|ref|XP_007241074.1|/1.91784e-10/PREDICTED: uncharacterized protein LOC103036732 [Astyanax mexicanus]	NA	NA
CL13085.Contig5_All	3812	4.46333	0.94	-2.24739	0.821487	Down	gi|528516986|ref|XP_005161955.1|/4.06992e-93/PREDICTED: CD81 protein-like isoform X1 [Danio rerio]	NA	xma:102232743/2e-79/tetraspanin-2-like; K17354 tetraspanin-2
CL4943.Contig3_All	1658	39.7333	12.5133	-1.66688	0.819525	Down	gi|407728652|gb|AFU24355.1|/0/cathepsin D [Ctenopharyngodon idella]	biological_process:GO:0006508//proteolysis;GO:0003406//retinal pigment epithelium development;GO:0009617//response to bacterium;molecular_function:GO:0004190//aspartic-type endopeptidase activity;	dre:65225/0.0/ctsd, catD, fb93e11, fj17b09, wu:fb93e11, wu:fj17b09; cathepsin D (EC:3.4.23.5); K01379 cathepsin D [EC:3.4.23.5]
CL15686.Contig1_All	2149	3.25333	0.23	-3.82221	0.842172	Down	NA	NA	NA
Unigene4866_All	932	0.01	1.15667	6.85383	0.874905	Up	NA	NA	NA
CL16098.Contig3_All	4108	2.4	8.97667	1.90315	0.820846	Up	gi|326672006|ref|XP_690155.4|/4.34888e-157/PREDICTED: coiled-coil domain-containing protein 50-like isoform X1 [Danio rerio]	NA	dre:100151629/3e-75/tnfrsf9b, tnfrsf9; tumor necrosis factor receptor superfamily, member 9b; K05146 tumor necrosis factor receptor superfamily member 9
CL6598.Contig3_All	902	6.59333	20.6433	1.6466	0.816065	Up	gi|124481631|gb|AAI33100.1|/7.14381e-34/Unknown (protein for IMAGE:6523990) [Danio rerio]	NA	tru:100049625/2e-08/adgrf1, fig-hepta; adhesion G protein-coupled receptor F1; K08458 G protein-coupled receptor 116
Unigene23439_All	2926	2.41667	0.386667	-2.64386	0.806081	Down	gi|123998974|gb|ABM86966.1|/0/lysyl oxidase-like 1 [Danio rerio]	biological_process:GO:0030903//notochord development;GO:0055114//oxidation-reduction process;molecular_function:GO:0016641//oxidoreductase activity, acting on the CH-NH2 group of donors, oxygen as acceptor;GO:0005507//copper ion binding;	dre:560115/0.0/loxl1, si:ch211-238c15.1; lysyl oxidase-like 1; K14678 lysyl oxidase-like protein 1 [EC:1.4.3.-]
Unigene48612_All	256	0.01	0.92	6.52356	0.832561	Up	NA	NA	NA
CL14485.Contig1_All	770	12.1467	1.84	-2.72278	0.849349	Down	NA	NA	NA
Unigene32726_All	412	1.49667	0.01	-7.22561	0.91275	Down	gi|528507389|ref|XP_692222.4|/9.3063e-64/PREDICTED: zinc finger homeobox protein 3 [Danio rerio]	NA	dre:100333211/2e-42/zfhx3, im:7148790; zinc finger homeobox 3; K09378 AT-binding transcription factor 1
Unigene12614_All	2740	1.02333	0.01	-6.67713	0.852548	Down	gi|47550867|ref|NP_999951.1|/0/acid-sensing ion channel 4 [Danio rerio] &gt;gi|82206436|sp|Q708S3.1|ASI4B_DANRE RecName: Full=Acid-sensing ion channel 4; Short=ASIC4; AltName: Full=Acid-sensing ion channel 4.2; AltName: Full=Amiloride-sensitive cation channel 4-B; AltName: Full=ZASIC4.2 [Danio rerio] &gt;gi|42759906|emb|CAE81923.1| acid-sensing ion channel 4.2 [Danio rerio]	biological_process:GO:0006814//sodium ion transport;cellular_component:GO:0005887//integral component of plasma membrane;molecular_function:GO:0015280//ligand-gated sodium channel activity;	dre:407667/0.0/asic4b, ASIC4, accn4b, zASIC4.2, zgc:111839; acid-sensing (proton-gated) ion channel family member 4b; K04831 acid-sensing ion channel 4
Unigene14240_All	800	3.16333	0.166667	-4.24641	0.850421	Down	NA	NA	NA
Unigene40968_All	2024	8.40333	2.19667	-1.93565	0.821786	Down	gi|125838354|ref|XP_001333661.1|/7.90633e-111/PREDICTED: IGF-like family receptor 1 [Danio rerio]	NA	hgl:101720600/3e-12/Igflr1, U2af1l4; IGF-like family receptor 1; K12836 splicing factor U2AF 35 kDa subunit
Unigene45603_All	222	0.926667	0.01	-6.53398	0.834107	Down	NA	NA	NA
CL57.Contig1_All	1662	8.33333	0.363333	-4.51953	0.878374	Down	gi|190339238|gb|AAI62475.1|/4.71394e-103/Protein tyrosine kinase 2.2 [Danio rerio]	biological_process:GO:0006468//protein phosphorylation;GO:0007172//signal complex assembly;cellular_component:GO:0005856//cytoskeleton;GO:0005925//focal adhesion;molecular_function:GO:0004713//protein tyrosine kinase activity;GO:0005524//ATP binding;GO:0004871//signal transducer activity;	ola:101161372/5e-103/focal adhesion kinase 1-like; K05725 focal adhesion kinase 1 [EC:2.7.10.2]
CL9168.Contig12_All	2996	6.16	1	-2.62293	0.839867	Down	gi|571330766|ref|NP_001275745.1|/0/protein unc-93 homolog B1 [Danio rerio] &gt;gi|568319711|gb|AHD25898.1| unc-93-like protein B1 [Danio rerio]	NA	pps:100971085/6e-12/olfactory receptor 7E24-like; K04257 olfactory receptor
CL9348.Contig2_All	421	0.01	1.16333	6.86212	0.875336	Up	NA	NA	NA
Unigene27143_All	2310	2.21667	0.27	-3.03736	0.808877	Down	gi|642108044|emb|CDQ72706.1|/1.77386e-170/unnamed protein product [Oncorhynchus mykiss]	biological_process:GO:0006468//protein phosphorylation;molecular_function:GO:0005524//ATP binding;GO:0004672//protein kinase activity;	mze:101483735/6e-134/mlkl; mixed lineage kinase domain-like; K08849 mixed lineage kinase domain-like [EC:2.7.11.1]
CL16660.Contig26_All	4628	5.62667	1.13667	-2.30747	0.82936	Down	gi|113677951|ref|NP_001038260.1|/0/stromal membrane-associated protein 2 [Danio rerio] &gt;gi|213624748|gb|AAI71527.1| Si:dkeyp-89d7.2 [Danio rerio] &gt;gi|213627538|gb|AAI71531.1| Si:dkeyp-89d7.2 [Danio rerio]	biological_process:GO:0032312//regulation of ARF GTPase activity;molecular_function:GO:0008060//ARF GTPase activator activity;GO:0008270//zinc ion binding;	dre:556132/0.0/smap2, si:dkeyp-89d7.2; small ArfGAP2; K12486 stromal membrane-associated protein
Unigene17456_All	1835	0.616667	3.89	2.65721	0.828929	Up	gi|41053937|ref|NP_956247.1|/1.15088e-121/lipid phosphate phosphohydrolase 2 [Danio rerio] &gt;gi|32451831|gb|AAH54702.1| Zgc:66434 [Danio rerio]	biological_process:GO:0008152//metabolic process;cellular_component:GO:0016020//membrane;molecular_function:GO:0016787//hydrolase activity;	dre:335485/2e-122/ppap2cb, fj16e10, ppap2c, wu:fj16e10, zgc:66434; phosphatidic acid phosphatase type 2Cb (EC:3.1.3.4); K01080 phosphatidate phosphatase [EC:3.1.3.4]
Unigene46672_All	238	0.986667	0.01	-6.62449	0.846289	Down	gi|597754480|ref|XP_007239048.1|/4.79284e-36/PREDICTED: liprin-alpha-3-like, partial [Astyanax mexicanus]	NA	NA
Unigene47369_All	225	0.82	0.01	-6.35755	0.809106	Down	NA	NA	NA
Unigene39704_All	244	2.97	0.01	-8.21432	0.967403	Down	NA	NA	NA
Unigene62205_All	638	3.35333	0.726667	-2.20623	0.809937	Down	NA	NA	NA
CL3826.Contig3_All	1821	1.9	7.92667	2.06071	0.827992	Up	gi|528500292|ref|XP_001343678.3|/2.58808e-174/PREDICTED: lymphocyte cytosolic protein 2 isoform X2 [Danio rerio]	NA	dre:100004351/4e-175/lcp2b, lcp2, si:ch211-232m8.2; lymphocyte cytosolic protein 2b; K07361 lymphocyte cytosolic protein 2
CL2002.Contig7_All	2569	8.85	2.49667	-1.82567	0.817855	Down	NA	NA	NA
Unigene19622_All	990	1.66333	0.0566667	-4.87543	0.830204	Down	gi|13540817|gb|AAK27732.1|/5.77233e-43/fish sorting nexin from oocyte [Carassius gibelio]	NA	dre:561624/1e-31/snx22, im:6905586, zgc:153718; sorting nexin 22; K17941 sorting nexin-22/24
Unigene39159_All	243	0.01	1.02	6.67243	0.852548	Up	NA	NA	NA
Unigene18414_All	308	3.51	0.65	-2.43296	0.819576	Down	NA	NA	NA
Unigene67125_All	1952	5.84667	0.693333	-3.07599	0.846278	Down	gi|688566875|ref|XP_009302054.1|/9.08189e-48/PREDICTED: pleckstrin homology domain-containing family A member 2 isoform X2 [Danio rerio]	NA	dre:100331906/4e-12/si:ch73-40a17.1; K16340 PH domain and leucine-rich repeat-containing protein phosphatase [EC:3.1.3.16]
Unigene564_All	1251	5.19667	0.75	-2.79262	0.838905	Down	gi|83025058|ref|NP_001032648.1|/2.06008e-110/Y+L amino acid transporter 1 [Danio rerio] &gt;gi|82414832|gb|AAI10116.1| Solute carrier family 7 (cationic amino acid transporter, y+ system), member 7 [Danio rerio]	biological_process:GO:0003333//amino acid transmembrane transport;cellular_component:GO:0016021//integral component of membrane;molecular_function:GO:0015171//amino acid transmembrane transporter activity;	dre:641560/3e-111/slc7a7, zgc:123300; solute carrier family 7 (amino acid transporter light chain, y+L system), member 7; K13867 solute carrier family 7 (L-type amino acid transporter), member 7
CL15302.Contig2_All	2224	11.5067	2.08333	-2.4655	0.843936	Down	gi|170015997|ref|NP_001116182.1|/0/interferon regulatory factor 4 [Danio rerio]	NA	dre:100002070/0.0/irf4a, si:ch73-170d1.2; interferon regulatory factor 4a; K09445 interferon regulatory factor 4
CL3986.Contig2_All	705	15.36	3.46333	-2.14895	0.837211	Down	gi|45387819|ref|NP_991269.1|/3.35833e-82/zinc finger and BTB domain-containing protein 45 [Danio rerio] &gt;gi|41944553|gb|AAH65986.1| Zgc:76872 [Danio rerio]	cellular_component:GO:0005634//nucleus;molecular_function:GO:0008270//zinc ion binding;GO:0003676//nucleic acid binding;	dre:403007/6e-83/zgc:76872; K10516 zinc finger and BTB domain-containing protein 45
Unigene33642_All	462	0.933333	0.01	-6.54432	0.8347	Down	gi|642040637|emb|CDQ93564.1|/1.57544e-39/unnamed protein product [Oncorhynchus mykiss]	NA	dre:559027/3e-40/cdk13, cdc2l5, wu:fe16d10, wu:fi49c05; cyclin-dependent kinase 13; K08819 cyclin-dependent kinase 12/13 [EC:2.7.11.22 2.7.11.23]
CL13412.Contig2_All	305	0.91	0.01	-6.50779	0.830501	Down	NA	NA	NA
CL2447.Contig2_All	4227	1.78	0.153333	-3.53713	0.800559	Down	gi|82658208|ref|NP_001032478.1|/0/potassium channel subfamily K member 5 [Danio rerio] &gt;gi|79160141|gb|AAI08009.1| Zgc:123271 [Danio rerio]	biological_process:GO:0071805//potassium ion transmembrane transport;cellular_component:GO:0016021//integral component of membrane;molecular_function:GO:0005267//potassium channel activity;	dre:570159/0.0/kcnk5a, zgc:123271; potassium channel, subfamily K, member 5a; K04916 potassium channel subfamily K member 5
CL6556.Contig5_All	1529	7.40667	2.44333	-1.59997	0.801873	Down	gi|82201575|sp|Q6IV56.2|RN141_DANRE/3.55514e-118/RecName: Full=RING finger protein 141 [Danio rerio] &gt;gi|58042499|gb|AAT45393.2| RNF141 protein [Danio rerio]	molecular_function:GO:0008270//zinc ion binding;	xtr:100145805/1e-07/neurl3; neuralized E3 ubiquitin protein ligase 3; K15689 E3 ubiquitin-protein ligase NEURL3 [EC:2.3.2.27]
Unigene14106_All	1335	10.74	2.79	-1.94466	0.824702	Down	gi|55925347|ref|NP_001007430.1|/1.17429e-82/uncharacterized protein LOC368816 precursor [Danio rerio] &gt;gi|55250254|gb|AAH85418.1| Si:busm1-194e12.8 [Danio rerio] &gt;gi|182891066|gb|AAI65072.1| Si:busm1-194e12.8 protein [Danio rerio]	biological_process:GO:0019882//antigen processing and presentation;cellular_component:GO:0044425//membrane part;	dre:368816/2e-83/MHCII, si:busm1-160c18.10, si:dz160c18.10, si:dz194e12.8, zgc:101701; si:busm1-194e12.8; K06454 CD4 antigen; K06565 lymphocyte-activation gene 3 protein; K06752 major histocompatibility complex, class II
CL5353.Contig1_All	1491	3.00667	0.43	-2.80576	0.822076	Down	gi|130499570|ref|NP_001076276.1|/9.72948e-89/uncharacterized protein LOC556934 [Danio rerio] &gt;gi|126631672|gb|AAI34199.1| Zgc:163023 protein [Danio rerio]	cellular_component:GO:0016021//integral component of membrane;	tru:101064361/2e-74/tetraspanin-9-like; K17294 tetraspanin-4
CL2260.Contig1_All	2251	0.2	2.17333	3.44184	0.813372	Up	gi|688578896|ref|XP_009304694.1|/1.33909e-122/PREDICTED: microtubule-associated protein tau [Danio rerio]	NA	dre:100000342/2e-123/mapta; microtubule-associated protein tau a; K04380 microtubule-associated protein tau
Unigene44048_All	367	0.986667	0.01	-6.62449	0.846289	Down	gi|641953412|emb|CDR06064.1|/8.00112e-15/unnamed protein product [Oncorhynchus mykiss]	NA	lcm:102347219/4e-06/retinoblastoma-associated protein-like; K06618 retinoblastoma-associated protein
Unigene24925_All	950	2.75333	0.203333	-3.75926	0.83324	Down	NA	NA	NA
Unigene33814_All	80317	0.01	400.617	15.2899	0.99995	Up	gi|632934486|ref|XP_007884952.1|/1.04487e-55/PREDICTED: thymidylate kinase isoform X3 [Callorhinchus milii]	NA	acs:100553633/9e-55/dtymk; deoxythymidylate kinase (thymidylate kinase); K00943 dTMP kinase [EC:2.7.4.9]
Unigene52738_All	267	0.01	0.85	6.40939	0.816716	Up	NA	NA	NA
CL13054.Contig8_All	1767	3.27	19.5433	2.57931	0.850211	Up	gi|528508785|ref|XP_005159369.1|/1.41243e-161/PREDICTED: cathepsin Sa isoform X1 [Danio rerio]	biological_process:GO:0006508//proteolysis;molecular_function:GO:0008234//cysteine-type peptidase activity;	dre:393398/6e-123/ctssa, zgc:66267; cathepsin Sa; K01368 cathepsin S [EC:3.4.22.27]
CL15893.Contig1_All	8426	119.78	4.39667	-4.76783	0.893854	Down	gi|688591706|ref|XP_694292.6|/0/PREDICTED: thyroglobulin [Danio rerio]	NA	dre:567631/0.0/tg, cb717; thyroglobulin; K10809 thyroglobulin
CL2060.Contig1_All	1419	2.16333	0.286667	-2.91581	0.804487	Down	gi|62955699|ref|NP_001017863.1|/1.42676e-41/protein phosphatase 1, regulatory (inhibitor) subunit 14Aa [Danio rerio] &gt;gi|62202402|gb|AAH92987.1| Protein phosphatase 1, regulatory (inhibitor) subunit 14A [Danio rerio]	biological_process:GO:0042325//regulation of phosphorylation;cellular_component:GO:0005737//cytoplasm;	dre:550561/2e-42/ppp1r14aa, CPI-17, im:7147597, ppp1r14a, zgc:110700; protein phosphatase 1, regulatory (inhibitor) subunit 14Aa; K12328 protein phosphatase 1 regulatory subunit 14A
CL2348.Contig6_All	1876	1.92	25.21	3.71482	0.867517	Up	gi|47086947|ref|NP_998475.1|/1.7585e-125/egl nine homolog 3 [Danio rerio] &gt;gi|44890699|gb|AAH66699.1| Egl nine homolog 3 (C. elegans) [Danio rerio]	biological_process:GO:0055114//oxidation-reduction process;molecular_function:GO:0016706//oxidoreductase activity, acting on paired donors, with incorporation or reduction of molecular oxygen, 2-oxoglutarate as one donor, and incorporation of one atom each of oxygen into both donors;GO:0005506//iron ion binding;GO:0031418//L-ascorbic acid binding;	dre:406602/3e-126/egln3, wu:fj78a08, zgc:77019; egl-9 family hypoxia-inducible factor 3 (EC:1.14.11.29); K09592 hypoxia-inducible factor prolyl hydroxylase [EC:1.14.11.29]
Unigene29827_All	4230	4.54333	1.17667	-1.94905	0.809352	Down	gi|189533885|ref|XP_001923593.1|/0/PREDICTED: FYN-binding protein-like isoform X2 [Danio rerio]	NA	dre:796938/0.0/si:ch211-147j13.3; K17698 FYN binding protein
CL4595.Contig6_All	1220	8.07333	2.19333	-1.88004	0.818627	Down	gi|41054948|ref|NP_956761.1|/1.33139e-106/transmembrane protein 110 [Danio rerio] &gt;gi|32766353|gb|AAH55172.1| Transmembrane protein 110 [Danio rerio]	cellular_component:GO:0016021//integral component of membrane;	NA
Unigene89668_All	412	6.41333	1.34333	-2.25526	0.83036	Down	gi|83523762|ref|NP_001007207.2|/6.04617e-55/MHC class II beta precursor [Danio rerio] &gt;gi|78394956|gb|AAI07844.1| Si:busm1-194e12.12 [Danio rerio]	NA	dre:368615/8e-56/MHCII, si:busm1-48c11.4, si:dz194e12.12, si:dz48c11.4, zgc:123061; si:busm1-194e12.12; K06454 CD4 antigen; K06565 lymphocyte-activation gene 3 protein; K06752 major histocompatibility complex, class II
CL16352.Contig1_All	837	4.88667	0.413333	-3.56347	0.848955	Down	gi|41054677|ref|NP_955846.1|/4.62487e-53/H1 histone family, member 0 [Danio rerio] &gt;gi|33991806|gb|AAH56596.1| Zgc:65861 [Danio rerio] &gt;gi|42542734|gb|AAH66449.1| Zgc:65861 [Danio rerio]	biological_process:GO:0006334//nucleosome assembly;cellular_component:GO:0005634//nucleus;GO:0000786//nucleosome;molecular_function:GO:0003677//DNA binding;	dre:321618/8e-54/h1f0, fb23b02, wu:fb23b02, zgc:65861; H1 histone family, member 0; K11275 histone H1/5
CL12657.Contig4_All	3641	31.95	6.82333	-2.22727	0.842263	Down	gi|195546816|ref|NP_001124263.1|/0/phospholipase B domain containing 1 precursor [Danio rerio] &gt;gi|190338382|gb|AAI63389.1| Zgc:194816 protein [Danio rerio]	NA	NA
CL6203.Contig7_All	2107	16.1467	429.883	4.73464	0.892356	Up	gi|56693357|ref|NP_001008642.1|/0/bifunctional epoxide hydrolase 2 [Danio rerio] &gt;gi|56269293|gb|AAH86714.1| Epoxide hydrolase 2, cytoplasmic [Danio rerio] &gt;gi|182890020|gb|AAI65172.1| Ephx2 protein [Danio rerio]	biological_process:GO:0002244//hematopoietic progenitor cell differentiation;GO:0060841//venous blood vessel development;molecular_function:GO:0004301//epoxide hydrolase activity;	dre:494099/0.0/ephx2, sb:cb523, zgc:101645; epoxide hydrolase 2, cytoplasmic (EC:3.3.2.9); K08726 soluble epoxide hydrolase / lipid-phosphate phosphatase [EC:3.3.2.10 3.1.3.76]
CL16285.Contig4_All	713	9.58	1.34333	-2.83421	0.84961	Down	gi|326669500|ref|XP_003199028.1|/2.41666e-19/PREDICTED: C-C motif chemokine 3-like [Danio rerio]	NA	chx:102169855/3e-11/CCL14; chemokine (C-C motif) ligand 14; K05514 C-C motif chemokine, other
Unigene31751_All	1060	140.557	28.53	-2.3006	0.845967	Down	gi|27372886|dbj|BAC53768.1|/4.87226e-91/invariant chain like protein 2 [Cyprinus carpio]	biological_process:GO:0006886//intracellular protein transport;GO:0019882//antigen processing and presentation;GO:0006955//immune response;GO:0048839//inner ear development;GO:0048884//neuromast development;cellular_component:GO:0016020//membrane;molecular_function:GO:0042289//MHC class II protein binding;	dre:58113/2e-23/cd74a, Iclp-1, iclp1, wu:fb11f09, wu:fb12a01, wu:fb13d06, wu:fk94e07; CD74 molecule, major histocompatibility complex, class II invariant chain a; K06505 CD74 antigen
Unigene44451_All	989	2.87667	0.213333	-3.75322	0.835189	Down	NA	NA	NA
Unigene29290_All	304	0.92	0.01	-6.52356	0.832561	Down	NA	NA	NA
CL3366.Contig3_All	1192	8.92667	2.34333	-1.92956	0.822107	Down	gi|145279639|ref|NP_001071636.2|/7.43574e-130/sulfotransferase family 2, cytosolic sulfotransferase 3 [Danio rerio] &gt;gi|133778305|gb|AAI15351.1| Sulfotransferase family 2, cytosolic sulfotransferase 3 [Danio rerio]	molecular_function:GO:0008146//sulfotransferase activity;	dre:777792/1e-130/sult2st3; sulfotransferase family 2, cytosolic sulfotransferase 3 (EC:2.8.2.-); K01015 alcohol sulfotransferase [EC:2.8.2.2]
Unigene42908_All	295	1.57	0.01	-7.29462	0.91816	Down	NA	NA	NA
CL16566.Contig1_All	1283	35.5133	1.96	-4.17944	0.876871	Down	gi|161611497|gb|AAI55834.1|/4.62906e-75/Si:dkey-10p5.7 [Danio rerio]	NA	NA
Unigene925_All	2156	0.01	1.16333	6.86212	0.875336	Up	gi|542250335|ref|XP_005461383.1|/1.34611e-31/PREDICTED: uncharacterized protein LOC102076050 isoform X1 [Oreochromis niloticus] &gt;gi|542250337|ref|XP_005461384.1| PREDICTED: uncharacterized protein LOC102076050 isoform X2 [Oreochromis niloticus]	NA	NA
Unigene13331_All	2102	2.56	0.123333	-4.37551	0.842899	Down	gi|528504508|ref|XP_005158369.1|/0/PREDICTED: SH3 domain-containing protein 21 isoform X2 [Danio rerio]	NA	lcm:102364033/2e-67/CD2AP; CD2-associated protein; K13738 CD2-associated protein
CL3436.Contig4_All	2160	0.186667	2.12667	3.51006	0.813805	Up	gi|189521247|ref|XP_697589.3|/6.07784e-133/PREDICTED: uncharacterized protein wu:fd44f11 [Danio rerio]	NA	xma:102221773/8e-88/uncharacterized LOC102221773; K12474 low density lipoprotein receptor adapter protein 1
CL12384.Contig5_All	15150	0.01	15.24	10.5736	0.995928	Up	gi|530608310|ref|XP_005295821.1|/6.85222e-57/PREDICTED: thymidylate kinase isoform X1 [Chrysemys picta bellii]	NA	acs:100553633/2e-55/dtymk; deoxythymidylate kinase (thymidylate kinase); K00943 dTMP kinase [EC:2.7.4.9]
CL16772.Contig2_All	1166	12.9633	2.58333	-2.32713	0.841901	Down	gi|33383126|dbj|BAC81202.1|/1.00372e-55/Immunoglobulin light chain [Cyprinus carpio]	NA	bta:789205/6e-19/IGLL1; immunoglobulin lambda-like polypeptide 1; K06554 immunoglobulin lambda-like polypeptide 1
Unigene40894_All	808	1.74667	0.01	-7.44846	0.92964	Down	NA	NA	NA
Unigene510_All	2247	3.28333	0.676667	-2.27864	0.81111	Down	gi|62955317|ref|NP_001017670.1|/1.67256e-40/membrane-spanning 4-domains, subfamily A, member 17A.11 [Danio rerio] &gt;gi|62203401|gb|AAH93168.1| Membrane-spanning 4-domains, subfamily A, member 17A.11 [Danio rerio]	NA	mdo:100029355/6e-11/MS4A1; membrane-spanning 4-domains, subfamily A, member 1; K06466 membrane-spanning 4-domains, subfamily A, member 1
Unigene47278_All	243	1.26	0.01	-6.97728	0.888451	Down	NA	NA	NA
CL7713.Contig3_All	1470	2.38667	0.156667	-3.92923	0.829364	Down	gi|528518388|ref|XP_005162401.1|/4.10521e-23/PREDICTED: uncharacterized protein C1orf115 homolog [Danio rerio]	NA	NA
Unigene51206_All	221	0.01	1.65667	7.37214	0.924104	Up	NA	NA	NA
CL2488.Contig13_All	1707	5.2	1.4	-1.89308	0.81039	Down	gi|157422955|gb|AAI53435.1|/0/Asah1a protein [Danio rerio]	biological_process:GO:0006629//lipid metabolic process;cellular_component:GO:0005764//lysosome;molecular_function:GO:0016787//hydrolase activity;	dre:450068/0.0/asah1a, asah1, zgc:101637; N-acylsphingosine amidohydrolase (acid ceramidase) 1a (EC:3.5.1.23); K12348 acid ceramidase [EC:3.5.1.23]
Unigene73477_All	690	1.98	6.51667	1.71863	0.807564	Up	NA	NA	NA
CL1112.Contig11_All	2627	6.47333	1.14667	-2.49706	0.837349	Down	gi|189521576|ref|XP_001338671.2|/0/PREDICTED: caldesmon, smooth muscle-like isoform X1 [Danio rerio]	NA	mze:101463587/2e-78/non-muscle caldesmon-like; K12327 caldesmon
CL4648.Contig2_All	2914	2.92333	0.546667	-2.41888	0.811075	Down	gi|528501600|ref|XP_691391.5|/0/PREDICTED: endothelial cell-selective adhesion molecule isoform X2 [Danio rerio]	NA	dre:562934/0.0/esamb; endothelial cell adhesion molecule b; K06787 endothelial cell adhesion molecule
Unigene43613_All	681	1.86667	0.14	-3.73697	0.808637	Down	gi|528516441|ref|XP_003201147.2|/9.52586e-07/PREDICTED: CD276 antigen-like [Danio rerio]	NA	NA
Unigene9037_All	3478	3.09	0.383333	-3.01094	0.826923	Down	gi|206557843|sp|P0C7U5.1|C5AR1_DANRE/2.12573e-141/RecName: Full=C5a anaphylatoxin chemotactic receptor 1; AltName: Full=C5a anaphylatoxin chemotactic receptor; Short=C5a-R; Short=C5aR [Danio rerio]	biological_process:GO:0042789//mRNA transcription from RNA polymerase II promoter;GO:0038178//complement component C5a signaling pathway;GO:0070374//positive regulation of ERK1 and ERK2 cascade;GO:0050679//positive regulation of epithelial cell proliferation;cellular_component:GO:0016323//basolateral plasma membrane;GO:0045177//apical part of cell;molecular_function:GO:0004878//complement compone…	dre:100000959/3e-142/c5ar1, C5a-R, C5aR; C5a anaphylatoxin chemotactic receptor; K04010 C5a anaphylatoxin chemotactic receptor
Unigene46134_All	283	1.39333	0.01	-7.1224	0.902873	Down	NA	NA	NA
Unigene61949_All	6528	30.6167	3.67667	-3.05785	0.858941	Down	gi|9453863|dbj|BAB03284.1|/0/complement C4-1 [Cyprinus carpio]	NA	dre:566261/0.0/c4, wu:fi14a03; complement component 4; K03989 complement component 4
CL7823.Contig2_All	4309	7.45333	0.383333	-4.28121	0.870048	Down	gi|189522121|ref|XP_698186.3|/0/PREDICTED: zinc finger protein 366 isoform X1 [Danio rerio]	NA	myd:102769657/8e-74/ZNF226; zinc finger protein 226; K09228 KRAB domain-containing zinc finger protein
Unigene44654_All	436	1.16333	0.01	-6.86212	0.875336	Down	NA	NA	NA
Unigene36703_All	3364	0.313333	3.19667	3.3508	0.833537	Up	gi|62955445|ref|NP_001017734.1|/0/metalloreductase STEAP4 [Danio rerio] &gt;gi|62204603|gb|AAH93220.1| Zgc:112143 [Danio rerio]	biological_process:GO:0055114//oxidation-reduction process;molecular_function:GO:0000166//nucleotide binding;GO:0016491//oxidoreductase activity;	pbi:103064582/8e-119/STEAP2; STEAP family member 2, metalloreductase; K14738 metalloreductase STEAP2 [EC:1.16.1.-]
CL543.Contig1_All	1462	0.246667	3.56	3.85124	0.845529	Up	gi|51593458|gb|AAH78422.1|/2.42508e-54/Cxcl14 protein [Danio rerio]	NA	dre:58151/6e-49/cxcl14, fb67g04, scyba, wu:fb67g04; chemokine (C-X-C motif) ligand 14; K10033 C-X-C motif chemokine 14
CL9303.Contig3_All	1205	3.90667	16.3467	2.06499	0.834947	Up	gi|295293161|ref|NP_001171215.1|/1.7568e-143/aquaporin-9 [Danio rerio] &gt;gi|170178273|gb|ACB10576.1| aquaporin-9b [Danio rerio]	biological_process:GO:0006810//transport;cellular_component:GO:0016021//integral component of membrane;molecular_function:GO:0015105//arsenite transmembrane transporter activity;GO:0015168//glycerol transmembrane transporter activity;GO:0005372//water transmembrane transporter activity;GO:0015204//urea transmembrane transporter activity;	dre:570191/3e-144/aqp9b, aqp9; aquaporin 9b; K09877 aquaporin-9
Unigene39337_All	1484	4.23	0.996667	-2.08547	0.814977	Down	NA	NA	NA
CL1242.Contig5_All	1790	2.59333	0.116667	-4.47434	0.84717	Down	gi|70887751|ref|NP_001020725.1|/0/cytochrome P450, family 2, subfamily AD, polypeptide 3 [Danio rerio] &gt;gi|134026292|gb|AAI34878.1| Cytochrome P450, family 2, subfamily J, polypeptide 27 [Danio rerio]	biological_process:GO:0055114//oxidation-reduction process;molecular_function:GO:0009055//electron carrier activity;GO:0020037//heme binding;GO:0005506//iron ion binding;GO:0016712//oxidoreductase activity, acting on paired donors, with incorporation or reduction of molecular oxygen, reduced flavin or flavoprotein as one donor, and incorporation of one atom of oxygen;	dre:569245/0.0/cyp2ad3, cyp2j27, si:dkey-183n20.10; cytochrome P450, family 2, subfamily AD, polypeptide 3; K17852 cytochrome P450, family 2, subfamily AA/AD
Unigene40938_All	493	0.976667	0.01	-6.60979	0.844884	Down	NA	NA	NA
Unigene7630_All	268	1.19	0.01	-6.89482	0.879605	Down	NA	NA	NA
Unigene34506_All	1075	0.683333	6.63333	3.27907	0.850749	Up	gi|528494971|ref|XP_005169474.1|/5.79883e-31/PREDICTED: uncharacterized protein LOC100331538 [Danio rerio]	NA	dre:100332798/2e-06/muc2; mucin-2; K10955 intestinal mucin-2
Unigene7294_All	269	0.01	0.823333	6.3634	0.809106	Up	NA	NA	NA
CL1003.Contig2_All	1308	5.72667	0.01	-9.16155	0.986608	Down	gi|13540817|gb|AAK27732.1|/7.53633e-127/fish sorting nexin from oocyte [Carassius gibelio]	NA	dre:561624/1e-103/snx22, im:6905586, zgc:153718; sorting nexin 22; K17941 sorting nexin-22/24
Unigene52244_All	252	0.01	0.95	6.56986	0.838836	Up	NA	NA	NA
CL16001.Contig3_All	4909	6.96	0.743333	-3.22701	0.851213	Down	gi|528481669|ref|XP_005165807.1|/0/PREDICTED: choline transporter-like protein 2 isoform X3 [Danio rerio]	NA	dre:324345/0.0/slc44a2, fc26c03, wu:fc26c03; solute carrier family 44 (choline transporter), member 2; K15377 solute carrier family 44 (choline transporter-like protein), member 2/4/5
CL15949.Contig1_All	1681	24.6867	3.74	-2.72262	0.852981	Down	gi|597801740|ref|XP_007242214.1|/2.8434e-55/PREDICTED: nuclear receptor subfamily 2 group F member 5-like [Astyanax mexicanus]	biological_process:GO:0006355//regulation of transcription, DNA-templated;GO:0007601//visual perception;GO:0032526//response to retinoic acid;GO:0043401//steroid hormone mediated signaling pathway;cellular_component:GO:0005634//nucleus;molecular_function:GO:0003707//steroid hormone receptor activity;GO:0004879//ligand-activated sequence-specific DNA binding RNA polymerase II transcription factor …	dre:30427/8e-56/nr2f5, COUP, couptf, svp46; nuclear receptor subfamily 2, group F, member 5; K08702 nuclear receptor subfamily 2 group F member 5
Unigene50290_All	222	0.01	0.8	6.32193	0.803986	Up	gi|688588169|ref|XP_009290009.1|/1.41409e-08/PREDICTED: uncharacterized protein LOC103908834 [Danio rerio] &gt;gi|688588172|ref|XP_009290010.1| PREDICTED: uncharacterized protein LOC103908834 [Danio rerio]	NA	NA
Unigene41648_All	3682	2.33	0.393333	-2.56651	0.801174	Down	gi|688544192|ref|XP_009297954.1|/1.51241e-44/PREDICTED: C-type lectin domain family 4 member E-like [Danio rerio]	NA	xma:102230767/3e-20/hepatic lectin-like; K10059 C-type lectin domain family 4 member E
Unigene49709_All	264	0.01	0.863333	6.43185	0.8191	Up	NA	NA	NA
Unigene45687_All	209	1.06	0.01	-6.72792	0.859402	Down	NA	NA	NA
CL12385.Contig11_All	5293	6.83	1.66	-2.0407	0.824862	Down	gi|528469449|ref|XP_002660623.3|/0/PREDICTED: complement C3-like [Danio rerio]	NA	dre:321046/0.0/c3a.1, C3, C3-1, c3a, sb:cb26, si:dkey-76b14.4, wu:fi34b03, wu:fj86e11; complement component c3a, duplicate 1 (EC:3.4.21.43); K03990 complement component 3; K06464 integrin beta 2
Unigene15700_All	1664	0.0566667	4.73	6.3832	0.943316	Up	NA	NA	NA
CL11955.Contig62_All	271	1.1	0.01	-6.78136	0.866035	Down	gi|688608679|ref|XP_009294467.1|/1.60952e-28/PREDICTED: ribonuclease inhibitor [Danio rerio]	NA	dre:561595/2e-14/si:ch211-196h16.5; K12800 NACHT, LRR and PYD domains-containing protein 3
Unigene52383_All	206	0.01	1.43333	7.16323	0.906659	Up	NA	NA	NA
CL8756.Contig3_All	418	0.01	6.14333	9.26288	0.987748	Up	gi|71648313|tpe|CAI61347.1|/4.32913e-29/TPA: interleukin-11b [Danio rerio]	NA	mze:101480935/8e-09/interleukin-11-like; K05417 interleukin 11
CL12208.Contig2_All	238	1.34667	0.01	-7.07325	0.898458	Down	gi|319429517|gb|ADV57032.1|/2.46716e-32/zinc finger and BTB domain containing 22 transcript variant 1b, partial [Ctenopharyngodon idella]	NA	dre:64809/2e-28/zbtb22b, BING1, fj98b06, wu:fj98b06, zbtb22, znf297; zinc finger and BTB domain containing 22b; K10502 zinc finger and BTB domain-containing protein 22
CL1154.Contig9_All	2395	2.78	0.01	-8.11894	0.964134	Down	gi|326674287|ref|XP_689132.3|/0/PREDICTED: glycerophosphodiester phosphodiesterase domain-containing protein 5-like isoform X2 [Danio rerio]	NA	fpg:101922487/2e-126/GDPD2; glycerophosphodiester phosphodiesterase domain containing 2; K01124 glycerophosphoinositol inositolphosphodiesterase [EC:3.1.4.43]
Unigene27653_All	596	0.906667	0.01	-6.5025	0.829891	Down	NA	NA	NA
Unigene43453_All	281	0.01	1.27333	6.99247	0.889662	Up	NA	NA	NA
CL4586.Contig16_All	2190	5.20667	1.51333	-1.78263	0.805361	Down	gi|296178412|dbj|BAJ07837.1|/0/perforin 3 [Carassius auratus langsdorfii]	NA	mze:101485479/8e-144/perforin-1-like; K07818 perforin 1
Unigene44514_All	1567	2.92	0.08	-5.18982	0.877284	Down	gi|77403696|dbj|BAE46430.1|/3.67523e-09/reverse transcriptase [Danio rerio]	NA	NA
CL15160.Contig6_All	1578	1.12333	39.14	5.12279	0.904805	Up	gi|130500549|ref|NP_001076390.1|/3.40348e-71/uncharacterized protein LOC797943 [Danio rerio] &gt;gi|126631714|gb|AAI33879.1| Zgc:162126 protein [Danio rerio]	NA	asn:102376825/1e-16/PPP1R15A; protein phosphatase 1, regulatory subunit 15A; K14019 protein phosphatase 1 regulatory subunit 15A
Unigene47830_All	275	1.07333	0.01	-6.74595	0.861081	Down	NA	NA	NA
Unigene86799_All	6394	1.24	0.0133333	-6.53916	0.871985	Down	gi|305410803|ref|NP_001182170.1|/0/potassium voltage-gated channel, Shaw-related subfamily, member 3b [Danio rerio] &gt;gi|304277337|gb|ADM18972.1| voltage-gated potassium channel Kv3.3b [Danio rerio]	biological_process:GO:0034765//regulation of ion transmembrane transport;GO:0071805//potassium ion transmembrane transport;GO:0051260//protein homooligomerization;cellular_component:GO:0008076//voltage-gated potassium channel complex;molecular_function:GO:0005251//delayed rectifier potassium channel activity;	dre:564371/0.0/kcnc3b; potassium voltage-gated channel, Shaw-related subfamily, member 3b; K04887 potassium voltage-gated channel Shaw-related subfamily C member 1
Unigene47301_All	219	1.16	0.01	-6.85798	0.875336	Down	NA	NA	NA
CL16290.Contig11_All	1483	2.54667	0.45	-2.50061	0.805117	Down	gi|4586856|dbj|BAA76506.1|/6.88041e-18/immunoglobulin light chain [Cyprinus carpio]	NA	NA
CL2317.Contig2_All	423	0.913333	0.01	-6.51307	0.830501	Down	gi|148277669|ref|NP_001091729.1|/8.51526e-26/uncharacterized protein LOC100002239 precursor [Danio rerio] &gt;gi|134054492|emb|CAM73240.1| si:rp71-81e14.2 [Danio rerio]	NA	NA
CL7423.Contig2_All	1204	12.1567	46.53	1.93641	0.831764	Up	gi|89886333|ref|NP_001034922.1|/7.18231e-121/uncharacterized protein LOC664693 [Danio rerio] &gt;gi|89130764|gb|AAI14297.1| Zgc:136870 [Danio rerio]	molecular_function:GO:0005525//GTP binding;	NA
CL8245.Contig5_All	962	9.91	2.64	-1.90835	0.822459	Down	gi|408690802|gb|AFU81782.1|/2.52489e-80/ankyrin repeat domain 10-like protein [Ctenopharyngodon idella]	NA	NA
CL14244.Contig2_All	2719	8.34667	1.24667	-2.74312	0.845927	Down	gi|66472750|ref|NP_001018348.1|/0/dihydropyrimidinase-related protein 3 [Danio rerio] &gt;gi|82175661|sp|Q52PJ5.1|DPYL3_DANRE RecName: Full=Dihydropyrimidinase-related protein 3; Short=DRP-3; AltName: Full=Collapsin response mediator protein 4; Short=CRMP-4 [Danio rerio] &gt;gi|62548375|gb|AAX86825.1| collapsin response mediator protein 4 [Danio rerio] &gt;gi|190336805|gb|AAI62579.1| Dpysl3 prote…	biological_process:GO:0048936//peripheral nervous system neuron axonogenesis;GO:0006208//pyrimidine nucleobase catabolic process;cellular_component:GO:0030426//growth cone;GO:0005737//cytoplasm;molecular_function:GO:0016812//hydrolase activity, acting on carbon-nitrogen (but not peptide) bonds, in cyclic amides;	amj:102571934/0.0/DPYSL2; dihydropyrimidinase-like 2; K07528 dihydropyrimidinase-like 2
CL2923.Contig10_All	2533	2.8	0.54	-2.3744	0.807417	Down	gi|688600743|ref|XP_009292696.1|/1.95572e-101/PREDICTED: triple functional domain protein isoform X7 [Danio rerio]	NA	dre:557667/3e-102/trioa, si:dkey-158b13.2, trio; trio Rho guanine nucleotide exchange factor a (EC:2.7.11.1); K08810 triple functional domain protein [EC:2.7.11.1]
Unigene3645_All	2127	4.98	0.49	-3.34529	0.84713	Down	gi|326678034|ref|XP_003200968.1|/0/PREDICTED: differentially expressed in FDCP 6 homolog isoform X1 [Danio rerio]	biological_process:GO:0060027//convergent extension involved in gastrulation;GO:0042074//cell migration involved in gastrulation;molecular_function:GO:0005543//phospholipid binding;	mgp:100544596/1e-20/PRIM1; primase, DNA, polypeptide 1 (49kDa); K02684 DNA primase small subunit [EC:2.7.7.-]
Unigene24418_All	379	2.66333	0.456667	-2.54402	0.80875	Down	NA	NA	NA
CL11564.Contig2_All	1719	12.09	3.98333	-1.60177	0.808303	Down	gi|292615904|ref|XP_002662849.1|/2.99264e-92/PREDICTED: macrosialin [Danio rerio]	NA	dre:100000085/5e-93/fb66f03; wu:fb66f03; K06501 CD68 antigen
CL13791.Contig3_All	1966	1.27333	6.57	2.36728	0.835113	Up	gi|348041202|ref|NP_001154874.2|/8.12722e-113/insulin-like growth factor-binding protein 6 precursor [Danio rerio]	NA	cmk:103190034/3e-25/insulin-like growth factor-binding protein 3; K10138 insulin-like growth factor-binding protein 3
Unigene3566_All	630	0.843333	0.01	-6.39803	0.814243	Down	gi|229577024|ref|NP_001153314.1|/9.52735e-93/collagen type XXVIII alpha 1 a precursor [Danio rerio] &gt;gi|228007387|emb|CAQ51228.1| collagen type XXVIII alpha 1 a [Danio rerio]	NA	tru:101079860/2e-09/col6a1; collagen, type VI, alpha 1; K05719 integrin beta 1; K06238 collagen, type VI, alpha
CL9665.Contig2_All	1496	3.24333	0.376667	-3.10612	0.829993	Down	gi|528499434|ref|XP_001920648.3|/6.00545e-46/PREDICTED: SH2 domain-containing protein 1A [Danio rerio]	NA	dre:100148259/9e-47/sh2d1ab, si:ch73-119d10.1; SH2 domain containing 1A duplicate b; K07990 SH2 domain protein 1A
CL13649.Contig1_All	1449	6.22	0.69	-3.17225	0.849143	Down	gi|347300190|ref|NP_001001946.3|/0/alcohol dehydrogenase 8a [Danio rerio] &gt;gi|41223380|gb|AAH65464.1| Alcohol dehydrogenase 8a [Danio rerio]	biological_process:GO:0006067//ethanol metabolic process;GO:0042221//response to chemical;GO:0055114//oxidation-reduction process;molecular_function:GO:0004022//alcohol dehydrogenase (NAD) activity;GO:0000166//nucleotide binding;GO:0008270//zinc ion binding;	mze:101487772/4e-172/alcohol dehydrogenase 1; K00121 S-(hydroxymethyl)glutathione dehydrogenase / alcohol dehydrogenase [EC:1.1.1.284 1.1.1.1]
Unigene51638_All	219	0.01	0.85	6.40939	0.816716	Up	NA	NA	NA
CL369.Contig2_All	1058	18.94	1.3	-3.86485	0.868307	Down	gi|297718575|gb|ADI50192.1|/7.41245e-124/granzyme A/K [Cyprinus carpio] &gt;gi|297718577|gb|ADI50193.1| granzyme A/K [Cyprinus carpio]	NA	dre:794999/3e-98/gzmk, si:ch211-71c16.6; granzyme K; K08663 granzyme K [EC:3.4.21.-]
Unigene62999_All	364	0.846667	0.01	-6.40372	0.816014	Down	NA	NA	NA
Unigene12321_All	3131	5.98667	1.17667	-2.34705	0.832878	Down	gi|688599692|ref|XP_009292461.1|/0/PREDICTED: KAT8 regulatory NSL complex subunit 1-like isoform X1 [Danio rerio]	NA	cmy:102932215/2e-44/KAT8 regulatory NSL complex subunit 1-like; K18400 KAT8 regulatory NSL complex subunit 1
Unigene51791_All	404	6.88667	1.79	-1.94385	0.818767	Down	NA	NA	NA
CL5449.Contig4_All	1751	7.48333	0.133333	-5.81057	0.926773	Down	gi|688605812|ref|XP_009293750.1|/1.28971e-90/PREDICTED: hepatitis A virus cellular receptor 1 homolog isoform X3 [Danio rerio]	NA	ola:101163667/7e-25/Down syndrome cell adhesion molecule-like; K06767 Down syndrome cell adhesion molecule
CL3554.Contig7_All	1508	7.70333	1.66667	-2.20852	0.831985	Down	gi|82658194|ref|NP_001032452.1|/0/ets variant 2 [Danio rerio] &gt;gi|68271032|gb|AAY89037.1| Ets1-related protein [Danio rerio] &gt;gi|115529129|gb|AAI24744.1| Ets variant gene 2 [Danio rerio] &gt;gi|182889190|gb|AAI64765.1| Etv2 protein [Danio rerio]	biological_process:GO:0001525//angiogenesis;GO:0006355//regulation of transcription, DNA-templated;GO:0030099//myeloid cell differentiation;GO:0060217//hemangioblast cell differentiation;GO:0003007//heart morphogenesis;GO:0035779//angioblast cell differentiation;GO:0001570//vasculogenesis;cellular_component:GO:0005634//nucleus;molecular_function:GO:0043565//sequence-specific DNA binding;GO:000370…	lcm:102352546/2e-46/ETS1; v-ets avian erythroblastosis virus E26 oncogene homolog 1; K02678 c-ets proto-oncogene protein
CL13728.Contig2_All	709	3.43	0.76	-2.17414	0.809745	Down	NA	NA	NA
CL7248.Contig1_All	328	0.01	0.973333	6.60486	0.842882	Up	gi|326674743|ref|XP_683286.4|/1.64798e-44/PREDICTED: calsyntenin-3 [Danio rerio]	NA	NA
Unigene99820_All	200	0.01	0.996667	6.63904	0.848786	Up	NA	NA	NA
Unigene54224_All	241	1.16	0.01	-6.85798	0.875336	Down	NA	NA	NA
CL6332.Contig5_All	656	0.223333	6.81333	4.93109	0.888306	Up	gi|192447377|ref|NP_001122255.1|/5.74002e-59/neural proliferation, differentiation and control, 1a precursor [Danio rerio] &gt;gi|190338952|gb|AAI63322.1| Zgc:194693 [Danio rerio] &gt;gi|190339770|gb|AAI63327.1| Zgc:194693 [Danio rerio]	cellular_component:GO:0016021//integral component of membrane;	pbi:103061913/2e-17/POU5F1; POU class 5 homeobox 1; K09367 POU domain transcription factor, class 5
Unigene78670_All	222	0.01	0.823333	6.3634	0.809106	Up	gi|688593542|ref|XP_009291109.1|/3.97565e-19/PREDICTED: nesprin-1 isoform X4 [Danio rerio]	NA	dre:567576/6e-20/syne1b, syne1; spectrin repeat containing, nuclear envelope 1b; K19326 nesprin-1
Unigene46439_All	256	0.86	0.01	-6.42626	0.8191	Down	gi|528488605|ref|XP_003199181.2|/2.06954e-07/PREDICTED: uncharacterized protein LOC794073 [Danio rerio]	NA	NA
Unigene20239_All	2388	8.57333	0.67	-3.67762	0.859494	Down	gi|528468128|ref|XP_005159933.1|/0/PREDICTED: coronin-2A isoform X2 [Danio rerio]	biological_process:GO:0030036//actin cytoskeleton organization;cellular_component:GO:0015629//actin cytoskeleton;molecular_function:GO:0051015//actin filament binding;	dre:323538/0.0/coro2a, wu:fc02b08, zgc:73379; coronin, actin binding protein, 2A; K13887 coronin-2
CL11996.Contig5_All	2216	9.20667	0.01	-9.84654	0.99257	Down	gi|408690800|gb|AFU81781.1|/2.00146e-163/endonuclease domain containing-like protein [Ctenopharyngodon idella]	NA	dre:100149646/1e-162/si:ch211-165i18.2; K15049 endonuclease domain-containing 1 protein
CL1130.Contig19_All	297	0.01	1.05333	6.71882	0.857799	Up	gi|47086191|ref|NP_998087.1|/1.03529e-18/OTU domain-containing protein 3 [Danio rerio] &gt;gi|45709555|gb|AAH67689.1| OTU domain containing 3 [Danio rerio]	NA	dre:405858/1e-19/otud3, zgc:85911; OTU deubiquitinase 3 (EC:3.4.19.12); K13717 OTU domain-containing protein 3 [EC:3.4.19.12]
CL8336.Contig1_All	1156	1.47	0.0433333	-5.0842	0.826013	Down	gi|50540050|ref|NP_001002494.1|/1.77471e-105/ras-related and estrogen-regulated growth inhibitor-like protein [Danio rerio] &gt;gi|82235917|sp|Q6DGN0.1|RERGL_DANRE RecName: Full=Ras-related and estrogen-regulated growth inhibitor-like protein; AltName: Full=RERG/Ras-like protein [Danio rerio] &gt;gi|49900801|gb|AAH76311.1| Zgc:92849 [Danio rerio]	biological_process:GO:0006184//GTP catabolic process;GO:0007264//small GTPase mediated signal transduction;cellular_component:GO:0016020//membrane;molecular_function:GO:0005525//GTP binding;GO:0003924//GTPase activity;	dre:436767/3e-106/rergla, rergl, zgc:92849; RERG/RAS-like a; K17198 Ras-related and estrogen-regulated growth inhibitor-like protein
CL16608.Contig3_All	6076	5.74	1.09	-2.39672	0.833312	Down	gi|688561403|ref|XP_009300877.1|/0/PREDICTED: arginine-glutamic acid dipeptide repeats protein isoform X2 [Danio rerio]	NA	mdo:100010925/0.0/RERE; arginine-glutamic acid dipeptide (RE) repeats; K05628 arginine-glutamic acid dipeptide repeats protein
CL16373.Contig52_All	3943	0.26	2.39667	3.20445	0.816804	Up	gi|190338068|gb|AAI62667.1|/0/Cask protein [Danio rerio]	NA	pale:102881573/0.0/CASK; calcium/calmodulin-dependent serine protein kinase (MAGUK family); K06103 calcium/calmodulin-dependent serine protein kinase [EC:2.7.11.1]
Unigene44937_All	398	1.22333	0.01	-6.93467	0.883432	Down	gi|84042762|gb|ABC49921.1|/1.95599e-66/glucose-6-phosphatase [Culter ilishaeformis]	NA	dre:563180/2e-65/g6pca.2, im:6895556, im:7148077, si:ch211-215l11.5; glucose-6-phosphatase a, catalytic subunit, tandem duplicate 2 (EC:3.1.3.9); K01084 glucose-6-phosphatase [EC:3.1.3.9]
Unigene1980_All	381	1.57	0.01	-7.29462	0.91816	Down	NA	NA	NA
CL4523.Contig1_All	5628	0.32	3.71333	3.53657	0.841325	Up	gi|528494609|ref|XP_003199551.2|/0/PREDICTED: uncharacterized protein sb:cb207 isoform X1 [Danio rerio]	NA	cfo:105254732/7e-09/spectrin alpha chain; K06115 spectrin beta
Unigene34925_All	2637	7.06	1.96667	-1.84392	0.814889	Down	gi|688566875|ref|XP_009302054.1|/0/PREDICTED: pleckstrin homology domain-containing family A member 2 isoform X2 [Danio rerio]	NA	aqu:100631809/1e-10/dual adapter for phosphotyrosine and 3-phosphotyrosine and 3-phosphoinositide-like; K12229 dual adapter for phosphotyrosine and 3-phosphotyrosine and 3-phosphoinositide
Unigene51792_All	261	0.01	0.886667	6.47032	0.825521	Up	NA	NA	NA
CL862.Contig3_All	2776	1.14333	9.57	3.06527	0.852845	Up	gi|528496421|ref|XP_005169526.1|/0/PREDICTED: monocarboxylate transporter 4 isoform X1 [Danio rerio]	biological_process:GO:0055085//transmembrane transport;GO:0015711//organic anion transport;cellular_component:GO:0016021//integral component of membrane;molecular_function:GO:0015355//secondary active monocarboxylate transmembrane transporter activity;	dre:327276/0.0/slc16a3, MCT4b, wu:fd20b02, wu:fi38f12, zgc:55905; solute carrier family 16 (monocarboxylate transporter), member 3; K08180 MFS transporter, MCP family, solute carrier family 16 (monocarboxylic acid transporters), member 3
Unigene87356_All	436	3.09	0.613333	-2.33286	0.811211	Down	gi|159155650|gb|AAI54614.1|/3.69828e-57/Ighm protein [Danio rerio]	NA	ssc:396781/2e-21/IgG heavy chain; K06856 immunoglobulin heavy chain
Unigene11187_All	476	16.0567	4.86	-1.72414	0.818387	Down	gi|688618077|ref|XP_009296506.1|/4.24355e-37/PREDICTED: signal-regulatory protein beta-1-like isoform X3 [Danio rerio]	NA	mcc:100430606/2e-13/immunoglobulin lambda-like polypeptide 1-like; K06554 immunoglobulin lambda-like polypeptide 1
CL14687.Contig2_All	224	0.01	1.21	6.91886	0.882196	Up	NA	NA	NA
Unigene37494_All	1821	4.63667	0.926667	-2.32297	0.826064	Down	gi|528474515|ref|XP_005164141.1|/0/PREDICTED: deleted in malignant brain tumors 1 protein-like isoform X3 [Danio rerio]	NA	myb:102258182/2e-123/deleted in malignant brain tumors 1 protein-like; K13912 deleted in malignant brain tumors 1 protein
CL14518.Contig3_All	1316	1.39	27.96	4.33021	0.879898	Up	gi|189514433|ref|XP_001345957.2|/8.73119e-115/PREDICTED: interferon-induced protein 44 [Danio rerio]	NA	xma:102225574/5e-39/uncharacterized LOC102225574; K07374 tubulin alpha
Unigene47379_All	235	1.01	0.01	-6.65821	0.850643	Down	NA	NA	NA
Unigene8890_All	4402	2.80333	0.213333	-3.71596	0.833916	Down	gi|688558715|ref|XP_009300427.1|/0/PREDICTED: ras and Rab interactor 2 [Danio rerio]	NA	xtr:100495483/2e-66/rin1; Ras and Rab interactor 1; K17638 Ras and Rab interactor 1
CL15140.Contig53_All	404	2.74667	0.493333	-2.47705	0.808862	Down	NA	NA	NA
Unigene51800_All	238	0.01	1.06667	6.73697	0.861081	Up	NA	NA	NA
CL11888.Contig1_All	2234	3.25667	0.33	-3.30286	0.832827	Down	gi|326674978|ref|XP_003200244.1|/7.68277e-163/PREDICTED: DOMON domain-containing protein FRRS1L [Danio rerio]	NA	NA
Unigene105474_All	229	0.79	0.01	-6.30378	0.801399	Down	NA	NA	NA
Unigene39648_All	1059	13.3567	0.06	-7.79838	0.990051	Down	gi|688594337|ref|XP_009291308.1|/1.95517e-116/PREDICTED: deleted in malignant brain tumors 1 protein-like isoform X2 [Danio rerio]	NA	ola:101167317/2e-81/deleted in malignant brain tumors 1 protein-like; K13912 deleted in malignant brain tumors 1 protein
CL5644.Contig1_All	2305	40.91	5.83	-2.81089	0.856353	Down	gi|40549335|gb|AAR87723.1|/0/cytochrome P4501C1 [Cyprinus carpio]	biological_process:GO:0055114//oxidation-reduction process;molecular_function:GO:0009055//electron carrier activity;GO:0016705//oxidoreductase activity, acting on paired donors, with incorporation or reduction of molecular oxygen;GO:0020037//heme binding;GO:0005506//iron ion binding;GO:0004497//monooxygenase activity;	dre:553637/0.0/cyp1c1, zgc:110607; cytochrome P450, family 1, subfamily C, polypeptide 1; K17812 cytochrome P450, family 1, subfamily C
Unigene48750_All	222	0.926667	0.01	-6.53398	0.834107	Down	NA	NA	NA
CL7688.Contig4_All	5229	2.39333	8.28667	1.79177	0.815067	Up	gi|528509875|ref|XP_005170126.1|/0/PREDICTED: myosin-Ig isoform X1 [Danio rerio]	NA	dre:571487/0.0/si:dkeyp-92c9.3; K10356 myosin I
Unigene52065_All	205	0.01	1.46667	7.1964	0.910263	Up	gi|724827481|ref|XP_010362335.1|/2.88808e-09/PREDICTED: ankyrin repeat domain-containing protein 11 isoform X2 [Rhinopithecus roxellana]	NA	NA
Unigene103652_All	228	0.796667	0.01	-6.3159	0.803986	Down	NA	NA	NA
Unigene5764_All	2275	4.66	1.08	-2.1093	0.818598	Down	gi|528489208|ref|XP_003199223.2|/1.06271e-159/PREDICTED: cytohesin-interacting protein-like [Danio rerio]	NA	ccw:104683590/2e-17/nuclear receptor subfamily 4 group A member 1-like; K04465 nuclear receptor subfamily 4 group A member 1
CL162.Contig5_All	1802	2.23	11.8467	2.40937	0.843135	Up	gi|258406686|gb|ACV72066.1|/7.9787e-152/insulin-like growth factor binding protein-1 [Cyprinus carpio]	biological_process:GO:0001558//regulation of cell growth;GO:0001666//response to hypoxia;GO:0008285//negative regulation of cell proliferation;cellular_component:GO:0005576//extracellular region;GO:0005737//cytoplasm;molecular_function:GO:0031994//insulin-like growth factor I binding;GO:0031995//insulin-like growth factor II binding;	cjc:100393906/5e-38/IGFBP3; insulin-like growth factor binding protein 3; K10138 insulin-like growth factor-binding protein 3
Unigene42451_All	3507	5.14	0.256667	-4.3238	0.866035	Down	gi|688554079|ref|XP_009299588.1|/0/PREDICTED: oxysterol-binding protein 2 isoform X2 [Danio rerio]	NA	NA
Unigene28531_All	1019	1.28333	0.0466667	-4.78136	0.800787	Down	gi|527816862|gb|AGS16704.1|/8.12879e-48/pvalb6 protein [Cyprinus carpio]	molecular_function:GO:0005509//calcium ion binding;	acs:100564771/2e-10/calmodulin-like; K02183 calmodulin
Unigene52633_All	219	0.01	1.26	6.97728	0.888451	Up	NA	NA	NA
Unigene24446_All	249	0.903333	0.01	-6.49719	0.828372	Down	gi|658897510|ref|XP_008431597.1|/1.14085e-13/PREDICTED: gelsolin-like [Poecilia reticulata]	NA	xma:102217170/2e-14/gelsolin-like; K05768 gelsolin
CL13227.Contig18_All	2310	30.1067	5.04333	-2.57763	0.85171	Down	gi|18858525|ref|NP_571648.1|/8.85482e-45/death-associated protein-like 1 [Danio rerio] &gt;gi|7673628|gb|AAF66958.1|AF231128_1 Dap1b [Danio rerio] &gt;gi|92098229|gb|AAI15169.1| Death associated protein 1b [Danio rerio]	NA	NA
CL8756.Contig1_All	1020	0.01	1.92667	7.58996	0.938726	Up	gi|71648313|tpe|CAI61347.1|/2.53372e-57/TPA: interleukin-11b [Danio rerio]	NA	mze:101480935/3e-15/interleukin-11-like; K05417 interleukin 11
Unigene35896_All	448	0.843333	0.01	-6.39803	0.814243	Down	NA	NA	NA
Unigene46650_All	204	0.896667	0.01	-6.4865	0.828372	Down	NA	NA	NA
CL11013.Contig3_All	1910	0.336667	4.06667	3.59445	0.845923	Up	gi|688571546|ref|XP_009303043.1|/5.56611e-143/PREDICTED: uncharacterized protein LOC101884718 [Danio rerio]	NA	NA
Unigene6133_All	537	3.09	0.643333	-2.26397	0.807788	Down	gi|12957162|dbj|BAB32650.1|/3.96406e-20/complement factor B/C2-A3 [Cyprinus carpio]	biological_process:GO:0050896//response to stimulus;	dre:792472/6e-16/fc04c04, wu:fc04c04; zgc:158446 (EC:3.4.21.47); K01335 component factor B [EC:3.4.21.47]
Unigene24962_All	1544	3.71333	0.33	-3.49218	0.841126	Down	NA	NA	NA
Unigene52756_All	200	0.01	1.02333	6.67713	0.852548	Up	NA	NA	NA
Unigene30905_All	1933	9.78333	103.13	3.39799	0.864472	Up	gi|390098373|gb|AFL47814.1|/0/plasminogen activator inhibitor 1 precursor [Danio rerio]	biological_process:GO:0006955//immune response;cellular_component:GO:0005576//extracellular region;molecular_function:GO:0004867//serine-type endopeptidase inhibitor activity;GO:0008009//chemokine activity;	dre:100136840/0.0/serpine1, PAI, PAI-1, PAI1, PLANH1, si:ch211-138a11.1; serpin peptidase inhibitor, clade E (nexin, plasminogen activator inhibitor type 1), member 1; K03982 plasminogen activator inhibitor-1
CL5392.Contig3_All	1658	8.81	2.50333	-1.81529	0.817367	Down	gi|189525424|ref|XP_001919024.1|/6.0032e-58/PREDICTED: ninjurin-1 [Danio rerio]	NA	NA
Unigene8734_All	3990	9.74333	1.9	-2.35842	0.840122	Down	gi|347920999|ref|NP_991260.2|/0/plexin-D1 precursor [Danio rerio] &gt;gi|49339463|gb|AAT64905.1| plexin D1 [Danio rerio]	biological_process:GO:0007165//signal transduction;GO:0035476//angioblast cell migration;GO:0048048//embryonic eye morphogenesis;GO:0001569//patterning of blood vessels;GO:0002040//sprouting angiogenesis;cellular_component:GO:0005622//intracellular;GO:0016021//integral component of membrane;molecular_function:GO:0004872//receptor activity;	dre:402998/0.0/plxnd1, zgc:77379; plexin D1; K06822 plexin D
Unigene60944_All	2840	9.64333	2.23333	-2.11033	0.832016	Down	gi|139948556|ref|NP_001077322.1|/0/pre-B-cell leukemia homeobox 1 [Danio rerio] &gt;gi|125858079|gb|AAI29474.1| Zgc:158824 protein [Danio rerio]	biological_process:GO:0006355//regulation of transcription, DNA-templated;cellular_component:GO:0005634//nucleus;molecular_function:GO:0043565//sequence-specific DNA binding;GO:0003700//sequence-specific DNA binding transcription factor activity;	dre:570960/0.0/pbx1b, zgc:158824; pre-B-cell leukemia homeobox 1b; K09355 pre-B-cell leukemia transcription factor 1
CL1331.Contig5_All	917	17.64	4.60667	-1.93706	0.82854	Down	gi|113679052|ref|NP_001038870.1|/3.08686e-40/ribonuclease kappa-A [Danio rerio] &gt;gi|123885760|sp|Q0P467.1|RNKA_DANRE RecName: Full=Ribonuclease kappa-A; Short=RNase K-A; Short=RNase kappa-A [Danio rerio] &gt;gi|112418709|gb|AAI22251.1| Ribonuclease, RNase K a [Danio rerio]	biological_process:GO:0009303//rRNA transcription;cellular_component:GO:0016021//integral component of membrane;molecular_function:GO:0004521//endoribonuclease activity;	tsp:Tsp_04481/3e-11/zinc metalloproteinase nas-4; K19323 ataxin-10
Unigene14071_All	1477	66.24	18.7267	-1.82261	0.827517	Down	gi|54261749|ref|NP_955923.1|/2.50358e-137/NF-kappa-B inhibitor alpha [Danio rerio] &gt;gi|29476855|gb|AAH50175.1| Nuclear factor of kappa light polypeptide gene enhancer in B-cells inhibitor, alpha b [Danio rerio] &gt;gi|38382969|gb|AAH62524.1| Nuclear factor of kappa light polypeptide gene enhancer in B-cells inhibitor, alpha b [Danio rerio]	NA	dre:323099/4e-138/nfkbiab, NFKBIA, ikbaB, wu:fb81f08, zgc:56666, zgc:77616; nuclear factor of kappa light polypeptide gene enhancer in B-cells inhibitor, alpha b; K04734 NF-kappa-B inhibitor alpha
Unigene15352_All	333	0.8	0.01	-6.32193	0.803986	Down	NA	NA	NA
Unigene38524_All	365	0.01	1.92667	7.58996	0.938726	Up	NA	NA	NA
CL14274.Contig15_All	2218	1.23667	4.74	1.93843	0.81005	Up	gi|528491851|ref|XP_005155686.1|/0/PREDICTED: 5&apos;-nucleotidase, cytosolic II, like 1 isoform X1 [Danio rerio]	biological_process:GO:0042221//response to chemical;molecular_function:GO:0046872//metal ion binding;	xma:102224615/0.0/cytosolic purine 5'-nucleotidase-like; K01081 5'-nucleotidase [EC:3.1.3.5]
Unigene23842_All	1391	3.57667	16.2933	2.18759	0.838639	Up	NA	NA	NA
Unigene45309_All	230	1.70667	0.01	-7.41504	0.927275	Down	NA	NA	NA
Unigene84762_All	343	0.786667	0.01	-6.29768	0.801399	Down	gi|642030578|emb|CDQ94539.1|/1.09951e-16/unnamed protein product [Oncorhynchus mykiss]	NA	dre:100331906/2e-10/si:ch73-40a17.1; K16340 PH domain and leucine-rich repeat-containing protein phosphatase [EC:3.1.3.16]
Unigene48166_All	227	1.24	0.01	-6.9542	0.886025	Down	NA	NA	NA
Unigene39855_All	2111	5.97	0.57	-3.3887	0.85083	Down	gi|125850030|ref|XP_687640.2|/0/PREDICTED: hyaluronidase-2 isoform X1 [Danio rerio]	NA	dre:559228/0.0/hyal2b, hyal2, si:dkey-42i9.14; hyaluronoglucosaminidase 2b; K01197 hyaluronoglucosaminidase [EC:3.2.1.35]
Unigene13063_All	442	0.01	0.966667	6.59495	0.842354	Up	gi|688560726|ref|XP_009300750.1|/6.0938e-52/PREDICTED: putative tyrosine-protein phosphatase auxilin isoform X4 [Danio rerio]	NA	dre:796345/9e-53/dnajc6; DnaJ (Hsp40) homolog, subfamily C, member 6; K09526 DnaJ homolog subfamily C member 6
Unigene51464_All	220	0.01	0.84	6.39232	0.814243	Up	NA	NA	NA
CL15974.Contig12_All	885	0.826667	0.01	-6.36923	0.811028	Down	gi|573895491|ref|XP_006635493.1|/4.64654e-06/PREDICTED: uncharacterized protein LOC102693305 [Lepisosteus oculatus]	NA	NA
CL8657.Contig2_All	554	0.01	1.22667	6.9386	0.884718	Up	NA	NA	NA
Unigene72206_All	220	0.01	0.813333	6.34577	0.806643	Up	gi|688592441|ref|XP_009290877.1|/5.01757e-22/PREDICTED: chondroitin sulfate proteoglycan 5 isoform X9 [Danio rerio]	NA	dre:558206/7e-23/cspg5a, cspg5; chondroitin sulfate proteoglycan 5a; K08116 chondroitin sulfate proteoglycan 5
Unigene44613_All	461	0.846667	0.01	-6.40372	0.816014	Down	NA	NA	NA
CL2502.Contig3_All	5034	6.71333	1.28333	-2.38713	0.835971	Down	gi|326467047|gb|ADZ75460.1|/0/leptin receptor long isoform [Carassius carassius]	NA	dre:567241/0.0/lepr, obr; leptin receptor; K05062 leptin receptor
CL4177.Contig2_All	1850	72.2933	11.2767	-2.68052	0.854572	Down	gi|46362456|gb|AAH66587.1|/0/Im:6805837 protein [Danio rerio]	NA	dre:402857/0.0/s1pr4, edg6, im:6805837, si:ch211-35n24.1; sphingosine-1-phosphate receptor 4; K04293 sphingosine 1-phosphate receptor 4
CL4585.Contig4_All	2214	12.68	1.17	-3.43797	0.859403	Down	gi|528489015|ref|XP_001342762.2|/2.78809e-165/PREDICTED: lipopolysaccharide-binding protein [Danio rerio]	NA	ecb:100070103/6e-54/LBP; lipopolysaccharide binding protein; K05399 lipopolysaccharide-binding protein
CL16579.Contig3_All	5340	0.3	2.55333	3.08935	0.818083	Up	gi|688562903|ref|XP_009301163.1|/0/PREDICTED: sialoadhesin-like [Danio rerio]	NA	rno:338458/4e-81/Obscn; obscurin, cytoskeletal calmodulin and titin-interacting RhoGEF; K17531 Obscurin-RhoGEF [EC:2.7.11.1]
CL2689.Contig159_All	263	0.01	1.15333	6.84967	0.87382	Up	gi|167523242|ref|XP_001745958.1|/3.6109e-28/hypothetical protein [Monosiga brevicollis MX1] &gt;gi|163775759|gb|EDQ89382.1| predicted protein [Monosiga brevicollis MX1]	cellular_component:GO:0016021//integral component of membrane;	dre:100331906/7e-15/si:ch73-40a17.1; K16340 PH domain and leucine-rich repeat-containing protein phosphatase [EC:3.1.3.16]
Unigene33594_All	10984	0.396667	2.71333	2.77407	0.815309	Up	gi|688577070|ref|XP_009304260.1|/2.68378e-87/PREDICTED: uncharacterized protein LOC103911835 [Danio rerio]	NA	xtr:100493665/9e-46/gpld1; glycosylphosphatidylinositol specific phospholipase D1; K01127 glycosylphosphatidylinositol phospholipase D [EC:3.1.4.50]
Unigene45751_All	211	1.03667	0.01	-6.69581	0.856005	Down	NA	NA	NA
CL12171.Contig4_All	1567	2.91667	0.546667	-2.41559	0.810847	Down	gi|675234203|emb|CDU19986.1|/2.91206e-06/eukaryotic initiation factor 4a, putative [Plasmodium yoelii]	NA	hro:HELRODRAFT_192727/1e-06/hypothetical protein; K09291 nucleoprotein TPR
Unigene76652_All	279	0.863333	0.01	-6.43185	0.8191	Down	gi|170050777|ref|XP_001861464.1|/1.27629e-12/pugilistDominant [Culex quinquefasciatus] &gt;gi|167872266|gb|EDS35649.1| pugilistDominant [Culex quinquefasciatus]	NA	NA
Unigene48317_All	243	0.976667	0.01	-6.60979	0.844884	Down	NA	NA	NA
CL4766.Contig1_All	1572	1.62333	7.51	2.20985	0.831621	Up	gi|47085963|ref|NP_998345.1|/5.16302e-112/uncharacterized protein LOC406459 [Danio rerio] &gt;gi|45501373|gb|AAH67184.1| Zgc:77112 [Danio rerio]	biological_process:GO:0005977//glycogen metabolic process;	dre:406459/8e-113/fj66e08, ppp1r3cl, wu:fj66e08; zgc:77112; K07189 protein phosphatase 1 regulatory subunit 3A/B/C/D/E
CL8363.Contig2_All	2318	2.03	11.85	2.54534	0.845523	Up	gi|189537647|ref|XP_685820.3|/4.18526e-154/PREDICTED: proline-rich protein 5-like [Danio rerio]	NA	NA
CL12083.Contig1_All	259	0.923333	0.01	-6.52878	0.832561	Down	NA	NA	NA
CL8245.Contig1_All	2322	5.15333	0.973333	-2.4045	0.830931	Down	gi|408690802|gb|AFU81782.1|/2.25837e-165/ankyrin repeat domain 10-like protein [Ctenopharyngodon idella]	NA	smm:Smp_079420.2/5e-18/ank repeat-containing; K17593 ankyrin repeat domain-containing protein 42
Unigene48759_All	238	2.18	0.01	-7.76818	0.948616	Down	NA	NA	NA
CL15068.Contig5_All	2255	0.01	2.36	7.88264	0.95425	Up	gi|528494907|ref|XP_002663872.2|/2.80981e-104/PREDICTED: tumor necrosis factor receptor superfamily member 21-like [Danio rerio]	NA	tup:102474329/5e-13/TNFRSF8; tumor necrosis factor receptor superfamily, member 8; K05145 tumor necrosis factor receptor superfamily member 8
CL5757.Contig7_All	3064	11.58	2.54667	-2.18495	0.83593	Down	gi|47085777|ref|NP_998225.1|/0/[3-methyl-2-oxobutanoate dehydrogenase [lipoamide]] kinase, mitochondrial [Danio rerio] &gt;gi|30353802|gb|AAH51774.1| Branched chain alpha-ketoacid dehydrogenase kinase [Danio rerio] &gt;gi|182890892|gb|AAI65694.1| Bckdk protein [Danio rerio]	biological_process:GO:0016310//phosphorylation;molecular_function:GO:0005524//ATP binding;GO:0016301//kinase activity;	dre:282677/0.0/bckdk, cb233, wu:fa04g07, wu:fb80b08, zgc:55984; branched chain ketoacid dehydrogenase kinase (EC:2.7.11.4); K00905 [3-methyl-2-oxobutanoate dehydrogenase (acetyl-transferring)] kinase [EC:2.7.11.4]
Unigene32060_All	878	637.797	30.9033	-4.36726	0.881974	Down	gi|86558938|gb|ABD03952.1|/6.93049e-79/granulin [Carassius auratus]	NA	NA
Unigene44970_All	790	1.23333	0.01	-6.94642	0.884718	Down	gi|25005112|gb|AAN71006.1|AF515276_1/3.11476e-93/plasminogen precursor [Danio rerio]	biological_process:GO:0006508//proteolysis;molecular_function:GO:0004252//serine-type endopeptidase activity;	dre:322691/5e-94/plg, wu:fb70e09; plasminogen (EC:3.4.21.7); K01315 plasminogen [EC:3.4.21.7]; K05719 integrin beta 1; K06464 integrin beta 2; K06493 integrin beta 3
CL15995.Contig14_All	1266	26.15	8.39	-1.64007	0.816457	Down	gi|463046|gb|AAA49207.1|/1.38117e-170/cysteine proteinase [Cyprinus carpio]	biological_process:GO:0006508//proteolysis;molecular_function:GO:0008234//cysteine-type peptidase activity;	dre:554157/5e-169/ctssb.1, fc38f10, fc47h06, im:6797184, ns:zf-a41, wu:fc38f10, wu:fc47h06, wu:fi17f10, zf-a41, zgc:112226, zgc:112369, zgc:123302; cathepsin Sb, tandem duplicate 1 (EC:3.4.22.27); K01368 cathepsin S [EC:3.4.22.27]
Unigene13490_All	902	0.01	1.09	6.76818	0.864302	Up	NA	NA	NA
Unigene35654_All	565	1.94333	0.0933333	-4.38	0.825622	Down	NA	NA	NA
Unigene47772_All	269	1.11667	0.01	-6.80305	0.868906	Down	NA	NA	NA
Unigene63564_All	491	23.2233	4.66	-2.31717	0.844866	Down	gi|688618057|ref|XP_009296501.1|/2.78656e-42/PREDICTED: immunoglobulin lambda-like polypeptide 1 isoform X1 [Danio rerio]	NA	mcc:100430606/7e-17/immunoglobulin lambda-like polypeptide 1-like; K06554 immunoglobulin lambda-like polypeptide 1
CL3875.Contig4_All	256	0.01	0.903333	6.49719	0.828372	Up	gi|57524793|ref|NP_001005776.1|/1.79626e-35/secretagogin [Danio rerio] &gt;gi|82233528|sp|Q5XJX1.1|SEGN_DANRE RecName: Full=Secretagogin [Danio rerio] &gt;gi|52789260|gb|AAH83168.1| Zgc:100843 [Danio rerio]	cellular_component:GO:0005737//cytoplasm;molecular_function:GO:0005509//calcium ion binding;	pbi:103054459/4e-20/calbindin-like; K14757 calbindin D28
Unigene72702_All	245	0.99	0.01	-6.62936	0.846876	Down	NA	NA	NA
CL5264.Contig4_All	516	6.40333	0.963333	-2.73272	0.842017	Down	NA	NA	NA
Unigene39237_All	1017	7.31333	1.10667	-2.72431	0.843962	Down	gi|189530341|ref|XP_001923387.1|/1.23914e-72/PREDICTED: uncharacterized protein LOC100150242 isoform X2 [Danio rerio]	NA	dre:100331906/3e-08/si:ch73-40a17.1; K16340 PH domain and leucine-rich repeat-containing protein phosphatase [EC:3.1.3.16]
Unigene67802_All	289	0.993333	0.01	-6.63421	0.846876	Down	NA	NA	dre:556471/3e-06/sema5ba, sema5b, si:ch211-208i8.1; sema domain, seven thrombospondin repeats (type 1 and type 1-like), transmembrane domain (TM) and short cytoplasmic domain, (semaphorin) 5Ba; K06792 aggrecan 1; K06793 versican core protein; K06794 neurocan core protein; K06795 brevican; K06821 plexin B; K06841 semaphorin 5; K08114 receptor-type tyrosine-protein phosphatase zeta [EC:3.1.3.48]; K…
Unigene50824_All	260	0.01	0.876667	6.45396	0.823209	Up	NA	NA	NA
CL550.Contig2_All	5409	3.81333	0.876667	-2.12095	0.812459	Down	gi|528499019|ref|XP_005173109.1|/0/PREDICTED: zinc finger protein 518B [Danio rerio]	NA	oas:101105277/6e-26/LCP2; lymphocyte cytosolic protein 2 (SH2 domain containing leukocyte protein of 76kDa); K07361 lymphocyte cytosolic protein 2
CL2342.Contig6_All	1382	6.79667	1.01	-2.75047	0.84326	Down	gi|148922825|ref|NP_001092238.1|/5.9737e-154/baculoviral IAP repeat containing 7 [Danio rerio] &gt;gi|148744751|gb|AAI42897.1| Zgc:165605 protein [Danio rerio]	cellular_component:GO:0005622//intracellular;molecular_function:GO:0008270//zinc ion binding;	dre:100073331/9e-155/birc7, zgc:165605; baculoviral IAP repeat containing 7; K16061 baculoviral IAP repeat-containing protein 7/8
Unigene43932_All	1349	1.24333	0.0366667	-5.0836	0.808222	Down	gi|688602760|ref|XP_009293054.1|/3.49411e-48/PREDICTED: putative SCAN domain-containing protein SCAND2P [Danio rerio]	NA	pss:102461265/8e-15/SMYD2; SET and MYND domain containing 2; K11426 SET and MYND domain-containing protein
CL4371.Contig3_All	450	12.9767	2.22667	-2.54296	0.846054	Down	gi|86451951|gb|ABC97370.1|/1.45106e-24/CD3 gamma/delta [Cyprinus carpio]	NA	lcm:102349401/7e-09/T-cell surface glycoprotein CD3 gamma chain-like; K06452 T-cell surface glycoprotein CD3 gamma chain
CL15916.Contig2_All	3002	2.45333	0.226667	-3.4361	0.821239	Down	gi|528514303|ref|XP_005173941.1|/0/PREDICTED: histone-lysine N-methyltransferase, H3 lysine-36 and H4 lysine-20 specific isoform X2 [Danio rerio]	biological_process:GO:0032259//methylation;cellular_component:GO:0005634//nucleus;molecular_function:GO:0008270//zinc ion binding;GO:0018024//histone-lysine N-methyltransferase activity;	ola:101161079/0.0/histone-lysine N-methyltransferase, H3 lysine-36 and H4 lysine-20 specific-like; K15588 histone-lysine N-methyltransferase NSD1 [EC:2.1.1.43]
CL1793.Contig1_All	2228	51.3867	7.00667	-2.87459	0.857324	Down	gi|347446720|ref|NP_571931.2|/0/Krueppel-like factor 2 [Danio rerio] &gt;gi|94732870|emb|CAK04231.1| Kruppel-like factor 2a [Danio rerio]	biological_process:GO:0061444//endocardial cushion cell development;GO:0003171//atrioventricular valve development;cellular_component:GO:0005622//intracellular;molecular_function:GO:0008270//zinc ion binding;GO:0003676//nucleic acid binding;	dre:117508/0.0/klf2a, etID35223.22, fb08e06, wu:fb08e06; Kruppel-like factor 2a; K17845 krueppel-like factor 2
CL7492.Contig2_All	207	0.87	0.01	-6.44294	0.821526	Down	NA	NA	NA
Unigene16422_All	869	1.08	0.01	-6.75489	0.862657	Down	gi|41387148|ref|NP_957097.1|/7.26035e-81/cytochrome c oxidase subunit IV isoform 2 [Danio rerio] &gt;gi|37589766|gb|AAH59669.1| Zgc:73355 [Danio rerio]	molecular_function:GO:0004129//cytochrome-c oxidase activity;	dre:393776/1e-81/cox4i2, zgc:73355; cytochrome c oxidase subunit IV isoform 2; K02263 cytochrome c oxidase subunit 4
CL3870.Contig3_All	2166	4.83333	0.57	-3.08398	0.842333	Down	gi|597760146|ref|XP_007244084.1|/0/PREDICTED: differentially expressed in FDCP 8 homolog [Astyanax mexicanus]	NA	cfo:105254380/6e-40/run domain Beclin-1 interacting and cysteine-rich containing protein; K19330 run domain Beclin-1 interacting and cysteine-rich containing protein
CL1811.Contig1_All	12252	4.59	0.286667	-4.00105	0.85636	Down	gi|657535007|ref|XP_008274301.1|/0/PREDICTED: fibrillin-1 [Stegastes partitus]	NA	mze:101473881/0.0/fbn1; fibrillin 1; K06493 integrin beta 3; K06825 fibrillin 1
Unigene47743_All	219	0.87	0.01	-6.44294	0.821526	Down	gi|20269271|dbj|BAB91007.1|/8.28926e-25/immunoglobulin light chain [Cyprinus carpio]	NA	mcc:100430606/5e-08/immunoglobulin lambda-like polypeptide 1-like; K06554 immunoglobulin lambda-like polypeptide 1
CL16177.Contig19_All	2262	0.0266667	2.51667	6.56033	0.928871	Up	gi|449680579|ref|XP_004209621.1|/3.41617e-17/PREDICTED: uncharacterized protein LOC100204719 [Hydra vulgaris]	NA	NA
CL1941.Contig1_All	2841	6.06	19.3233	1.67295	0.816934	Up	gi|45709902|gb|AAH67624.1|/0/Cth protein [Danio rerio]	molecular_function:GO:0016829//lyase activity;GO:0030170//pyridoxal phosphate binding;	dre:322055/0.0/cth, wu:fb48e03, wu:fb58d08, zgc:66001, zgc:85785; cystathionase (cystathionine gamma-lyase) (EC:4.4.1.1); K01758 cystathionine gamma-lyase [EC:4.4.1.1]
CL11943.Contig3_All	1455	4.16	0.38	-3.45251	0.843124	Down	gi|372292220|gb|AEX91933.1|/2.53434e-150/apolipoprotein E [Carassius auratus]	NA	dre:30314/1e-132/apoeb, apoe, cb82, fa96d02, hm:zeh1311, wu:fa03d06, wu:fa96d02, wu:fa97a11, wu:fc95h12, wu:fj54e06; apolipoprotein Eb; K04524 apolipoprotein E
CL8647.Contig1_All	407	0.01	0.956667	6.57994	0.840878	Up	gi|642040128|emb|CDQ93629.1|/3.09645e-26/unnamed protein product [Oncorhynchus mykiss]	NA	NA
CL2679.Contig2_All	4105	11.4067	0.87	-3.71272	0.863709	Down	gi|528472245|ref|XP_692261.6|/2.47111e-144/PREDICTED: lipid phosphate phosphohydrolase 2-like [Danio rerio]	NA	dre:563806/4e-145/lipid phosphate phosphohydrolase 2-like; K01080 phosphatidate phosphatase [EC:3.1.3.4]
CL4321.Contig8_All	1612	2.45	0.31	-2.98244	0.813397	Down	gi|31339306|dbj|BAC77043.1|/8.9817e-175/c-Fos protein [Carassius auratus]	NA	dre:394198/6e-148/fosab, cb1065, fos, zgc:77885; v-fos FBJ murine osteosarcoma viral oncogene homolog Ab; K04379 proto-oncogene protein c-fos
Unigene33609_All	10005	0.223333	2.61333	3.54862	0.826652	Up	gi|637296089|ref|XP_008107985.1|/1.32145e-133/PREDICTED: uncharacterized protein LOC103278724 [Anolis carolinensis]	NA	lcm:102365809/4e-35/semaphorin-7A-like; K05719 integrin beta 1; K06529 semaphorin 7; K06572 plexin C
CL927.Contig3_All	1230	1.64667	0.103333	-3.99417	0.802084	Down	NA	NA	NA
Unigene21015_All	2321	4.44	0.216667	-4.35701	0.862857	Down	gi|688617992|ref|XP_009296493.1|/1.36475e-170/PREDICTED: transcription factor Maf [Danio rerio]	NA	tru:101063446/8e-169/transcription factor Maf-like; K09035 transcription factor Maf
CL1327.Contig5_All	651	9.46333	1.46	-2.69638	0.846835	Down	gi|528504506|ref|XP_005158368.1|/2.16133e-58/PREDICTED: SH3 domain-containing protein 21 isoform X1 [Danio rerio]	NA	crg:105340479/1e-10/SH3 domain-containing kinase-binding protein 1-like; K12470 SH3 domain-containing kinase-binding protein 1
Unigene88197_All	2384	7.66333	0.58	-3.72385	0.85982	Down	gi|688588990|ref|XP_005173471.2|/1.12029e-159/PREDICTED: myelin-associated glycoprotein-like isoform X1 [Danio rerio]	NA	mze:101477378/5e-70/myelin-associated glycoprotein-like; K06771 myelin associated glycoprotein
CL15958.Contig3_All	1418	934.99	239.733	-1.96352	0.83411	Down	gi|27372884|dbj|BAC53767.1|/6.49065e-111/invariant chain like protein 1 [Cyprinus carpio]	biological_process:GO:0006886//intracellular protein transport;GO:0019882//antigen processing and presentation;GO:0006955//immune response;GO:0048839//inner ear development;GO:0048884//neuromast development;cellular_component:GO:0016020//membrane;molecular_function:GO:0042289//MHC class II protein binding;	dre:58113/6e-91/cd74a, Iclp-1, iclp1, wu:fb11f09, wu:fb12a01, wu:fb13d06, wu:fk94e07; CD74 molecule, major histocompatibility complex, class II invariant chain a; K06505 CD74 antigen
Unigene2141_All	762	194.607	29.48	-2.72275	0.855538	Down	gi|597753487|ref|XP_007238572.1|/3.03498e-42/PREDICTED: cystatin-like [Astyanax mexicanus]	biological_process:GO:0010466//negative regulation of peptidase activity;molecular_function:GO:0004869//cysteine-type endopeptidase inhibitor activity;	dre:791878/1e-42/cst3, fb51d07, wu:fb24g06, wu:fb51d07, wu:fc55f03, zgc:136227; cystatin C (amyloid angiopathy and cerebral hemorrhage); K13899 cystatin-C
Unigene13936_All	1326	44.28	6.93	-2.67573	0.85396	Down	gi|68085441|gb|AAH56512.2|/5.34376e-128/CCAAT/enhancer binding protein (C/EBP), delta [Danio rerio] &gt;gi|68085512|gb|AAH62522.2| CCAAT/enhancer binding protein (C/EBP), delta [Danio rerio]	biological_process:GO:0006355//regulation of transcription, DNA-templated;molecular_function:GO:0043565//sequence-specific DNA binding;GO:0003700//sequence-specific DNA binding transcription factor activity;	dre:140817/2e-128/cebpd, c/ebpd, wu:fa99c04, wu:fb61h03; CCAAT/enhancer binding protein (C/EBP), delta; K10050 CCAAT/enhancer binding protein (C/EBP), delta
CL10539.Contig3_All	3902	1.59	0.0633333	-4.64992	0.818634	Down	gi|57528867|ref|NP_001007763.1|/0/protocadherin 2 alpha c precursor [Danio rerio] &gt;gi|53748800|dbj|BAD52317.1| cadherin-related neuronal receptor constant [Danio rerio] &gt;gi|53748826|dbj|BAD52330.1| cadherin-related neuronal receptor constant [Danio rerio]	biological_process:GO:0007156//homophilic cell adhesion via plasma membrane adhesion molecules;cellular_component:GO:0016021//integral component of membrane;GO:0005886//plasma membrane;molecular_function:GO:0005509//calcium ion binding;	dre:493587/0.0/pcdh2ac, zCNRc, zCNRv7ss-1, zCNRv9s-1; protocadherin 2 alpha c; K05719 integrin beta 1; K16493 protocadherin alpha
CL820.Contig7_All	790	0.463333	3.56	2.94175	0.83075	Up	NA	NA	NA
CL3536.Contig6_All	2511	2.12667	0.246667	-3.10796	0.80665	Down	NA	NA	NA
CL1351.Contig4_All	1947	8.36	0.65	-3.68499	0.859248	Down	gi|166796764|gb|AAI59203.1|/0/Slc3a2 protein [Danio rerio]	biological_process:GO:0005975//carbohydrate metabolic process;GO:0060142//regulation of syncytium formation by plasma membrane fusion;molecular_function:GO:0043169//cation binding;GO:0003824//catalytic activity;	dre:796322/0.0/slc3a2a, fc65h12, slc3a2, wu:fc65h12; solute carrier family 3 (amino acid transporter heavy chain), member 2a; K06519 solute carrier family 3, member 2
Unigene49405_All	483	0.533333	4.23333	2.98868	0.836907	Up	gi|551519506|ref|XP_005811248.1|/6.90793e-64/PREDICTED: histone H2A-like [Xiphophorus maculatus] &gt;gi|583971218|ref|XP_006781034.1| PREDICTED: histone H2A-like [Neolamprologus brichardi] &gt;gi|583971323|ref|XP_006781086.1| PREDICTED: histone H2A-like [Neolamprologus brichardi] &gt;gi|584024528|ref|XP_006806876.1| PREDICTED: histone H2A-like [Neolamprologus brichardi] &gt;gi|617470553|ref|XP_00…	biological_process:GO:0006334//nucleosome assembly;cellular_component:GO:0005634//nucleus;GO:0000786//nucleosome;molecular_function:GO:0003677//DNA binding;GO:0046982//protein heterodimerization activity;	xma:102231801/1e-64/histone H2A-like; K11251 histone H2A
Unigene1739_All	2938	11.2333	0.84	-3.74125	0.863645	Down	gi|688602709|ref|XP_005160817.2|/0/PREDICTED: P-selectin isoform X1 [Danio rerio]	biological_process:GO:0007155//cell adhesion;cellular_component:GO:0016020//membrane;molecular_function:GO:0030246//carbohydrate binding;	dre:796481/0.0/selp, si:ch211-260g14.4; selectin P; K06496 selectin, platele; K06544 selectin P ligand; K06818 podocalyxin-like 2
CL14080.Contig1_All	3603	1.82	8.37667	2.20244	0.832862	Up	gi|42734371|ref|NP_571490.1|/0/ephrin type-A receptor 2 precursor [Danio rerio] &gt;gi|42406360|gb|AAH65990.1| Eph-like receptor tyrosine kinase 6 [Danio rerio]	biological_process:GO:0048013//ephrin receptor signaling pathway;GO:0006468//protein phosphorylation;cellular_component:GO:0005887//integral component of plasma membrane;molecular_function:GO:0005524//ATP binding;GO:0005003//ephrin receptor activity;	dre:30689/0.0/epha2a, epha2, id:ibd5152, rtk6; eph receptor A2 a (EC:2.7.10.1); K05103 Eph receptor A2 [EC:2.7.10.1]; K05462 ephrin-A
Unigene86015_All	946	2.14667	0.01	-7.74595	0.947623	Down	gi|113679170|ref|NP_001038856.1|/2.29794e-78/protein phosphatase 1 regulatory subunit 35 [Danio rerio] &gt;gi|123885751|sp|Q0P427.1|PPR35_DANRE RecName: Full=Protein phosphatase 1 regulatory subunit 35 [Danio rerio] &gt;gi|112418768|gb|AAI22313.1| Zgc:153512 [Danio rerio]	biological_process:GO:0010923//negative regulation of phosphatase activity;molecular_function:GO:0019902//phosphatase binding;	dre:751676/4e-79/ppp1r35, zgc:153512; protein phosphatase 1, regulatory subunit 35; K17574 protein phosphatase 1 regulatory subunit 35
CL11212.Contig3_All	319	0.01	1.01	6.65821	0.850643	Up	gi|196051503|gb|ACG68885.1|/1.24016e-12/interferon gamma [Carassius auratus]	NA	dre:405790/3e-09/ifng1-2, INF-G, ifng; interferon, gamma 1-2; K04687 interferon gamma
CL3099.Contig1_All	741	25.6967	7.34333	-1.80707	0.825025	Down	gi|315271101|gb|ADU02196.1|/5.06006e-95/gamma-interferon-inducible lysosomal thiol reductase [Carassius auratus]	NA	dre:336503/1e-76/ifi30, GILT, wu:fb12b04, zgc:101752; interferon, gamma-inducible protein 30; K08059 interferon, gamma-inducible protein 30
Unigene34190_All	2712	2.07	0.186667	-3.47109	0.811517	Down	gi|528514014|ref|XP_005161436.1|/0/PREDICTED: UDP-GlcNAc:betaGal beta-1,3-N-acetylglucosaminyltransferase 2-like [Danio rerio]	NA	tru:101071706/2e-156/N-acetyllactosaminide beta-1,3-N-acetylglucosaminyltransferase 2-like; K00741 N-acetyllactosaminide beta-1,3-N-acetylglucosaminyltransferase [EC:2.4.1.149]
Unigene96230_All	223	0.01	0.81	6.33985	0.806643	Up	NA	NA	NA
CL1846.Contig14_All	5306	5.60333	0.583333	-3.26389	0.847859	Down	gi|254039691|ref|NP_571713.1|/0/paired box protein Pax-5 [Danio rerio]	NA	dre:60636/0.0/pax5, Pax[Zf-b], noi, pax2.1, pax2a, paxzf-b; paired box 5; K09383 paired box protein 5
CL11658.Contig3_All	1265	2.79333	0.61	-2.19511	0.800395	Down	gi|688534964|ref|XP_009293933.1|/1.73602e-72/PREDICTED: polymeric immunoglobulin receptor-like [Danio rerio]	NA	dre:101882930/3e-20/polymeric immunoglobulin receptor-like; K13073 polymeric immunoglobulin receptor
Unigene35326_All	564	0.796667	0.01	-6.3159	0.803986	Down	gi|514683546|ref|XP_004989354.1|/6.14501e-12/hypothetical protein PTSG_09101 [Salpingoeca rosetta] &gt;gi|326432835|gb|EGD78405.1| hypothetical protein PTSG_09101 [Salpingoeca rosetta]	NA	dre:100331906/1e-06/si:ch73-40a17.1; K16340 PH domain and leucine-rich repeat-containing protein phosphatase [EC:3.1.3.16]
Unigene47197_All	224	1.11	0.01	-6.79442	0.867666	Down	NA	NA	NA
Unigene66286_All	1247	8.64667	1.43333	-2.59277	0.84414	Down	gi|1174369|emb|CAA64708.1|/7.00945e-18/MHC class II alpha chain [Cyprinus carpio]	NA	dre:368878/2e-15/MHCII, si:dz266f07.2, wu:fa93a04, zgc:113853; si:busm1-266f07.2; K06454 CD4 antigen; K06565 lymphocyte-activation gene 3 protein; K06752 major histocompatibility complex, class II
CL1112.Contig2_All	2610	7.73667	1.76333	-2.13341	0.829885	Down	gi|528485607|ref|XP_005166494.1|/0/PREDICTED: caldesmon, smooth muscle-like isoform X2 [Danio rerio]	NA	mze:101463587/6e-82/non-muscle caldesmon-like; K12327 caldesmon
Unigene76477_All	843	5.64333	0.503333	-3.48696	0.851624	Down	gi|308322445|gb|ADO28360.1|/5.85082e-72/ras-related protein rab-11b [Ictalurus furcatus]	NA	lcm:102363089/1e-72/ras-related protein Rab-11B-like; K07905 Ras-related protein Rab-11B
Unigene6721_All	1736	4.91	0.25	-4.29572	0.863394	Down	gi|326381135|ref|NP_001191955.1|/8.41902e-26/guanine nucleotide-binding protein G(I)/G(S)/G(O) subunit gamma-10 [Danio rerio]	NA	dre:796780/1e-26/gng10; guanine nucleotide binding protein (G protein), gamma 10; K04545 guanine nucleotide-binding protein G(I)/G(S)/G(O) subunit gamma-10
CL13284.Contig2_All	4812	9.15333	1.48667	-2.62222	0.845412	Down	gi|292621869|ref|XP_002664803.1|/0/PREDICTED: delta(14)-sterol reductase [Danio rerio] &gt;gi|688589487|ref|XP_009290279.1| PREDICTED: delta(14)-sterol reductase [Danio rerio]	NA	dre:570477/3e-112/prdx4, fb59c09, wu:fb59c09, zgc:162938; peroxiredoxin 4 (EC:1.11.1.15); K03386 peroxiredoxin (alkyl hydroperoxide reductase subunit C) [EC:1.11.1.15]
CL848.Contig20_All	1884	2.73667	0.35	-2.96699	0.819594	Down	NA	NA	NA
Unigene46581_All	210	0.843333	0.01	-6.39803	0.814243	Down	NA	NA	NA
CL11880.Contig1_All	1938	8.59	0.946667	-3.18173	0.85357	Down	gi|39645442|gb|AAH63973.1|/3.47787e-108/ADP-ribosylation factor-like 4, like [Danio rerio] &gt;gi|94733390|emb|CAK04314.1| ADP-ribosylation factor-like 4 [Danio rerio]	biological_process:GO:0007264//small GTPase mediated signal transduction;cellular_component:GO:0005622//intracellular;molecular_function:GO:0005525//GTP binding;	dre:338267/3e-108/arl4ab, arl4, arl4l, id:ibd5140, zgc:56555, zgc:77711; ADP-ribosylation factor-like 4ab; K07945 ADP-ribosylation factor-like protein 4
Unigene47796_All	234	1.50667	0.01	-7.23522	0.913594	Down	gi|189530927|ref|XP_001340990.2|/1.03655e-30/PREDICTED: XK-related protein 5 [Danio rerio]	NA	NA
CL15893.Contig3_All	4492	116.117	4.93333	-4.55687	0.886851	Down	gi|688591706|ref|XP_694292.6|/0/PREDICTED: thyroglobulin [Danio rerio]	NA	dre:567631/0.0/tg, cb717; thyroglobulin; K10809 thyroglobulin
CL921.Contig2_All	2490	7.37667	1.99333	-1.88779	0.817594	Down	gi|41054697|ref|NP_955838.1|/9.72849e-138/carboxy-terminal domain RNA polymerase II polypeptide A small phosphatase 2 [Danio rerio] &gt;gi|39645925|gb|AAH63974.1| Zgc:77714 [Danio rerio]	biological_process:GO:0030182//neuron differentiation;molecular_function:GO:0016791//phosphatase activity;	dre:321465/2e-138/ctdsp2, fb16c04, wu:fb16c04, zgc:77714; CTD (carboxy-terminal domain, RNA polymerase II, polypeptide A) small phosphatase 2 (EC:3.1.3.16); K15731 carboxy-terminal domain RNA polymerase II polypeptide A small phosphatase [EC:3.1.3.16]
CL4430.Contig2_All	534	13.7067	3.77	-1.86224	0.823586	Down	NA	NA	NA
CL12654.Contig1_All	1908	0.01	1.28333	7.00375	0.890906	Up	gi|92096574|gb|AAI15350.1|/0/LOC557059 protein [Danio rerio]	NA	xtr:100492280/6e-94/p4ha1; prolyl 4-hydroxylase subunit alpha-1; K00472 prolyl 4-hydroxylase [EC:1.14.11.2]
CL15647.Contig5_All	1087	11.3433	3.59	-1.65979	0.812282	Down	gi|432938317|ref|XP_004082531.1|/1.89525e-37/PREDICTED: protein LBH-like [Oryzias latipes]	NA	tru:101075680/1e-09/uncharacterized LOC101075680; K04010 C5a anaphylatoxin chemotactic receptor
Unigene51834_All	272	0.01	0.82	6.35755	0.809106	Up	NA	NA	NA
Unigene96639_All	203	0.01	0.963333	6.58996	0.840878	Up	NA	NA	NA
CL3051.Contig2_All	721	1.28333	0.01	-7.00375	0.890906	Down	gi|688579957|ref|XP_009304966.1|/1.59761e-50/PREDICTED: meiosis-specific with OB domain-containing protein [Danio rerio]	NA	NA
CL11241.Contig4_All	409	7.84	0.816667	-3.26303	0.852926	Down	gi|642082719|emb|CDQ85336.1|/3.96473e-14/unnamed protein product [Oncorhynchus mykiss]	biological_process:GO:0006468//protein phosphorylation;molecular_function:GO:0004713//protein tyrosine kinase activity;GO:0005524//ATP binding;	dre:101885596/5e-15/hck; HCK proto-oncogene, Src family tyrosine kinase; K08893 hemopoietic cell kinase [EC:2.7.10.2]
CL1652.Contig1_All	2546	2.08333	7.54667	1.85695	0.81673	Up	gi|528469130|ref|XP_683729.4|/0/PREDICTED: protein FAM13A isoform X5 [Danio rerio]	NA	xma:102228705/1e-06/myosin-10-like; K10352 myosin heavy chain
CL16397.Contig4_All	2349	14.8767	1.56667	-3.24728	0.858413	Down	gi|292629909|ref|XP_002667635.1|/4.27285e-87/PREDICTED: LRRN4 C-terminal-like protein [Danio rerio]	NA	dre:550277/6e-71/rhbdd1, zgc:110266; rhomboid domain containing 1 (EC:3.4.21.105); K09651 rhomboid domain-containing protein 1 [EC:3.4.21.-]
Unigene48078_All	268	0.866667	0.01	-6.43741	0.821526	Down	gi|542233229|ref|XP_005454904.1|/1.19923e-15/PREDICTED: uncharacterized protein LOC102079437 [Oreochromis niloticus]	NA	NA
CL8263.Contig2_All	1864	2.44	0.246667	-3.30625	0.818575	Down	gi|62955133|ref|NP_001017578.1|/1.32314e-149/chondrolectin precursor [Danio rerio] &gt;gi|62202102|gb|AAH92727.1| Zgc:110088 [Danio rerio] &gt;gi|182888810|gb|AAI64239.1| Zgc:110088 protein [Danio rerio] &gt;gi|385199236|gb|AFI44996.1| chondrolectin [Danio rerio]	biological_process:GO:0007409//axonogenesis;molecular_function:GO:0030246//carbohydrate binding;	dre:550240/2e-150/chodl, zgc:110088; chondrolectin; K10078 chondrolectin
Unigene13951_All	1619	62.3833	21.2567	-1.55325	0.808943	Down	gi|41055122|ref|NP_956665.1|/7.30643e-93/leukocyte surface antigen CD53 [Danio rerio] &gt;gi|31419512|gb|AAH53225.1| Zgc:64051 [Danio rerio] &gt;gi|182889402|gb|AAI65048.1| Zgc:64051 protein [Danio rerio]	cellular_component:GO:0016021//integral component of membrane;	dre:393342/1e-93/zgc:64051; K06489 CD53 antigen
Unigene41129_All	1996	7.67333	1.25667	-2.61025	0.843065	Down	gi|597748786|ref|XP_007236347.1|/1.40075e-35/PREDICTED: tumor necrosis factor ligand superfamily member 14-like isoform X2 [Astyanax mexicanus]	NA	ola:105354544/3e-24/tumor necrosis factor ligand superfamily member 6-like; K05477 tumor necrosis factor ligand superfamily member 14
Unigene49258_All	200	0.01	1.00333	6.64866	0.848786	Up	gi|294992902|gb|ADF57571.1|/1.24554e-10/IFN-regulatory factor 1 [Ctenopharyngodon idella]	NA	dre:792160/6e-11/irf1b, IRF1, irf11, zgc:103566; interferon regulatory factor 1b; K09444 interferon regulatory factor 1
CL4253.Contig3_All	2183	8.73333	2.64333	-1.72417	0.812401	Down	gi|41152217|ref|NP_958495.1|/0/zinc finger protein Gfi-1 [Danio rerio] &gt;gi|33415409|gb|AAQ18214.1| growth factor independent 1 [Danio rerio] &gt;gi|190337348|gb|AAI63682.1| Growth factor independent 1.2 [Danio rerio]	biological_process:GO:0007422//peripheral nervous system development;cellular_component:GO:0005622//intracellular;molecular_function:GO:0008270//zinc ion binding;GO:0003676//nucleic acid binding;	dre:798697/0.0/gfi1ab, gfi1, gfi1.2, gfi1b; growth factor independent 1A transcription repressor b; K09223 growth factor independent 1
CL11197.Contig3_All	1811	0.316667	3.66	3.53081	0.840803	Up	gi|528482454|ref|XP_005165984.1|/0/PREDICTED: serine/threonine kinase 25a isoform X2 [Danio rerio]	biological_process:GO:0048514//blood vessel morphogenesis;GO:0007507//heart development;GO:0006468//protein phosphorylation;molecular_function:GO:0005524//ATP binding;GO:0004672//protein kinase activity;	dre:406600/0.0/stk25b, stk25, zgc:56022, zgc:77029; serine/threonine kinase 25b (EC:2.7.11.1); K08838 serine/threonine-protein kinase 24/25/MST4 [EC:2.7.11.1]
Unigene39110_All	1325	8.65333	1.77	-2.28951	0.835671	Down	gi|50540374|ref|NP_001002653.1|/0/serpin peptidase inhibitor, clade B (ovalbumin), member 1 [Danio rerio] &gt;gi|49904339|gb|AAH76524.1| Serpin peptidase inhibitor, clade B (ovalbumin), member 1 [Danio rerio] &gt;gi|126632077|gb|AAI33836.1| Serpin peptidase inhibitor, clade B (ovalbumin), member 1 [Danio rerio] &gt;gi|182890950|gb|AAI65869.1| Serpinb1 protein [Danio rerio]	biological_process:GO:0010951//negative regulation of endopeptidase activity;GO:0030162//regulation of proteolysis;molecular_function:GO:0004867//serine-type endopeptidase inhibitor activity;	dre:436926/0.0/serpinb1, si:dkey-177p2.11, si:dkey-177p2.12, zgc:91981; serpin peptidase inhibitor, clade B (ovalbumin), member 1; K13963 serpin B
CL16230.Contig2_All	1357	1.14333	0.01	-6.8371	0.872367	Down	NA	NA	NA
Unigene41592_All	1735	5.98333	0.366667	-4.02841	0.861586	Down	gi|338176917|gb|AEI83864.1|/9.85325e-59/granulocyte colony stimulating factor receptor [Carassius auratus]	NA	dre:100134935/3e-51/csf3r, gcsfr; colony stimulating factor 3 receptor (granulocyte); K05061 granulocyte colony-stimulating factor receptor
CL16017.Contig8_All	2863	4.95	1.33	-1.896	0.809387	Down	gi|528516862|ref|XP_692341.6|/0/PREDICTED: TNF receptor-associated factor 5, partial [Danio rerio]	NA	dre:563887/0.0/traf5, si:ch211-284e20.7; Tnf receptor-associated factor 5; K09849 TNF receptor-associated factor 5
Unigene25838_All	1045	22.6433	3.33667	-2.76261	0.853154	Down	gi|148230579|ref|NP_001083010.1|/6.04673e-70/leukotriene-B(4) omega-hydroxylase 2 [Danio rerio] &gt;gi|126631911|gb|AAI34145.1| Zgc:162915 protein [Danio rerio]	biological_process:GO:0055114//oxidation-reduction process;molecular_function:GO:0009055//electron carrier activity;GO:0016705//oxidoreductase activity, acting on paired donors, with incorporation or reduction of molecular oxygen;GO:0020037//heme binding;GO:0005506//iron ion binding;GO:0004497//monooxygenase activity;	dre:100037390/1e-70/cyp4f3, zgc:162915; cytochrome P450, family 4, subfamily F, polypeptide 3 (EC:1.14.13.30); K17726 leukotriene-B4 20-monooxygenase / phylloquinone omega-hydroxylase [EC:1.14.13.30 1.14.13.194]
Unigene70617_All	275	0.843333	0.01	-6.39803	0.814243	Down	NA	NA	NA
Unigene52643_All	240	0.01	1.04667	6.70966	0.857799	Up	NA	NA	NA
CL4757.Contig6_All	2129	2.21333	0.113333	-4.28758	0.832444	Down	gi|326670975|ref|XP_002663532.2|/1.22593e-180/PREDICTED: SH2 domain-containing protein 4A isoform X1 [Danio rerio] &gt;gi|528491429|ref|XP_005156516.1| PREDICTED: SH2 domain-containing protein 4A isoform X1 [Danio rerio] &gt;gi|528491431|ref|XP_005156517.1| PREDICTED: SH2 domain-containing protein 4A isoform X1 [Danio rerio]	NA	dre:393219/0.0/sh2d4a, zgc:56186; SH2 domain containing 4A; K17577 SH2 domain-containing protein 4A
CL14896.Contig1_All	326	0.82	0.01	-6.35755	0.809106	Down	NA	NA	NA
Unigene61414_All	2606	8.02	1.72	-2.22119	0.832842	Down	gi|292609797|ref|XP_697081.4|/0/PREDICTED: potassium voltage-gated channel subfamily KQT member 5 isoform X1 [Danio rerio]	NA	mze:101481688/0.0/potassium voltage-gated channel subfamily KQT member 5-like; K04930 potassium voltage-gated channel KQT-like subfamily member 5
Unigene1838_All	1183	0.36	6.26	4.12009	0.864071	Up	gi|50539716|ref|NP_001002328.1|/9.12784e-121/3-beta-hydroxysteroid-Delta(8),Delta(7)-isomerase [Danio rerio] &gt;gi|49900281|gb|AAH76453.1| Zgc:91895 [Danio rerio] &gt;gi|182890308|gb|AAI63987.1| Zgc:91895 protein [Danio rerio]	biological_process:GO:0016125//sterol metabolic process;cellular_component:GO:0005783//endoplasmic reticulum;GO:0016021//integral component of membrane;molecular_function:GO:0047750//cholestenol delta-isomerase activity;	dre:436600/1e-121/ebp, zgc:91895; emopamil binding protein (sterol isomerase) (EC:5.3.3.5); K01824 cholestenol delta-isomerase [EC:5.3.3.5]
Unigene48339_All	213	1.38	0.01	-7.10852	0.901895	Down	NA	NA	NA
CL155.Contig2_All	2249	12.74	3.37	-1.91854	0.825395	Down	gi|190337164|gb|AAI62934.1|/6.63482e-122/Il13ra1 protein [Danio rerio]	NA	dre:799475/1e-122/il13ra1, il-13ra1, si:ch211-150g2.2; interleukin 13 receptor, alpha 1; K05076 interleukin 13 receptor alpha-1
Unigene24251_All	801	2.04667	10.4233	2.34847	0.840605	Up	gi|169234882|ref|NP_001108541.1|/4.36805e-34/uncharacterized protein LOC100003896 precursor [Danio rerio] &gt;gi|164604923|dbj|BAF98265.1| chemokine CCL-C2e [Danio rerio]	NA	NA
Unigene37585_All	221	0.01	0.826667	6.36923	0.811028	Up	gi|190339177|gb|AAI63543.1|/1.08267e-16/Per1a protein [Danio rerio]	NA	dre:563926/2e-17/per1a, per1, si:ch211-237l4.4, zC237L4.4; period circadian clock 1a; K02633 period circadian protein
CL11123.Contig2_All	901	1.53	0.01	-7.25739	0.915165	Down	gi|169234870|ref|NP_001108540.1|/9.35176e-26/uncharacterized protein LOC100003859 precursor [Danio rerio] &gt;gi|164604909|dbj|BAF98258.1| chemokine CXCL-C13c [Danio rerio]	biological_process:GO:0006955//immune response;cellular_component:GO:0005576//extracellular region;molecular_function:GO:0008009//chemokine activity;	dre:100003859/2e-26/cxcl8b.3, cxcl-c13d; chemokine (C-X-C motif) ligand 8b, duplicate 3; K10030 interleukin 8
Unigene100887_All	245	0.01	0.993333	6.63421	0.846876	Up	gi|688574153|ref|XP_009303564.1|/5.29936e-19/PREDICTED: CD209 antigen-like protein A isoform X2 [Danio rerio]	NA	NA
Unigene43533_All	539	1.11333	0.01	-6.79874	0.867666	Down	NA	NA	NA
CL8198.Contig3_All	452	16.6567	3.19667	-2.38146	0.844878	Down	NA	NA	NA
CL1457.Contig3_All	1244	20.05	5.83	-1.78203	0.822519	Down	gi|41054483|ref|NP_955939.1|/1.53789e-57/eukaryotic translation initiation factor 4E-binding protein 1 [Danio rerio] &gt;gi|34783925|gb|AAH57433.1| Zgc:64137 [Danio rerio] &gt;gi|158253915|gb|AAI54324.1| Zgc:64137 protein [Danio rerio] &gt;gi|161612210|gb|AAI55750.1| Zgc:64137 [Danio rerio]	biological_process:GO:0045947//negative regulation of translational initiation;molecular_function:GO:0008190//eukaryotic initiation factor 4E binding;GO:0003743//translation initiation factor activity;	dre:799566/2e-58/eif4ebp1, fc04h09, wu:fc04h09, zgc:64137; eukaryotic translation initiation factor 4E binding protein 1; K07205 eukaryotic translation initiation factor 4E binding protein 1
Unigene33975_All	239	1.01	0.01	-6.65821	0.850643	Down	NA	NA	NA
Unigene52490_All	225	0.01	0.796667	6.3159	0.803986	Up	NA	NA	NA
Unigene33382_All	748	3.71	0.893333	-2.05415	0.808781	Down	NA	NA	NA
CL16795.Contig12_All	4466	2.25	11.7167	2.38057	0.842478	Up	gi|528515033|ref|XP_005161594.1|/0/PREDICTED: WD repeat-containing protein 87-like isoform X2 [Danio rerio]	NA	dwi:Dwil_GK19899/2e-36/GK19899 gene product from transcript GK19899-RA; K18626 trichohyalin
Unigene39880_All	760	23.4233	1.98667	-3.55952	0.863978	Down	gi|313574192|dbj|BAJ41039.1|/1.90983e-28/membrane form immunoglobulin heavy chain Z2 [Cyprinus carpio]	NA	NA
Unigene19557_All	7519	0.436667	5.09333	3.54401	0.849843	Up	gi|229577129|ref|NP_001153309.1|/0/solute carrier family 5 (sodium/myo-inositol cotransporter), member 3a [Danio rerio]	NA	mze:101468815/0.0/slc5a3; solute carrier family 5 (sodium/myo-inositol cotransporter), member 3; K14383 solute carrier family 5 (sodium/myo-inositol cotransporter), member 3
CL7221.Contig1_All	399	1	0.01	-6.64386	0.848786	Down	gi|554886857|ref|XP_005952986.1|/2.85575e-18/PREDICTED: RNA-directed DNA polymerase from mobile element jockey-like [Haplochromis burtoni]	NA	NA
Unigene23269_All	3460	5.94	0.0666667	-6.47735	0.951344	Down	gi|338176917|gb|AEI83864.1|/0/granulocyte colony stimulating factor receptor [Carassius auratus]	NA	dre:100134935/2e-157/csf3r, gcsfr; colony stimulating factor 3 receptor (granulocyte); K05061 granulocyte colony-stimulating factor receptor
Unigene23389_All	899	1.00667	0.01	-6.65344	0.850134	Down	gi|220679404|emb|CAX14306.1|/2.84261e-83/suppressor of defective silencing 3 homolog (SDS3, S. cerevisiae) [Danio rerio]	NA	mze:101481987/5e-83/suds3; suppressor of defective silencing 3 homolog (S. cerevisiae); K19201 Sin3 histone deacetylase corepressor complex component SDS3
Unigene41489_All	326	1.64	0.01	-7.35755	0.922961	Down	NA	NA	NA
CL3156.Contig1_All	2108	29.5467	10.3933	-1.50734	0.803894	Down	gi|41107552|gb|AAH65430.1|/9.03499e-158/Annexin A5b [Danio rerio]	biological_process:GO:0050819//negative regulation of coagulation;cellular_component:GO:0005737//cytoplasm;molecular_function:GO:0005544//calcium-dependent phospholipid binding;GO:0005509//calcium ion binding;	dre:337132/4e-158/anxa5b, ANX_V, anx, anx5, anxa5, cb989, wu:fa98f06, wu:fj10f10; annexin A5b; K16646 annexin A5
Unigene45910_All	357	1.08667	0.01	-6.76377	0.863878	Down	gi|4126587|dbj|BAA36618.1|/2.39678e-48/complement C3-H1 [Cyprinus carpio]	NA	dre:321046/8e-43/c3a.1, C3, C3-1, c3a, sb:cb26, si:dkey-76b14.4, wu:fi34b03, wu:fj86e11; complement component c3a, duplicate 1 (EC:3.4.21.43); K03990 complement component 3; K06464 integrin beta 2
Unigene5270_All	3297	1.11	0.01	-6.79442	0.867666	Down	gi|597792172|ref|XP_007259113.1|/0/PREDICTED: toll-like receptor 13-like [Astyanax mexicanus]	NA	dre:403135/0.0/tlr22, TLR21.2; toll-like receptor 22; K18808 toll-like receptor 13
CL3513.Contig9_All	1337	0.47	3.99667	3.08806	0.837262	Up	gi|432923626|ref|XP_004080481.1|/7.44434e-170/PREDICTED: growth hormone-inducible transmembrane protein-like [Oryzias latipes]	NA	NA
Unigene23841_All	2884	5.32	1.31667	-2.01454	0.818123	Down	gi|125820806|ref|XP_689089.2|/7.15589e-63/PREDICTED: ABC transporter F family member 4-like [Danio rerio]	NA	fab:101815890/3e-09/RPGR; retinitis pigmentosa GTPase regulator; K19607 X-linked retinitis pigmentosa GTPase regulator
CL1404.Contig1_All	3507	4.84333	1.47333	-1.71692	0.800095	Down	gi|528486151|ref|XP_005172418.1|/0/PREDICTED: disintegrin and metalloproteinase domain-containing protein 19 [Danio rerio]	NA	xma:102218719/0.0/disintegrin and metalloproteinase domain-containing protein 19-like; K08616 disintegrin and metalloproteinase domain-containing protein 33 [EC:3.4.24.-]
Unigene99871_All	203	0.01	0.963333	6.58996	0.840878	Up	gi|688595711|ref|XP_009291573.1|/1.74388e-30/PREDICTED: collagen alpha-1(XII) chain isoform X4 [Danio rerio]	NA	dre:100149543/2e-31/col12a1a, col12a1, wu:fa99f12; collagen, type XII, alpha 1a; K08132 collagen, type XII, alpha
CL6534.Contig4_All	2416	4.74333	0.936667	-2.34029	0.827234	Down	gi|47086165|ref|NP_998102.1|/0/protein L-Myc-1a [Danio rerio] &gt;gi|122065486|sp|Q9PSI9.2|MCL1A_DANRE RecName: Full=Protein L-Myc-1a; AltName: Full=Protein L-Myc 1; Short=zL-Myc [Danio rerio] &gt;gi|45709164|gb|AAH67723.1| V-myc myelocytomatosis viral oncogene homolog 1, lung carcinoma derived (avian) a [Danio rerio]	biological_process:GO:0006355//regulation of transcription, DNA-templated;cellular_component:GO:0005634//nucleus;molecular_function:GO:0003677//DNA binding;GO:0003700//sequence-specific DNA binding transcription factor activity;GO:0046983//protein dimerization activity;	mze:101482181/8e-92/protein L-Myc-1b-like; K09110 L-myc proto-oncogene protein
CL11104.Contig2_All	1988	4.85	17.8933	1.88337	0.826134	Up	gi|528499240|ref|XP_005173132.1|/4.67673e-116/PREDICTED: caspase 3, apoptosis-related cysteine peptidase b [Danio rerio] &gt;gi|528499242|ref|XP_005173133.1| PREDICTED: caspase 3, apoptosis-related cysteine peptidase b [Danio rerio]	biological_process:GO:0006508//proteolysis;GO:0006915//apoptotic process;cellular_component:GO:0005737//cytoplasm;molecular_function:GO:0004197//cysteine-type endopeptidase activity;	dre:566604/2e-116/casp3b, casp3l; caspase 3, apoptosis-related cysteine peptidase b; K02187 caspase 3 [EC:3.4.22.56]
CL7729.Contig5_All	817	0.196667	4.13333	4.39348	0.862711	Up	gi|125843411|ref|XP_698627.2|/1.72501e-57/PREDICTED: ADM-like [Danio rerio]	NA	ola:100125438/5e-15/adm, am1; adrenomedullin; K12333 adrenomedullin
Unigene8619_All	924	2.98333	13.4967	2.17761	0.837149	Up	NA	NA	NA
Unigene49413_All	205	0.01	1.46667	7.1964	0.910263	Up	NA	NA	NA
CL14318.Contig1_All	1395	4.04667	20.25	2.32312	0.844284	Up	gi|208879415|ref|NP_001129154.1|/1.88915e-139/aquaporin 1a (Colton blood group), tandem duplicate 2 [Danio rerio] &gt;gi|168809625|gb|ACA29537.1| aquaporin-1b [Danio rerio]	biological_process:GO:0006810//transport;cellular_component:GO:0016021//integral component of membrane;molecular_function:GO:0005372//water transmembrane transporter activity;	tru:101079855/1e-95/aquaporin-1-like; K09864 aquaporin-1
Unigene74842_All	246	1.11	0.01	-6.79442	0.867666	Down	NA	NA	NA
CL8903.Contig1_All	2047	1.05	5.73	2.44815	0.834241	Up	gi|42476267|ref|NP_571445.2|/0/acetyl-CoA acetyltransferase, cytosolic [Danio rerio] &gt;gi|28278454|gb|AAH45949.1| Acetyl-CoA acetyltransferase 2 [Danio rerio] &gt;gi|182889534|gb|AAI65310.1| Acat2 protein [Danio rerio]	biological_process:GO:0008152//metabolic process;molecular_function:GO:0016747//transferase activity, transferring acyl groups other than amino-acyl groups;	dre:30643/0.0/acat2, fb10a06, fb53f08, wu:fb10a06, wu:fb53f08; acetyl-CoA acetyltransferase 2 (EC:2.3.1.9); K00626 acetyl-CoA C-acetyltransferase [EC:2.3.1.9]
Unigene54962_All	221	0.936667	0.01	-6.54946	0.836793	Down	NA	NA	NA
Unigene10307_All	414	0.966667	0.01	-6.59495	0.842354	Down	NA	NA	NA
CL3636.Contig3_All	958	15.12	41.7233	1.4644	0.801106	Up	gi|50540486|ref|NP_001002707.1|/5.44322e-59/gamma-aminobutyric acid receptor-associated protein-like [Danio rerio] &gt;gi|49904475|gb|AAH76097.1| Zgc:92606 [Danio rerio] &gt;gi|213626129|gb|AAI71503.1| Zgc:92606 [Danio rerio]	NA	mze:101467473/2e-57/gamma-aminobutyric acid receptor-associated protein-like 1; K08341 GABA(A) receptor-associated protein
Unigene80007_All	224	0.01	0.81	6.33985	0.806643	Up	gi|688540594|ref|XP_009297329.1|/6.55349e-14/PREDICTED: GTPase IMAP family member 8-like [Danio rerio]	NA	NA
CL782.Contig1_All	976	16	3.71667	-2.10599	0.836313	Down	gi|238550145|ref|NP_001154808.1|/9.96712e-24/high-mobility group nucleosome binding domain 1-like [Danio rerio]	NA	dre:100151347/2e-24/fb06f03; high-mobility group nucleosome binding domain 1-like; K11299 high-mobility group nucleosome-binding domain-containing protein 1
Unigene16413_All	997	1.09333	0.01	-6.77259	0.864302	Down	NA	NA	NA
Unigene12578_All	1325	12.8133	164.753	3.68459	0.868178	Up	gi|528504300|ref|XP_005158243.1|/3.50868e-71/PREDICTED: uncharacterized protein LOC101883708 [Danio rerio]	NA	NA
CL14485.Contig3_All	917	5.54667	0.373333	-3.89308	0.856898	Down	NA	NA	NA
Unigene85016_All	3324	4.14667	0.936667	-2.14634	0.81627	Down	gi|673457086|gb|AIK27004.1|/0/v-ets erythroblastosis virus E26 oncogene-like 1a [Danio rerio]	NA	xma:102233686/0.0/protein C-ets-1-like; K02678 c-ets proto-oncogene protein
CL1283.Contig13_All	1795	1.39	5.04667	1.86025	0.808314	Up	gi|528517674|ref|XP_698534.3|/1.00254e-154/PREDICTED: sodium-dependent lysophosphatidylcholine symporter 1-like [Danio rerio]	NA	NA
Unigene31322_All	3050	3.1	13.69	2.14278	0.836204	Up	gi|528481315|ref|XP_005172113.1|/3.78109e-62/PREDICTED: interleukin-2 receptor subunit beta-like isoform X1 [Danio rerio]	NA	dre:793920/6e-29/il2rb, il-2rb; interleukin 2 receptor, beta; K05069 interleukin 2 receptor beta
CL14673.Contig18_All	849	0.703333	3.07333	2.12752	0.803248	Up	gi|688588288|ref|XP_009290027.1|/1.85264e-81/PREDICTED: max-binding protein MNT [Danio rerio]	NA	dre:559570/3e-82/mnta; MAX network transcriptional repressor a; K09115 MAX-binding protein
Unigene63883_All	2583	12.1267	38.19	1.65501	0.818883	Up	gi|688595953|ref|XP_009291639.1|/0/PREDICTED: pyruvate kinase PKM isoform X1 [Danio rerio]	biological_process:GO:0016310//phosphorylation;GO:0006096//glycolytic process;molecular_function:GO:0000287//magnesium ion binding;GO:0030955//potassium ion binding;GO:0004743//pyruvate kinase activity;	dre:335817/0.0/pkma, cb1029, fj33f03, pkm2, pkm2a, wu:fj33f03; pyruvate kinase, muscle, a (EC:2.7.1.40); K00873 pyruvate kinase [EC:2.7.1.40]
CL104.Contig11_All	4367	4.99333	0.8	-2.64193	0.835783	Down	gi|688564262|ref|XP_009301489.1|/0/PREDICTED: oxysterols receptor LXR-alpha isoform X1 [Danio rerio]	biological_process:GO:0006357//regulation of transcription from RNA polymerase II promoter;GO:0043401//steroid hormone mediated signaling pathway;cellular_component:GO:0005634//nucleus;molecular_function:GO:0003707//steroid hormone receptor activity;GO:0043565//sequence-specific DNA binding;GO:0008270//zinc ion binding;GO:0004879//ligand-activated sequence-specific DNA binding RNA polymerase II t…	dre:548341/0.0/nr1h3, im:7141239, wu:fd59b01, zgc:113339, zgc:158542; nuclear receptor subfamily 1, group H, member 3; K08536 liver X receptor alpha
Unigene38601_All	305	1.54333	0.01	-7.26991	0.915919	Down	gi|675891456|ref|XP_009031230.1|/1.34097e-06/hypothetical protein HELRODRAFT_71248, partial [Helobdella robusta] &gt;gi|555687301|gb|ESN90533.1| hypothetical protein HELRODRAFT_71248, partial [Helobdella robusta]	NA	NA
Unigene98665_All	287	0.01	1.72	7.42626	0.927886	Up	gi|514483137|gb|AGO58854.1|/2.32035e-06/myeloid cell leukemia sequence 1B, partial [Carassius auratus]	NA	NA
Unigene4622_All	3996	11.5233	0.776667	-3.89112	0.865614	Down	gi|161611497|gb|AAI55834.1|/1.16611e-98/Si:dkey-10p5.7 [Danio rerio]	NA	NA
Unigene63617_All	1752	0.33	3.84333	3.54182	0.842453	Up	gi|528491311|ref|XP_005172651.1|/0/PREDICTED: torsin-4A isoform X1 [Danio rerio] &gt;gi|528491317|ref|XP_005172654.1| PREDICTED: torsin-4A [Danio rerio]	biological_process:GO:0051085//chaperone mediated protein folding requiring cofactor;cellular_component:GO:0016021//integral component of membrane;molecular_function:GO:0005524//ATP binding;GO:0017111//nucleoside-triphosphatase activity;	fca:101084581/5e-10/NELFB, COBRA1; negative elongation factor complex member B; K15180 negative elongation factor B
CL8019.Contig3_All	2391	5.47	1.61333	-1.7615	0.805608	Down	gi|688581900|ref|XP_009305375.1|/4.73486e-33/PREDICTED: protein LBH [Danio rerio]	NA	tru:101075680/6e-06/uncharacterized LOC101075680; K04010 C5a anaphylatoxin chemotactic receptor
Unigene78786_All	220	1.28667	0.01	-7.00749	0.892075	Down	NA	NA	NA
CL5096.Contig1_All	1210	0.01	2.67	8.0607	0.961841	Up	gi|62955383|ref|NP_001017707.1|/6.83729e-87/ADP-ribosylation factor 4b [Danio rerio] &gt;gi|62202741|gb|AAH93261.1| Zgc:112199 [Danio rerio]	biological_process:GO:0007264//small GTPase mediated signal transduction;cellular_component:GO:0005622//intracellular;molecular_function:GO:0005525//GTP binding;	xtr:595036/2e-77/arf4, arf2; ADP-ribosylation factor 4; K07939 ADP-ribosylation factor 4
Unigene88195_All	1463	183.823	63.4033	-1.53569	0.808887	Down	gi|20269273|dbj|BAB91008.1|/4.41939e-94/immunoglobulin light chain [Cyprinus carpio]	NA	mcc:100430606/6e-41/immunoglobulin lambda-like polypeptide 1-like; K06554 immunoglobulin lambda-like polypeptide 1
CL8212.Contig4_All	280	1.88	6.92	1.88004	0.816172	Up	NA	NA	NA
CL3630.Contig3_All	2431	2.35667	0.353333	-2.73765	0.806086	Down	gi|528495530|ref|XP_005156120.1|/0/PREDICTED: exocyst complex component 6 isoform X2 [Danio rerio]	NA	NA
CL9667.Contig2_All	2179	4.62667	0.62	-2.89963	0.838426	Down	gi|597762065|ref|XP_007245008.1|/0/PREDICTED: sodium/potassium/calcium exchanger 6, mitochondrial-like [Astyanax mexicanus]	NA	mze:101472889/0.0/slc8b1; solute carrier family 8 (sodium/lithium/calcium exchanger), member B1; K13754 solute carrier family 24 (sodium/potassium/calcium exchanger), member 6
Unigene31820_All	3209	7.03667	2.03333	-1.79105	0.812458	Down	gi|38488743|ref|NP_942106.1|/0/paladin [Danio rerio] &gt;gi|82177028|sp|Q803E0.1|PALD_DANRE RecName: Full=Paladin [Danio rerio] &gt;gi|27882095|gb|AAH44521.1| Paladin [Danio rerio]	biological_process:GO:0001525//angiogenesis;cellular_component:GO:0005829//cytosol;	hst:105191912/1e-06/serine/arginine repetitive matrix protein 2; K13172 serine/arginine repetitive matrix protein 2
Unigene39317_All	1090	2.44	0.23	-3.40718	0.820637	Down	gi|53292613|ref|NP_001005394.1|/6.5584e-30/glycophorin-C [Danio rerio] &gt;gi|37928732|gb|AAP70027.1| glycophorin C [Danio rerio] &gt;gi|213624707|gb|AAI71467.1| Glycophorin C (Gerbich blood group) [Danio rerio] &gt;gi|213626125|gb|AAI71465.1| Glycophorin C (Gerbich blood group) [Danio rerio]	cellular_component:GO:0019897//extrinsic component of plasma membrane;molecular_function:GO:0005515//protein binding;	dre:335987/1e-30/gypc, fj41h10, wu:fj41h10; glycophorin C (Gerbich blood group); K06576 glycophorin C
CL1561.Contig3_All	584	1.71	16.0333	3.22901	0.858683	Up	gi|125816900|ref|XP_001339307.1|/5.01363e-23/PREDICTED: C-X-C motif chemokine 11 [Danio rerio]	NA	dre:798892/9e-24/cxcl11.1, cxcl11l; chemokine (C-X-C motif) ligand 11, duplicate 1; K12672 C-X-C motif chemokine 11
CL7389.Contig2_All	579	0.866667	4.46333	2.36457	0.826092	Up	NA	NA	NA
Unigene101287_All	217	0.01	2.08667	7.70506	0.945403	Up	NA	NA	NA
Unigene30325_All	1580	5.15667	0.25	-4.36644	0.866179	Down	NA	NA	NA
CL7872.Contig1_All	680	3.53333	0.673333	-2.39164	0.818917	Down	NA	NA	NA
CL10771.Contig1_All	447	0.85	0.01	-6.40939	0.816716	Down	NA	NA	NA
CL15064.Contig4_All	1978	136.837	1.63	-6.39144	0.960596	Down	gi|312597298|pdb|3LJE|A/1.68858e-41/Chain A, The X-Ray Structure Of Zebrafish Rnase5	biological_process:GO:0050829//defense response to Gram-negative bacterium;GO:0001525//angiogenesis;GO:0050830//defense response to Gram-positive bacterium;molecular_function:GO:0003723//RNA binding;GO:0004540//ribonuclease activity;	dre:100003397/4e-40/rnasel2, si:ch211-139g14.6; ribonuclease like 2; K01168 pancreatic ribonuclease [EC:3.1.27.5]
CL14913.Contig9_All	3964	2.53	0.306667	-3.04439	0.817085	Down	gi|528473840|ref|XP_005171649.1|/2.07801e-148/PREDICTED: interleukin-2 receptor subunit beta isoform X1 [Danio rerio]	NA	dre:793920/3e-149/il2rb, il-2rb; interleukin 2 receptor, beta; K05069 interleukin 2 receptor beta
Unigene12667_All	3644	3.52	0.526667	-2.74061	0.826525	Down	gi|688535148|ref|XP_009294235.1|/0/PREDICTED: polymeric immunoglobulin receptor-like [Danio rerio]	NA	dre:101882930/9e-103/polymeric immunoglobulin receptor-like; K13073 polymeric immunoglobulin receptor
CL3483.Contig44_All	2230	3.87	0.676667	-2.51582	0.824873	Down	gi|326678023|ref|XP_003200963.1|/0/PREDICTED: serine/threonine-protein kinase 38 [Danio rerio]	biological_process:GO:0006468//protein phosphorylation;molecular_function:GO:0004674//protein serine/threonine kinase activity;GO:0005524//ATP binding;	myb:102246713/0.0/STK38; serine/threonine kinase 38; K08790 serine/threonine kinase 38 [EC:2.7.11.1]
CL15431.Contig1_All	1803	0.926667	0.01	-6.53398	0.834107	Down	gi|528471677|ref|XP_002667878.3|/0/PREDICTED: tripartite motif-containing protein 16-like [Danio rerio]	NA	xma:102224482/2e-73/tripartite motif-containing protein 16-like; K12006 tripartite motif-containing protein 16
CL6359.Contig7_All	1042	8.53333	2.35667	-1.85636	0.81858	Down	gi|471180411|gb|AGI05156.1|/1.35522e-130/heme oxygenase 1 [Cyprinus carpio]	NA	dre:791518/6e-127/hmox1a, hmox1, wu:fc27c04, zgc:65984; heme oxygenase 1a (EC:1.4.9.1); K00510 heme oxygenase [EC:1.14.99.3]
Unigene13853_All	2530	12.6033	3.86	-1.70713	0.816021	Down	gi|46309505|ref|NP_996952.1|/0/protein kinase C and casein kinase substrate in neurons protein 2 [Danio rerio] &gt;gi|42542958|gb|AAH66539.1| Protein kinase C and casein kinase substrate in neurons 2 [Danio rerio]	biological_process:GO:0016310//phosphorylation;molecular_function:GO:0016301//kinase activity;	dre:571331/1e-16/pstpip1a, si:dkey-24l11.5; proline-serine-threonine phosphatase interacting protein 1a; K12804 proline-serine-threonine phosphatase interacting protein 1
CL1112.Contig13_All	1241	1.65	0.0466667	-5.14393	0.839757	Down	gi|688564997|ref|XP_005166495.2|/1.73691e-85/PREDICTED: non-muscle caldesmon-like isoform X3 [Danio rerio]	NA	mze:101463587/1e-45/non-muscle caldesmon-like; K12327 caldesmon
CL6008.Contig2_All	2965	0.733333	9.32	3.66779	0.860364	Up	gi|47551321|ref|NP_999975.1|/0/carboxypeptidase E precursor [Danio rerio] &gt;gi|47123275|gb|AAH70026.1| Zgc:85981 [Danio rerio]	biological_process:GO:0006508//proteolysis;molecular_function:GO:0008270//zinc ion binding;GO:0004181//metallocarboxypeptidase activity;	dre:407979/0.0/cpe, si:ch211-198g9.2, zgc:85981; carboxypeptidase E (EC:3.4.17.10); K01294 carboxypeptidase E [EC:3.4.17.10]
CL2983.Contig6_All	1672	7.75667	2.52667	-1.6182	0.804485	Down	gi|688584954|ref|XP_009289291.1|/0/PREDICTED: janus kinase and microtubule-interacting protein 1 isoform X4 [Danio rerio]	NA	mde:101892851/2e-20/myosin heavy chain, non-muscle; K10352 myosin heavy chain
CL3085.Contig4_All	942	20.14	1.11667	-4.17279	0.87532	Down	NA	NA	NA
CL2827.Contig2_All	869	2.12667	0.103333	-4.36322	0.831667	Down	NA	NA	NA
CL3172.Contig3_All	2822	2.76	0.166667	-4.04963	0.838909	Down	gi|18858403|ref|NP_571912.1|/3.84754e-45/CCAAT/enhancer binding protein (C/EBP) 1 [Danio rerio] &gt;gi|13899135|gb|AAK48989.1|AF306857_1 myeloid-restricted CCAAT/enhancer-binding protein 1 [Danio rerio]	biological_process:GO:0030099//myeloid cell differentiation;GO:0010628//positive regulation of gene expression;molecular_function:GO:0043565//sequence-specific DNA binding;	cjc:100396210/4e-15/CEBPE; CCAAT/enhancer binding protein (C/EBP), epsilon; K10051 CCAAT/enhancer binding protein (C/EBP), epsilon
CL10658.Contig1_All	835	0.166667	1.89333	3.50589	0.805324	Up	NA	NA	NA
Unigene48577_All	214	0.86	0.01	-6.42626	0.8191	Down	gi|167527177|ref|XP_001747921.1|/5.58524e-21/hypothetical protein [Monosiga brevicollis MX1] &gt;gi|163773670|gb|EDQ87308.1| predicted protein [Monosiga brevicollis MX1]	NA	dre:100331906/3e-10/si:ch73-40a17.1; K16340 PH domain and leucine-rich repeat-containing protein phosphatase [EC:3.1.3.16]
Unigene10636_All	3014	4.35	1.17	-1.89451	0.805102	Down	gi|166851852|ref|NP_001107790.1|/0/interleukin-6 receptor subunit alpha [Danio rerio] &gt;gi|159885703|tpe|CAJ38408.1| TPA: interleukin 6 receptor alpha [Danio rerio]	cellular_component:GO:0016020//membrane;molecular_function:GO:0004896//cytokine receptor activity;	dre:100135755/0.0/il6r, il-6ra; interleukin 6 receptor; K05055 interleukin 6 receptor
CL16646.Contig3_All	1770	0.01	1.13667	6.82867	0.872367	Up	gi|657540625|ref|XP_008276323.1|/1.32263e-50/PREDICTED: uncharacterized protein LOC103354658 isoform X1 [Stegastes partitus]	NA	NA
Unigene39497_All	2718	17.77	90.6233	2.35044	0.848154	Up	gi|380235506|gb|AFD34213.1|/0/eomesodermin-like protein a-2 [Carassius auratus langsdorfii]	biological_process:GO:0001714//endodermal cell fate specification;GO:0048382//mesendoderm development;GO:0006355//regulation of transcription, DNA-templated;GO:0055109//invagination involved in gastrulation with mouth forming second;GO:0048263//determination of dorsal identity;GO:0042074//cell migration involved in gastrulation;cellular_component:GO:0005634//nucleus;GO:0005737//cytoplasm;molecula…	dre:64603/0.0/eomesa, eom, eomes; eomesodermin homolog a; K10173 eomesodermin protein
Unigene83498_All	2958	84.24	26.1967	-1.68512	0.821767	Down	gi|380750585|gb|AFE55710.1|/2.22602e-152/tandem-repeat galectin-9 [Rhodeus uyekii]	molecular_function:GO:0030246//carbohydrate binding;GO:0016936//galactoside binding;	dre:337597/2e-152/lgals9l1, Drgal9-L1, dZ122B7.3, wu:fj85f11, zgc:73232; lectin, galactoside-binding, soluble, 9 (galectin 9)-like 1; K10093 galectin-9
Unigene20653_All	4386	3.07	0.74	-2.05264	0.800205	Down	gi|688532978|ref|XP_009290291.1|/0/PREDICTED: potassium voltage-gated channel subfamily KQT member 4 isoform X3 [Danio rerio]	NA	xma:102219065/1e-146/potassium voltage-gated channel subfamily KQT member 5-like; K04930 potassium voltage-gated channel KQT-like subfamily member 5
Unigene25243_All	334	1.13667	0.01	-6.82867	0.872367	Down	gi|125845753|ref|XP_696773.2|/6.73656e-14/PREDICTED: C-type lectin domain family 11 member A [Danio rerio]	NA	dre:568355/9e-15/clec11a; C-type lectin domain family 11, member A; K17521 C-type lectin domain family 11 member A
CL10899.Contig4_All	364	4.46333	0.873333	-2.35352	0.825782	Down	gi|157423012|gb|AAI53520.1|/2.01882e-47/Zgc:158628 protein [Danio rerio]	cellular_component:GO:0005576//extracellular region;molecular_function:GO:0004521//endoribonuclease activity;GO:0003723//RNA binding;GO:0046872//metal ion binding;	dre:791216/1e-47/endou, endoua, zgc:158628; endonuclease, polyU-specific; K14648 poly(U)-specific endoribonuclease [EC:3.1.-.-]
Unigene86819_All	404	2.20667	0.166667	-3.72683	0.820491	Down	NA	NA	NA
CL674.Contig9_All	1824	0.22	2.25667	3.35862	0.815483	Up	gi|70887627|ref|NP_001020677.1|/2.45062e-132/adiponectin receptor protein 2 [Danio rerio] &gt;gi|55251152|emb|CAH68962.1| novel protein similar to vertebrate adiponectin receptor 2 (ADIPOR2) [Danio rerio] &gt;gi|108742131|gb|AAI17575.1| Adiponectin receptor 2 [Danio rerio] &gt;gi|158254316|gb|AAI54263.1| Adiponectin receptor 2 [Danio rerio] &gt;gi|182889258|gb|AAI64853.1| Adipor2 protein [Danio r…	cellular_component:GO:0016021//integral component of membrane;	dre:560140/4e-133/adipor2, si:ch211-281k12.9, zgc:136273; adiponectin receptor 2; K07297 adiponectin receptor
Unigene35528_All	2979	9.28333	79.16	3.09206	0.860524	Up	gi|67678187|gb|AAH97101.1|/0/Acox1 protein [Danio rerio]	biological_process:GO:0006635//fatty acid beta-oxidation;cellular_component:GO:0005777//peroxisome;molecular_function:GO:0003997//acyl-CoA oxidase activity;GO:0050660//flavin adenine dinucleotide binding;GO:0003995//acyl-CoA dehydrogenase activity;	dre:449662/0.0/acox1, wu:fb59h12, zgc:114033, zgc:92584; acyl-CoA oxidase 1, palmitoyl (EC:1.3.3.6); K00232 acyl-CoA oxidase [EC:1.3.3.6]
CL2218.Contig3_All	2844	3.36667	0.2	-4.07325	0.847347	Down	gi|18858911|ref|NP_571179.1|/0/tyrosine-protein kinase ITK/TSK [Danio rerio] &gt;gi|2353318|gb|AAC12900.1| Tec-family kinase [Danio rerio] &gt;gi|190339464|gb|AAI62382.1| IL2-inducible T-cell kinase [Danio rerio]	biological_process:GO:0006468//protein phosphorylation;GO:0035556//intracellular signal transduction;molecular_function:GO:0004713//protein tyrosine kinase activity;GO:0005524//ATP binding;GO:0005543//phospholipid binding;	dre:798906/0.0/itk, Ptk, tec; IL2-inducible T-cell kinase (EC:2.7.10.1); K07363 IL2-inducible T-cell kinase [EC:2.7.10.2]
Unigene33421_All	2041	2.49333	0.28	-3.15458	0.81736	Down	gi|55925253|ref|NP_001007390.1|/9.87015e-69/uncharacterized protein LOC492517 [Danio rerio] &gt;gi|55250353|gb|AAH85561.1| Zgc:103586 [Danio rerio] &gt;gi|182891650|gb|AAI64938.1| Zgc:103586 protein [Danio rerio]	biological_process:GO:0009972//cytidine deamination;molecular_function:GO:0004126//cytidine deaminase activity;GO:0008270//zinc ion binding;	xma:102234480/1e-58/cytidine deaminase-like; K01489 cytidine deaminase [EC:3.5.4.5]
Unigene30983_All	2122	1.17667	5.09	2.11296	0.821036	Up	NA	NA	NA
CL16566.Contig3_All	1374	48.3367	3.97333	-3.6047	0.867159	Down	gi|161611497|gb|AAI55834.1|/1.17099e-101/Si:dkey-10p5.7 [Danio rerio]	NA	NA
Unigene51431_All	224	0.01	0.81	6.33985	0.806643	Up	NA	NA	NA
CL16710.Contig4_All	276	0.806667	0.01	-6.3339	0.805884	Down	gi|688547242|ref|XP_009298486.1|/1.26749e-44/PREDICTED: filamin-C isoform X6 [Danio rerio]	NA	dre:570288/2e-45/flncb, im:7139256, wu:fc02d03; filamin C, gamma b (actin binding protein 280); K04437 filamin
Unigene49288_All	218	0.826667	0.01	-6.36923	0.811028	Down	NA	NA	NA
CL2219.Contig8_All	4761	4.13333	0.603333	-2.77628	0.83269	Down	gi|528469013|ref|XP_001922183.4|/0/PREDICTED: guanine nucleotide exchange factor DBS isoform X5 [Danio rerio]	NA	shr:100928424/4e-65/TRIO; trio Rho guanine nucleotide exchange factor; K08810 triple functional domain protein [EC:2.7.11.1]
CL9643.Contig4_All	446	0.01	0.833333	6.38082	0.811669	Up	gi|597806292|ref|XP_007243039.1|/5.69948e-34/PREDICTED: 2-oxoglutarate and iron-dependent oxygenase domain-containing protein 1-like, partial [Astyanax mexicanus]	biological_process:GO:0055114//oxidation-reduction process;molecular_function:GO:0016706//oxidoreductase activity, acting on paired donors, with incorporation or reduction of molecular oxygen, 2-oxoglutarate as one donor, and incorporation of one atom each of oxygen into both donors;GO:0005506//iron ion binding;GO:0031418//L-ascorbic acid binding;	aga:AgaP_AGAP002933/1e-06/AGAP002933-PA; K05291 phosphatidylinositol glycan, class S
Unigene5111_All	471	1.25667	0.01	-6.97346	0.88813	Down	gi|688580609|ref|XP_009305095.1|/2.25206e-54/PREDICTED: BAH and coiled-coil domain-containing protein 1 [Danio rerio] &gt;gi|688580613|ref|XP_009305096.1| PREDICTED: BAH and coiled-coil domain-containing protein 1 [Danio rerio]	NA	NA
CL15870.Contig1_All	315	1.05	0.01	-6.71425	0.857799	Down	NA	NA	NA
Unigene44632_All	337	1.13667	0.01	-6.82867	0.872367	Down	NA	NA	NA
CL11833.Contig1_All	890	0.243333	5.59333	4.5227	0.872926	Up	gi|528505842|ref|XP_005169886.1|/2.80796e-68/PREDICTED: zinc finger protein 395a isoform X1 [Danio rerio]	cellular_component:GO:0005622//intracellular;molecular_function:GO:0008270//zinc ion binding;	NA
Unigene8406_All	238	0.796667	0.01	-6.3159	0.803986	Down	NA	NA	NA
Unigene33866_All	634	1.57667	0.01	-7.30073	0.91895	Down	gi|528480236|ref|XP_005165503.1|/3.10465e-91/PREDICTED: KN motif and ankyrin repeat domain-containing protein 1 isoform X2 [Danio rerio]	NA	NA
CL15411.Contig2_All	230	0.01	1.14	6.83289	0.872367	Up	NA	NA	NA
CL3239.Contig2_All	4510	6.27667	20.3433	1.69649	0.818824	Up	gi|35903023|ref|NP_919383.1|/0/MAP kinase interacting serine/threonine kinase 2b [Danio rerio] &gt;gi|27882487|gb|AAH44375.1| MAP kinase-interacting serine/threonine kinase 2b [Danio rerio] &gt;gi|182892048|gb|AAI65746.1| Mknk2b protein [Danio rerio]	biological_process:GO:0006468//protein phosphorylation;molecular_function:GO:0004674//protein serine/threonine kinase activity;GO:0005524//ATP binding;	dre:373121/0.0/mknk2b, mknk2, wu:fb37e05, wz5090; MAP kinase interacting serine/threonine kinase 2b; K04372 MAP kinase interacting serine/threonine kinase [EC:2.7.11.1]
Unigene46217_All	651	1.04667	0.01	-6.70966	0.857799	Down	gi|206598076|gb|ACI15897.1|/7.24797e-70/apolipoprotein M [Hemibarbus mylodon]	NA	dre:569714/3e-64/apom, fb62d12, wu:fb62d12; apolipoprotein M; K17308 alpha-1-acid glycoprotein 1
CL16537.Contig1_All	655	7.04	1.38667	-2.34395	0.835385	Down	gi|20269227|dbj|BAB90986.1|/5.40019e-49/immunoglobulin light chain [Cyprinus carpio]	NA	mcc:708665/7e-13/uncharacterized LOC708665; K06554 immunoglobulin lambda-like polypeptide 1
Unigene2199_All	285	6.02667	0.496667	-3.60101	0.854615	Down	NA	NA	NA
Unigene3266_All	248	1.00667	0.01	-6.65344	0.850134	Down	gi|326669304|ref|XP_691360.5|/1.25844e-20/PREDICTED: sal-like protein 2 [Danio rerio]	NA	NA
Unigene4314_All	2053	3.35	0.516667	-2.69686	0.823969	Down	gi|326678034|ref|XP_003200968.1|/0/PREDICTED: differentially expressed in FDCP 6 homolog isoform X1 [Danio rerio]	biological_process:GO:0060027//convergent extension involved in gastrulation;GO:0042074//cell migration involved in gastrulation;molecular_function:GO:0005543//phospholipid binding;	mgp:100544596/2e-18/PRIM1; primase, DNA, polypeptide 1 (49kDa); K02684 DNA primase small subunit [EC:2.7.7.-]
CL544.Contig2_All	5176	9.64	2.05333	-2.23107	0.835305	Down	gi|528510183|ref|XP_005159691.1|/0/PREDICTED: protein FAM65B isoform X1 [Danio rerio]	NA	NA
CL6900.Contig4_All	2149	10.1233	1.03333	-3.29231	0.855825	Down	gi|688554432|ref|XP_005165291.2|/0/PREDICTED: butyrophilin-like protein 2 [Danio rerio]	NA	amj:102574809/9e-12/butyrophilin subfamily 1 member A1-like; K06712 butyrophilin
CL6556.Contig2_All	2022	37.4667	0.45	-6.37954	0.95877	Down	gi|68389496|ref|XP_692685.1|/7.1044e-128/PREDICTED: lymphatic vessel endothelial hyaluronic acid receptor 1 [Danio rerio]	NA	mze:101467231/3e-33/lymphatic vessel endothelial hyaluronic acid receptor 1-like; K19012 lymphatic vessel endothelial hyaluronan receptor 1
Unigene44766_All	512	1.29667	0.01	-7.01866	0.893282	Down	gi|688540639|ref|XP_009297340.1|/2.60583e-12/PREDICTED: interferon-induced very large GTPase 1-like isoform X3 [Danio rerio]	NA	NA
CL127.Contig2_All	1671	4.68333	1.19667	-1.96851	0.811363	Down	gi|312032366|ref|NP_001185678.1|/3.00897e-65/probable low affinity copper uptake protein 2 [Danio rerio]	NA	dre:563012/5e-66/slc31a2, sb:cb797, si:ch211-282j22.4; solute carrier family 31 (copper transporter), member 2; K14687 solute carrier family 31 (copper transporter), member 2
CL8285.Contig6_All	1979	8.40333	2.34	-1.84445	0.817585	Down	gi|41351101|gb|AAH65620.1|/0/Ring finger protein 13 [Danio rerio]	molecular_function:GO:0008270//zinc ion binding;	dre:793981/0.0/rnf13, wu:fj82g10, zgc:55660, zgc:77194; ring finger protein 13; K15692 E3 ubiquitin-protein ligase RNF13 [EC:2.3.2.27]
Unigene57547_All	546	1.65333	0.0966667	-4.09622	0.806537	Down	gi|657739558|ref|XP_008334667.1|/1.05871e-63/PREDICTED: retinoic acid receptor RXR-gamma-B-like [Cynoglossus semilaevis]	NA	ola:100125533/3e-64/rxra2; retinoic acid receptor RXR-gamma-B; K08526 retinoid X receptor gamma
Unigene49142_All	251	0.92	0.01	-6.52356	0.832561	Down	NA	NA	NA
Unigene4428_All	283	0.976667	0.01	-6.60979	0.844884	Down	NA	NA	NA
Unigene102659_All	574	0.01	0.82	6.35755	0.809106	Up	gi|528491851|ref|XP_005155686.1|/2.70506e-26/PREDICTED: 5&apos;-nucleotidase, cytosolic II, like 1 isoform X1 [Danio rerio]	biological_process:GO:0042221//response to chemical;molecular_function:GO:0046872//metal ion binding;	cmk:103187790/8e-20/cytosolic purine 5'-nucleotidase-like; K01081 5'-nucleotidase [EC:3.1.3.5]
Unigene13637_All	1615	2.69	0.01	-8.07146	0.962259	Down	gi|723586557|dbj|BAP90357.1|/0/warm temperature acclimation related 65 kDa protein-2 [Carassius carassius]	biological_process:GO:0006810//transport;GO:0042221//response to chemical;cellular_component:GO:0005576//extracellular region;molecular_function:GO:0046872//metal ion binding;	dre:327588/0.0/hpx, wu:fi17f11, wu:fi19a10; hemopexin (EC:3.2.1.35); K18977 hemopexin [EC:3.2.1.35]
Unigene62638_All	282	1.28667	0.01	-7.00749	0.892075	Down	NA	NA	NA
Unigene18486_All	519	1.29333	0.01	-7.01495	0.892075	Down	gi|641935417|emb|CDR18479.1|/1.18822e-07/unnamed protein product [Oncorhynchus mykiss]	NA	mze:101464089/1e-07/myomegalin-like; K16549 myomegalin
CL10416.Contig4_All	3130	14.0267	3.54333	-1.98499	0.829167	Down	gi|115494998|ref|NP_001070028.1|/0/fascin [Danio rerio] &gt;gi|115313579|gb|AAI24406.1| Zgc:153632 [Danio rerio] &gt;gi|182890250|gb|AAI65613.1| Zgc:153632 protein [Danio rerio]	cellular_component:GO:0005856//cytoskeleton;GO:0005737//cytoplasm;molecular_function:GO:0051015//actin filament binding;GO:0030674//protein binding, bridging;	dre:558271/0.0/fscn1a, fscn1, sb:cb589, zgc:153632; fascin actin-bundling protein 1a; K17455 fascin 1/2
CL6737.Contig4_All	1618	0.26	2.93333	3.49596	0.831932	Up	gi|41054814|ref|NP_956644.1|/0/ERO1-like protein alpha precursor [Danio rerio] &gt;gi|82188248|sp|Q7T3D1.1|ERO1A_DANRE RecName: Full=ERO1-like protein alpha; Short=ERO1-L; Short=ERO1-L-alpha; AltName: Full=Endoplasmic reticulum oxidoreductin-1-like protein; AltName: Full=Oxidoreductin-1-L-alpha; Flags: Precursor [Danio rerio] &gt;gi|31544953|gb|AAH53166.1| ERO1-like (S. cerevisiae) [Danio rerio] …	biological_process:GO:0006810//transport;GO:0022900//electron transport chain;cellular_component:GO:0005789//endoplasmic reticulum membrane;molecular_function:GO:0016671//oxidoreductase activity, acting on a sulfur group of donors, disulfide as acceptor;GO:0003756//protein disulfide isomerase activity;GO:0050660//flavin adenine dinucleotide binding;	dre:393321/0.0/ero1a, ERO1-L, ero1l, zgc:63959; endoplasmic reticulum oxidoreductase alpha (EC:1.8.4.-); K10950 ERO1-like protein alpha [EC:1.8.4.-]
Unigene47856_All	253	1.28667	0.01	-7.00749	0.892075	Down	NA	NA	NA
CL14918.Contig9_All	1144	2.22	9.03	2.02417	0.827954	Up	gi|35902944|ref|NP_919372.1|/1.87358e-91/hematopoietic death receptor precursor [Danio rerio] &gt;gi|10644770|gb|AAG21396.1|AF302789_1 death receptor [Danio rerio]	biological_process:GO:0043280//positive regulation of cysteine-type endopeptidase activity involved in apoptotic process;GO:0043065//positive regulation of apoptotic process;GO:0007165//signal transduction;	dre:373093/3e-92/hdr, ZH-DR, zgc:103531; hematopoietic death receptor; K04722 tumor necrosis factor receptor superfamily member 10
CL7655.Contig16_All	2126	1.99333	6.75667	1.76113	0.810242	Up	gi|166158182|ref|NP_001107485.1|/1.0794e-41/uncharacterized protein LOC100135336 [Xenopus (Silurana) tropicalis] &gt;gi|156230078|gb|AAI52227.1| Mibp protein [Danio rerio] &gt;gi|163916353|gb|AAI57636.1| LOC100135336 protein [Xenopus (Silurana) tropicalis]	biological_process:GO:0016310//phosphorylation;molecular_function:GO:0016301//kinase activity;	dre:64674/2e-42/mibp, cb1024, urk; muscle-specific beta 1 integrin binding protein; K10524 nicotinamide/nicotinate riboside kinase [EC:2.7.1.22 2.7.1.173]
CL15493.Contig8_All	1489	3.29	0.373333	-3.13955	0.830854	Down	NA	NA	NA
Unigene28877_All	350	0.9	0.01	-6.49185	0.828372	Down	gi|528523341|ref|XP_005174509.1|/1.12955e-21/PREDICTED: uncharacterized protein LOC100329818 isoform X2 [Danio rerio] &gt;gi|688618696|ref|XP_009300822.1| PREDICTED: uncharacterized protein LOC100329818 isoform X2 [Danio rerio] &gt;gi|688618699|ref|XP_009300825.1| PREDICTED: uncharacterized protein LOC100329818 isoform X2 [Danio rerio] &gt;gi|688618701|ref|XP_009300827.1| PREDICTED: uncharacteriz…	NA	NA
Unigene3169_All	504	0.01	1.09667	6.77698	0.866035	Up	NA	NA	NA
CL8198.Contig2_All	1328	39.38	14.2033	-1.47123	0.801732	Down	gi|47086319|ref|NP_998022.1|/1.27486e-121/osteoclast-stimulating factor 1 [Danio rerio] &gt;gi|82203611|sp|Q6TGW5.1|OSTF1_DANRE RecName: Full=Osteoclast-stimulating factor 1 [Danio rerio] &gt;gi|37681893|gb|AAQ97824.1| osteoclast stimulating factor 1 [Danio rerio] &gt;gi|148725732|emb|CAN88794.1| osteoclast stimulating factor 1 [Danio rerio]	cellular_component:GO:0005737//cytoplasm;	ola:101175479/2e-11/mib2; mindbomb E3 ubiquitin protein ligase 2; K10645 E3 ubiquitin-protein ligase mind-bomb [EC:2.3.2.27]
Unigene35355_All	665	24.3367	7.31333	-1.73453	0.820981	Down	gi|657537314|ref|XP_008275123.1|/4.2803e-41/PREDICTED: protein LBH [Stegastes partitus]	NA	tru:101075680/1e-08/uncharacterized LOC101075680; K04010 C5a anaphylatoxin chemotactic receptor
CL13116.Contig40_All	802	1.63	0.07	-4.54137	0.816937	Down	NA	NA	NA
Unigene24474_All	2979	11.85	1.53	-2.95328	0.852644	Down	gi|528475750|ref|XP_001332264.5|/0/PREDICTED: FYVE, RhoGEF and PH domain-containing protein 4-like [Danio rerio]	NA	dre:793364/0.0/FYVE, RhoGEF and PH domain-containing protein 4-like; K05723 FYVE, RhoGEF and PH domain containing 4
CL6371.Contig3_All	1196	27.6233	1.84667	-3.90289	0.869554	Down	gi|528507414|ref|XP_005159038.1|/2.44571e-113/PREDICTED: CD9 antigen isoform X1 [Danio rerio]	cellular_component:GO:0016021//integral component of membrane;	dre:322455/3e-106/cd9a, cd9, wu:fb61g04, zgc:73383, zgc:85743; CD9 molecule a; K06460 CD9 antigen
Unigene93222_All	226	0.85	0.01	-6.40939	0.816716	Down	NA	NA	NA
CL544.Contig6_All	5309	8.82333	1.68333	-2.39	0.839794	Down	gi|528510183|ref|XP_005159691.1|/0/PREDICTED: protein FAM65B isoform X1 [Danio rerio]	NA	NA
Unigene38380_All	732	0.253333	2.89	3.51196	0.831435	Up	gi|688610585|ref|XP_009294911.1|/4.51646e-48/PREDICTED: hemicentin-1-like isoform X2 [Danio rerio]	NA	cmy:102942490/1e-10/HSPG2; heparan sulfate proteoglycan 2; K05719 integrin beta 1; K06255 heparan sulfate proteoglycan 2 (perlecan); K06265 dystroglycan 1
CL13391.Contig1_All	1031	2.57333	0.246667	-3.383	0.823541	Down	gi|44890296|gb|AAH66679.1|/6.70522e-90/Par1 protein [Danio rerio]	molecular_function:GO:0046983//protein dimerization activity;	dre:30159/2e-87/tcf15, par1; transcription factor 15 (basic helix-loop-helix); K09070 transcription factor 15
CL10383.Contig1_All	2048	4.56	0.756667	-2.5913	0.832497	Down	gi|166157999|ref|NP_001107409.1|/0/coagulation factor 2 (thrombin) receptor-like 1 precursor [Xenopus (Silurana) tropicalis] &gt;gi|163915846|gb|AAI57518.1| LOC100135248 protein [Xenopus (Silurana) tropicalis]	biological_process:GO:0006508//proteolysis;GO:0007596//blood coagulation;GO:0070493//thrombin receptor signaling pathway;cellular_component:GO:0016021//integral component of membrane;molecular_function:GO:0008233//peptidase activity;GO:0015057//thrombin receptor activity;	dre:794649/0.0/f2rl1.1, PAR2a, f2rl1, zgc:158264; coagulation factor II (thrombin) receptor-like 1, tandem duplicate 1; K04234 coagulation factor II (thrombin) receptor-like 1
Unigene49150_All	217	0.886667	0.01	-6.47032	0.825521	Down	gi|47778618|gb|AAT38216.1|/1.96841e-34/tryptophan hydroxylase 2 [Danio rerio]	biological_process:GO:0009072//aromatic amino acid family metabolic process;GO:0042427//serotonin biosynthetic process;GO:0055114//oxidation-reduction process;molecular_function:GO:0016597//amino acid binding;GO:0004510//tryptophan 5-monooxygenase activity;GO:0005506//iron ion binding;	dre:407712/6e-35/tph2, tphR, wu:fq15a04; tryptophan hydroxylase 2 (tryptophan 5-monooxygenase) (EC:1.14.16.4); K00502 tryptophan 5-monooxygenase [EC:1.14.16.4]
Unigene44996_All	215	0.996667	0.01	-6.63904	0.848786	Down	NA	NA	NA
Unigene26557_All	4235	4.01333	0.2	-4.32673	0.860176	Down	gi|688579764|ref|XP_009304898.1|/0/PREDICTED: actin-binding LIM protein 1 isoform X11 [Danio rerio]	NA	xma:102235109/0.0/actin-binding LIM protein 1-like; K07520 actin-binding LIM protein
Unigene48245_All	238	1.09333	0.01	-6.77259	0.864302	Down	NA	NA	NA
Unigene40341_All	486	0.863333	0.01	-6.43185	0.8191	Down	NA	NA	NA
Unigene49048_All	206	1.48333	0.01	-7.2127	0.911122	Down	NA	NA	NA
Unigene86620_All	3209	2.93333	0.24	-3.61143	0.833971	Down	gi|189533885|ref|XP_001923593.1|/1.29607e-161/PREDICTED: FYN-binding protein-like isoform X2 [Danio rerio]	NA	dre:796938/2e-162/si:ch211-147j13.3; K17698 FYN binding protein
Unigene100431_All	203	0.01	0.99	6.62936	0.846876	Up	NA	NA	NA
Unigene25975_All	303	1.09333	0.01	-6.77259	0.864302	Down	gi|189529649|ref|XP_700985.3|/2.05942e-31/PREDICTED: tumor necrosis factor receptor superfamily member 16 [Danio rerio]	NA	dre:572204/3e-32/nradd, ngfr, wu:fb38c02, wu:fc10h01; neurotrophin receptor associated death domain; K02583 nerve growth factor receptor (TNFR superfamily member 16)
CL16574.Contig7_All	1372	0.816667	0.01	-6.35168	0.808445	Down	gi|528469458|ref|XP_002660622.3|/4.88141e-116/PREDICTED: putative leucine-rich repeat-containing protein DDB_G0290503 [Danio rerio]	NA	mze:101473863/6e-26/cenpf; centromere protein F, 350/400kDa; K11499 centromere protein F
CL10022.Contig4_All	2642	6.06667	26.1033	2.10526	0.838517	Up	gi|125830001|ref|XP_001339480.1|/9.47877e-178/PREDICTED: monoacylglycerol lipase abhd6-A [Danio rerio]	molecular_function:GO:0016787//hydrolase activity;	dre:799085/1e-178/abhd6a; abhydrolase domain containing 6a; K13700 abhydrolase domain-containing protein 6 [EC:3.1.1.23]
Unigene17609_All	272	0.01	1.08	6.75489	0.862657	Up	NA	NA	NA
CL13759.Contig5_All	1513	25.41	1.76	-3.85175	0.869284	Down	gi|688579555|ref|XP_009304838.1|/1.55667e-41/PREDICTED: uncharacterized protein LOC100124595 isoform X1 [Danio rerio] &gt;gi|688579557|ref|XP_009304839.1| PREDICTED: uncharacterized protein LOC100124595 isoform X1 [Danio rerio] &gt;gi|688579560|ref|XP_009304840.1| PREDICTED: uncharacterized protein LOC100124595 isoform X1 [Danio rerio] &gt;gi|688579562|ref|XP_009304841.1| PREDICTED: uncharacteriz…	NA	cmk:103190437/1e-19/cd82; CD82 molecule; K06509 CD82 antigen
Unigene6549_All	322	3.05333	0.4	-2.93231	0.824274	Down	NA	NA	NA
CL2348.Contig5_All	1888	0.456667	5.58	3.61105	0.853329	Up	gi|47086947|ref|NP_998475.1|/7.4344e-124/egl nine homolog 3 [Danio rerio] &gt;gi|44890699|gb|AAH66699.1| Egl nine homolog 3 (C. elegans) [Danio rerio]	biological_process:GO:0055114//oxidation-reduction process;molecular_function:GO:0016706//oxidoreductase activity, acting on paired donors, with incorporation or reduction of molecular oxygen, 2-oxoglutarate as one donor, and incorporation of one atom each of oxygen into both donors;GO:0005506//iron ion binding;GO:0031418//L-ascorbic acid binding;	dre:406602/1e-124/egln3, wu:fj78a08, zgc:77019; egl-9 family hypoxia-inducible factor 3 (EC:1.14.11.29); K09592 hypoxia-inducible factor prolyl hydroxylase [EC:1.14.11.29]
CL3185.Contig3_All	209	1.43667	0.01	-7.16658	0.907592	Down	NA	NA	NA
CL9176.Contig5_All	1426	78.3333	24.2133	-1.69382	0.821702	Down	gi|528479736|ref|XP_005165325.1|/0/PREDICTED: cathepsin L1 isoform X1 [Danio rerio]	biological_process:GO:0006508//proteolysis;molecular_function:GO:0008234//cysteine-type peptidase activity;	dre:321453/0.0/ctsla, ctsl1a, hm:zeh1631, ik:tdsubc_2d2, ik:tdsubc_2f10, sb:cb143, wu:fb70e06, wu:fi15c08, xx:tdsubc_2d2, xx:tdsubc_2f10; cathepsin La (EC:3.4.22.15); K01365 cathepsin L [EC:3.4.22.15]
Unigene43232_All	407	0.976667	0.01	-6.60979	0.844884	Down	gi|593738906|ref|XP_007125028.1|/3.59491e-12/PREDICTED: calcium/calmodulin-dependent protein kinase type II subunit beta [Physeter catodon]	NA	cmk:103181591/5e-11/camk2g; calcium/calmodulin-dependent protein kinase II gamma; K04515 calcium/calmodulin-dependent protein kinase (CaM kinase) II [EC:2.7.11.17]
CL8100.Contig3_All	817	1.73	0.113333	-3.93213	0.806556	Down	gi|38016163|ref|NP_937852.1|/7.55231e-29/homeodomain-only protein [Danio rerio] &gt;gi|60392390|sp|Q8AYB8.1|HOP_DANRE RecName: Full=Homeodomain-only protein [Danio rerio] &gt;gi|23264038|gb|AAN16321.1| homeodomain-only protein [Danio rerio] &gt;gi|66910277|gb|AAH96856.1| HOP homeobox [Danio rerio] &gt;gi|157423300|gb|AAI53538.1| HOP homeobox [Danio rerio]	biological_process:GO:0007507//heart development;GO:0006355//regulation of transcription, DNA-templated;cellular_component:GO:0005634//nucleus;molecular_function:GO:0043565//sequence-specific DNA binding;GO:0003700//sequence-specific DNA binding transcription factor activity;	NA
Unigene55560_All	221	0.01	1.24667	6.96193	0.886973	Up	gi|597764510|ref|XP_007246175.1|/2.57694e-18/PREDICTED: 6-phosphofructokinase, liver type-like [Astyanax mexicanus]	NA	oaa:100083239/4e-16/PFKL; phosphofructokinase, liver; K00850 6-phosphofructokinase 1 [EC:2.7.1.11]
Unigene63301_All	206	1.09667	0.01	-6.77698	0.866035	Down	NA	NA	NA
Unigene40415_All	208	1.71667	0.01	-7.42347	0.927776	Down	NA	NA	NA
CL4648.Contig1_All	2066	4.48	0.596667	-2.9085	0.837677	Down	gi|528501600|ref|XP_691391.5|/0/PREDICTED: endothelial cell-selective adhesion molecule isoform X2 [Danio rerio]	NA	dre:562934/0.0/esamb; endothelial cell adhesion molecule b; K06787 endothelial cell adhesion molecule
Unigene61463_All	3169	3.42333	0.146667	-4.54479	0.860674	Down	gi|239937543|ref|NP_001155234.1|/0/zinc finger protein Helios [Danio rerio] &gt;gi|239799498|tpe|CAQ76706.1| TPA: Helios protein [Danio rerio]	cellular_component:GO:0005622//intracellular;molecular_function:GO:0008270//zinc ion binding;GO:0003676//nucleic acid binding;	dre:100150224/0.0/ikzf2; si:zfos-1425h8.1; K09220 IKAROS family zinc finger protein
Unigene66149_All	251	0.92	0.01	-6.52356	0.832561	Down	NA	NA	NA
Unigene52415_All	267	0.01	0.846667	6.40372	0.816014	Up	gi|642064823|emb|CDQ89939.1|/2.11197e-28/unnamed protein product [Oncorhynchus mykiss]	NA	tru:101066227/4e-26/pcsk5; proprotein convertase subtilisin/kexin type 5; K08654 proprotein convertase subtilisin/kexin type 5 [EC:3.4.21.-]
Unigene63837_All	1069	30.3967	4.81	-2.6598	0.852933	Down	gi|347921646|ref|NP_001017783.2|/1.66013e-54/membrane-spanning 4-domains, subfamily A, member 17A.1 [Danio rerio]	NA	cge:100765095/7e-11/Ms4a2; membrane-spanning 4-domains, subfamily A, member 2; K08090 membrane-spanning 4-domains, subfamily A, member 2
Unigene52555_All	209	0.01	0.93	6.53916	0.8347	Up	NA	NA	NA
Unigene35386_All	224	10.6133	2.39	-2.1508	0.834238	Down	NA	NA	NA
CL7481.Contig5_All	653	0.01	0.816667	6.35168	0.808445	Up	gi|528479272|ref|XP_005171887.1|/2.41282e-65/PREDICTED: protein YIPF6 isoform X1 [Danio rerio]	cellular_component:GO:0016021//integral component of membrane;	NA
Unigene50464_All	231	0.01	1.10333	6.78572	0.866035	Up	NA	NA	NA
Unigene41971_All	583	9.11333	2.04667	-2.1547	0.832593	Down	NA	NA	NA
CL11314.Contig1_All	244	1.39	0.01	-7.11894	0.902873	Down	NA	NA	NA
Unigene33212_All	465	0.126667	2.11667	4.06269	0.823812	Up	NA	NA	NA
Unigene44060_All	1464	0.5	5.22	3.38405	0.848339	Up	gi|688608121|ref|XP_003201040.2|/2.07468e-65/PREDICTED: natural killer cell receptor 2B4-like isoform X2 [Danio rerio]	NA	amj:102562414/9e-07/CD48 antigen-like; K06449 CD2 antigen; K06479 CD48 antigen; K06582 natural killer cell receptor 2B4
Unigene25944_All	3662	4.16333	0.91	-2.1938	0.81764	Down	gi|47086607|ref|NP_997881.1|/0/probable global transcription activator SNF2L2 isoform 1 [Danio rerio] &gt;gi|38173711|gb|AAH60676.1| SWI/SNF related, matrix associated, actin dependent regulator of chromatin, subfamily a, member 2 [Danio rerio]	biological_process:GO:0006355//regulation of transcription, DNA-templated;cellular_component:GO:0005634//nucleus;molecular_function:GO:0003677//DNA binding;GO:0005524//ATP binding;GO:0004386//helicase activity;	dre:334032/0.0/smarca2, psa-4, wu:fa56c07, wu:fi27f11, zgc:66238; SWI/SNF related, matrix associated, actin dependent regulator of chromatin, subfamily a, member 2; K11647 SWI/SNF-related matrix-associated actin-dependent regulator of chromatin subfamily A member 2/4 [EC:3.6.4.-]
CL14552.Contig2_All	2676	16.5033	0.88	-4.22911	0.874517	Down	gi|528504594|ref|XP_005158264.1|/0/PREDICTED: selenium-binding protein 1 isoform X1 [Danio rerio]	biological_process:GO:0015031//protein transport;cellular_component:GO:0016020//membrane;GO:0005634//nucleus;GO:0005829//cytosol;molecular_function:GO:0008430//selenium binding;	dre:393542/0.0/selenbp1, zgc:65844; selenium binding protein 1; K17285 selenium-binding protein 1
CL57.Contig5_All	2644	8.37	2.32333	-1.84903	0.817929	Down	gi|190339238|gb|AAI62475.1|/0/Protein tyrosine kinase 2.2 [Danio rerio]	biological_process:GO:0006468//protein phosphorylation;GO:0007172//signal complex assembly;cellular_component:GO:0005856//cytoskeleton;GO:0005925//focal adhesion;molecular_function:GO:0004713//protein tyrosine kinase activity;GO:0005524//ATP binding;GO:0004871//signal transducer activity;	dre:386705/0.0/ptk2aa, fak1b, ptk2.2, ptk2b, si:ch1073-355e8.1; protein tyrosine kinase 2aa; K05725 focal adhesion kinase 1 [EC:2.7.10.2]
CL5014.Contig1_All	1654	5.34333	1.59667	-1.74268	0.804061	Down	gi|47086465|ref|NP_997955.1|/2.51015e-64/protein yippee-like 3 [Danio rerio] &gt;gi|82185784|sp|Q6NWI4.1|YPEL3_DANRE RecName: Full=Protein yippee-like 3 [Danio rerio] &gt;gi|37731962|gb|AAO64479.1| Ypel1 [Danio rerio] &gt;gi|45768251|gb|AAH67578.1| Yippee-like 3 [Danio rerio] &gt;gi|158253901|gb|AAI54301.1| Ypel3 protein [Danio rerio]	biological_process:GO:0007420//brain development;GO:0006915//apoptotic process;cellular_component:GO:0005730//nucleolus;	dre:100331906/6e-08/si:ch73-40a17.1; K16340 PH domain and leucine-rich repeat-containing protein phosphatase [EC:3.1.3.16]
Unigene53715_All	597	0.193333	2.96667	3.93968	0.840326	Up	NA	NA	NA
CL1358.Contig8_All	365	1.01667	0.01	-6.6677	0.852548	Down	gi|51859265|gb|AAH81686.1|/8.77735e-43/Zgc:92925 [Danio rerio]	NA	NA
Unigene85929_All	238	0.66	3.16333	2.26091	0.808729	Up	gi|115496916|ref|NP_001070115.1|/1.35692e-22/XIAP-associated factor 1 [Danio rerio] &gt;gi|115313394|gb|AAI24486.1| Zgc:153893 [Danio rerio]	cellular_component:GO:0005622//intracellular;molecular_function:GO:0008270//zinc ion binding;	NA
Unigene45625_All	206	1.48333	0.01	-7.2127	0.911122	Down	NA	NA	NA
Unigene12668_All	411	0.01	0.813333	6.34577	0.806643	Up	gi|688555244|ref|XP_009299811.1|/1.82468e-43/PREDICTED: serine/threonine-protein kinase 36 isoform X2 [Danio rerio]	biological_process:GO:0009953//dorsal/ventral pattern formation;GO:0007368//determination of left/right symmetry;GO:0007224//smoothened signaling pathway;molecular_function:GO:0004672//protein kinase activity;	dre:566154/2e-44/stk36, fu, si:dkey-180i4.3, zgc:152944; serine/threonine kinase 36 (fused homolog, Drosophila) (EC:2.7.11.1); K06228 fused [EC:2.7.11.1]
Unigene67465_All	1548	445.08	13.9567	-4.99504	0.902711	Down	gi|195174903|ref|XP_002028205.1|/1.37442e-08/GL13149 [Drosophila persimilis] &gt;gi|194116704|gb|EDW38747.1| GL13149 [Drosophila persimilis]	NA	dpe:Dper_GL13149/2e-09/GL13149 gene product from transcript GL13149-RA; K04650 nuclear receptor co-repressor 1
Unigene47354_All	226	1.09	0.01	-6.76818	0.864302	Down	NA	NA	NA
CL13383.Contig2_All	1337	37.54	10.2233	-1.87656	0.828873	Down	gi|55742394|ref|NP_001007206.1|/5.28859e-83/uncharacterized protein LOC368614 precursor [Danio rerio] &gt;gi|17826611|emb|CAD19194.1| novel protein similar to MHC class II alpha chain [Danio rerio]	biological_process:GO:0019882//antigen processing and presentation;cellular_component:GO:0044425//membrane part;	dre:368614/8e-84/si:dz48c11.3; si:busm1-48c11.3; K06454 CD4 antigen; K06565 lymphocyte-activation gene 3 protein; K06752 major histocompatibility complex, class II
Unigene48285_All	216	1.34	0.01	-7.06609	0.897731	Down	NA	NA	NA
CL5192.Contig5_All	1155	6.73	23.3433	1.79433	0.823663	Up	gi|528505341|ref|XP_005169829.1|/7.21365e-98/PREDICTED: nuclear receptor coactivator 7-like isoform X2 [Danio rerio]	NA	bfo:BRAFLDRAFT_124886/6e-38/hypothetical protein; K12587 exosome complex component MTR3
Unigene76582_All	275	0.8	0.01	-6.32193	0.803986	Down	NA	NA	NA
Unigene52836_All	269	0.88	0.01	-6.45943	0.823828	Down	gi|688607460|ref|XP_009294179.1|/1.56988e-07/PREDICTED: zinc finger protein 431-like [Danio rerio]	NA	NA
Unigene42884_All	223	0.01	0.793333	6.30986	0.801399	Up	NA	NA	NA
CL12292.Contig2_All	409	0.843333	0.01	-6.39803	0.814243	Down	NA	NA	NA
CL1404.Contig2_All	3577	1.47333	4.92333	1.74055	0.801715	Up	gi|528486151|ref|XP_005172418.1|/0/PREDICTED: disintegrin and metalloproteinase domain-containing protein 19 [Danio rerio]	NA	xma:102218719/0.0/disintegrin and metalloproteinase domain-containing protein 19-like; K08616 disintegrin and metalloproteinase domain-containing protein 33 [EC:3.4.24.-]
CL6108.Contig1_All	1346	2.91667	0.506667	-2.52521	0.813223	Down	gi|688541927|ref|XP_009297586.1|/1.82861e-75/PREDICTED: C-Jun-amino-terminal kinase-interacting protein 3 isoform X12 [Danio rerio]	NA	dre:100318355/3e-76/mapk8ip3; mitogen-activated protein kinase 8 interacting protein 3; K04436 mitogen-activated protein kinase 8 interacting protein 3
Unigene45181_All	264	0.963333	0.01	-6.58996	0.840878	Down	NA	NA	NA
Unigene59953_All	3775	3.83333	0.786667	-2.28478	0.817412	Down	gi|658913623|ref|XP_008396757.1|/0/PREDICTED: tyrosine-protein kinase Fyn isoform X3 [Poecilia reticulata]	NA	dre:574422/0.0/fynb, im:6908851, si:dkey-119m7.5, zgc:109996; FYN proto-oncogene, Src family tyrosine kinase b (EC:2.7.10.2); K05703 tyrosine-protein kinase Fyn [EC:2.7.10.2]; K06479 CD48 antigen
CL5607.Contig1_All	3976	2.26667	0.35	-2.69515	0.80304	Down	gi|190338072|gb|AAI62675.1|/0/Ncam1 protein [Danio rerio] &gt;gi|318056095|gb|ADV36248.1| NCAM [Danio rerio]	biological_process:GO:0007155//cell adhesion;cellular_component:GO:0016020//membrane;molecular_function:GO:0005515//protein binding;	dre:30447/0.0/ncam1a, fj56g09, ncam, ncam1, wu:fj56g09; neural cell adhesion molecule 1a; K04362 fibroblast growth factor receptor 1 [EC:2.7.10.1]; K05095 fibroblast growth factor receptor 4 [EC:2.7.10.1]; K06491 neural cell adhesion molecule; K06550 L1 cell adhesion molecule; K06755 roundabout, axon guidance receptor 3; K06760 contactin 2; K06794 neurocan core protein
Unigene48983_All	257	0.94	0.01	-6.55459	0.836793	Down	NA	NA	NA
CL11805.Contig2_All	223	1.12	0.01	-6.80735	0.869335	Down	NA	NA	NA
CL7753.Contig2_All	3519	3.52333	0.05	-6.13887	0.925449	Down	gi|642059692|emb|CDQ90881.1|/1.87503e-161/unnamed protein product [Oncorhynchus mykiss]	NA	ola:101167317/0.0/deleted in malignant brain tumors 1 protein-like; K13912 deleted in malignant brain tumors 1 protein
Unigene26420_All	312	1.99	0.01	-7.63662	0.941331	Down	NA	NA	NA
Unigene22986_All	683	0.83	0.01	-6.37504	0.811669	Down	NA	NA	NA
CL3068.Contig3_All	1221	3.26333	0.116667	-4.80588	0.867902	Down	gi|224495976|ref|NP_001139083.1|/3.94292e-58/uncharacterized protein LOC571915 [Danio rerio]	NA	NA
Unigene22176_All	266	0.01	0.853333	6.41504	0.816716	Up	NA	NA	NA
Unigene40188_All	963	91.41	29.63	-1.62529	0.818141	Down	gi|20269247|dbj|BAB90995.1|/1.02599e-97/immunoglobulin light chain [Cyprinus carpio]	cellular_component:GO:0016021//integral component of membrane;	mcc:100430606/9e-31/immunoglobulin lambda-like polypeptide 1-like; K06554 immunoglobulin lambda-like polypeptide 1
Unigene46385_All	245	1.24	0.01	-6.9542	0.886025	Down	NA	NA	NA
CL15054.Contig2_All	653	6.31333	1.97667	-1.67533	0.804756	Down	gi|528514793|ref|XP_005168333.1|/1.52185e-43/PREDICTED: uncharacterized protein LOC768179 isoform X1 [Danio rerio]	NA	NA
CL13284.Contig8_All	3720	6.64	1.96333	-1.75788	0.809927	Down	gi|292621869|ref|XP_002664803.1|/0/PREDICTED: delta(14)-sterol reductase [Danio rerio] &gt;gi|688589487|ref|XP_009290279.1| PREDICTED: delta(14)-sterol reductase [Danio rerio]	NA	cmk:103190136/3e-81/lamin-B receptor-like; K19532 lamin-B receptor
Unigene42691_All	576	3.15333	25.43	3.01158	0.858051	Up	gi|528515444|ref|XP_002666238.2|/7.58795e-37/PREDICTED: SLAM family member 9-like [Danio rerio]	NA	NA
Unigene49755_All	1194	0.01	1.43667	7.16658	0.907592	Up	gi|688544445|ref|XP_009297987.1|/2.31753e-55/PREDICTED: neoverrucotoxin subunit alpha-like isoform X2 [Danio rerio]	NA	xma:102224105/4e-20/C-type lectin domain family 4 member M-like; K06464 integrin beta 2; K06486 intercellular adhesion molecule 3; K06499 carcinoembryonic antigen-related cell adhesion molecule; K06523 intercellular adhesion molecule 2; K06563 CD209 antigen
Unigene3986_All	3366	4.94667	1.08667	-2.18655	0.822753	Down	gi|326678034|ref|XP_003200968.1|/0/PREDICTED: differentially expressed in FDCP 6 homolog isoform X1 [Danio rerio]	biological_process:GO:0060027//convergent extension involved in gastrulation;GO:0042074//cell migration involved in gastrulation;molecular_function:GO:0005543//phospholipid binding;	mgp:100544596/1e-18/PRIM1; primase, DNA, polypeptide 1 (49kDa); K02684 DNA primase small subunit [EC:2.7.7.-]
CL1950.Contig1_All	1953	0.126667	1.77	3.80464	0.804365	Up	gi|162287308|ref|NP_001104657.1|/0/FERM domain-containing protein 6-like [Danio rerio] &gt;gi|161611407|gb|AAI55612.1| Zgc:172136 protein [Danio rerio]	cellular_component:GO:0005856//cytoskeleton;	mze:101484146/0.0/frmd1; FERM domain containing 1; K16822 FERM domain-containing protein 6
CL664.Contig3_All	505	0.01	1.29333	7.01495	0.892075	Up	gi|94732511|emb|CAK04616.1|/7.92491e-14/novel protein containing a vitamin K-dependent carboxylation/gamma-carboxyglutamic (GLA) domain (zgc:101601) [Danio rerio]	cellular_component:GO:0005576//extracellular region;molecular_function:GO:0005509//calcium ion binding;	NA
Unigene37506_All	3390	2.35333	0.396667	-2.56871	0.801849	Down	gi|528469451|ref|XP_005168459.1|/0/PREDICTED: DENN domain-containing protein 1C-like isoform X1 [Danio rerio]	NA	asn:102384893/3e-21/uncharacterized LOC102384893; K01490 AMP deaminase [EC:3.5.4.6]
Unigene42685_All	354	1.06	0.01	-6.72792	0.859402	Down	NA	NA	NA
Unigene95106_All	247	1.01333	0.01	-6.66297	0.850643	Down	NA	NA	NA
CL15245.Contig6_All	4700	2.72	0.303333	-3.16463	0.82239	Down	gi|350538815|ref|NP_001232895.1|/0/zinc finger E-box-binding homeobox 2 [Danio rerio] &gt;gi|166162240|gb|ABY83464.1| SIP1b [Danio rerio]	biological_process:GO:0060028//convergent extension involved in axis elongation;GO:0009953//dorsal/ventral pattern formation;GO:0006355//regulation of transcription, DNA-templated;GO:0035622//intrahepatic bile duct development;GO:0060030//dorsal convergence;GO:0014029//neural crest formation;GO:0001756//somitogenesis;cellular_component:GO:0005634//nucleus;molecular_function:GO:0008270//zinc ion b…	dre:564934/0.0/zeb2b, sip1b; zinc finger E-box binding homeobox 2b; K09299 zinc finger homeobox protein 1/2
Unigene71696_All	202	1.14667	0.01	-6.8413	0.873467	Down	gi|688606331|ref|XP_009293868.1|/5.45887e-08/PREDICTED: dachshund homolog 2 isoform X2 [Danio rerio]	NA	NA
Unigene37947_All	1965	29.0133	9.08667	-1.67489	0.818631	Down	gi|463046|gb|AAA49207.1|/3.59646e-169/cysteine proteinase [Cyprinus carpio]	biological_process:GO:0006508//proteolysis;molecular_function:GO:0008234//cysteine-type peptidase activity;	dre:554157/8e-166/ctssb.1, fc38f10, fc47h06, im:6797184, ns:zf-a41, wu:fc38f10, wu:fc47h06, wu:fi17f10, zf-a41, zgc:112226, zgc:112369, zgc:123302; cathepsin Sb, tandem duplicate 1 (EC:3.4.22.27); K01368 cathepsin S [EC:3.4.22.27]
Unigene45612_All	234	1.23667	0.01	-6.95031	0.886025	Down	NA	NA	NA
CL15881.Contig56_All	1600	1.57	0.0833333	-4.23573	0.804034	Down	gi|688554627|ref|XP_009299694.1|/3.78012e-126/PREDICTED: globoside alpha-1,3-N-acetylgalactosaminyltransferase 1 [Danio rerio]	biological_process:GO:0005975//carbohydrate metabolic process;cellular_component:GO:0016020//membrane;molecular_function:GO:0016758//transferase activity, transferring hexosyl groups;	dre:100005704/6e-127/globoside alpha-1,3-N-acetylgalactosaminyltransferase 1; K00709 histo-blood group ABO system transferase [EC:2.4.1.40 2.4.1.37]
CL14593.Contig2_All	1813	11.4533	2.04333	-2.48677	0.84422	Down	gi|192453602|ref|NP_001122270.1|/0/tripeptidyl-peptidase 1 precursor [Danio rerio] &gt;gi|190338734|gb|AAI63102.1| Tripeptidyl peptidase I [Danio rerio]	biological_process:GO:0045453//bone resorption;GO:0007399//nervous system development;GO:0006508//proteolysis;GO:0043171//peptide catabolic process;cellular_component:GO:0005764//lysosome;molecular_function:GO:0004252//serine-type endopeptidase activity;GO:0008240//tripeptidyl-peptidase activity;	dre:798347/0.0/tpp1, cln2, fa01b09, im:7149243, wu:fa01b09; tripeptidyl peptidase I (EC:3.4.14.9); K01279 tripeptidyl-peptidase I [EC:3.4.14.9]
Unigene83262_All	621	0.313333	3.28	3.38793	0.834863	Up	gi|164604873|dbj|BAF98240.1|/1.85836e-21/chemokine CCL-C25a [Danio rerio]	NA	mze:101476676/3e-10/C-C motif chemokine 3-like; K12964 C-C motif chemokine 4
CL12454.Contig2_All	2387	2.26333	6.96667	1.62202	0.802622	Up	gi|4001809|gb|AAC94994.1|/0/secretogranin II precursor [Carassius auratus]	NA	ola:101169422/6e-12/X-linked retinitis pigmentosa GTPase regulator-like; K19607 X-linked retinitis pigmentosa GTPase regulator
Unigene63218_All	1370	1.19	0.0366667	-5.02035	0.800563	Down	gi|55925253|ref|NP_001007390.1|/5.84704e-69/uncharacterized protein LOC492517 [Danio rerio] &gt;gi|55250353|gb|AAH85561.1| Zgc:103586 [Danio rerio] &gt;gi|182891650|gb|AAI64938.1| Zgc:103586 protein [Danio rerio]	biological_process:GO:0009972//cytidine deamination;molecular_function:GO:0004126//cytidine deaminase activity;GO:0008270//zinc ion binding;	xma:102234480/7e-59/cytidine deaminase-like; K01489 cytidine deaminase [EC:3.5.4.5]
CL2985.Contig3_All	2097	2.10333	0.236667	-3.15175	0.806483	Down	gi|41053617|ref|NP_956579.1|/0/proton-coupled folate transporter [Danio rerio] &gt;gi|81170641|sp|Q7ZWG6.1|PCFT_DANRE RecName: Full=Proton-coupled folate transporter; AltName: Full=Heme carrier protein 1; AltName: Full=PCFT/HCP1; AltName: Full=Solute carrier family 46 member 1 [Danio rerio] &gt;gi|29436772|gb|AAH49421.1| Solute carrier family 46, member 1 [Danio rerio]	biological_process:GO:0055085//transmembrane transport;cellular_component:GO:0016021//integral component of membrane;molecular_function:GO:0005542//folic acid binding;	dre:393255/0.0/slc46a1, zgc:56400; solute carrier family 46 (folate transporter), member 1; K14613 MFS transporter, PCFT/HCP family, solute carrier family 46 (folate transporter), member 1/3
CL9457.Contig1_All	223	0.01	1.61667	7.33688	0.92171	Up	NA	NA	NA
CL9303.Contig1_All	2441	2.69333	9.84	1.86927	0.820876	Up	gi|295293161|ref|NP_001171215.1|/1.1586e-143/aquaporin-9 [Danio rerio] &gt;gi|170178273|gb|ACB10576.1| aquaporin-9b [Danio rerio]	biological_process:GO:0006810//transport;cellular_component:GO:0016021//integral component of membrane;molecular_function:GO:0015105//arsenite transmembrane transporter activity;GO:0015168//glycerol transmembrane transporter activity;GO:0005372//water transmembrane transporter activity;GO:0015204//urea transmembrane transporter activity;	dre:570191/2e-144/aqp9b, aqp9; aquaporin 9b; K09877 aquaporin-9
CL11693.Contig2_All	2439	0.12	6.01667	5.64786	0.916707	Up	gi|688588118|ref|XP_009289996.1|/0/PREDICTED: L-amino-acid oxidase isoform X1 [Danio rerio]	NA	dre:337166/0.0/fa99f01, wu:fa99f01; si:dkey-40g16.6; K03334 L-amino-acid oxidase [EC:1.4.3.2]
CL7840.Contig2_All	666	1.09667	0.01	-6.77698	0.866035	Down	gi|156671213|ref|NP_840072.3|/2.90406e-37/selenoprotein W [Danio rerio] &gt;gi|284413680|ref|NP_001165152.1| selenoprotein W, 1 [Xenopus (Silurana) tropicalis] &gt;gi|29648542|gb|AAO86696.1| selenoprotein W1 [Danio rerio] &gt;gi|156229948|gb|AAI52098.1| Selenoprotein W, 1 [Danio rerio] &gt;gi|170287759|gb|AAI60969.1| LOC100145402 protein [Xenopus (Silurana) tropicalis]	biological_process:GO:0045454//cell redox homeostasis;cellular_component:GO:0005737//cytoplasm;molecular_function:GO:0016209//antioxidant activity;GO:0008430//selenium binding;	mze:101486986/1e-06/mien1; migration and invasion enhancer 1; K07401 selenoprotein W-related protein
Unigene87892_All	383	0.153333	2.67	4.1221	0.839266	Up	gi|254939482|dbj|BAC67184.2|/1.09475e-40/heat shock protein 70 kDa [Carassius auratus]	NA	dre:30671/4e-40/hsp70.1, hsp70, hsp70-4, hspa1a; heat shock cognate 70-kd protein, tandem duplicate 1; K03283 heat shock 70kDa protein 1/8; K06758 L1 cell adhesion molecule like protein
CL1259.Contig4_All	2946	2.84667	0.406667	-2.80735	0.819384	Down	gi|61806504|ref|NP_001013485.1|/1.89957e-111/ras-related protein Rab-6B [Danio rerio] &gt;gi|60552244|gb|AAH91529.1| Zgc:112018 [Danio rerio]	biological_process:GO:0007264//small GTPase mediated signal transduction;GO:0015031//protein transport;molecular_function:GO:0016787//hydrolase activity;GO:0005525//GTP binding;	dre:541339/3e-112/wu:fj49d11; zgc:112018; K07894 Ras-related protein Rab-6B
Unigene39951_All	533	1.84667	14.6033	2.9833	0.854332	Up	gi|47550803|ref|NP_999933.1|/6.47676e-63/superkiller viralicidic activity 2-like 2 [Danio rerio] &gt;gi|38494342|gb|AAH61456.1| Superkiller viralicidic activity 2-like 2 [Danio rerio]	biological_process:GO:0051781//positive regulation of cell division;GO:0031101//fin regeneration;molecular_function:GO:0005524//ATP binding;GO:0003676//nucleic acid binding;GO:0008026//ATP-dependent helicase activity;	dre:406795/1e-63/skiv2l2, wu:fd11a05, zgc:63838; superkiller viralicidic activity 2-like 2 (EC:3.6.4.13); K12598 ATP-dependent RNA helicase DOB1 [EC:3.6.4.13]
CL2734.Contig2_All	2511	18.3333	4.75333	-1.94746	0.829199	Down	gi|119709843|ref|NP_001038486.1|/1.88665e-80/tumor protein D52 [Danio rerio] &gt;gi|126632097|gb|AAI33914.1| Si:ch211-203l9.2 [Danio rerio]	NA	NA
CL14995.Contig2_All	880	5.61667	1.61333	-1.79967	0.808157	Down	gi|322506106|ref|NP_001002711.2|/1.10647e-76/FUN14 domain-containing protein 1 [Danio rerio] &gt;gi|380865382|sp|Q6DH87.2|FUND1_DANRE RecName: Full=FUN14 domain-containing protein 1 [Danio rerio]	NA	dre:436984/2e-77/fundc1, zgc:92600; FUN14 domain containing 1; K17986 FUN14 domain-containing protein 1
Unigene100477_All	536	1.41333	17.7633	3.65173	0.864645	Up	gi|688557106|ref|XP_009300108.1|/1.00572e-31/PREDICTED: interleukin-6 receptor subunit beta-like isoform X2 [Danio rerio]	NA	NA
Unigene28780_All	356	1.23333	0.01	-6.94642	0.884718	Down	NA	NA	NA
Unigene25175_All	307	1.32	0.01	-7.04439	0.895518	Down	gi|641979114|emb|CDQ99877.1|/1.42938e-16/unnamed protein product, partial [Oncorhynchus mykiss]	biological_process:GO:0007218//neuropeptide signaling pathway;cellular_component:GO:0016020//membrane;	dre:100331906/2e-14/si:ch73-40a17.1; K16340 PH domain and leucine-rich repeat-containing protein phosphatase [EC:3.1.3.16]
Unigene49358_All	1565	29.14	5.27667	-2.4653	0.848656	Down	gi|33383118|dbj|BAC81198.1|/7.28368e-58/Immunoglobulin light chain [Cyprinus carpio]	NA	bta:789205/5e-20/IGLL1; immunoglobulin lambda-like polypeptide 1; K06554 immunoglobulin lambda-like polypeptide 1
CL16748.Contig3_All	5952	2.80333	0.54	-2.37611	0.807654	Down	gi|41351183|gb|AAH65631.1|/0/Add3a protein [Danio rerio]	NA	dre:556762/0.0/add3a, add3, wu:fb38g03, wu:fc16e06, zgc:55560, zgc:55992, zgc:77226; adducin 3 (gamma) a; K18622 adducin
CL8019.Contig6_All	2412	9.6	2.66667	-1.848	0.819685	Down	gi|688581900|ref|XP_009305375.1|/1.34252e-43/PREDICTED: protein LBH [Danio rerio]	NA	tru:101075680/5e-06/uncharacterized LOC101075680; K04010 C5a anaphylatoxin chemotactic receptor
Unigene15984_All	3574	16.07	1.93667	-3.05272	0.856498	Down	gi|18859535|ref|NP_571090.1|/0/transcription factor MafB [Danio rerio] &gt;gi|82219729|sp|Q98UK5.1|MAFB_DANRE RecName: Full=Transcription factor MafB; Short=Maf-B; AltName: Full=Transcription factor Val; AltName: Full=Valentino [Danio rerio] &gt;gi|12313632|dbj|BAB21102.1| transcription factor MafB [Danio rerio] &gt;gi|108742155|gb|AAI17641.1| V-maf musculoaponeurotic fibrosarcoma oncogene family…	biological_process:GO:0009952//anterior/posterior pattern specification;GO:0009880//embryonic pattern specification;GO:0006355//regulation of transcription, DNA-templated;cellular_component:GO:0005634//nucleus;molecular_function:GO:0043565//sequence-specific DNA binding;GO:0003700//sequence-specific DNA binding transcription factor activity;	dre:30210/0.0/mafba, kr, kreisler, krml, mafb, val, wu:fc22d11, wu:fj82a09; v-maf avian musculoaponeurotic fibrosarcoma oncogene homolog Ba; K09036 transcription factor MAFB
CL5654.Contig3_All	1315	1.91667	0.176667	-3.4395	0.804335	Down	gi|66773048|ref|NP_001019618.1|/1.45104e-77/tumor necrosis factor (TNF superfamily, member 2) [Danio rerio] &gt;gi|66391029|dbj|BAD98730.1| tumor necrosis factor alpha [Danio rerio] &gt;gi|157886063|emb|CAP09589.1| tumor necrosis factor (TNF superfamily, member 2) [Danio rerio]	biological_process:GO:0001889//liver development;molecular_function:GO:0005102//receptor binding;	dre:554167/2e-78/tnfb, Tnf-alpha, tnf, tnfa-like; tumor necrosis factor b (TNF superfamily, member 2); K05468 lymphotoxin alpha (TNF superfamily, member 1)
CL13168.Contig2_All	2938	21.9067	73.5433	1.74722	0.824515	Up	gi|528496270|ref|XP_003199670.2|/0/PREDICTED: uncharacterized protein LOC100538338 [Danio rerio]	NA	lcm:102351451/6e-31/uromodulin-like; K18274 uromodulin
CL4585.Contig5_All	2263	9.91333	0.77	-3.68644	0.860986	Down	gi|528489015|ref|XP_001342762.2|/2.86842e-165/PREDICTED: lipopolysaccharide-binding protein [Danio rerio]	NA	ecb:100070103/6e-54/LBP; lipopolysaccharide binding protein; K05399 lipopolysaccharide-binding protein
CL7262.Contig22_All	2196	4.98667	1.37333	-1.86039	0.807887	Down	gi|41055184|ref|NP_957491.1|/2.56057e-78/transformer-2 protein homolog beta [Danio rerio] &gt;gi|29124601|gb|AAH49051.1| Splicing factor, arginine/serine-rich, 10 [Danio rerio]	molecular_function:GO:0000166//nucleotide binding;GO:0003676//nucleic acid binding;	dre:394172/4e-79/tra2b, sfrs10, zgc:56612; transformer 2 beta homolog (Drosophila); K12897 transformer-2 protein
CL8379.Contig9_All	2499	0.22	2.29667	3.38397	0.816805	Up	gi|68382858|ref|XP_683208.1|/0/PREDICTED: lysophospholipid acyltransferase 5 [Danio rerio]	NA	dre:555566/0.0/lpcat3, im:7145298, si:dkey-197a20.5; lysophosphatidylcholine acyltransferase 3; K13515 lysophospholipid acyltransferase 5 [EC:2.3.1.23 2.3.1.-]
CL2289.Contig4_All	4665	2.00667	0.0933333	-4.42626	0.829494	Down	gi|688555554|ref|XP_009299863.1|/0/PREDICTED: unconventional myosin-Ih isoform X1 [Danio rerio]	NA	dre:796782/0.0/myo1hb, si:dkey-202g15.10; myosin IHb; K10356 myosin I
Unigene61130_All	2189	4.02667	0.88	-2.19401	0.816575	Down	gi|56693346|ref|NP_001008636.1|/3.67824e-180/spindle and centriole-associated protein 1 [Danio rerio] &gt;gi|56269602|gb|AAH86704.1| Coiled-coil domain containing 52 [Danio rerio]	NA	dre:494093/0.0/spice1, ccdc52, zgc:101558; spindle and centriole associated protein 1; K16490 spindle and centriole-associated protein 1
Unigene15921_All	275	0.01	0.793333	6.30986	0.801399	Up	NA	NA	NA
Unigene41131_All	1336	6.02333	1.47667	-2.02822	0.822031	Down	gi|597748786|ref|XP_007236347.1|/2.94261e-33/PREDICTED: tumor necrosis factor ligand superfamily member 14-like isoform X2 [Astyanax mexicanus]	NA	ola:105354544/2e-23/tumor necrosis factor ligand superfamily member 6-like; K05477 tumor necrosis factor ligand superfamily member 14
CL15551.Contig1_All	2117	1.76333	0.126667	-3.7992	0.804365	Down	gi|642125787|emb|CDQ61303.1|/0/unnamed protein product [Oncorhynchus mykiss]	NA	tru:101072872/0.0/zinc metalloproteinase-disintegrin-like batroxstatin-3; K08614 disintegrin and metalloproteinase domain-containing protein 28 [EC:3.4.24.-]
CL10297.Contig2_All	2028	10.5067	2.14	-2.29562	0.838194	Down	gi|77993348|ref|NP_001030161.1|/1.03171e-126/src-like-adapter [Danio rerio] &gt;gi|73695225|gb|AAI03486.1| Src-like-adaptor 1 [Danio rerio]	NA	ola:101163900/1e-34/hck; HCK proto-oncogene, Src family tyrosine kinase; K08893 hemopoietic cell kinase [EC:2.7.10.2]
Unigene45367_All	238	0.796667	0.01	-6.3159	0.803986	Down	NA	NA	NA
CL7517.Contig7_All	244	0.94	0.01	-6.55459	0.836793	Down	NA	NA	NA
Unigene40233_All	880	1.91	0.15	-3.67054	0.808369	Down	NA	NA	NA
Unigene61494_All	929	2749.8	253.923	-3.43686	0.865058	Down	gi|86558938|gb|ABD03952.1|/6.08342e-84/granulin [Carassius auratus]	NA	NA
Unigene38854_All	300	3.55	0.79	-2.16789	0.811172	Down	NA	NA	NA
Unigene37201_All	1756	0.566667	2.81333	2.31171	0.804718	Up	gi|302633368|gb|ADL59933.1|/4.14871e-97/soluble immune-type receptor [Cyprinus carpio]	NA	ola:101165672/1e-24/pigr; polymeric immunoglobulin receptor; K13073 polymeric immunoglobulin receptor
CL783.Contig9_All	409	1.77667	0.14	-3.66567	0.802736	Down	gi|528495915|ref|XP_005156239.1|/1.26093e-57/PREDICTED: cdc42 effector protein 1 [Danio rerio]	NA	NA
CL16647.Contig4_All	4621	7.57	2.05333	-1.88233	0.817676	Down	gi|6714643|dbj|BAA89537.1|/0/taurine transporter [Cyprinus carpio]	biological_process:GO:0006836//neurotransmitter transport;GO:0015734//taurine transport;cellular_component:GO:0005887//integral component of plasma membrane;molecular_function:GO:0005369//taurine:sodium symporter activity;GO:0005328//neurotransmitter:sodium symporter activity;	dre:569098/0.0/slc6a6b, slc6a6, tau, taut, wu:fc26e12; solute carrier family 6 (neurotransmitter transporter), member 6b; K05039 solute carrier family 6 (neurotransmitter transporter, GABA) member 6/8/11/12/13
CL7718.Contig2_All	276	0.01	0.796667	6.3159	0.803986	Up	gi|50345102|ref|NP_001002223.1|/2.10388e-31/MAGUK p55 subfamily member 2 [Danio rerio] &gt;gi|49258164|gb|AAH74066.1| Membrane protein, palmitoylated 2b (MAGUK p55 subfamily member 2b) [Danio rerio] &gt;gi|182889844|gb|AAI65715.1| Mpp2b protein [Danio rerio]	NA	ola:101172563/1e-13/peripheral plasma membrane protein CASK-like; K06103 calcium/calmodulin-dependent serine protein kinase [EC:2.7.11.1]
CL1524.Contig4_All	1770	0.846667	0.01	-6.40372	0.816014	Down	gi|675380159|gb|KFM73061.1|/1.59685e-07/Transposable element Tcb1 transposase, partial [Stegodyphus mimosarum]	NA	NA
Unigene63434_All	1239	8.79667	2.84667	-1.62768	0.807071	Down	gi|94450431|gb|ABF19723.1|/1.63116e-65/immunoglobulin Z heavy chain [Ctenopharyngodon idella]	NA	NA
CL771.Contig8_All	1654	7.19	0.88	-3.03042	0.849154	Down	gi|47086361|ref|NP_998003.1|/0/B-cell linker protein [Danio rerio] &gt;gi|21700297|gb|AAM75808.1|AF388205_1 Blnk [Danio rerio]	NA	dre:405764/0.0/blnk; B-cell linker; K07371 B-cell linker protein
Unigene4594_All	403	0.01	0.973333	6.60486	0.842882	Up	gi|688608411|ref|XP_009294395.1|/7.44597e-42/PREDICTED: zinc finger protein 501 [Danio rerio]	NA	dre:101884857/3e-38/zinc finger protein 91-like; K09228 KRAB domain-containing zinc finger protein
CL3507.Contig6_All	209	1.00667	0.01	-6.65344	0.850134	Down	gi|685962159|gb|KGB37630.1|/1.63249e-12/hypothetical protein MS3_05977, partial [Schistosoma haematobium]	NA	tgu:100219567/1e-09/CPXM2; carboxypeptidase X (M14 family), member 2; K08639 carboxypeptidase X2
CL10022.Contig3_All	2587	8.3	33.2567	2.00246	0.83531	Up	gi|125830001|ref|XP_001339480.1|/0/PREDICTED: monoacylglycerol lipase abhd6-A [Danio rerio]	molecular_function:GO:0016787//hydrolase activity;	dre:799085/0.0/abhd6a; abhydrolase domain containing 6a; K13700 abhydrolase domain-containing protein 6 [EC:3.1.1.23]
Unigene85962_All	1939	0.256667	2.17667	3.08415	0.807986	Up	NA	NA	NA
CL2590.Contig8_All	3710	5.71333	1.09	-2.39	0.833017	Down	gi|189518151|ref|XP_689471.3|/2.18895e-67/PREDICTED: ethanolamine kinase 1 isoform X1 [Danio rerio]	NA	mze:101466156/2e-58/etnk1; ethanolamine kinase 1; K00894 ethanolamine kinase [EC:2.7.1.82]
Unigene16425_All	3644	0.523333	3.21333	2.61827	0.820822	Up	gi|528508026|ref|XP_690870.6|/0/PREDICTED: multiple C2 and transmembrane domain-containing protein 2 [Danio rerio]	NA	ola:101161464/6e-12/prkcb; protein kinase C, beta; K19662 classical protein kinase C beta type [EC:2.7.11.13]
Unigene19316_All	3649	0.59	3.87333	2.71479	0.829546	Up	gi|528509131|ref|XP_005159452.1|/3.4364e-174/PREDICTED: uncharacterized protein LOC100034474 isoform X2 [Danio rerio]	NA	NA
Unigene48558_All	304	0.916667	0.01	-6.51833	0.832561	Down	gi|688533177|ref|XP_009290667.1|/3.8656e-38/PREDICTED: uncharacterized protein LOC100333395 [Danio rerio]	NA	xma:102229194/6e-22/elongation factor Tu GTP-binding domain-containing protein 1-like; K14536 ribosome assembly protein 1 [EC:3.6.5.-]
Unigene49095_All	272	0.843333	0.01	-6.39803	0.814243	Down	NA	NA	NA
CL731.Contig1_All	2632	4.96667	0.706667	-2.81318	0.839148	Down	gi|45387815|ref|NP_991267.1|/0/beta-secretase 1 precursor [Danio rerio] &gt;gi|41944860|gb|AAH65973.1| Zgc:77409 [Danio rerio]	biological_process:GO:0006508//proteolysis;molecular_function:GO:0004190//aspartic-type endopeptidase activity;	dre:403005/0.0/bace1, zgc:77409; beta-site APP-cleaving enzyme 1 (EC:3.4.23.46); K04521 beta-site APP-cleaving enzyme 1 (memapsin 2) [EC:3.4.23.46]
Unigene9957_All	704	1.69	32.34	4.25822	0.878479	Up	gi|372468031|gb|AEX93435.1|/3.71881e-41/chemokine CCL-C5a-like protein [Cyprinus carpio]	cellular_component:GO:0005576//extracellular region;molecular_function:GO:0005125//cytokine activity;	xma:102228065/6e-16/c-C motif chemokine 3-like; K05512 C-C motif chemokine 19
CL16238.Contig2_All	719	0.516667	2.72667	2.39983	0.806812	Up	NA	NA	NA
CL16738.Contig3_All	8858	3.92667	0.673333	-2.54391	0.825844	Down	gi|18859423|ref|NP_571600.1|/0/spectrin beta chain, erythrocyte [Danio rerio] &gt;gi|9944861|gb|AAG03012.1|AF262336_1 beta-spectrin [Danio rerio]	biological_process:GO:0048821//erythrocyte development;GO:0035162//embryonic hemopoiesis;cellular_component:GO:0008091//spectrin;molecular_function:GO:0003779//actin binding;GO:0005200//structural constituent of cytoskeleton;GO:0005543//phospholipid binding;	dre:58040/0.0/sptb, wu:fa09g12; spectrin, beta, erythrocytic; K06115 spectrin beta
CL15958.Contig4_All	1412	962.397	185.91	-2.37203	0.849203	Down	gi|27372884|dbj|BAC53767.1|/1.02995e-108/invariant chain like protein 1 [Cyprinus carpio]	biological_process:GO:0006886//intracellular protein transport;GO:0019882//antigen processing and presentation;GO:0006955//immune response;GO:0048839//inner ear development;GO:0048884//neuromast development;cellular_component:GO:0016020//membrane;molecular_function:GO:0042289//MHC class II protein binding;	dre:58113/1e-94/cd74a, Iclp-1, iclp1, wu:fb11f09, wu:fb12a01, wu:fb13d06, wu:fk94e07; CD74 molecule, major histocompatibility complex, class II invariant chain a; K06505 CD74 antigen
Unigene67124_All	2872	2.3	0.306667	-2.90689	0.808317	Down	gi|688566875|ref|XP_009302054.1|/4.68336e-131/PREDICTED: pleckstrin homology domain-containing family A member 2 isoform X2 [Danio rerio]	NA	aqu:100631809/1e-08/dual adapter for phosphotyrosine and 3-phosphotyrosine and 3-phosphoinositide-like; K12229 dual adapter for phosphotyrosine and 3-phosphotyrosine and 3-phosphoinositide
CL1446.Contig4_All	210	0.843333	0.01	-6.39803	0.814243	Down	gi|597801613|ref|XP_007242157.1|/8.61615e-30/PREDICTED: zinc fingers and homeoboxes protein 1-like isoform X4 [Astyanax mexicanus] &gt;gi|597801615|ref|XP_007242158.1| PREDICTED: zinc fingers and homeoboxes protein 1-like isoform X5 [Astyanax mexicanus]	NA	NA
Unigene10430_All	362	0.843333	0.01	-6.39803	0.814243	Down	NA	NA	NA
Unigene47083_All	209	0.853333	0.01	-6.41504	0.816716	Down	NA	NA	NA
CL194.Contig10_All	3972	3.42	0.566667	-2.59342	0.822807	Down	NA	NA	NA
Unigene51910_All	249	0.01	0.973333	6.60486	0.842882	Up	NA	NA	NA
Unigene51155_All	204	0.01	0.99	6.62936	0.846876	Up	NA	NA	NA
Unigene45277_All	206	1.09667	0.01	-6.77698	0.866035	Down	NA	NA	NA
Unigene43426_All	212	1.02667	0.01	-6.68182	0.853782	Down	NA	NA	NA
Unigene20029_All	2823	4.72333	0.86	-2.4574	0.829886	Down	gi|688591892|ref|XP_009290792.1|/0/PREDICTED: thyroid hormone receptor-associated protein 3 isoform X2 [Danio rerio]	NA	dre:407984/8e-107/thrap3b, zgc:85716; thyroid hormone receptor associated protein 3b; K13112 thyroid hormone receptor-associated protein 3
CL16723.Contig4_All	1381	2.60333	0.23	-3.50065	0.82605	Down	gi|688533837|ref|XP_009291933.1|/1.05994e-17/PREDICTED: uncharacterized protein LOC103909146 isoform X2 [Danio rerio]	NA	NA
Unigene50960_All	202	0.01	1.01333	6.66297	0.850643	Up	NA	NA	NA
CL5654.Contig2_All	1428	4.30667	0.726667	-2.56721	0.829406	Down	gi|66773048|ref|NP_001019618.1|/6.1876e-77/tumor necrosis factor (TNF superfamily, member 2) [Danio rerio] &gt;gi|66391029|dbj|BAD98730.1| tumor necrosis factor alpha [Danio rerio] &gt;gi|157886063|emb|CAP09589.1| tumor necrosis factor (TNF superfamily, member 2) [Danio rerio]	biological_process:GO:0001889//liver development;molecular_function:GO:0005102//receptor binding;	dre:554167/1e-77/tnfb, Tnf-alpha, tnf, tnfa-like; tumor necrosis factor b (TNF superfamily, member 2); K05468 lymphotoxin alpha (TNF superfamily, member 1)
Unigene42437_All	2215	16.7967	2.68	-2.64787	0.850533	Down	gi|38488743|ref|NP_942106.1|/2.17843e-101/paladin [Danio rerio] &gt;gi|82177028|sp|Q803E0.1|PALD_DANRE RecName: Full=Paladin [Danio rerio] &gt;gi|27882095|gb|AAH44521.1| Paladin [Danio rerio]	biological_process:GO:0001525//angiogenesis;cellular_component:GO:0005829//cytosol;	NA
CL6465.Contig1_All	6304	22.3533	2.73	-3.03352	0.857766	Down	gi|661567396|gb|AIE15913.1|/0/mannose receptor c type 1 [Ctenopharyngodon idella]	NA	dre:559502/0.0/mrc1b, si:ch211-106h4.2; mannose receptor, C type 1b; K06560 mannose receptor, C type
CL11747.Contig1_All	759	0.703333	3.11	2.14463	0.804394	Up	NA	NA	NA
Unigene54742_All	241	0.01	1.04	6.70044	0.856005	Up	NA	NA	NA
Unigene10983_All	249	0.903333	0.01	-6.49719	0.828372	Down	NA	NA	NA
CL9171.Contig1_All	5366	26.7667	6.09667	-2.13434	0.839243	Down	gi|375331943|ref|NP_001243600.1|/0/myosin-If [Danio rerio]	NA	dre:565345/0.0/myo1f, si:dkey-240a9.5; myosin IF; K10356 myosin I
Unigene44890_All	1493	4.49667	0.96	-2.22775	0.821198	Down	NA	NA	NA
CL8661.Contig2_All	791	0.01	0.943333	6.5597	0.836793	Up	NA	NA	NA
CL15454.Contig1_All	11738	3.70667	0.52	-2.83354	0.83089	Down	gi|528476240|ref|XP_005164725.1|/0/PREDICTED: stabilin-2 isoform X1 [Danio rerio]	NA	dre:565194/0.0/stab2, si:dkey-207j16.6; stabilin 2; K19013 stabilin-2
Unigene14838_All	270	0.01	1.09333	6.77259	0.864302	Up	NA	NA	NA
Unigene12818_All	903	1.38	0.01	-7.10852	0.901895	Down	NA	NA	NA
CL12572.Contig9_All	4070	3.54667	0.32	-3.47032	0.839534	Down	gi|688579764|ref|XP_009304898.1|/0/PREDICTED: actin-binding LIM protein 1 isoform X11 [Danio rerio]	NA	xma:102235109/0.0/actin-binding LIM protein 1-like; K07520 actin-binding LIM protein
CL4137.Contig5_All	830	1.29667	0.01	-7.01866	0.893282	Down	gi|688569843|ref|XP_009302680.1|/2.3441e-10/PREDICTED: macrophage receptor MARCO isoform X3 [Danio rerio]	NA	dre:571584/6e-11/marco; macrophage receptor with collagenous structure; K13884 macrophage receptor with collagenous structure
Unigene84537_All	239	0.01	1.03667	6.69581	0.856005	Up	NA	NA	NA
Unigene62419_All	3020	13.8667	4.77333	-1.53855	0.802208	Down	gi|528474484|ref|XP_005164132.1|/1.65064e-118/PREDICTED: uncharacterized threonine-rich GPI-anchored glycoprotein PJ4664.02-like [Danio rerio]	NA	cmy:102931860/9e-16/MUC2; mucin 2, oligomeric mucus/gel-forming; K10955 intestinal mucin-2
CL14767.Contig13_All	1566	0.21	2.45	3.54432	0.823025	Up	gi|125806831|ref|XP_699217.2|/0/PREDICTED: interferon-induced guanylate-binding protein 1 [Danio rerio]	NA	ola:101159304/2e-18/atl1; atlastin GTPase 1; K17339 atlastin [EC:3.6.5.-]
CL16212.Contig5_All	551	1.00333	0.01	-6.64866	0.848786	Down	NA	NA	NA
CL1893.Contig4_All	6024	2.93667	0.416667	-2.81721	0.82105	Down	gi|597731124|ref|XP_007227938.1|/0/PREDICTED: amyloid beta A4 protein-like isoform X1 [Astyanax mexicanus]	NA	dre:170846/0.0/appb, wu:fc43a03, zgc:92771; amyloid beta (A4) precursor protein b; K04520 amyloid beta A4 protein
Unigene85587_All	1597	8.62333	2.47667	-1.79985	0.81606	Down	gi|47087353|ref|NP_998557.1|/1.02022e-30/heterogeneous nuclear ribonucleoprotein D-like [Danio rerio] &gt;gi|33416353|gb|AAH55525.1| Heterogeneous nuclear ribonucleoprotein D-like [Danio rerio]	cellular_component:GO:0030529//ribonucleoprotein complex;molecular_function:GO:0000166//nucleotide binding;GO:0003676//nucleic acid binding;	dre:406701/2e-31/hnrpdl, wu:fa11d08, zgc:66169; heterogeneous nuclear ribonucleoprotein D-like; K13044 heterogeneous nuclear ribonucleoprotein A/B/D
Unigene23982_All	1021	5.78333	0.0866667	-6.06028	0.93348	Down	gi|612407564|dbj|BAO66551.1|/8.78617e-10/complement properdin [Cyprinus carpio]	NA	dre:100149189/5e-10/si:ch73-237c6.1; K15412 complement factor properdin
CL7365.Contig8_All	2016	9.45	0.573333	-4.04287	0.867325	Down	gi|319401933|ref|NP_001187166.1|/3.08292e-33/CD79b precursor [Ictalurus punctatus] &gt;gi|121279399|gb|ABM53183.1| CD79b [Ictalurus punctatus]	NA	dre:100329481/7e-27/cd79b, si:ch211-93e11.5; CD79b molecule, immunoglobulin-associated beta; K06507 CD79B antigen
Unigene47753_All	290	0.996667	0.01	-6.63904	0.848786	Down	NA	NA	NA
CL15936.Contig2_All	4526	2.28333	0.06	-5.25004	0.868018	Down	gi|688589000|ref|XP_009290159.1|/0/PREDICTED: uncharacterized protein si:dkey-238d18.10 [Danio rerio]	NA	mze:101477378/3e-38/myelin-associated glycoprotein-like; K06771 myelin associated glycoprotein
CL6737.Contig6_All	1795	2.1	7.92333	1.91572	0.819952	Up	gi|41054814|ref|NP_956644.1|/0/ERO1-like protein alpha precursor [Danio rerio] &gt;gi|82188248|sp|Q7T3D1.1|ERO1A_DANRE RecName: Full=ERO1-like protein alpha; Short=ERO1-L; Short=ERO1-L-alpha; AltName: Full=Endoplasmic reticulum oxidoreductin-1-like protein; AltName: Full=Oxidoreductin-1-L-alpha; Flags: Precursor [Danio rerio] &gt;gi|31544953|gb|AAH53166.1| ERO1-like (S. cerevisiae) [Danio rerio] …	biological_process:GO:0006810//transport;GO:0022900//electron transport chain;cellular_component:GO:0005789//endoplasmic reticulum membrane;molecular_function:GO:0016671//oxidoreductase activity, acting on a sulfur group of donors, disulfide as acceptor;GO:0003756//protein disulfide isomerase activity;GO:0050660//flavin adenine dinucleotide binding;	dre:393321/0.0/ero1a, ERO1-L, ero1l, zgc:63959; endoplasmic reticulum oxidoreductase alpha (EC:1.8.4.-); K10950 ERO1-like protein alpha [EC:1.8.4.-]
CL10417.Contig1_All	475	4.46333	0.116667	-5.25766	0.894004	Down	gi|498977556|ref|XP_004549129.1|/1.67332e-33/PREDICTED: protein S100-A13-like [Maylandia zebra] &gt;gi|548411079|ref|XP_005740708.1| PREDICTED: protein S100-A13-like [Pundamilia nyererei]	molecular_function:GO:0005509//calcium ion binding;	myd:102752861/2e-09/protein S100-G-like; K14734 S100 calcium binding protein G
CL16111.Contig9_All	2090	25.7133	7.84667	-1.71236	0.820323	Down	gi|688562835|ref|XP_002662767.4|/4.00249e-166/PREDICTED: leukotriene B4 receptor 1-like [Danio rerio]	NA	dre:100329657/6e-167/leukotriene B4 receptor 1-like; K04296 leukotriene B4 receptor 1
CL7405.Contig1_All	294	2.38	0.01	-7.89482	0.954807	Down	gi|194272154|ref|NP_001123546.1|/2.20573e-41/protein prenyltransferase alpha subunit repeat-containing protein 1 [Danio rerio] &gt;gi|167011905|sp|A3KPW7.1|PTAR1_DANRE RecName: Full=Protein prenyltransferase alpha subunit repeat-containing protein 1 [Danio rerio]	biological_process:GO:0018342//protein prenylation;molecular_function:GO:0008318//protein prenyltransferase activity;	dre:561820/3e-42/ptar1, si:ch211-117c19.3; protein prenyltransferase alpha subunit repeat containing 1; K14137 protein prenyltransferase alpha subunit repeat containing protein 1
CL9989.Contig3_All	1573	28.96	3.98333	-2.86201	0.856086	Down	gi|723047743|gb|AIX47774.1|/4.60668e-169/retinol dehydrogenase 13 [Cyprinus carpio]	NA	tru:101078532/1e-107/retinol dehydrogenase 13-like; K11161 retinol dehydrogenase 13 [EC:1.1.1.300]
CL900.Contig4_All	888	1.00667	0.01	-6.65344	0.850134	Down	gi|528510973|ref|XP_700076.6|/1.15852e-121/PREDICTED: tensin-3 isoform X1 [Danio rerio] &gt;gi|688601377|ref|XP_009292834.1| PREDICTED: tensin-3 isoform X1 [Danio rerio]	NA	dre:571402/2e-122/si:ch211-191a24.3; K18080 tensin
Unigene35016_All	2657	3.21667	0.786667	-2.03174	0.80152	Down	gi|41054715|ref|NP_957326.1|/0/xaa-Pro aminopeptidase 2 [Danio rerio] &gt;gi|32766578|gb|AAH54906.1| Zgc:63528 [Danio rerio]	biological_process:GO:0009987//cellular process;molecular_function:GO:0016787//hydrolase activity;	dre:394007/0.0/xpnpep2, zK61O11.1, zgc:63528; X-prolyl aminopeptidase (aminopeptidase P) 2, membrane-bound (EC:3.4.11.9); K14208 Xaa-Pro aminopeptidase 2 [EC:3.4.11.9]
CL1631.Contig4_All	1300	85.1867	25.0667	-1.76486	0.825047	Down	gi|225195617|gb|ACN82086.1|/3.73198e-110/high-mobility group box 1 [Carassius auratus] &gt;gi|225195619|gb|ACN82087.1| high-mobility group box 1 [Megalobrama amblycephala] &gt;gi|225195623|gb|ACN82089.1| high-mobility group box 1 [Carassius auratus x Megalobrama amblycephala]	biological_process:GO:0030900//forebrain development;GO:0009409//response to cold;cellular_component:GO:0005634//nucleus;GO:0005886//plasma membrane;molecular_function:GO:0003677//DNA binding;	dre:321622/6e-108/hmgb1a, hmgb1, ik:tdsubc_1a5, wu:fb23c02, xx:tdsubc_1a5, zgc:56110, zgc:77104; high mobility group box 1a; K10802 high mobility group protein B1
Unigene98121_All	213	0.963333	0.01	-6.58996	0.840878	Down	NA	NA	NA
Unigene28280_All	1495	4.45667	0.883333	-2.33494	0.825059	Down	gi|642119211|emb|CDQ65690.1|/4.05635e-18/unnamed protein product [Oncorhynchus mykiss]	NA	NA
Unigene9888_All	2081	63.53	2.56667	-4.62947	0.888244	Down	gi|2252655|gb|AAB62737.1|/1.08966e-30/nephrosin precursor [Cyprinus carpio]	biological_process:GO:0006508//proteolysis;molecular_function:GO:0004222//metalloendopeptidase activity;GO:0008270//zinc ion binding;	ola:100049315/2e-23/mnep; nephrosin; K08778 astacin-like metalloendopeptidase [EC:3.4.-.-]
CL16566.Contig2_All	2039	10.76	0.57	-4.23857	0.871927	Down	gi|161611497|gb|AAI55834.1|/1.84852e-91/Si:dkey-10p5.7 [Danio rerio]	NA	NA
Unigene66756_All	358	0.843333	0.01	-6.39803	0.814243	Down	gi|688584218|ref|XP_009305917.1|/5.20781e-19/PREDICTED: uncharacterized protein LOC103912048 [Danio rerio]	NA	NA
Unigene86118_All	688	4.78	1.32333	-1.85283	0.806327	Down	gi|528489119|ref|XP_005172576.1|/4.06614e-61/PREDICTED: integral membrane protein GPR155 [Danio rerio] &gt;gi|688569945|ref|XP_009302704.1| PREDICTED: integral membrane protein GPR155 [Danio rerio]	NA	NA
Unigene33816_All	67054	0.01	533.96	15.7044	0.999969	Up	gi|432957758|ref|XP_004085864.1|/1.89206e-50/PREDICTED: DNA polymerase-like, partial [Oryzias latipes]	NA	asn:102388355/4e-47/mucin-2-like; K10955 intestinal mucin-2
CL8206.Contig1_All	4853	3.42	0.77	-2.15107	0.808912	Down	gi|190337148|gb|AAI63642.1|/0/Potassium voltage-gated channel, subfamily H (eag-related), member 2 [Danio rerio]	biological_process:GO:0006813//potassium ion transport;GO:0055085//transmembrane transport;cellular_component:GO:0016021//integral component of membrane;molecular_function:GO:0005249//voltage-gated potassium channel activity;	mze:101468685/0.0/potassium voltage-gated channel subfamily H member 6-like; K04905 potassium voltage-gated channel Eag-related subfamily H member 2
Unigene15673_All	3269	20.8267	0.863333	-4.59237	0.886026	Down	gi|528514518|ref|XP_005173960.1|/0/PREDICTED: NHS-like protein 2 [Danio rerio]	NA	oaa:100078424/5e-12/SRRM1; serine/arginine repetitive matrix 1; K13171 serine/arginine repetitive matrix protein 1
CL10711.Contig1_All	255	1.65667	0.01	-7.37214	0.924104	Down	gi|315138992|ref|NP_001186705.1|/2.35689e-27/kinesin family member 5A [Danio rerio]	NA	dre:566086/3e-28/kif5aa, kif5a, si:ch211-166e11.4, wu:fj61a10; kinesin family member 5A, a; K10396 kinesin family member 5
CL3524.Contig3_All	1327	1.63667	0.0433333	-5.23914	0.842291	Down	gi|528479445|ref|XP_005171973.1|/2.29655e-163/PREDICTED: ATP-binding cassette sub-family B member 9 isoform X1 [Danio rerio]	NA	dre:570148/4e-164/abcb9, si:dkey-21k4.3; ATP-binding cassette, sub-family B (MDR/TAP), member 9; K05656 ATP-binding cassette, subfamily B (MDR/TAP), member 9
CL10417.Contig3_All	495	1.70333	0.01	-7.41222	0.926687	Down	gi|317717963|ref|NP_001188085.1|/7.09942e-30/s100-a11 [Ictalurus punctatus] &gt;gi|308322093|gb|ADO28184.1| s100-a11 [Ictalurus furcatus] &gt;gi|308323815|gb|ADO29043.1| s100-a11 [Ictalurus punctatus]	molecular_function:GO:0046872//metal ion binding;	myd:102752861/2e-07/protein S100-G-like; K14734 S100 calcium binding protein G
CL5104.Contig9_All	308	0.966667	0.01	-6.59495	0.842354	Down	gi|47777298|ref|NP_001001401.1|/1.51644e-34/mitochondrial inner membrane protein [Danio rerio] &gt;gi|34785757|gb|AAH57438.1| Inner membrane protein, mitochondrial (mitofilin) [Danio rerio]	cellular_component:GO:0031305//integral component of mitochondrial inner membrane;	dre:327206/2e-35/immt, wu:fd16e04, wu:fi69g11, zgc:64180; inner membrane protein, mitochondrial (mitofilin); K17785 mitofilin
CL16626.Contig2_All	3602	6.05	1.78333	-1.76236	0.808008	Down	gi|528499284|ref|XP_699915.6|/0/PREDICTED: disintegrin and metalloproteinase domain-containing protein 19 [Danio rerio]	NA	dre:571252/0.0/adam19b, adam19, si:dkeyp-44a8.1; ADAM metallopeptidase domain 19b; K08608 disintegrin and metalloproteinase domain-containing protein 19 [EC:3.4.24.-]
CL2015.Contig4_All	1693	93.0567	4.01	-4.53644	0.886731	Down	gi|528516852|ref|XP_005161912.1|/2.09961e-98/PREDICTED: transmembrane 4 L six family member 18 isoform X1 [Danio rerio]	NA	NA
Unigene3128_All	2119	13.6567	4.50667	-1.59947	0.80946	Down	gi|688590123|ref|XP_005173557.2|/0/PREDICTED: extracellular matrix protein 1 isoform X2 [Danio rerio]	NA	NA
CL2237.Contig10_All	253	0.876667	0.01	-6.45396	0.823209	Down	gi|507116238|gb|AGM34043.1|/1.58092e-23/caspase-9 [Cyprinus carpio]	NA	dre:492763/3e-21/casp9, im:7136887, zgc:101776; caspase 9, apoptosis-related cysteine peptidase; K04399 caspase 9 [EC:3.4.22.62]
Unigene9283_All	3390	1.69667	0.0866667	-4.29108	0.812821	Down	gi|688610050|ref|XP_009294810.1|/0/PREDICTED: phosphofurin acidic cluster sorting protein 2 isoform X3 [Danio rerio]	NA	myb:102259687/5e-17/uncharacterized LOC102259687; K04257 olfactory receptor
Unigene10900_All	302	0.953333	0.01	-6.57491	0.838836	Down	NA	NA	NA
CL14118.Contig2_All	522	0.796667	0.01	-6.3159	0.803986	Down	NA	NA	NA
CL12623.Contig6_All	315	6.05667	1.04	-2.54194	0.83695	Down	gi|642123623|emb|CDQ62781.1|/4.85471e-33/unnamed protein product [Oncorhynchus mykiss]	biological_process:GO:0007186//G-protein coupled receptor signaling pathway;cellular_component:GO:0016021//integral component of membrane;molecular_function:GO:0004982//N-formyl peptide receptor activity;	ola:101164982/1e-28/cmklr1; chemokine-like receptor 1; K04245 chemokine-like receptor 1
Unigene71300_All	237	0.01	1.07667	6.75043	0.862657	Up	NA	NA	NA
Unigene33459_All	2711	1.45667	5.70667	1.96998	0.816546	Up	gi|528481315|ref|XP_005172113.1|/1.13482e-62/PREDICTED: interleukin-2 receptor subunit beta-like isoform X1 [Danio rerio]	NA	dre:793920/7e-28/il2rb, il-2rb; interleukin 2 receptor, beta; K05069 interleukin 2 receptor beta
CL5449.Contig13_All	1192	6.02667	0.896667	-2.74872	0.841295	Down	gi|688605809|ref|XP_009293749.1|/4.28038e-126/PREDICTED: hepatitis A virus cellular receptor 1 homolog isoform X2 [Danio rerio]	NA	ola:101163667/1e-24/Down syndrome cell adhesion molecule-like; K06767 Down syndrome cell adhesion molecule
CL8100.Contig2_All	880	2.16667	0.15	-3.85244	0.821467	Down	gi|38016163|ref|NP_937852.1|/1.92623e-28/homeodomain-only protein [Danio rerio] &gt;gi|60392390|sp|Q8AYB8.1|HOP_DANRE RecName: Full=Homeodomain-only protein [Danio rerio] &gt;gi|23264038|gb|AAN16321.1| homeodomain-only protein [Danio rerio] &gt;gi|66910277|gb|AAH96856.1| HOP homeobox [Danio rerio] &gt;gi|157423300|gb|AAI53538.1| HOP homeobox [Danio rerio]	biological_process:GO:0007507//heart development;GO:0006355//regulation of transcription, DNA-templated;cellular_component:GO:0005634//nucleus;molecular_function:GO:0043565//sequence-specific DNA binding;GO:0003700//sequence-specific DNA binding transcription factor activity;	NA
CL16413.Contig1_All	5067	4.38	0.293333	-3.90032	0.851811	Down	gi|597797425|ref|XP_007260281.1|/0/PREDICTED: proprotein convertase subtilisin/kexin type 6 [Astyanax mexicanus]	NA	xla:446296/0.0/pcsk6, PACE4, PACE4AIIa, Xpace4, spc4; proprotein convertase subtilisin/kexin type 6; K08672 proprotein convertase subtilisin/kexin type 6 [EC:3.4.21.-]
CL15027.Contig6_All	2476	25.6233	7.49	-1.77442	0.823163	Down	gi|117606169|ref|NP_001071049.1|/7.21183e-109/platelet receptor Gi24 precursor [Danio rerio] &gt;gi|115313197|gb|AAI24238.1| Zgc:153073 [Danio rerio]	NA	NA
CL14239.Contig2_All	1644	10.9467	2.11	-2.37518	0.84186	Down	gi|54400580|ref|NP_001006039.1|/7.30159e-173/SAM domain-containing protein SAMSN-1 [Danio rerio] &gt;gi|53733863|gb|AAH83374.1| SAM domain, SH3 domain and nuclear localisation signals, 1b [Danio rerio]	NA	NA
Unigene2045_All	1283	126.243	11.5333	-3.45233	0.86473	Down	gi|112419434|gb|AAI22372.1|/4.34771e-87/Si:dkey-5n18.1 protein [Danio rerio]	NA	ptg:102972468/2e-19/C1QB; complement component 1, q subcomponent, B chain; K03987 complement C1q subcomponent subunit B
CL5712.Contig3_All	569	0.01	1.35	7.07682	0.898758	Up	gi|210032752|ref|NP_001122169.2|/7.10454e-32/uncharacterized protein LOC559113 [Danio rerio]	NA	NA
CL3463.Contig1_All	1873	6.81667	0.563333	-3.59701	0.856492	Down	gi|181342156|ref|NP_001116709.1|/0/probable serpin E3 precursor [Danio rerio] &gt;gi|190410914|sp|B0UYL8.1|SERP3_DANRE RecName: Full=Probable serpin E3; Flags: Precursor [Danio rerio]	biological_process:GO:0010466//negative regulation of peptidase activity;cellular_component:GO:0005576//extracellular region;molecular_function:GO:0004867//serine-type endopeptidase inhibitor activity;	cmk:103190657/9e-56/serpine1; serpin peptidase inhibitor, clade E (nexin, plasminogen activator inhibitor type 1), member 1; K03982 plasminogen activator inhibitor-1
CL12259.Contig2_All	208	0.01	2.28	7.83289	0.951896	Up	NA	NA	NA
Unigene25668_All	330	0.01	0.96	6.58496	0.840878	Up	gi|688563768|ref|XP_009301362.1|/1.5925e-47/PREDICTED: regulator of G-protein signaling 12 isoform X4 [Danio rerio]	NA	dre:570516/2e-48/rgs12a, fc13d03, wu:fc13d03; regulator of G-protein signaling 12a; K16449 regulator of G-protein signaling
Unigene50958_All	207	0.01	1.90333	7.57238	0.937386	Up	NA	NA	NA
CL6829.Contig4_All	1994	7.72	0.703333	-3.45632	0.856184	Down	gi|150832527|ref|NP_001092920.1|/0/glycerol-3-phosphate acyltransferase 3-like [Danio rerio] &gt;gi|150403918|sp|A3KGT9.1|GPT3L_DANRE RecName: Full=Glycerol-3-phosphate acyltransferase 3-like; AltName: Full=1-acyl-sn-glycerol-3-phosphate O-acyltransferase 9-like; Short=1-AGP acyltransferase 9-like; Short=1-AGPAT 9-like; AltName: Full=Lysophosphatidic acid acyltransferase theta-like; Short=LPAAT-t…	biological_process:GO:0008654//phospholipid biosynthetic process;GO:0019432//triglyceride biosynthetic process;cellular_component:GO:0016021//integral component of membrane;GO:0005789//endoplasmic reticulum membrane;molecular_function:GO:0004366//glycerol-3-phosphate O-acyltransferase activity;	dre:567414/0.0/agpat9l, si:ch211-155m12.4; 1-acylglycerol-3-phosphate O-acyltransferase 9, like (EC:2.3.1.51 2.3.1.15); K13506 glycerol-3-phosphate O-acyltransferase 3/4 [EC:2.3.1.15]
CL215.Contig8_All	934	6.26667	1.25	-2.32577	0.833138	Down	gi|181330416|ref|NP_001116713.1|/8.12278e-113/nuclear receptor subfamily 1, group H, member 5 [Danio rerio]	NA	tru:101073582/6e-55/bile acid receptor-like; K08538 farnesoid X receptor beta
Unigene25673_All	452	0.83	0.01	-6.37504	0.811669	Down	gi|688550139|ref|XP_009298934.1|/8.44479e-41/PREDICTED: uncharacterized protein LOC101886407 [Danio rerio]	NA	NA
Unigene23375_All	2212	6.81	1.57333	-2.11383	0.827259	Down	NA	NA	NA
CL14518.Contig11_All	2221	4.29333	23.9233	2.47825	0.848138	Up	gi|125802987|ref|XP_001346001.1|/1.04585e-111/PREDICTED: interferon-induced protein 44 [Danio rerio] &gt;gi|528467403|ref|XP_005170930.1| PREDICTED: interferon-induced protein 44 [Danio rerio]	NA	xma:102225574/2e-36/uncharacterized LOC102225574; K07374 tubulin alpha
Unigene39839_All	309	0.01	1.07	6.74147	0.861081	Up	gi|583994566|ref|XP_006792425.1|/1.46539e-37/PREDICTED: purine nucleoside phosphorylase-like [Neolamprologus brichardi]	NA	mze:101486224/2e-38/purine nucleoside phosphorylase-like; K03783 purine-nucleoside phosphorylase [EC:2.4.2.1]
Unigene63501_All	2814	8.17667	2.00667	-2.02671	0.827135	Down	gi|688587063|ref|XP_009289757.1|/0/PREDICTED: ras and Rab interactor 2-like, partial [Danio rerio]	NA	xtr:100495483/2e-44/rin1; Ras and Rab interactor 1; K17638 Ras and Rab interactor 1
Unigene99016_All	371	1.44667	0.01	-7.17659	0.90849	Down	NA	NA	NA
Unigene6532_All	383	2.31333	0.156667	-3.8842	0.825811	Down	NA	NA	NA
Unigene19030_All	307	1.35667	0.01	-7.08392	0.899528	Down	NA	NA	NA
CL336.Contig2_All	2008	97.4733	4.84	-4.33193	0.881522	Down	gi|159155120|gb|AAI54780.1|/0/Carboxypeptidase N, polypeptide 1 [Danio rerio]	biological_process:GO:0006508//proteolysis;GO:0042221//response to chemical;cellular_component:GO:0005615//extracellular space;molecular_function:GO:0008270//zinc ion binding;GO:0004181//metallocarboxypeptidase activity;	dre:337172/0.0/cpn1, cb1037, fa99g08, wu:fa99g08, zgc:77485; carboxypeptidase N, polypeptide 1 (EC:3.4.17.3); K01292 carboxypeptidase N catalytic subunit [EC:3.4.17.3]
Unigene28340_All	1434	6.76	1.36333	-2.30988	0.832827	Down	gi|189525561|ref|XP_685328.3|/1.74209e-95/PREDICTED: uncharacterized protein LOC557223 [Danio rerio]	NA	NA
CL10574.Contig4_All	1317	2.57	0.0366667	-6.13116	0.912813	Down	gi|339895892|ref|NP_001077293.2|/5.01569e-70/uncharacterized protein LOC556440 precursor [Danio rerio]	NA	ola:105353610/1e-14/CD276 antigen-like; K06746 immune costimulatory protein B7-H3
CL12666.Contig4_All	263	1.99667	0.01	-7.64145	0.941789	Down	gi|503776687|ref|NP_001265183.1|/1.62463e-20/zinc finger protein 644a [Danio rerio]	NA	NA
CL15594.Contig10_All	2302	2.97333	0.46	-2.69238	0.818484	Down	gi|688608864|ref|XP_009294499.1|/6.60316e-125/PREDICTED: mucosa associated lymphoid tissue lymphoma translocation gene 1a isoform X3 [Danio rerio]	biological_process:GO:0006508//proteolysis;molecular_function:GO:0004197//cysteine-type endopeptidase activity;	dre:259196/1e-125/malt1a, malt1; MALT1 paracaspase a; K07369 mucosa-associated lymphoid tissue lymphoma translocation protein 1 [EC:3.4.22.-]
Unigene51313_All	212	0.01	0.91	6.50779	0.830501	Up	NA	NA	NA
CL7143.Contig4_All	616	3.13333	0.636667	-2.29909	0.809812	Down	gi|720642175|ref|NP_001289714.1|/1.31115e-35/anaphase promoting complex subunit 13 [Danio rerio] &gt;gi|720642286|ref|NP_001289715.1| anaphase promoting complex subunit 13 [Danio rerio]	NA	dre:569473/2e-36/anapc13, si:dkey-269g4.3; anaphase promoting complex subunit 13; K12456 anaphase-promoting complex subunit 13
Unigene18696_All	1349	3.04	0.51	-2.5755	0.817544	Down	gi|641946302|emb|CDR17955.1|/6.6473e-09/unnamed protein product, partial [Oncorhynchus mykiss]	molecular_function:GO:0016787//hydrolase activity;	hro:HELRODRAFT_91510/9e-06/hypothetical protein; K04608 metabotropic glutamate receptor 6/7/8
CL11833.Contig6_All	3002	3.14333	46.6733	3.89223	0.87056	Up	gi|528505842|ref|XP_005169886.1|/0/PREDICTED: zinc finger protein 395a isoform X1 [Danio rerio]	cellular_component:GO:0005622//intracellular;molecular_function:GO:0008270//zinc ion binding;	NA
CL11684.Contig1_All	2018	0.0266667	6.9	8.01542	0.98603	Up	gi|49256681|gb|AAH74055.1|/0/Zgc:66097 protein [Danio rerio]	NA	lcm:102367468/3e-146/MYBPC2; myosin binding protein C, fast type; K12558 myosin-binding protein C, fast-type
CL2689.Contig57_All	1102	3.56333	0.883333	-2.0122	0.804983	Down	gi|86451951|gb|ABC97370.1|/7.06688e-64/CD3 gamma/delta [Cyprinus carpio]	NA	rno:293733/1e-06/Incenp; inner centromere protein; K11515 inner centromere protein
CL2659.Contig7_All	266	0.01	0.856667	6.42066	0.818446	Up	gi|688581771|ref|XP_009305346.1|/6.79399e-27/PREDICTED: tight junction-associated protein 1 isoform X1 [Danio rerio]	NA	dre:566060/1e-27/tjap1; tight junction associated protein 1 (peripheral); K06105 tight junction protein 4 (peripheral)
Unigene41511_All	332	4.28333	0.01	-8.74259	0.980534	Down	NA	NA	NA
Unigene12123_All	3113	3.03	0.626667	-2.27355	0.807014	Down	gi|18859331|ref|NP_571678.1|/0/runt-related transcription factor 1 [Danio rerio] &gt;gi|20142169|gb|AAM12153.1|AF391125_1 Runx1 transcription factor [Danio rerio] &gt;gi|11182386|dbj|BAB17902.1| runt-related transcription factor a [Danio rerio]	biological_process:GO:0007399//nervous system development;GO:0006355//regulation of transcription, DNA-templated;GO:0030099//myeloid cell differentiation;GO:0001568//blood vessel development;GO:0010628//positive regulation of gene expression;GO:0035162//embryonic hemopoiesis;GO:0060216//definitive hemopoiesis;cellular_component:GO:0005634//nucleus;molecular_function:GO:0005524//ATP binding;GO:004…	dre:58126/0.0/runx1, runxa; runt-related transcription factor 1; K08367 runt-related transcription factor 1
Unigene46604_All	211	1.25	0.01	-6.96578	0.887237	Down	NA	NA	NA
Unigene44571_All	283	1.07333	0.01	-6.74595	0.861081	Down	NA	NA	NA
CL6132.Contig3_All	1515	4.91333	14.9933	1.60955	0.811161	Up	gi|47086513|ref|NP_997933.1|/7.29775e-132/methyl-CpG-binding domain protein 2 [Danio rerio] &gt;gi|29692019|gb|AAO91661.1| methyl-CpG binding protein 2 [Danio rerio] &gt;gi|62204526|gb|AAH93117.1| Mbd2 protein [Danio rerio] &gt;gi|157422758|gb|AAI53556.1| Methyl-CpG binding domain protein 2 [Danio rerio] &gt;gi|182888962|gb|AAI64452.1| Mbd2 protein [Danio rerio]	cellular_component:GO:0005634//nucleus;molecular_function:GO:0003677//DNA binding;	dre:337105/1e-132/mbd2, wu:fa97f06, zgc:111862; methyl-CpG binding domain protein 2; K11590 methyl-CpG-binding domain protein 2
[truncated: 7,340 more rows]

## Sheet: DEUs in d-F vs c-F
Unigene ID	Length	c-F FPKM	d-F FPKM	Log2 fold change (d-F/c-F)	Probability	Up/Down-regulation(d-F/c-F)	NR	GO	KEGG
[truncated: 8,679 more rows]

## Sheet: DEUs in d-H vs c-H
Unigene ID	Length	c-H FPKM	d-H FPKM	Log2 fold change (d-H/c-H)	Probability	Up/Down-regulation(d-H/c-H)	NR	GO	KEGG
[truncated: 10,982 more rows]
