# Supplementary material for: Distinct herpesvirus resistances and immune responses of three gynogenetic clones of gibel carp revealed by comprehensive transcriptomes
Source: BMC Genomics. 2017 Jul 24;18:561. doi: 10.1186/s12864-017-3945-6 (PMC5525251; doi:10.1186/s12864-017-3945-6)
Supplement: Supplementary file 7 — Enriched KEGG pathways in d-A+ vs c-A+, d-F vs c-F and d-H vs c-H. KEGG pathway description, number of DEUs assigned to the corresponding pathway, P value, Q value, pathway ID, KEGG function classification, annotated KO ID of DEUs and unigene ID assigned to the corresponding pathway are shown. (XLSX 398 kb) [file 12864_2017_3945_MOESM7_ESM.xlsx]

## Sheet: d-A+ vs c-A+
Pathway	Number of DEUs	P value	Q value	Pathway ID	Level 1	Level 2	Unigene ID	KO ID
Staphylococcus aureus infection	230	3.62e-61	1.08e-58	ko05150	Human Diseases	Infectious diseases: Bacterial	Unigene6994_All;Unigene22238_All;CL16286.Contig17_All;Unigene34800_All;CL799.Contig4_All;CL15567.Contig4_All;CL13349.Contig37_All;Unigene10371_All;CL15567.Contig17_All;Unigene10146_All;CL784.Contig2_All;CL9796.Contig5_All;Unigene63761_All;CL799.Contig3_All;CL15567.Contig10_All;Unigene14106_All;Unigene89668_All;Unigene9037_All;Unigene61949_All;CL12385.Contig11_All;Unigene87356_All;Unigene6133_All;…	K03988+K03905+K06464+K12560+K06496+K06544+K07604+K04004+K06856+K06752+K03990+K05443+K10785+K04010+K03989+K01335+K01315+K03987+K03992+K06461+K06490+K05718+K10784+K01333+K03986+K01331+K03993+K03994+K01334
Hematopoietic cell lineage	342	2.15e-53	3.2e-51	ko04640	Organismal Systems	Immune system	Unigene12175_All;Unigene22238_All;CL1076.Contig6_All;CL442.Contig2_All;Unigene37779_All;Unigene49679_All;CL1759.Contig10_All;CL1811.Contig3_All;Unigene99139_All;CL13349.Contig37_All;Unigene10371_All;Unigene12090_All;Unigene49678_All;Unigene4335_All;Unigene89220_All;Unigene3433_All;Unigene13272_All;Unigene26792_All;CL14634.Contig7_All;CL209.Contig15_All;CL6371.Contig2_All;Unigene60833_All;Unigene6…	K06467+K06493+K06460+K06256+K06449+K04011+K06261+K06856+K06454+K06752+K06466+K05453+K06451+K06458+K06459+K05055+K05090+K05056+K05417+K06452+K05061+K03156+K06450+K06455+K06461+K06263+K06475+K06485+K04386+K04008+K06457+K05091+K06854+K01389+K06476+K05423+K06481+K05405+K05430+K06503+K11140+K05073+K06468+K00977+K06474
Asthma	154	1.06e-48	8.3e-47	ko05310	Human Diseases	Immune diseases	CL2776.Contig5_All;CL13349.Contig37_All;Unigene10371_All;Unigene12090_All;CL784.Contig2_All;Unigene4335_All;Unigene3433_All;CL9305.Contig3_All;CL9796.Contig5_All;Unigene63761_All;Unigene20698_All;Unigene14106_All;Unigene89668_All;Unigene510_All;Unigene87356_All;Unigene66286_All;Unigene63837_All;CL13383.Contig2_All;CL5654.Contig3_All;CL5654.Contig2_All;Unigene89728_All;CL13349.Contig17_All;CL4206.…	K03161+K06856+K06752+K08090+K05443+K10788+K10785+K03156+K16597+K10784+K05430+K03160
Rheumatoid arthritis	249	1.11e-48	8.3e-47	ko05323	Human Diseases	Immune diseases	Unigene22238_All;CL14788.Contig17_All;CL13349.Contig37_All;Unigene10371_All;Unigene10146_All;Unigene5194_All;CL2585.Contig11_All;Unigene26792_All;Unigene22947_All;Unigene83263_All;CL9796.Contig5_All;Unigene63761_All;CL14788.Contig14_All;CL2585.Contig7_All;Unigene14106_All;CL13054.Contig8_All;Unigene89668_All;CL12385.Contig11_All;CL8756.Contig3_All;Unigene87356_All;CL8756.Contig1_All;Unigene44970_…	K06464+K10031+K06856+K06752+K05476+K05453+K01371+K05408+K10785+K05417+K04379+K04687+K10030+K01365+K03156+K05465+K05096+K10159+K05448+K06470+K06538+K14625+K06490+K14379+K05147+K05718+K10784+K05505+K02154+K05412+K05413+K04448+K05405+K05121+K14624
Cytokine-cytokine receptor interaction	275	7.17e-47	4.27e-45	ko04060	Environmental Information Processing	Signaling molecules and interaction	CL7309.Contig11_All;Unigene9914_All;CL11279.Contig5_All;CL2776.Contig5_All;Unigene16337_All;CL14788.Contig17_All;Unigene64057_All;Unigene65438_All;CL16285.Contig11_All;CL2689.Contig92_All;Unigene5194_All;CL784.Contig2_All;Unigene30555_All;CL2585.Contig11_All;Unigene26792_All;Unigene83263_All;CL16784.Contig15_All;CL4659.Contig5_All;Unigene7790_All;CL4918.Contig1_All;Unigene24266_All;CL14788.Contig…	K04738+K16598+K05513+K04721+K03161+K05064+K05063+K10031+K05069+K12672+K05514+K13072+K05443+K04190+K05476+K05453+K12964+K05408+K05055+K05090+K16062+K05056+K12671+K05146+K10033+K05417+K05062+K05145+K05157+K05141+K04687+K05477+K05061+K05076+K10030+K04722+K02583+K05468+K03156+K05512+K05096+K04188+K05448+K05099+K04182+K14625+K16597+K05060+K05058+K05057+K05144+K05142+K04675+K05147+K05134+K05132+K03159+…
Cell adhesion molecules (CAMs)	482	2.3e-41	1.14e-39	ko04514	Environmental Information Processing	Signaling molecules and interaction	Unigene252_All;Unigene12175_All;Unigene30450_All;CL7316.Contig10_All;Unigene22238_All;Unigene20522_All;CL442.Contig2_All;CL2776.Contig5_All;Unigene37779_All;Unigene49679_All;Unigene34800_All;Unigene37967_All;CL3419.Contig3_All;CL310.Contig1_All;Unigene39086_All;Unigene10371_All;Unigene49678_All;CL321.Contig1_All;Unigene10146_All;Unigene84558_All;Unigene40842_All;CL6700.Contig2_All;Unigene84719_Al…	K05719+K06477+K06548+K06467+K06746+K06464+K06257+K03161+K05689+K06527+K06550+K06735+K06756+K16338+K06449+K06492+K06496+K06544+K06590+K05695+K06757+K06759+K06760+K06454+K06752+K06494+K06491+K16360+K10785+K06458+K06459+K06751+K06478+K06771+K06456+K06547+K06787+K06793+K06486+K06523+K06495+K06539+K06567+K06592+K16350+K06816+K06470+K06538+K06710+K06713+K06747+K06461+K06490+K06785+K06770+K06087+K06089+…
Phagosome	409	3.44e-41	1.46e-39	ko04145	Cellular Processes	Transport and catabolism	Unigene252_All;Unigene30450_All;Unigene22238_All;Unigene19666_All;Unigene20522_All;CL442.Contig2_All;CL2776.Contig5_All;CL16286.Contig17_All;Unigene37967_All;CL1811.Contig3_All;CL3419.Contig3_All;CL310.Contig1_All;CL13349.Contig37_All;Unigene39086_All;Unigene10371_All;Unigene49678_All;CL321.Contig1_All;Unigene10146_All;CL15995.Contig4_All;Unigene40842_All;CL15995.Contig2_All;Unigene84719_All;Unig…	K05719+K16857+K06464+K06493+K08008+K12560+K06560+K06856+K06752+K06563+K03990+K01368+K06751+K06588+K08011+K07374+K01365+K13884+K10159+K06461+K07375+K08057+K08009+K04659+K13885+K02154+K12478+K12182+K05692+K06481+K07897+K10415+K06503+K10789+K00921
Leishmaniasis	317	5.52e-40	2.05e-38	ko05140	Human Diseases	Infectious diseases: Parasitic	Unigene252_All;Unigene30450_All;Unigene22238_All;Unigene20522_All;CL442.Contig2_All;CL2776.Contig5_All;Unigene37967_All;CL1759.Contig10_All;CL3419.Contig3_All;CL13349.Contig37_All;Unigene39086_All;Unigene10371_All;CL321.Contig1_All;Unigene10146_All;CL784.Contig2_All;Unigene40842_All;CL5510.Contig2_All;Unigene63761_All;CL7929.Contig2_All;CL2256.Contig6_All;CL4325.Contig1_All;Unigene6270_All;CL6706…	K05719+K06464+K04011+K06856+K06752+K03990+K05443+K08011+K04734+K04379+K04687+K04371+K03156+K19662+K10159+K11987+K04403+K06461+K13241+K08009+K05132+K04448+K04730+K11220+K05430+K04441+K02580+K05425+K04447
Complement and coagulation cascades	126	1.55e-37	5.13e-36	ko04610	Organismal Systems	Immune system	Unigene6994_All;Unigene22238_All;CL13336.Contig16_All;CL3463.Contig3_All;CL1759.Contig10_All;CL15567.Contig4_All;CL15567.Contig17_All;Unigene10146_All;CL236.Contig3_All;CL15567.Contig10_All;Unigene9037_All;Unigene61949_All;CL12385.Contig11_All;Unigene6133_All;Unigene30905_All;Unigene44970_All;Unigene43932_All;CL15647.Contig5_All;Unigene45910_All;CL8019.Contig3_All;Unigene35355_All;CL8019.Contig6_…	K03988+K03905+K03902+K03982+K04011+K04004+K03990+K03908+K04010+K03989+K01335+K01315+K03910+K03987+K03992+K03909+K03917+K03903+K04000+K01333+K04008+K03995+K03907+K03985+K03996+K03986+K03900+K01314+K01313+K01331+K03993+K04007+K03914+K03901+K01348+K03904+K03916+K03994+K03898+K01334+K03912
Tuberculosis	350	2.65e-36	7.91e-35	ko05152	Human Diseases	Infectious diseases: Bacterial	Unigene22238_All;Unigene85107_All;CL16286.Contig17_All;Unigene4416_All;CL1759.Contig10_All;CL310.Contig1_All;CL13349.Contig37_All;Unigene10371_All;Unigene49678_All;Unigene10146_All;CL15594.Contig9_All;CL784.Contig2_All;CL15995.Contig4_All;CL15995.Contig2_All;Unigene84719_All;Unigene22947_All;Unigene31135_All;Unigene63761_All;CL7581.Contig2_All;CL9195.Contig1_All;CL2032.Contig5_All;CL11706.Contig3…	K06464+K08060+K12560+K06462+K04011+K06560+K06856+K06752+K06563+K03990+K07369+K05443+K01368+K12794+K02183+K04513+K14957+K01379+K06505+K10059+K05399+K04687+K02187+K04515+K04371+K03156+K04399+K10159+K06461+K13241+K04348+K10048+K05134+K05132+K05855+K04498+K03158+K02154+K12478+K05870+K04730+K11220+K07897+K05405+K07368+K04441+K02580+K05425+K04447
Antigen processing and presentation	147	1.07e-32	2.91e-31	ko04612	Organismal Systems	Immune system	Unigene85107_All;Unigene10371_All;CL15995.Contig4_All;CL15995.Contig2_All;Unigene22947_All;CL9796.Contig5_All;Unigene60833_All;Unigene63761_All;CL5731.Contig1_All;Unigene14106_All;CL13054.Contig8_All;Unigene89668_All;Unigene31751_All;CL15995.Contig14_All;CL15958.Contig3_All;CL11212.Contig3_All;CL3099.Contig1_All;Unigene66286_All;CL9176.Contig5_All;CL13383.Contig2_All;Unigene37947_All;Unigene87892…	K08060+K06454+K06752+K01368+K10785+K06458+K06459+K06751+K01363+K06505+K04687+K08059+K01365+K03283+K03156+K01369+K08057+K10784+K04079+K05870
Intestinal immune network for IgA production	202	1.45e-32	3.61e-31	ko04672	Organismal Systems	Immune system	CL7316.Contig10_All;Unigene9914_All;CL2776.Contig5_All;CL14788.Contig17_All;Unigene37967_All;CL13349.Contig37_All;Unigene10371_All;CL2689.Contig92_All;Unigene5194_All;CL784.Contig2_All;CL2585.Contig11_All;CL9796.Contig5_All;Unigene63761_All;CL14788.Contig14_All;CL2585.Contig7_All;Unigene14106_All;Unigene89668_All;Unigene87356_All;CL11658.Contig3_All;Unigene66286_All;Unigene12667_All;CL13383.Conti…	K13073+K05513+K03161+K10031+K06590+K06856+K06752+K13072+K05443+K05476+K10785+K06470+K06710+K06713+K03159+K10784+K04466+K06779+K05412+K05413+K05153+K10989+K05150+K05405+K05151+K05430+K03160+K04184+K04189
Primary immunodeficiency	223	1.22e-30	2.8e-29	ko05340	Human Diseases	Immune diseases	CL15316.Contig2_All;CL9139.Contig1_All;CL2776.Contig5_All;Unigene85107_All;Unigene100119_All;CL15642.Contig2_All;Unigene26208_All;CL13349.Contig37_All;Unigene61920_All;Unigene10371_All;CL14634.Contig7_All;Unigene60833_All;Unigene63761_All;Unigene61365_All;CL436.Contig42_All;Unigene14106_All;Unigene89668_All;CL16772.Contig2_All;Unigene87356_All;Unigene11187_All;Unigene63564_All;Unigene47743_All;Un…	K05856+K10628+K03161+K08060+K06554+K06856+K07371+K06454+K06451+K06458+K06459+K06478+K06450+K06713+K01488+K10603+K07370+K10989+K05150+K05070+K05151+K03160+K10988+K16056+K07360
Systemic lupus erythematosus	173	1.56e-25	3.33e-24	ko05322	Human Diseases	Immune diseases	Unigene6994_All;CL2776.Contig5_All;Unigene31233_All;CL13349.Contig37_All;Unigene10371_All;Unigene10146_All;CL784.Contig2_All;CL9796.Contig5_All;Unigene63761_All;Unigene14106_All;Unigene89668_All;Unigene61949_All;CL12385.Contig11_All;Unigene87356_All;Unigene49405_All;CL11212.Contig3_All;Unigene66286_All;Unigene45910_All;CL13383.Contig2_All;CL5654.Contig3_All;CL5654.Contig2_All;Unigene2045_All;CL13…	K03988+K03161+K10651+K06856+K06752+K03990+K05443+K10785+K03989+K11251+K04687+K03156+K03987+K11254+K06470+K10784+K04000+K11253+K05412+K05413+K03995+K03996+K11252+K03986+K05699+K01331+K03160+K03994
Arachidonic acid metabolism	67	1.09e-24	2.17e-23	ko00590	Metabolism	Lipid metabolism	CL12903.Contig1_All;Unigene38812_All;Unigene80995_All;Unigene77472_All;CL6203.Contig3_All;Unigene49732_All;CL11872.Contig2_All;CL6203.Contig7_All;Unigene25838_All;Unigene46409_All;CL15119.Contig13_All;CL15513.Contig8_All;CL4327.Contig2_All;CL11741.Contig2_All;CL15919.Contig2_All;Unigene34033_All;Unigene20443_All;CL10720.Contig1_All;CL16698.Contig5_All;CL10720.Contig3_All;CL14578.Contig10_All;Unig…	K01830+K18592+K17726+K00458+K00461+K08726+K15717+K00432+K11987+K16342+K00807+K15729+K16817+K01832+K07418+K01254
Malaria	187	1.42e-24	2.64e-23	ko05144	Human Diseases	Infectious diseases: Parasitic	Unigene252_All;Unigene22238_All;CL442.Contig2_All;CL2776.Contig5_All;Unigene34800_All;CL1759.Contig10_All;Unigene49678_All;Unigene10146_All;CL784.Contig2_All;Unigene84719_All;CL9796.Contig5_All;CL8104.Contig2_All;CL12385.Contig11_All;Unigene44970_All;Unigene1739_All;CL11212.Contig3_All;CL11123.Contig2_All;Unigene45910_All;Unigene39317_All;Unigene49755_All;CL5654.Contig3_All;CL5654.Contig2_All;CL1…	K16857+K06464+K06257+K03161+K06527+K06496+K04011+K06494+K05443+K10785+K13823+K04687+K10030+K06576+K03156+K10159+K05099+K06490+K05718+K10784+K04659+K06471+K05423+K05405+K03160+K05460+K16336+K14624
Viral myocarditis	232	7.92e-23	1.39e-21	ko05416	Human Diseases	Cardiovascular diseases	Unigene30450_All;Unigene22238_All;Unigene20522_All;CL2776.Contig5_All;CL4586.Contig2_All;CL13349.Contig37_All;Unigene25906_All;Unigene10371_All;Unigene10146_All;Unigene84558_All;Unigene40842_All;CL12791.Contig2_All;CL9796.Contig5_All;Unigene60833_All;Unigene63761_All;CL6706.Contig2_All;Unigene14106_All;Unigene89668_All;CL12385.Contig11_All;CL4586.Contig16_All;Unigene87356_All;Unigene44970_All;Uni…	K06265+K06464+K03161+K07818+K06856+K05703+K06752+K06788+K10785+K06751+K17751+K02187+K04399+K06470+K06490+K10366+K05718+K10784+K05412+K05413+K03260+K05637+K05692+K03160+K08887
Toxoplasmosis	285	1.52e-22	2.52e-21	ko05145	Human Diseases	Infectious diseases: Parasitic	Unigene252_All;Unigene30450_All;Unigene20522_All;CL442.Contig2_All;CL2776.Contig5_All;Unigene85107_All;Unigene37967_All;Unigene77472_All;CL3419.Contig3_All;Unigene39086_All;Unigene10371_All;CL321.Contig1_All;CL784.Contig2_All;CL2074.Contig7_All;Unigene40842_All;CL5510.Contig2_All;Unigene63761_All;CL7929.Contig2_All;CL2256.Contig6_All;Unigene6270_All;CL6706.Contig2_All;Unigene14106_All;Unigene8966…	K05719+K03161+K08060+K00461+K06752+K05443+K02649+K05636+K06243+K04734+K16061+K04687+K02187+K04371+K03283+K03156+K04399+K10159+K04694+K04403+K13241+K05134+K05132+K05635+K03158+K06485+K04570+K04730+K11220+K05637+K06246+K04630+K04433+K03160+K04441+K04692+K02580+K05425+K04447+K04180
Leukocyte transendothelial migration	276	7.93e-21	1.24e-19	ko04670	Organismal Systems	Immune system	Unigene252_All;Unigene30450_All;Unigene22238_All;Unigene19666_All;Unigene20522_All;CL442.Contig2_All;CL2776.Contig5_All;CL14788.Contig17_All;Unigene37967_All;CL3419.Contig3_All;Unigene39086_All;CL321.Contig1_All;Unigene10146_All;Unigene5194_All;CL2074.Contig7_All;Unigene40842_All;CL5510.Contig2_All;CL7929.Contig2_All;CL2256.Contig6_All;CL4325.Contig1_All;CL11706.Contig3_All;Unigene6270_All;CL1478…	K05719+K06464+K08008+K06527+K06735+K10031+K02649+K08011+K04513+K05725+K06787+K07363+K19662+K02677+K07293+K06514+K08016+K06461+K06490+K06785+K06087+K08009+K06089+K05718+K05760+K06471+K05730+K04351+K12755+K05692+K05699+K05700+K01398+K07873+K01403+K04630+K05690+K08007+K05763+K04393+K04441+K02105+K06520+K04189
ECM-receptor interaction	190	2.33e-19	3.46e-18	ko04512	Environmental Information Processing	Signaling molecules and interaction	Unigene252_All;Unigene30450_All;Unigene22238_All;Unigene20522_All;CL442.Contig2_All;CL2776.Contig5_All;Unigene37967_All;CL1811.Contig3_All;CL3419.Contig3_All;Unigene99139_All;Unigene39086_All;CL321.Contig1_All;Unigene84558_All;Unigene40842_All;CL5510.Contig2_All;CL7929.Contig2_All;CL2256.Contig6_All;Unigene6270_All;CL6706.Contig2_All;Unigene3566_All;Unigene44970_All;CL1811.Contig1_All;Unigene3360…	K05719+K16857+K06255+K06265+K06493+K06236+K06256+K06257+K16338+K06590+K06238+K06261+K06254+K06588+K05636+K06525+K06243+K06586+K06263+K06252+K06589+K04659+K05635+K05717+K06591+K06485+K03900+K05637+K06824+K06476+K06246+K06481+K06237+K06258
Axon guidance	268	5.51e-19	7.83e-18	ko04360	Organismal Systems	Development	CL4187.Contig1_All;Unigene252_All;Unigene30450_All;Unigene20522_All;CL442.Contig2_All;CL2776.Contig5_All;CL14788.Contig17_All;CL14080.Contig2_All;Unigene37967_All;CL3419.Contig3_All;CL7530.Contig2_All;Unigene39086_All;Unigene76709_All;Unigene25906_All;CL321.Contig1_All;Unigene5194_All;CL15925.Contig10_All;Unigene40842_All;CL12791.Contig2_All;CL5510.Contig2_All;CL7929.Contig2_All;Unigene88873_All;…	K06521+K06820+K06821+K05719+K06550+K10031+K05103+K05462+K17332+K07520+K05703+K05113+K05463+K04513+K05725+K07528+K06841+K06529+K06572+K04371+K06755+K07524+K06724+K05099+K06840+K04348+K06753+K06754+K06839+K04352+K06842+K07525+K07365+K04410+K07527+K04630+K04393+K07521+K03083+K05743+K04189+K02090
Lysosome	155	1.13e-18	1.53e-17	ko04142	Cellular Processes	Transport and catabolism	CL11170.Contig4_All;CL15995.Contig4_All;CL15995.Contig2_All;Unigene84668_All;Unigene22947_All;CL10998.Contig2_All;CL5731.Contig1_All;CL503.Contig6_All;CL4943.Contig3_All;CL13054.Contig8_All;CL2488.Contig13_All;CL11564.Contig2_All;Unigene39855_All;CL15995.Contig14_All;CL9176.Contig5_All;Unigene37947_All;CL14593.Contig2_All;CL3524.Contig3_All;CL9380.Contig5_All;Unigene21776_All;CL1613.Contig2_All;C…	K01137+K01368+K01197+K01371+K01158+K01363+K12396+K01379+K12348+K06501+K01365+K01279+K05656+K01369+K13443+K06562+K12388+K12382+K14379+K01275+K01195+K12384+K12316+K08568+K01206+K12373+K19363+K02154+K06546+K01373+K01052+K01186+K04992+K01366+K12387+K14410+K01074+K12399+K01374+K04646+K10532+K13289
Inflammatory bowel disease (IBD)	109	3.62e-18	4.69e-17	ko05321	Human Diseases	Immune diseases	Unigene16337_All;CL7530.Contig2_All;Unigene10371_All;CL784.Contig2_All;CL9796.Contig5_All;Unigene63761_All;CL7530.Contig7_All;CL7530.Contig1_All;Unigene14106_All;Unigene89668_All;Unigene21015_All;CL11212.Contig3_All;Unigene66286_All;CL13383.Contig2_All;CL5654.Contig3_All;CL5654.Contig2_All;CL12923.Contig4_All;Unigene61007_All;Unigene29418_All;CL2500.Contig3_All;Unigene24788_All;CL15323.Contig13_A…	K05064+K05063+K04446+K06752+K05443+K10785+K09035+K04687+K03156+K10159+K05132+K10784+K05075+K04448+K11220+K05070+K05405+K05445+K05430+K04692+K02580+K05425+K11222
Autoimmune thyroid disease	140	1.43e-16	1.74e-15	ko05320	Human Diseases	Immune diseases	CL2776.Contig5_All;CL4586.Contig2_All;CL13349.Contig37_All;Unigene10371_All;CL784.Contig2_All;CL9796.Contig5_All;Unigene60833_All;Unigene63761_All;Unigene14106_All;CL15893.Contig1_All;Unigene89668_All;CL4586.Contig16_All;Unigene87356_All;Unigene66286_All;CL15893.Contig3_All;CL13383.Contig2_All;Unigene89728_All;CL12184.Contig3_All;CL13349.Contig17_All;Unigene61007_All;Unigene44769_All;Unigene29418…	K03161+K07818+K06856+K06752+K05443+K10785+K06751+K10809+K06470+K06538+K01353+K10784+K05412+K05413+K08522+K05430+K00431+K03160+K04389+K04390
Allograft rejection	138	1.46e-16	1.74e-15	ko05330	Human Diseases	Immune diseases	CL2776.Contig5_All;CL4586.Contig2_All;CL13349.Contig37_All;Unigene10371_All;CL784.Contig2_All;CL9796.Contig5_All;Unigene60833_All;Unigene63761_All;Unigene14106_All;Unigene89668_All;CL4586.Contig16_All;Unigene87356_All;CL11212.Contig3_All;Unigene66286_All;CL13383.Contig2_All;CL5654.Contig3_All;CL5654.Contig2_All;Unigene89728_All;CL12184.Contig3_All;CL13349.Contig17_All;Unigene61007_All;Unigene4476…	K03161+K07818+K06856+K06752+K05443+K10785+K06751+K04687+K03156+K06470+K01353+K10784+K05412+K05413+K05430+K03160+K04389+K05425+K04390
Amoebiasis	216	1.66e-16	1.91e-15	ko05146	Human Diseases	Infectious diseases: Parasitic	Unigene22238_All;CL442.Contig2_All;Unigene62664_All;CL3463.Contig3_All;CL13349.Contig37_All;CL3370.Contig3_All;CL7359.Contig23_All;Unigene62663_All;Unigene10146_All;CL784.Contig2_All;CL2074.Contig7_All;CL6706.Contig2_All;CL57.Contig1_All;Unigene34506_All;CL12385.Contig11_All;CL5449.Contig4_All;Unigene87356_All;Unigene44970_All;CL11212.Contig3_All;Unigene39110_All;CL11123.Contig2_All;Unigene45910_…	K06464+K06236+K10955+K13963+K06856+K04345+K05443+K02649+K05636+K06243+K05725+K04687+K10030+K02187+K03156+K19662+K02677+K10159+K06461+K13241+K04000+K05635+K05717+K05505+K04386+K05637+K05699+K05700+K06246+K07897+K05405+K02580+K06237+K05425
Rap1 signaling pathway	348	5.22e-15	5.77e-14	ko04015	Environmental Information Processing	Signal transduction	Unigene252_All;Unigene30450_All;Unigene22238_All;Unigene20522_All;CL442.Contig2_All;CL2776.Contig5_All;CL5399.Contig4_All;CL14080.Contig2_All;Unigene37967_All;CL16445.Contig16_All;CL1811.Contig3_All;CL3419.Contig3_All;Unigene39086_All;CL321.Contig1_All;Unigene10146_All;CL2074.Contig7_All;Unigene40842_All;Unigene26792_All;CL5510.Contig2_All;CL9796.Contig5_All;CL7929.Contig2_All;CL4659.Contig5_All;…	K05719+K16857+K06464+K06493+K05689+K06277+K05103+K05462+K06070+K02649+K05453+K10785+K05090+K02183+K04513+K17705+K07361+K17698+K02583+K04371+K04362+K05095+K19662+K02677+K05465+K05467+K05096+K05448+K05099+K06461+K04270+K05093+K05631+K17697+K05718+K08048+K12361+K10784+K05759+K05466+K08390+K08049+K05730+K04526+K04680+K07831+K04351+K05094+K18497+K05629+K04237+K05091+K05098+K05692+K06476+K17704+K04363+…
Osteoclast differentiation	221	1.07e-14	1.14e-13	ko04380	Organismal Systems	Development	CL15316.Contig2_All;Unigene22238_All;Unigene19666_All;CL442.Contig2_All;CL16286.Contig17_All;Unigene29743_All;Unigene28240_All;CL1811.Contig3_All;CL7530.Contig2_All;CL15642.Contig2_All;Unigene61920_All;Unigene25906_All;CL2074.Contig7_All;Unigene26792_All;Unigene22947_All;CL12791.Contig2_All;CL7929.Contig2_All;Unigene25938_All;CL4659.Contig5_All;CL4325.Contig1_All;CL7530.Contig7_All;CL7530.Contig1…	K05856+K06493+K08008+K12560+K06551+K04446+K17332+K07371+K05703+K02649+K05453+K01371+K09438+K05090+K08011+K07361+K08091+K04734+K04379+K04687+K04371+K03156+K04694+K07364+K04403+K14379+K04693+K04348+K04696+K08009+K05147+K05132+K05855+K05148+K04466+K03158+K04502+K09030+K04388+K05870+K04386+K04448+K04449+K07370+K14380+K11220+K09028+K04433+K04441+K02580
Pathogenic Escherichia coli infection	207	2.58e-14	2.65e-13	ko05130	Human Diseases	Infectious diseases: Bacterial	Unigene252_All;Unigene30450_All;Unigene20522_All;CL442.Contig2_All;CL2776.Contig5_All;Unigene37967_All;CL799.Contig4_All;CL3419.Contig3_All;Unigene39086_All;Unigene25906_All;CL321.Contig1_All;Unigene40842_All;CL12791.Contig2_All;CL5510.Contig2_All;CL6356.Contig3_All;CL7929.Contig2_All;CL6356.Contig4_All;CL2256.Contig6_All;CL799.Contig3_All;CL11706.Contig3_All;Unigene6270_All;CL6706.Contig2_All;Un…	K05719+K05689+K07604+K05703+K11294+K04513+K07374+K02677+K07375+K06087+K05747+K07365+K05754+K12791+K05692+K08007+K04393+K02105
Protein digestion and absorption	99	2.72e-13	2.7e-12	ko04974	Organismal Systems	Digestive system	CL442.Contig2_All;CL15752.Contig15_All;CL3419.Contig3_All;CL2447.Contig1_All;Unigene39086_All;CL15547.Contig3_All;CL6044.Contig4_All;CL3045.Contig3_All;CL15547.Contig1_All;CL11956.Contig2_All;CL5510.Contig2_All;Unigene6270_All;Unigene564_All;CL2447.Contig2_All;Unigene3566_All;CL1351.Contig4_All;Unigene99871_All;Unigene35016_All;Unigene2045_All;CL2518.Contig2_All;CL1351.Contig1_All;Unigene49477_Al…	K06236+K08132+K06238+K04916+K05849+K08187+K13867+K14211+K08135+K06519+K14208+K19479+K16628+K01540+K01538+K01285+K16617+K08606+K08779+K13781+K01312+K01278+K01539+K01389+K05612+K01298+K06237
Graft-versus-host disease	97	3.11e-13	2.99e-12	ko05332	Human Diseases	Immune diseases	CL4586.Contig2_All;Unigene10371_All;CL9796.Contig5_All;Unigene60833_All;Unigene63761_All;Unigene14106_All;Unigene89668_All;CL4586.Contig16_All;CL11212.Contig3_All;Unigene66286_All;CL13383.Contig2_All;CL5654.Contig3_All;CL5654.Contig2_All;CL12184.Contig3_All;Unigene61007_All;Unigene44769_All;Unigene29418_All;CL6363.Contig1_All;CL2500.Contig3_All;CL15323.Contig13_All;CL7056.Contig1_All;CL2500.Conti…	K07818+K06752+K10785+K06751+K04687+K03156+K06470+K01353+K10784+K05412+K05413+K05405+K04389+K04390
Transcriptional misregulation in cancer	247	1.73e-12	1.61e-11	ko05202	Human Diseases	Cancers: Overview	CL3961.Contig7_All;Unigene22252_All;CL16296.Contig13_All;CL4651.Contig12_All;Unigene64057_All;Unigene37967_All;CL13349.Contig37_All;CL682.Contig3_All;CL1846.Contig23_All;CL3278.Contig2_All;CL5149.Contig2_All;CL12454.Contig4_All;CL9796.Contig5_All;Unigene25938_All;CL4659.Contig5_All;CL1846.Contig19_All;CL16222.Contig3_All;CL57.Contig1_All;CL13791.Contig3_All;Unigene87356_All;CL162.Contig5_All;Unig…	K04459+K09299+K08527+K15612+K05069+K06590+K06856+K09383+K11644+K10785+K09438+K05090+K05725+K10138+K09355+K09035+K02633+K10030+K10051+K08526+K02583+K04650+K08367+K09436+K11447+K05096+K09105+K05099+K04182+K01353+K04377+K09109+K17693+K06461+K10151+K04451+K09186+K09055+K10048+K15626+K10784+K11253+K04388+K10053+K05413+K08524+K07201+K04570+K09435+K15604+K15187+K00069+K05405+K03211+K01403+K15621+K03160+…
NF-kappa B signaling pathway	216	2.01e-12	1.82e-11	ko04064	Environmental Information Processing	Signal transduction	CL15316.Contig2_All;CL2776.Contig5_All;CL14788.Contig17_All;Unigene27812_All;CL15642.Contig2_All;CL13349.Contig37_All;Unigene61920_All;Unigene5194_All;CL15594.Contig9_All;Unigene4184_All;CL2585.Contig11_All;Unigene83263_All;CL9796.Contig5_All;Unigene7790_All;Unigene73225_All;CL14788.Contig14_All;CL2585.Contig7_All;CL16285.Contig4_All;Unigene87356_All;Unigene14071_All;CL4585.Contig4_All;Unigene335…	K05856+K03161+K06527+K10031+K10652+K06856+K07371+K07369+K10798+K05476+K12964+K10785+K16062+K04734+K05399+K05477+K09849+K10030+K05468+K03156+K05854+K19662+K05512+K11987+K04403+K06490+K05147+K05855+K03159+K10784+K04466+K03158+K05505+K04386+K04570+K07370+K04730+K07368+K05151+K04402+K03160+K10577+K01348+K18052+K07360+K12793+K02580+K16595
Steroid hormone biosynthesis	45	4.49e-12	3.93e-11	ko00140	Metabolism	Lipid metabolism	CL5284.Contig2_All;CL3366.Contig3_All;CL5644.Contig1_All;Unigene86392_All;CL11884.Contig1_All;CL7957.Contig4_All;CL11884.Contig4_All;CL3366.Contig1_All;CL7957.Contig1_All;Unigene24576_All;CL3141.Contig4_All;Unigene9837_All;CL4388.Contig1_All;CL16266.Contig9_All;CL16266.Contig5_All;Unigene6580_All;Unigene34376_All;CL11884.Contig6_All;CL11884.Contig5_All;Unigene50652_All;CL3106.Contig4_All;Unigene8…	K13369+K01015+K07410+K00699+K00071+K07408+K00497+K00498+K00489+K07424+K12344+K12345
PI3K-Akt signaling pathway	376	9.22e-12	7.85e-11	ko04151	Environmental Information Processing	Signal transduction	Unigene252_All;Unigene30450_All;Unigene22238_All;Unigene20522_All;CL442.Contig2_All;CL2776.Contig5_All;CL5399.Contig4_All;Unigene64057_All;CL14080.Contig2_All;Unigene37967_All;Unigene52632_All;CL1811.Contig3_All;CL3419.Contig3_All;CL13349.Contig37_All;Unigene39086_All;Unigene55900_All;CL321.Contig1_All;CL2074.Contig7_All;Unigene40842_All;Unigene26792_All;CL5510.Contig2_All;CL7929.Contig2_All;CL16…	K05719+K16857+K06493+K06236+K03099+K05069+K05103+K05462+K06590+K16340+K06238+K06856+K01596+K02649+K05453+K06588+K05055+K05090+K05636+K06525+K06243+K05725+K01084+K04465+K04545+K05061+K07205+K02583+K04371+K04362+K05095+K02677+K04399+K05465+K05467+K05096+K10159+K06586+K05448+K05099+K07207+K04377+K13302+K10151+K05057+K04451+K05093+K08270+K06630+K06252+K06589+K04273+K05855+K02539+K04347+K04542+K04659+…
Arrhythmogenic right ventricular cardiomyopathy (ARVC)	187	1.05e-11	8.69e-11	ko05412	Human Diseases	Cardiovascular diseases	Unigene252_All;Unigene30450_All;Unigene22238_All;Unigene20522_All;CL442.Contig2_All;CL2776.Contig5_All;Unigene37967_All;CL1811.Contig3_All;CL3419.Contig3_All;Unigene39086_All;CL321.Contig1_All;Unigene40842_All;CL5510.Contig2_All;CL7929.Contig2_All;CL2256.Contig6_All;Unigene6270_All;CL6706.Contig2_All;Unigene3566_All;Unigene44970_All;CL1811.Contig1_All;Unigene33609_All;CL10539.Contig3_All;Unigene3…	K05719+K06265+K06493+K06590+K05849+K06588+K06525+K06586+K12641+K02620+K10366+K06589+K06591+K06485+K06736+K10381+K05637+K05692+K05699+K06476+K06481+K07372+K04962+K02105
Hypertrophic cardiomyopathy (HCM)	202	1.08e-11	8.69e-11	ko05410	Human Diseases	Cardiovascular diseases	Unigene252_All;Unigene30450_All;Unigene22238_All;Unigene20522_All;CL442.Contig2_All;CL2776.Contig5_All;Unigene37967_All;CL1811.Contig3_All;CL3419.Contig3_All;Unigene39086_All;CL321.Contig1_All;Unigene40842_All;CL5510.Contig2_All;CL10938.Contig3_All;CL16579.Contig5_All;CL7929.Contig2_All;CL2256.Contig6_All;Unigene6270_All;CL6706.Contig2_All;Unigene3566_All;Unigene44970_All;CL1811.Contig1_All;Unige…	K05719+K06265+K06493+K06590+K05849+K05865+K12567+K06588+K06525+K17751+K03156+K06586+K12641+K10366+K06589+K06591+K06485+K12314+K05637+K05692+K06476+K06481+K05405+K10375+K09290+K04962
Dilated cardiomyopathy	225	1.25e-11	9.75e-11	ko05414	Human Diseases	Cardiovascular diseases	Unigene252_All;Unigene30450_All;Unigene22238_All;Unigene20522_All;CL442.Contig2_All;CL2776.Contig5_All;Unigene37967_All;CL1811.Contig3_All;CL3419.Contig3_All;CL13349.Contig37_All;Unigene39086_All;CL7359.Contig23_All;CL321.Contig1_All;Unigene40842_All;CL5510.Contig2_All;CL10938.Contig3_All;CL16579.Contig5_All;CL7929.Contig2_All;CL2256.Contig6_All;Unigene6270_All;CL6706.Contig2_All;Unigene3566_All;…	K05719+K06265+K06493+K06590+K06856+K05849+K04345+K05865+K12567+K06588+K06525+K17751+K03156+K06586+K12641+K10366+K06589+K08048+K06591+K06485+K08049+K12314+K05637+K05692+K06476+K06481+K10375+K09290+K04962+K08047+K08046
Type I diabetes mellitus	97	1.28e-11	9.75e-11	ko04940	Human Diseases	Endocrine and metabolic diseases	CL4586.Contig2_All;Unigene10371_All;CL9796.Contig5_All;Unigene60833_All;Unigene63761_All;Unigene14106_All;Unigene89668_All;CL4586.Contig16_All;CL11212.Contig3_All;Unigene66286_All;CL6008.Contig2_All;CL13383.Contig2_All;CL5654.Contig3_All;CL5654.Contig2_All;CL12184.Contig3_All;Unigene61007_All;Unigene44769_All;Unigene29418_All;CL6363.Contig1_All;CL2500.Contig3_All;CL15323.Contig13_All;CL7056.Conti…	K07818+K06752+K10785+K06751+K04687+K01294+K05468+K03156+K06470+K01353+K10784+K04526+K05412+K05413+K04389+K01580+K05425+K04390
Prion diseases	74	1.82e-10	1.35e-09	ko05020	Human Diseases	Neurodegenerative diseases	Unigene6994_All;Unigene25906_All;CL7359.Contig23_All;Unigene84558_All;CL12791.Contig2_All;Unigene6542_All;CL5014.Contig1_All;Unigene59953_All;CL5607.Contig1_All;Unigene87892_All;Unigene2045_All;CL10076.Contig3_All;CL3564.Contig13_All;Unigene3012_All;CL16670.Contig1_All;CL7359.Contig14_All;CL5742.Contig2_All;CL10076.Contig14_All;Unigene426_All;Unigene45966_All;CL3564.Contig6_All;CL12791.Contig6_Al…	K03988+K05703+K04345+K06491+K02599+K04371+K03283+K03987+K04000+K05635+K03995+K03996+K03986+K05405+K03994
Regulation of actin cytoskeleton	345	9.97e-10	7.25e-09	ko04810	Cellular Processes	Cell motility	Unigene252_All;Unigene30450_All;Unigene22238_All;Unigene20522_All;CL442.Contig2_All;CL2776.Contig5_All;Unigene43900_All;Unigene80453_All;CL5399.Contig4_All;Unigene37967_All;Unigene4416_All;Unigene92428_All;CL1811.Contig3_All;CL3419.Contig3_All;Unigene39086_All;CL6817.Contig3_All;CL321.Contig1_All;Unigene10146_All;CL2074.Contig7_All;Unigene40842_All;CL5510.Contig2_All;CL7929.Contig2_All;CL2256.Con…	K05719+K06464+K06493+K06270+K05729+K03099+K06590+K06462+K00907+K05742+K02649+K06588+K05749+K04513+K06525+K05725+K05768+K10352+K04371+K04362+K05095+K05764+K06586+K04346+K06461+K05093+K05767+K06589+K05747+K05718+K05760+K05759+K05748+K04347+K05741+K05717+K06591+K06485+K05730+K04526+K06269+K07831+K05745+K05094+K18497+K04410+K05746+K05720+K05754+K12755+K05692+K05699+K05700+K06476+K05740+K04363+K05089+…
Natural killer cell mediated cytotoxicity	204	1.2e-09	8.48e-09	ko04650	Organismal Systems	Immune system	CL15316.Contig2_All;Unigene24166_All;Unigene22238_All;CL11279.Contig5_All;Unigene37779_All;Unigene49679_All;CL5399.Contig4_All;CL4586.Contig2_All;CL7530.Contig2_All;CL15642.Contig2_All;CL13349.Contig37_All;Unigene25906_All;Unigene49678_All;Unigene10146_All;Unigene37237_All;CL2074.Contig7_All;CL12791.Contig2_All;Unigene60833_All;CL7530.Contig7_All;CL7530.Contig1_All;CL3826.Contig3_All;CL12385.Cont…	K05856+K06479+K06582+K06464+K04721+K03099+K07818+K04446+K17332+K06856+K05703+K02649+K06751+K07361+K07990+K04687+K02187+K04722+K04371+K06523+K03156+K19662+K02677+K07293+K01353+K06490+K04348+K05718+K05132+K05855+K05730+K07988+K06453+K04389+K07360+K04390
HTLV-I infection	308	1.3e-09	9.04e-09	ko05166	Human Diseases	Infectious diseases: Viral	CL15316.Contig2_All;Unigene87034_All;Unigene22238_All;CL2776.Contig5_All;Unigene64057_All;CL3391.Contig12_All;Unigene85015_All;CL7530.Contig2_All;CL15642.Contig2_All;Unigene10371_All;CL7359.Contig23_All;Unigene10146_All;CL2074.Contig7_All;CL3391.Contig13_All;Unigene4184_All;CL14634.Contig7_All;CL9796.Contig5_All;Unigene60833_All;Unigene63761_All;Unigene25938_All;CL7530.Contig7_All;CL7530.Contig1_…	K05856+K05862+K15041+K06464+K06527+K05069+K07299+K02678+K04446+K17332+K06752+K04345+K02649+K11126+K06451+K10785+K06751+K09438+K06618+K04734+K06452+K04379+K05468+K03156+K06450+K02376+K06062+K06724+K04377+K06490+K10151+K04451+K08057+K04348+K05718+K08048+K03159+K10784+K04466+K02354+K04498+K03158+K00787+K04502+K04388+K08049+K05870+K04386+K04448+K15308+K07831+K04570+K05070+K04363+K05089+K05405+K02353+…
PPAR signaling pathway	68	4.42e-09	2.99e-08	ko03320	Organismal Systems	Endocrine system	CL11643.Contig2_All;Unigene24301_All;CL250.Contig4_All;CL13993.Contig1_All;Unigene55900_All;CL3735.Contig3_All;CL13408.Contig1_All;CL104.Contig11_All;Unigene35528_All;Unigene57547_All;CL4624.Contig4_All;Unigene14202_All;Unigene1088_All;Unigene34625_All;CL250.Contig2_All;CL104.Contig9_All;CL104.Contig8_All;CL11643.Contig1_All;CL250.Contig3_All;CL10749.Contig2_All;Unigene63012_All;CL15974.Contig23_…	K08752+K08755+K07431+K08770+K01596+K01897+K08746+K08536+K00232+K08526+K01641+K08762+K10226+K08757+K01059+K08767+K08764+K00489+K08524+K00507+K06086+K08745+K04504+K08749+K07296+K08771
Legionellosis	104	5.32e-09	3.52e-08	ko05134	Human Diseases	Infectious diseases: Bacterial	Unigene22238_All;CL1759.Contig10_All;Unigene10146_All;Unigene2298_All;CL12385.Contig11_All;Unigene14071_All;Unigene44970_All;CL11123.Contig2_All;Unigene45910_All;CL11104.Contig2_All;Unigene49755_All;Unigene87892_All;CL5654.Contig3_All;CL5654.Contig2_All;CL2237.Contig10_All;CL10730.Contig2_All;CL12923.Contig4_All;CL10076.Contig3_All;Unigene12234_All;CL3099.Contig25_All;Unigene49813_All;CL10493.Con…	K06464+K04011+K03990+K12799+K04734+K10030+K02187+K03283+K03156+K04399+K10159+K06461+K05505+K03231+K05405+K01370+K04397+K02580+K05425
Small cell lung cancer	183	9.24e-09	5.9e-08	ko05222	Human Diseases	Cancers: Specific types	Unigene252_All;Unigene30450_All;Unigene20522_All;CL442.Contig2_All;CL2776.Contig5_All;Unigene37967_All;CL3419.Contig3_All;Unigene39086_All;CL321.Contig1_All;CL2074.Contig7_All;Unigene40842_All;CL5510.Contig2_All;CL7929.Contig2_All;CL2256.Contig6_All;Unigene6270_All;CL6706.Contig2_All;CL57.Contig1_All;Unigene44048_All;Unigene3566_All;Unigene14071_All;Unigene44970_All;CL2342.Contig6_All;Unigene3360…	K05719+K02649+K05636+K06243+K05725+K06618+K04734+K16061+K09849+K08526+K04399+K11987+K04377+K13241+K04451+K05635+K05717+K06485+K08524+K04570+K05637+K06476+K06246+K06481+K03875+K04685+K02580+K06237
Pathways in cancer	433	9.31e-09	5.9e-08	ko05200	Human Diseases	Cancers: Overview	Unigene252_All;Unigene30450_All;CL1759.Contig34_All;Unigene20522_All;CL442.Contig2_All;CL4064.Contig9_All;CL2776.Contig5_All;Unigene43900_All;CL3660.Contig14_All;CL10330.Contig2_All;CL14788.Contig17_All;CL16296.Contig13_All;CL5399.Contig4_All;CL6464.Contig3_All;Unigene34313_All;Unigene37967_All;CL843.Contig7_All;CL3391.Contig12_All;CL3419.Contig3_All;Unigene85015_All;Unigene39086_All;CL7359.Conti…	K05719+K09291+K08878+K05689+K08268+K06231+K10031+K08527+K03099+K01115+K04496+K06225+K07299+K02678+K04345+K02649+K09592+K09438+K05090+K04513+K05636+K06243+K05725+K06618+K04734+K16061+K04379+K04545+K05061+K09849+K10030+K02187+K08526+K08803+K04371+K06228+K04362+K19662+K02677+K04399+K08367+K02376+K11987+K05448+K00799+K05099+K04377+K04346+K13241+K04451+K09055+K05093+K04197+K02620+K04273+K08048+K12361+…
Ovarian steroidogenesis	56	1.64e-08	1.02e-07	ko04913	Organismal Systems	Endocrine system	Unigene77472_All;CL7359.Contig23_All;CL5644.Contig1_All;CL15119.Contig13_All;CL15513.Contig8_All;CL7957.Contig4_All;CL11741.Contig2_All;CL15879.Contig4_All;CL15919.Contig2_All;Unigene17606_All;Unigene20443_All;CL10720.Contig1_All;CL7359.Contig14_All;Unigene41004_All;CL10720.Contig3_All;Unigene29774_All;CL7957.Contig1_All;CL1686.Contig13_All;CL12561.Contig3_All;CL15119.Contig17_All;Unigene47196_Al…	K00461+K04345+K07410+K11987+K16342+K07408+K16931+K08048+K13885+K08049+K04526+K00498+K08522+K16620+K07418+K08047+K04248+K08046+K04527
Pertussis	256	1.27e-07	7.72e-07	ko05133	Human Diseases	Infectious diseases: Bacterial	Unigene6994_All;Unigene252_All;Unigene30450_All;Unigene22238_All;Unigene20522_All;CL442.Contig2_All;CL2776.Contig5_All;Unigene37967_All;CL3419.Contig3_All;Unigene107811_All;Unigene39086_All;CL321.Contig1_All;Unigene10146_All;CL784.Contig2_All;Unigene40842_All;CL5510.Contig2_All;CL7929.Contig2_All;Unigene2298_All;CL2256.Contig6_All;CL2032.Contig5_All;CL11706.Contig3_All;Unigene6270_All;CL6706.Cont…	K03988+K05719+K06464+K12800+K03990+K05443+K12799+K02183+K04513+K03989+K04379+K09444+K10030+K02187+K04371+K03156+K03987+K06461+K13241+K04448+K04730+K03986+K05405+K01370+K01331+K04630+K04441+K04397+K03994+K02580+K05425+K10155
Shigellosis	184	2.51e-07	1.5e-06	ko05131	Human Diseases	Infectious diseases: Bacterial	Unigene252_All;Unigene30450_All;Unigene20522_All;CL442.Contig2_All;CL2776.Contig5_All;Unigene37967_All;CL3419.Contig3_All;Unigene39086_All;CL321.Contig1_All;Unigene40842_All;CL5510.Contig2_All;CL7929.Contig2_All;CL2256.Contig6_All;Unigene6270_All;CL6706.Contig2_All;Unigene40968_All;Unigene3566_All;Unigene14071_All;Unigene44970_All;Unigene33609_All;CL10539.Contig3_All;CL11123.Contig2_All;Unigene38…	K05719+K06256+K12836+K04734+K10030+K04371+K19241+K05747+K12366+K05759+K05748+K03362+K05754+K05692+K05700+K05740+K07863+K05753+K06689+K04393+K04441+K04438+K02580
Chemical carcinogenesis	33	3.17e-07	1.85e-06	ko05204	Human Diseases	Cancers: Overview	CL13649.Contig1_All;CL5644.Contig1_All;Unigene86392_All;CL15119.Contig13_All;Unigene31915_All;CL7957.Contig4_All;CL679.Contig1_All;CL11741.Contig2_All;Unigene34033_All;CL15532.Contig2_All;Unigene37117_All;CL8287.Contig2_All;CL7957.Contig1_All;CL15119.Contig17_All;CL3141.Contig4_All;CL4388.Contig1_All;Unigene34376_All;Unigene50652_All;CL13649.Contig2_All;Unigene84548_All;Unigene85589_All;CL15119.C…	K00121+K07410+K00699+K11987+K00799+K07408+K01014+K07424
Proteoglycans in cancer	303	3.29e-07	1.89e-06	ko05205	Human Diseases	Cancers: Overview	Unigene252_All;Unigene30450_All;Unigene22238_All;Unigene13886_All;Unigene20522_All;CL442.Contig2_All;CL2776.Contig5_All;Unigene43900_All;CL3660.Contig14_All;CL5399.Contig4_All;Unigene37967_All;CL843.Contig7_All;CL1811.Contig3_All;CL3419.Contig3_All;Unigene39086_All;CL6817.Contig3_All;CL7359.Contig23_All;CL321.Contig1_All;CL2074.Contig7_All;Unigene40842_All;CL5510.Contig2_All;CL7929.Contig2_All;CL…	K05719+K16857+K06255+K06493+K08523+K06236+K06256+K06257+K16338+K06270+K08268+K03099+K06225+K05742+K04345+K02649+K06588+K04513+K05725+K10380+K02187+K04437+K01365+K04515+K04371+K04362+K03156+K19662+K02677+K07293+K02376+K10159+K05448+K09108+K05099+K04377+K04959+K04451+K05760+K02354+K05717+K05730+K06269+K07831+K18497+K03985+K04958+K05098+K05692+K01398+K06481+K16848+K08107+K16866+K01403+K04660+K08007+…
Bacterial invasion of epithelial cells	185	6.01e-07	3.38e-06	ko05100	Human Diseases	Infectious diseases: Bacterial	Unigene252_All;Unigene30450_All;Unigene20522_All;CL442.Contig2_All;CL2776.Contig5_All;Unigene37967_All;CL3419.Contig3_All;Unigene39086_All;CL321.Contig1_All;CL2074.Contig7_All;Unigene40842_All;CL5510.Contig2_All;CL7929.Contig2_All;CL2256.Contig6_All;CL11706.Contig3_All;Unigene6270_All;CL6706.Contig2_All;CL57.Contig1_All;Unigene13331_All;Unigene3566_All;Unigene44970_All;Unigene33609_All;CL1327.Con…	K05719+K05689+K02649+K04513+K05725+K13738+K13736+K05099+K19241+K05747+K05760+K12366+K05748+K05717+K05754+K05692+K01528+K05700+K07863+K05753+K16938+K04393+K04438+K02105+K04646
alpha-Linolenic acid metabolism	22	9.09e-07	5.02e-06	ko00592	Metabolism	Lipid metabolism	Unigene35528_All;CL15513.Contig8_All;Unigene1088_All;CL1686.Contig13_All;Unigene63012_All;CL5088.Contig4_All;CL15513.Contig9_All;Unigene28252_All;CL15254.Contig1_All;CL5088.Contig3_All;CL5088.Contig5_All;Unigene28067_All;CL15513.Contig2_All;CL5088.Contig6_All;Unigene26560_All;CL1686.Contig1_All;Unigene17678_All;CL15254.Contig3_All;CL7214.Contig1_All;CL5088.Contig1_All;CL5088.Contig2_All;Unigene49…	K00232+K16342+K10226+K16817
T cell receptor signaling pathway	188	1.54e-06	8.34e-06	ko04660	Organismal Systems	Immune system	CL15316.Contig2_All;CL2776.Contig5_All;CL5399.Contig4_All;CL7530.Contig2_All;CL15642.Contig2_All;Unigene25906_All;Unigene10371_All;CL15594.Contig9_All;CL784.Contig2_All;CL2074.Contig7_All;CL14634.Contig7_All;CL12791.Contig2_All;CL9796.Contig5_All;Unigene60833_All;Unigene63761_All;CL436.Contig42_All;CL11706.Contig3_All;CL7530.Contig7_All;CL7530.Contig1_All;CL3826.Contig3_All;Unigene14106_All;Unige…	K05856+K03161+K03099+K04446+K17332+K05703+K06454+K07369+K05443+K02649+K06451+K10785+K06458+K06459+K06478+K04513+K07361+K04734+K06452+K04379+K04687+K07363+K04371+K03156+K06450+K07366+K07364+K06470+K06538+K06713+K04348+K10784+K04466+K05730+K04448+K07365+K04410+K06453+K07368+K05430+K04393+K04441+K18052+K07360+K03083+K02580
Platelet activation	245	1.69e-06	9.02e-06	ko04611	Organismal Systems	Immune system	Unigene252_All;Unigene30450_All;Unigene22238_All;Unigene20522_All;CL442.Contig2_All;CL2776.Contig5_All;Unigene43900_All;CL5399.Contig4_All;CL5399.Contig1_All;Unigene37967_All;Unigene92428_All;CL1811.Contig3_All;CL3419.Contig3_All;Unigene99139_All;Unigene39086_All;Unigene25906_All;CL7359.Contig23_All;CL321.Contig1_All;CL2074.Contig7_All;Unigene40842_All;CL12791.Contig2_All;CL5510.Contig2_All;CL792…	K05719+K03905+K06493+K06236+K06270+K19477+K00907+K06261+K05703+K04345+K02649+K04513+K07361+K04371+K05854+K16342+K04959+K04270+K06263+K17084+K03903+K08048+K05855+K12361+K08049+K06269+K07370+K04958+K01832+K03900+K05692+K06476+K17704+K06481+K03914+K04630+K04236+K04441+K03904+K16056+K08047+K08046
Chemokine signaling pathway	163	2.2e-06	1.15e-05	ko04062	Organismal Systems	Immune system	Unigene9914_All;CL14788.Contig17_All;CL5399.Contig4_All;Unigene65438_All;CL16285.Contig11_All;CL7359.Contig23_All;CL2689.Contig92_All;Unigene5194_All;CL2074.Contig7_All;Unigene30555_All;Unigene83263_All;Unigene7790_All;CL4325.Contig1_All;Unigene24266_All;CL11706.Contig3_All;CL4678.Contig11_All;CL14788.Contig14_All;CL57.Contig1_All;CL16285.Contig4_All;CL543.Contig1_All;Unigene14071_All;Unigene6721…	K16598+K05513+K10031+K03099+K12672+K05514+K04345+K13072+K02649+K04190+K12964+K05408+K16062+K08011+K12671+K04513+K06068+K05725+K10033+K04734+K04545+K08893+K10030+K07363+K04371+K05854+K19662+K05512+K04188+K04182+K14625+K16597+K05747+K08048+K05760+K12361+K12366+K04347+K04542+K05505+K05050+K08049+K05730+K16596+K04179+K04193+K11220+K04237+K04178+K12367+K04630+K04393+K04184+K05416+K03083+K08047+K04692+…
Steroid biosynthesis	19	3.58e-06	1.84e-05	ko00100	Metabolism	Lipid metabolism	CL10517.Contig2_All;CL13284.Contig5_All;CL7244.Contig2_All;Unigene1838_All;CL13284.Contig8_All;Unigene26858_All;CL13284.Contig3_All;CL5340.Contig4_All;CL13284.Contig7_All;CL7536.Contig3_All;CL13284.Contig9_All;CL13284.Contig6_All;CL7536.Contig4_All;CL13284.Contig4_All;CL10517.Contig1_All;CL7536.Contig1_All;Unigene19913_All;CL4925.Contig2_All;CL5340.Contig3_All	K07750+K00222+K05917+K01824+K00511+K00801+K01052+K09828+K00637
Bile secretion	57	5.49e-06	2.77e-05	ko04976	Organismal Systems	Digestive system	CL3391.Contig12_All;CL6817.Contig3_All;CL7359.Contig23_All;CL3391.Contig13_All;CL5421.Contig2_All;CL9303.Contig3_All;CL14318.Contig1_All;CL9303.Contig1_All;Unigene86392_All;CL3391.Contig9_All;CL7606.Contig1_All;Unigene44824_All;CL7359.Contig14_All;Unigene41004_All;CL14248.Contig1_All;CL12561.Contig3_All;CL7606.Contig2_All;CL3141.Contig4_All;Unigene47196_All;CL440.Contig11_All;CL2818.Contig9_All;U…	K07299+K05742+K04345+K09864+K09877+K00699+K01540+K01538+K08048+K05664+K13885+K08049+K05667+K00489+K08524+K14360+K01539+K18245+K05666+K08047+K07424+K13575+K08046+K00021
HIF-1 signaling pathway	127	7.42e-06	3.68e-05	ko04066	Environmental Information Processing	Signal transduction	Unigene19666_All;CL3660.Contig14_All;CL3463.Contig3_All;CL3391.Contig12_All;CL3239.Contig4_All;CL2074.Contig7_All;CL3391.Contig13_All;CL2348.Contig2_All;CL16784.Contig15_All;Unigene24564_All;CL13227.Contig17_All;CL2348.Contig6_All;Unigene30905_All;CL11212.Contig3_All;CL1457.Contig3_All;CL6359.Contig7_All;Unigene10636_All;CL3239.Contig2_All;CL2348.Contig5_All;Unigene43232_All;Unigene55560_All;CL50…	K08008+K08268+K03982+K07299+K04372+K02649+K09592+K05055+K00850+K04687+K07205+K00510+K04515+K04371+K19662+K02677+K05465+K05467+K05096+K01623+K05448+K13241+K16366+K05132+K03159+K01103+K04498+K05466+K01689+K04526+K00016+K05405+K16451+K06503+K05121+K00844+K04692+K02580+K04527
Glycosphingolipid biosynthesis - globo series	25	1.4e-05	6.82e-05	ko00603	Metabolism	Glycan biosynthesis and metabolism	Unigene53229_All;CL15881.Contig21_All;CL15881.Contig50_All;CL15881.Contig56_All;Unigene8768_All;Unigene7138_All;CL15881.Contig24_All;Unigene53164_All;CL15881.Contig42_All;CL15881.Contig36_All;Unigene17413_All;Unigene10314_All;CL15881.Contig23_All;CL15881.Contig22_All;Unigene31374_All;CL7647.Contig2_All;CL15881.Contig29_All;Unigene1858_All;CL15881.Contig45_All;CL7214.Contig1_All;CL15881.Contig63_A…	K00722+K12373+K03877
B cell receptor signaling pathway	145	1.86e-05	8.93e-05	ko04662	Organismal Systems	Immune system	Unigene12175_All;CL5399.Contig4_All;CL16286.Contig17_All;CL7530.Contig2_All;CL13349.Contig37_All;CL967.Contig13_All;Unigene61920_All;CL15594.Contig9_All;CL7365.Contig7_All;CL2074.Contig7_All;CL209.Contig15_All;CL436.Contig42_All;CL7530.Contig7_All;CL7530.Contig1_All;Unigene34925_All;Unigene87356_All;Unigene14071_All;CL4321.Contig8_All;CL5014.Contig1_All;CL10297.Contig2_All;CL771.Contig8_All;Unige…	K06467+K03099+K12560+K04446+K17332+K06856+K12229+K07371+K07369+K06507+K02649+K04734+K04379+K04371+K05854+K19662+K04348+K15909+K05855+K06566+K05730+K04448+K07370+K12230+K07368+K03083+K02580
Measles	183	2.72e-05	0.000127	ko05162	Human Diseases	Infectious diseases: Viral	CL11279.Contig5_All;CL16286.Contig17_All;Unigene64057_All;CL13349.Contig37_All;Unigene25906_All;Unigene49678_All;Unigene37237_All;CL2074.Contig7_All;Unigene2074_All;Unigene84719_All;CL14634.Contig7_All;CL12791.Contig2_All;CL9796.Contig5_All;CL9665.Contig2_All;Unigene87356_All;Unigene14071_All;CL4371.Contig3_All;CL11212.Contig3_All;Unigene31322_All;CL14913.Contig9_All;CL14918.Contig9_All;Unigene59…	K04721+K12560+K05069+K06856+K05703+K06563+K06536+K02649+K14753+K06451+K10785+K07990+K04734+K06452+K04687+K04722+K03283+K06450+K16196+K10159+K14752+K06470+K10151+K04451+K04693+K05132+K10784+K05404+K16195+K04730+K11220+K14216+K05070+K05405+K05430+K04007+K05763+K04389+K18052+K03083+K04692+K02580+K05425+K04447+K14754+K04390
African trypanosomiasis	85	2.74e-05	0.000127	ko05143	Human Diseases	Infectious diseases: Parasitic	CL2776.Contig5_All;CL13349.Contig37_All;Unigene49678_All;CL784.Contig2_All;Unigene84719_All;CL8104.Contig2_All;Unigene87356_All;CL11212.Contig3_All;CL10383.Contig1_All;CL5654.Contig3_All;Unigene16425_All;CL5654.Contig2_All;Unigene89728_All;CL13349.Contig17_All;Unigene38378_All;Unigene12234_All;CL3099.Contig25_All;Unigene3012_All;CL1345.Contig1_All;Unigene34625_All;Unigene100121_All;Unigene44879_A…	K06527+K06856+K06494+K05443+K13823+K04687+K04234+K03156+K19662+K02677+K06490+K14480+K08757+K05405+K04389+K05425+K04390
Metabolism of xenobiotics by cytochrome P450	26	3.19e-05	0.000146	ko00980	Metabolism	Xenobiotics biodegradation and metabolism	CL13649.Contig1_All;CL5644.Contig1_All;Unigene86392_All;Unigene31915_All;CL7957.Contig4_All;CL679.Contig1_All;Unigene34033_All;CL15532.Contig2_All;Unigene37117_All;CL8287.Contig2_All;CL7957.Contig1_All;CL3141.Contig4_All;CL4388.Contig1_All;Unigene34376_All;Unigene50652_All;CL13649.Contig2_All;Unigene84548_All;Unigene85589_All;Unigene6546_All;CL5644.Contig2_All;Unigene32170_All;CL679.Contig2_All;C…	K00121+K07410+K00699+K00799+K07408
Serotonergic synapse	93	4.77e-05	0.000216	ko04726	Organismal Systems	Nervous system	CL3961.Contig7_All;CL442.Contig2_All;CL1893.Contig6_All;Unigene77472_All;CL7359.Contig23_All;CL3278.Contig2_All;CL1893.Contig7_All;CL16104.Contig2_All;CL16222.Contig3_All;CL6036.Contig8_All;CL6706.Contig2_All;Unigene84762_All;Unigene39237_All;Unigene6721_All;CL11104.Contig2_All;Unigene49150_All;CL5014.Contig1_All;Unigene16425_All;CL1893.Contig4_All;CL3961.Contig4_All;CL15119.Contig13_All;CL15513.…	K04459+K04520+K00458+K00461+K04345+K04819+K05037+K04545+K02187+K00502+K04371+K19662+K02677+K11987+K16342+K04959+K00274+K04347+K04542+K04958+K04630+K07418+K04541
Chagas disease (American trypanosomiasis)	104	5.65e-05	0.000251	ko05142	Human Diseases	Infectious diseases: Parasitic	Unigene6994_All;CL3463.Contig3_All;Unigene10146_All;CL784.Contig2_All;CL2074.Contig7_All;CL14634.Contig7_All;Unigene83263_All;CL9796.Contig5_All;CL12385.Contig11_All;Unigene30905_All;Unigene14071_All;CL4371.Contig3_All;CL4321.Contig8_All;CL11212.Contig3_All;CL11123.Contig2_All;Unigene45910_All;CL5014.Contig1_All;Unigene83262_All;CL5654.Contig3_All;CL5654.Contig2_All;Unigene2045_All;CL3463.Contig1…	K03988+K03982+K03990+K05443+K02649+K06451+K05408+K10785+K04734+K06452+K04379+K04687+K10030+K04371+K03156+K03987+K06450+K10159+K13241+K08057+K05132+K10784+K03158+K04388+K04448+K04730+K03986+K06453+K05405+K04630+K04389+K04441+K03916+K02580+K05425+K14624+K04390
Focal adhesion	258	0.000223588	0.00098	ko04510	Cellular Processes	Cellular community	Unigene38142_All;Unigene252_All;Unigene30450_All;Unigene22238_All;Unigene20522_All;CL442.Contig2_All;CL2776.Contig5_All;Unigene43900_All;CL5399.Contig4_All;Unigene37967_All;Unigene92428_All;CL1811.Contig3_All;CL3419.Contig3_All;Unigene39086_All;Unigene25906_All;CL321.Contig1_All;CL2074.Contig7_All;Unigene40842_All;CL12791.Contig2_All;CL5510.Contig2_All;CL7929.Contig2_All;CL2256.Contig6_All;CL1170…	K03853+K05719+K16857+K06493+K06236+K06270+K03099+K06277+K06590+K00907+K06238+K05703+K02649+K06588+K04513+K05636+K06525+K06243+K05725+K04437+K04371+K19662+K02677+K05096+K06586+K05448+K05099+K10151+K06252+K06589+K05760+K04659+K05635+K06273+K05717+K06591+K06485+K05730+K04448+K06269+K04410+K03900+K12755+K05098+K05637+K05692+K05699+K05700+K06476+K05740+K06246+K04363+K05089+K05450+K06481+K05097+K04349+…
Hippo signaling pathway	130	0.000275945	0.00119	ko04390	Environmental Information Processing	Signal transduction	Unigene22238_All;CL2776.Contig5_All;Unigene37967_All;CL3463.Contig3_All;Unigene10146_All;CL7896.Contig2_All;CL12385.Contig11_All;Unigene30905_All;Unigene44970_All;Unigene45910_All;Unigene49755_All;CL1950.Contig1_All;CL3463.Contig1_All;Unigene85373_All;CL10730.Contig2_All;CL3360.Contig2_All;CL1909.Contig2_All;CL10076.Contig3_All;CL1948.Contig2_All;CL2438.Contig1_All;Unigene6855_All;Unigene49813_Al…	K06464+K05689+K03982+K05706+K16822+K16821+K16682+K02376+K04377+K17693+K10151+K02620+K06091+K06630+K02354+K06827+K03362+K04388+K04680+K06269+K04663+K04237+K05692+K16620+K16621+K02353+K06685+K02329+K03083+K02375+K02105+K09854+K00182+K16819+K06094
Nitrogen metabolism	15	0.000319624	0.00136	ko00910	Metabolism	Energy metabolism	CL6464.Contig3_All;CL1146.Contig1_All;CL867.Contig1_All;CL9646.Contig2_All;CL9646.Contig1_All;CL867.Contig2_All;Unigene5651_All;Unigene12310_All;CL2816.Contig4_All;Unigene35252_All;Unigene28427_All;CL6464.Contig2_All;CL2816.Contig3_All;CL2816.Contig1_All;Unigene1255_All	K01672+K00261+K18245+K01915
Nicotinate and nicotinamide metabolism	31	0.000469039	0.00197	ko00760	Metabolism	Metabolism of cofactors and vitamins	CL994.Contig5_All;Unigene29437_All;CL2178.Contig7_All;CL2293.Contig2_All;CL14274.Contig15_All;Unigene102659_All;CL7655.Contig16_All;Unigene39839_All;CL994.Contig6_All;CL7155.Contig3_All;CL14274.Contig3_All;CL994.Contig8_All;Unigene101439_All;CL994.Contig3_All;CL14274.Contig23_All;CL7655.Contig2_All;CL3813.Contig19_All;CL14274.Contig13_All;CL7655.Contig8_All;Unigene39838_All;CL994.Contig12_All;CL2…	K01081+K03783+K01513+K10524+K03462+K00858
Mineral absorption	38	0.000767927	0.00318	ko04978	Organismal Systems	Digestive system	CL4276.Contig3_All;Unigene39086_All;Unigene65527_All;CL5510.Contig2_All;CL16835.Contig2_All;Unigene36703_All;CL6359.Contig7_All;CL2985.Contig3_All;CL10417.Contig1_All;CL10417.Contig3_All;CL16835.Contig6_All;Unigene33053_All;CL7606.Contig1_All;Unigene44824_All;Unigene38008_All;CL9426.Contig3_All;CL7606.Contig2_All;CL10417.Contig5_All;CL11514.Contig1_All;CL7988.Contig1_All;CL3765.Contig1_All;Unigen…	K00522+K05849+K14613+K14738+K00510+K14734+K01540+K01538+K14688+K14685+K08370+K01539+K17686+K05850
Ether lipid metabolism	34	0.00103004	0.0042	ko00565	Metabolism	Lipid metabolism	Unigene60694_All;Unigene100119_All;CL6464.Contig3_All;CL9038.Contig3_All;Unigene17456_All;CL2679.Contig2_All;Unigene40188_All;CL15513.Contig8_All;CL2935.Contig7_All;CL16599.Contig4_All;CL1686.Contig13_All;CL5088.Contig4_All;CL15513.Contig9_All;CL2679.Contig4_All;CL13798.Contig1_All;CL3657.Contig2_All;Unigene38509_All;Unigene28873_All;CL2679.Contig1_All;CL5088.Contig3_All;CL5088.Contig5_All;CL1551…	K16860+K13512+K01115+K13510+K01080+K16342+K16817+K01019
Thyroid hormone signaling pathway	175	0.0012609	0.00508	ko04919	Organismal Systems	Endocrine system	CL7184.Contig1_All;Unigene22238_All;CL442.Contig2_All;CL3660.Contig14_All;CL1811.Contig3_All;CL3391.Contig12_All;CL6817.Contig3_All;CL7359.Contig23_All;CL15547.Contig3_All;CL2074.Contig7_All;CL3391.Contig13_All;CL15547.Contig1_All;CL12454.Contig4_All;CL7929.Contig2_All;Unigene24564_All;CL13227.Contig17_All;Unigene6542_All;Unigene44970_All;CL1811.Contig1_All;CL1652.Contig1_All;Unigene57547_All;Uni…	K17901+K06493+K08268+K07299+K05742+K04345+K08187+K02649+K11644+K00850+K02599+K17751+K08526+K04371+K04650+K19662+K02677+K04399+K06062+K17902+K07207+K04377+K04451+K01540+K01538+K04498+K08524+K07201+K11220+K05692+K01539+K03083+K15162+K02105
Glycosphingolipid biosynthesis - lacto and neolacto series	38	0.00129662	0.00515	ko00601	Metabolism	Glycan biosynthesis and metabolism	Unigene53229_All;CL475.Contig6_All;CL15881.Contig21_All;CL15881.Contig50_All;Unigene34190_All;CL15881.Contig56_All;Unigene8768_All;Unigene7138_All;Unigene41938_All;CL15881.Contig24_All;Unigene53164_All;CL15881.Contig42_All;CL15881.Contig36_All;CL7045.Contig2_All;CL475.Contig8_All;CL10625.Contig1_All;Unigene87566_All;Unigene42787_All;CL15881.Contig23_All;CL16224.Contig5_All;CL612.Contig7_All;CL162…	K00709+K07635+K00741+K07969+K00781+K07820+K07970+K03494+K03877
Linoleic acid metabolism	15	0.00169933	0.00666	ko00591	Metabolism	Lipid metabolism	CL15513.Contig8_All;CL1686.Contig13_All;CL5088.Contig4_All;CL15513.Contig9_All;CL5088.Contig3_All;CL5088.Contig5_All;CL15513.Contig2_All;CL4221.Contig4_All;CL5088.Contig6_All;Unigene52434_All;CL1686.Contig1_All;Unigene17678_All;CL7214.Contig1_All;CL5088.Contig1_All;CL5088.Contig2_All	K16342+K16817+K07418+K07424
Drug metabolism - cytochrome P450	21	0.0018008	0.00692	ko00982	Metabolism	Xenobiotics biodegradation and metabolism	CL13649.Contig1_All;Unigene86392_All;Unigene31915_All;CL679.Contig1_All;Unigene34033_All;CL15532.Contig2_All;CL592.Contig3_All;Unigene37117_All;CL8287.Contig2_All;CL3141.Contig4_All;Unigene34376_All;Unigene50652_All;CL13649.Contig2_All;Unigene84548_All;Unigene85589_All;CL592.Contig2_All;Unigene6546_All;Unigene32170_All;CL679.Contig2_All;CL679.Contig3_All;CL3141.Contig2_All	K00121+K00699+K00799+K00274
Toll-like receptor signaling pathway	88	0.00181105	0.00692	ko04620	Organismal Systems	Immune system	Unigene65438_All;CL2074.Contig7_All;Unigene22947_All;Unigene83263_All;Unigene24266_All;CL13054.Contig8_All;CL16285.Contig4_All;Unigene14071_All;CL4585.Contig4_All;CL4321.Contig8_All;CL11123.Contig2_All;CL1561.Contig3_All;CL5014.Contig1_All;Unigene83262_All;CL5654.Contig3_All;CL4585.Contig5_All;CL5654.Contig2_All;Unigene36731_All;CL12923.Contig4_All;CL3646.Contig3_All;CL15149.Contig5_All;Unigene87…	K12672+K02649+K01371+K12964+K05408+K12671+K04734+K05399+K04379+K10030+K04371+K03156+K09446+K10159+K04403+K05401+K05404+K05412+K05413+K04448+K04730+K11220+K05405+K04433+K03160+K04441+K05416+K02580+K05425
Retinol metabolism	25	0.00303992	0.0115	ko00830	Metabolism	Metabolism of cofactors and vitamins	CL2238.Contig1_All;CL5284.Contig2_All;CL13649.Contig1_All;CL9989.Contig3_All;Unigene86392_All;CL5998.Contig1_All;CL7957.Contig4_All;CL13460.Contig2_All;CL7957.Contig1_All;CL3141.Contig4_All;CL5998.Contig2_All;Unigene34376_All;Unigene50652_All;CL13649.Contig2_All;Unigene84548_All;CL2238.Contig4_All;Unigene17572_All;Unigene6546_All;Unigene49787_All;CL9989.Contig1_All;Unigene52434_All;Unigene32170_A…	K07249+K11154+K13369+K00121+K11153+K00699+K11146+K07408+K11151+K11155+K07424
Jak-STAT signaling pathway	118	0.00433253	0.0161	ko04630	Environmental Information Processing	Signal transduction	CL7309.Contig11_All;Unigene16337_All;CL5399.Contig4_All;Unigene64057_All;CL784.Contig2_All;CL2074.Contig7_All;CL16784.Contig15_All;CL4918.Contig1_All;CL8756.Contig3_All;CL8756.Contig1_All;CL2502.Contig3_All;CL11212.Contig3_All;Unigene41592_All;CL155.Contig2_All;Unigene23269_All;Unigene31322_All;CL14913.Contig9_All;Unigene10636_All;Unigene48558_All;Unigene33459_All;CL6337.Contig2_All;CL14913.Conti…	K04738+K05064+K05063+K03099+K05069+K05443+K02649+K05055+K05056+K05417+K05062+K04687+K05061+K05076+K07293+K04694+K04377+K10151+K05060+K05058+K05057+K04693+K04696+K05077+K05134+K05132+K02539+K04498+K05075+K04702+K14365+K04570+K11220+K06854+K05070+K05423+K05405+K05444+K05445+K05430+K05073+K05080+K05082+K04692+K05425+K05424+K11222+K04447
Fc epsilon RI signaling pathway	88	0.00734762	0.027	ko04664	Organismal Systems	Immune system	CL5399.Contig4_All;CL13349.Contig37_All;Unigene25906_All;Unigene12090_All;Unigene4335_All;CL2074.Contig7_All;Unigene3433_All;CL12791.Contig2_All;Unigene20698_All;CL3826.Contig3_All;Unigene510_All;Unigene34925_All;Unigene87356_All;CL550.Contig2_All;Unigene63837_All;CL5014.Contig1_All;Unigene59953_All;CL5654.Contig3_All;CL10297.Contig2_All;Unigene16425_All;CL5654.Contig2_All;Unigene89728_All;CL1551…	K03099+K06856+K05703+K08090+K02649+K07361+K08091+K04371+K03156+K05854+K02677+K16342+K05855+K05730+K07370+K05430+K04433+K04441
TNF signaling pathway	130	0.00766598	0.0279	ko04668	Environmental Information Processing	Signal transduction	CL2776.Contig5_All;CL13763.Contig2_All;Unigene85492_All;Unigene49678_All;CL2074.Contig7_All;Unigene26792_All;Unigene84719_All;Unigene24266_All;Unigene27143_All;Unigene14071_All;CL15068.Contig5_All;CL4321.Contig8_All;CL16017.Contig8_All;CL11104.Contig2_All;CL1561.Contig3_All;CL5014.Contig1_All;CL5654.Contig3_All;CL5654.Contig2_All;Unigene81254_All;CL15119.Contig13_All;CL3646.Contig3_All;Unigene140…	K06527+K04426+K09258+K06494+K02649+K05453+K12671+K08849+K04734+K05141+K04379+K09849+K02187+K04371+K05468+K03156+K11987+K04403+K14625+K06490+K16366+K10048+K04696+K04466+K03158+K05505+K05870+K04448+K05629+K09028+K05405+K01403+K04433+K07763+K04441+K04397+K12793+K02580+K14624+K04390
Galactose metabolism	23	0.00778737	0.028	ko00052	Metabolism	Carbohydrate metabolism	Unigene24564_All;CL4918.Contig1_All;CL13227.Contig17_All;Unigene44937_All;Unigene55560_All;Unigene84635_All;CL3182.Contig1_All;CL15362.Contig2_All;Unigene15068_All;Unigene34628_All;CL10072.Contig3_All;CL3295.Contig3_All;CL2506.Contig5_All;Unigene6205_All;CL3182.Contig2_All;CL2514.Contig1_All;Unigene19831_All;Unigene61041_All;CL13227.Contig12_All;Unigene25937_All;CL3182.Contig5_All;Unigene48614_Al…	K00850+K05056+K01084+K12316+K01187+K12317+K01784+K01229+K00844+K00963
Glycosaminoglycan degradation	18	0.00990237	0.0351	ko00531	Metabolism	Glycan biosynthesis and metabolism	CL11170.Contig4_All;Unigene84668_All;Unigene39855_All;Unigene62611_All;Unigene39856_All;CL6342.Contig3_All;Unigene12997_All;Unigene17413_All;Unigene10314_All;Unigene45809_All;Unigene84667_All;Unigene24187_All;CL11170.Contig3_All;CL6342.Contig1_All;CL12549.Contig3_All;CL7647.Contig2_All;Unigene84666_All;Unigene50417_All	K01137+K01197+K01195+K12373+K10532
Fat digestion and absorption	22	0.0100501	0.0352	ko04975	Organismal Systems	Digestive system	Unigene17456_All;CL11943.Contig3_All;CL2679.Contig2_All;CL8903.Contig1_All;CL6721.Contig1_All;Unigene34625_All;CL6721.Contig8_All;Unigene77097_All;CL11943.Contig1_All;CL12561.Contig3_All;Unigene28294_All;CL5351.Contig3_All;CL15399.Contig7_All;CL2679.Contig4_All;CL4259.Contig4_All;CL3657.Contig2_All;Unigene38509_All;CL2679.Contig1_All;Unigene49787_All;CL3657.Contig3_All;CL11943.Contig2_All;CL4167.…	K01080+K08760+K00626+K08757+K05641+K13885+K14457+K08745+K11155
Dorso-ventral axis formation	45	0.0163298	0.0566	ko04320	Organismal Systems	Development	CL5399.Contig4_All;Unigene85015_All;Unigene6542_All;CL3554.Contig7_All;Unigene85016_All;CL5014.Contig1_All;CL3564.Contig13_All;Unigene10662_All;Unigene40817_All;CL3554.Contig6_All;Unigene426_All;CL3564.Contig6_All;CL5399.Contig2_All;CL1005.Contig1_All;Unigene14033_All;CL3554.Contig4_All;CL5399.Contig3_All;CL9806.Contig2_All;CL3564.Contig7_All;Unigene28246_All;Unigene96807_All;CL9416.Contig1_All;C…	K03099+K02678+K02599+K04371+K02184+K03211+K02857
Epstein-Barr virus infection	246	0.0167354	0.0573	ko05169	Human Diseases	Infectious diseases: Viral	Unigene12175_All;CL442.Contig2_All;Unigene37779_All;CL13349.Contig37_All;Unigene10371_All;CL7359.Contig23_All;CL784.Contig2_All;CL2074.Contig7_All;CL11956.Contig2_All;Unigene60833_All;Unigene63761_All;Unigene25938_All;Unigene14106_All;Unigene44048_All;Unigene89668_All;Unigene87356_All;Unigene14071_All;CL11212.Contig3_All;Unigene66286_All;CL16017.Contig8_All;CL13383.Contig2_All;Unigene87892_All;CL…	K06477+K06256+K06492+K06856+K06752+K04345+K05443+K02649+K14317+K06751+K09438+K06618+K04734+K04687+K09849+K03283+K05854+K16196+K04403+K04377+K06490+K04451+K06630+K03006+K05134+K05718+K05855+K07606+K04466+K01510+K04498+K03024+K04448+K16195+K13784+K04730+K11406+K04433+K03160+K03875+K04441+K06468+K03083+K04692+K02580
Synthesis and degradation of ketone bodies	8	0.0180093	0.061	ko00072	Metabolism	Lipid metabolism	CL8903.Contig1_All;CL4624.Contig4_All;CL6721.Contig1_All;CL6721.Contig8_All;Unigene35637_All;CL6995.Contig8_All;CL4624.Contig2_All;CL16549.Contig2_All	K00626+K01641+K01640+K00019+K01027
beta-Alanine metabolism	18	0.0198291	0.0664	ko00410	Metabolism	Metabolism of other amino acids	Unigene33609_All;CL10958.Contig2_All;Unigene6117_All;CL10958.Contig1_All;CL9862.Contig2_All;CL10248.Contig1_All;CL4238.Contig2_All;CL576.Contig7_All;CL4238.Contig3_All;CL10958.Contig3_All;CL9862.Contig3_All;Unigene62217_All;Unigene9170_All;CL4238.Contig1_All;CL10248.Contig3_All;Unigene88545_All;Unigene33617_All;Unigene33620_All	K05605+K12259+K00128+K00149+K00802+K08660+K13524+K00207+K01580
MicroRNAs in cancer	184	0.0229738	0.0761	ko05206	Human Diseases	Cancers: Overview	Unigene252_All;Unigene22238_All;Unigene22252_All;CL442.Contig2_All;CL16114.Contig18_All;CL5399.Contig4_All;CL14080.Contig2_All;CL1811.Contig3_All;CL2074.Contig7_All;CL7929.Contig2_All;CL11706.Contig3_All;Unigene6542_All;CL5644.Contig1_All;Unigene44970_All;CL1811.Contig1_All;CL14080.Contig1_All;CL11104.Contig2_All;CL6359.Contig7_All;CL10416.Contig4_All;CL5014.Contig1_All;CL15245.Contig6_All;Unigen…	K16857+K06493+K09299+K06256+K09268+K03099+K05462+K02649+K04513+K02599+K07410+K02187+K00510+K17455+K04371+K19662+K02677+K04694+K11987+K05448+K05099+K04377+K10151+K04451+K08270+K06252+K07606+K17383+K02539+K04498+K04381+K04702+K17461+K05094+K11406+K04363+K05089+K16866+K01403+K05665+K08007+K05762+K10577+K01348+K02329+K04359+K17386+K06621+K04692+K12561+K04438+K02580
Glycolysis / Gluconeogenesis	32	0.0254421	0.0833	ko00010	Metabolism	Carbohydrate metabolism	Unigene85726_All;Unigene55900_All;Unigene24564_All;CL13227.Contig17_All;CL13649.Contig1_All;Unigene44937_All;Unigene63883_All;Unigene55560_All;CL12091.Contig2_All;Unigene6117_All;Unigene84635_All;CL9862.Contig2_All;CL15362.Contig2_All;Unigene63884_All;CL9755.Contig2_All;CL12091.Contig1_All;Unigene8350_All;Unigene15068_All;CL4960.Contig3_All;CL13649.Contig2_All;CL2506.Contig5_All;Unigene86150_All;…	K08074+K01596+K00850+K00121+K01084+K00873+K01623+K00128+K00149+K01689+K00016+K00844+K00002
Tryptophan metabolism	23	0.0259274	0.084	ko00380	Metabolism	Amino acid metabolism	CL4064.Contig9_All;CL5644.Contig1_All;CL8903.Contig1_All;Unigene49150_All;CL11693.Contig2_All;CL7957.Contig4_All;Unigene6117_All;CL6721.Contig1_All;CL6721.Contig8_All;CL9862.Contig2_All;CL592.Contig3_All;CL7957.Contig1_All;CL15886.Contig7_All;CL4388.Contig1_All;CL9862.Contig3_All;CL592.Contig2_All;CL12325.Contig1_All;Unigene83253_All;CL5644.Contig2_All;Unigene104650_All;CL5644.Contig3_All;CL7957.…	K01556+K07410+K00626+K00502+K03334+K07408+K00128+K00149+K00274+K00825+K01432
Arginine biosynthesis	14	0.0276997	0.0888	ko00220	Metabolism	Amino acid metabolism	Unigene34548_All;CL1146.Contig1_All;Unigene38116_All;CL1502.Contig3_All;CL15073.Contig1_All;Unigene14227_All;CL2816.Contig4_All;Unigene27331_All;Unigene35252_All;CL1502.Contig1_All;CL1502.Contig2_All;CL2816.Contig3_All;CL2816.Contig1_All;Unigene1255_All	K13241+K00261+K00814+K01940+K01915+K14677
Salmonella infection	91	0.0303294	0.0962	ko05132	Human Diseases	Infectious diseases: Bacterial	Unigene83263_All;Unigene2298_All;CL16285.Contig4_All;CL4585.Contig4_All;CL4321.Contig8_All;CL11212.Contig3_All;CL1652.Contig1_All;CL11123.Contig2_All;CL2983.Contig6_All;CL16710.Contig4_All;CL5014.Contig1_All;Unigene83262_All;CL4585.Contig5_All;CL4065.Contig4_All;CL15220.Contig6_All;Unigene3486_All;Unigene34548_All;Unigene15953_All;Unigene8787_All;CL2983.Contig2_All;CL544.Contig5_All;CL16090.Conti…	K12964+K05408+K12799+K05399+K04379+K04687+K10352+K10030+K04437+K04371+K13241+K05747+K05132+K05759+K05748+K05505+K04448+K05754+K05692+K07897+K05405+K01370+K10407+K07863+K10415+K05753+K04393+K04441+K05701+K02580
Starch and sucrose metabolism	22	0.0326386	0.101	ko00500	Metabolism	Carbohydrate metabolism	CL2293.Contig2_All;Unigene44937_All;Unigene86392_All;Unigene62611_All;Unigene44208_All;CL3182.Contig1_All;CL6342.Contig3_All;Unigene12997_All;CL3141.Contig4_All;Unigene34376_All;Unigene50652_All;CL10072.Contig3_All;Unigene84548_All;CL3182.Contig2_All;Unigene6546_All;CL6342.Contig1_All;Unigene19831_All;Unigene32170_All;Unigene25937_All;CL3141.Contig2_All;CL3182.Contig5_All;Unigene48614_All	K01513+K01084+K00699+K01195+K00688+K12316+K01187+K12317+K00844+K00963
p53 signaling pathway	56	0.0326639	0.101	ko04115	Cellular Processes	Cell growth and death	Unigene252_All;CL14673.Contig13_All;CL3463.Contig3_All;CL15598.Contig2_All;CL16835.Contig2_All;CL13791.Contig3_All;CL162.Contig5_All;Unigene30905_All;CL11104.Contig2_All;CL14918.Contig9_All;CL13759.Contig5_All;CL2237.Contig10_All;CL3463.Contig1_All;CL16835.Contig6_All;Unigene85373_All;Unigene9442_All;Unigene33053_All;Unigene6855_All;Unigene41107_All;CL13759.Contig6_All;Unigene60664_All;Unigene233…	K16857+K10141+K03982+K06509+K10142+K10138+K02187+K04722+K04399+K07207+K10151+K04451+K10140+K10808+K10133+K04402+K05868+K06621+K04390
Sphingolipid signaling pathway	102	0.0363524	0.112	ko04071	Environmental Information Processing	Signal transduction	CL13763.Contig2_All;CL6464.Contig3_All;CL10220.Contig1_All;CL8044.Contig2_All;Unigene25906_All;Unigene12090_All;Unigene4335_All;CL2074.Contig7_All;Unigene3433_All;CL12791.Contig2_All;CL11706.Contig3_All;Unigene20698_All;CL4943.Contig3_All;Unigene510_All;CL2488.Contig13_All;Unigene34925_All;CL4177.Contig2_All;Unigene63837_All;CL5014.Contig1_All;Unigene59953_All;CL5654.Contig3_All;Unigene16425_All;…	K04426+K01115+K04714+K12351+K05703+K08090+K02649+K04513+K01379+K12348+K08091+K04293+K04371+K03156+K19662+K02677+K18953+K04346+K04451+K00654+K04265+K04288+K04295+K03158+K01634+K04630+K05665+K12349+K04441+K03916+K02580
Peroxisome	48	0.0413058	0.126	ko04146	Cellular Processes	Transport and catabolism	CL3735.Contig3_All;CL13408.Contig1_All;CL6203.Contig3_All;Unigene49732_All;CL6203.Contig7_All;Unigene35528_All;CL10958.Contig2_All;Unigene41938_All;Unigene35762_All;Unigene34548_All;CL10958.Contig1_All;Unigene44459_All;Unigene63012_All;CL6203.Contig2_All;CL5565.Contig3_All;CL6203.Contig1_All;CL11351.Contig9_All;Unigene35637_All;Unigene39165_All;Unigene28252_All;CL3735.Contig2_All;CL10958.Contig3_…	K01897+K08746+K08726+K00232+K00308+K00306+K13279+K13241+K05676+K08764+K05677+K01640+K05940+K13355+K17879+K00477+K13347+K13343
Basal cell carcinoma	28	0.0418111	0.126	ko05217	Human Diseases	Cancers: Specific types	CL10330.Contig2_All;CL843.Contig7_All;Unigene12668_All;CL1909.Contig2_All;Unigene44635_All;Unigene41107_All;CL10330.Contig3_All;CL14898.Contig5_All;CL10363.Contig1_All;Unigene5995_All;CL14898.Contig9_All;CL1236.Contig2_All;CL1236.Contig10_All;CL1236.Contig1_All;CL10363.Contig4_All;CL11771.Contig2_All;Unigene24609_All;CL10363.Contig2_All;CL16291.Contig8_All;Unigene722_All;Unigene21363_All;CL14176.…	K06231+K06225+K06228+K02376+K04451+K02620+K02354+K06230+K02353+K02329+K03083+K02375+K11988+K02105+K00182
Drug metabolism - other enzymes	23	0.0434054	0.129	ko00983	Metabolism	Xenobiotics biodegradation and metabolism	CL10834.Contig1_All;Unigene33421_All;Unigene63218_All;Unigene86392_All;Unigene37241_All;CL8422.Contig1_All;Unigene62611_All;CL6342.Contig3_All;Unigene12997_All;CL3141.Contig4_All;Unigene34376_All;CL212.Contig1_All;CL6612.Contig2_All;CL212.Contig8_All;Unigene50652_All;Unigene84548_All;Unigene6158_All;Unigene6546_All;Unigene9170_All;CL6342.Contig1_All;Unigene32170_All;CL3141.Contig2_All;CL212.Conti…	K00758+K01489+K00699+K00876+K01195+K00857+K00760+K03927+K00207
Fructose and mannose metabolism	23	0.0480657	0.142	ko00051	Metabolism	Carbohydrate metabolism	Unigene24564_All;CL13227.Contig17_All;Unigene55560_All;CL12091.Contig2_All;Unigene35134_All;Unigene84635_All;CL15697.Contig1_All;CL15362.Contig2_All;CL3468.Contig4_All;CL12091.Contig1_All;Unigene17720_All;Unigene15068_All;CL15697.Contig5_All;CL4960.Contig3_All;CL2506.Contig5_All;Unigene6205_All;Unigene19831_All;Unigene61041_All;CL13227.Contig12_All;CL7067.Contig3_All;CL4960.Contig1_All;Unigene486…	K00850+K01623+K19030+K01103+K00008+K17497+K00844
Fatty acid degradation	22	0.0520712	0.152	ko00071	Metabolism	Lipid metabolism	CL3735.Contig3_All;CL13649.Contig1_All;CL8903.Contig1_All;Unigene35528_All;Unigene6117_All;CL6721.Contig1_All;CL6721.Contig8_All;CL9862.Contig2_All;Unigene63012_All;Unigene28252_All;CL13649.Contig2_All;CL3735.Contig2_All;CL9862.Contig3_All;CL3735.Contig6_All;Unigene28067_All;CL2825.Contig6_All;Unigene13226_All;Unigene26560_All;Unigene23700_All;CL3735.Contig5_All;Unigene49462_All;CL3735.Contig1_All	K01897+K00121+K00626+K00232+K00128+K00149+K09479
Cyanoamino acid metabolism	5	0.0547145	0.158	ko00460	Metabolism	Metabolism of other amino acids	Unigene38812_All;CL12242.Contig1_All;CL10786.Contig2_All;CL10786.Contig1_All;CL10786.Contig3_All	K18592
Renin secretion	43	0.0712024	0.204	ko04924	Organismal Systems	Endocrine system	CL5399.Contig4_All;CL5399.Contig1_All;CL7359.Contig23_All;CL5421.Contig2_All;CL5731.Contig1_All;CL2032.Contig5_All;Unigene28531_All;CL14318.Contig1_All;CL9380.Contig5_All;Unigene49272_All;CL16131.Contig2_All;CL2417.Contig11_All;CL12414.Contig2_All;CL7359.Contig14_All;CL732.Contig4_All;CL5399.Contig2_All;Unigene14683_All;Unigene366_All;CL2997.Contig3_All;CL5399.Contig3_All;Unigene45935_All;CL732.C…	K19477+K04345+K09864+K01363+K02183+K04959+K04348+K04197+K04265+K05870+K05030+K04958+K04630+K16056+K08046
Pentose and glucuronate interconversions	16	0.0766351	0.217	ko00040	Metabolism	Carbohydrate metabolism	Unigene86392_All;Unigene6117_All;Unigene62611_All;CL6342.Contig3_All;CL3468.Contig4_All;Unigene12997_All;CL3141.Contig4_All;Unigene34376_All;Unigene50652_All;Unigene84548_All;Unigene6546_All;CL6342.Contig1_All;Unigene32170_All;CL1504.Contig5_All;Unigene25937_All;CL3141.Contig2_All	K00699+K00128+K01195+K00008+K00002+K00963
Vitamin digestion and absorption	16	0.0824034	0.232	ko04977	Organismal Systems	Digestive system	Unigene65527_All;CL11943.Contig3_All;CL2985.Contig3_All;Unigene34625_All;CL11943.Contig1_All;CL12561.Contig3_All;CL7988.Contig1_All;CL6083.Contig2_All;CL16731.Contig2_All;CL7988.Contig2_All;CL2985.Contig2_All;Unigene13596_All;Unigene7863_All;CL16287.Contig1_All;CL11943.Contig2_All;CL16731.Contig1_All	K14613+K08760+K08757+K13885+K14619+K14622+K05665+K14616
Tight junction	127	0.0851887	0.237	ko04530	Cellular Processes	Cellular community	CL16699.Contig9_All;CL2776.Contig5_All;CL7899.Contig3_All;CL11706.Contig3_All;CL4678.Contig11_All;CL16373.Contig52_All;CL4523.Contig1_All;CL1652.Contig1_All;CL2983.Contig6_All;CL7718.Contig2_All;Unigene16425_All;CL16738.Contig3_All;CL2659.Contig7_All;CL16699.Contig3_All;CL4678.Contig10_All;CL4065.Contig4_All;CL15220.Contig6_All;CL6292.Contig2_All;CL4599.Contig5_All;Unigene49208_All;Unigene30180_A…	K06107+K06735+K06102+K04513+K06068+K06103+K06115+K06114+K10352+K17751+K19662+K02677+K06105+K06110+K06095+K06785+K06087+K05631+K06786+K06091+K06089+K07831+K18625+K05629+K12755+K04237+K05692+K05699+K04630+K04393+K18052+K06096+K05701+K02105+K06094
Ascorbate and aldarate metabolism	11	0.104494	0.288	ko00053	Metabolism	Carbohydrate metabolism	Unigene86392_All;Unigene6117_All;CL9862.Contig2_All;CL3141.Contig4_All;Unigene34376_All;Unigene50652_All;Unigene84548_All;CL9862.Contig3_All;Unigene6546_All;Unigene32170_All;CL3141.Contig2_All	K00699+K00128+K00149
Amino sugar and nucleotide sugar metabolism	29	0.110708	0.303	ko00520	Metabolism	Carbohydrate metabolism	CL3109.Contig1_All;CL12819.Contig3_All;CL4918.Contig1_All;Unigene38472_All;CL5959.Contig2_All;CL2747.Contig6_All;CL3109.Contig3_All;Unigene17413_All;CL5726.Contig2_All;Unigene17720_All;Unigene34628_All;Unigene10314_All;CL3295.Contig3_All;CL2747.Contig7_All;CL2747.Contig5_All;Unigene84973_All;CL5726.Contig1_All;CL3825.Contig3_All;CL3109.Contig2_All;Unigene19831_All;CL7647.Contig2_All;CL5726.Contig…	K00972+K01443+K05056+K02564+K08080+K12373+K01787+K17497+K01784+K01639+K01183+K00844+K00820+K00963
Primary bile acid biosynthesis	8	0.112498	0.305	ko00120	Metabolism	Lipid metabolism	CL250.Contig4_All;CL250.Contig2_All;CL250.Contig3_All;CL5565.Contig3_All;CL250.Contig1_All;Unigene6580_All;Unigene14321_All;CL5565.Contig2_All	K07431+K08764+K00489+K10223
Metabolic pathways	567	0.12943	0.347	ko01100	Metabolism	Global and overview maps	CL5977.Contig10_All;Unigene45791_All;CL12903.Contig1_All;Unigene38159_All;Unigene85726_All;CL2273.Contig2_All;CL3056.Contig11_All;Unigene60694_All;CL994.Contig5_All;CL4064.Contig9_All;Unigene38812_All;CL3109.Contig1_All;CL11170.Contig4_All;Unigene100119_All;CL6464.Contig3_All;CL250.Contig4_All;Unigene80995_All;CL10220.Contig1_All;CL2238.Contig1_All;Unigene77472_All;CL10517.Contig2_All;Unigene5322…	K01557+K00953+K01830+K01106+K08074+K18082+K13523+K16860+K01081+K01556+K18592+K00972+K01137+K13512+K01115+K07431+K17726+K04714+K07249+K00458+K00461+K07750+K00709+K00722+K03849+K00222+K00658+K01596+K12351+K05917+K00746+K11188+K01758+K01897+K00771+K00939+K01197+K00888+K11154+K13369+K03783+K08726+K13506+K07635+K00850+K02258+K07441+K02318+K05056+K13510+K02263+K15717+K01513+K03948+K00758+K01080+K00943+…
Taurine and hypotaurine metabolism	6	0.132303	0.352	ko00430	Metabolism	Metabolism of other amino acids	Unigene38812_All;CL12242.Contig1_All;CL10786.Contig2_All;CL10786.Contig1_All;Unigene88545_All;CL10786.Contig3_All	K18592+K01580
Fatty acid metabolism	25	0.137502	0.363	ko01212	Metabolism	Global and overview maps	CL3735.Contig3_All;CL8903.Contig1_All;Unigene35528_All;CL6721.Contig1_All;Unigene1088_All;CL6721.Contig8_All;Unigene63012_All;CL4817.Contig3_All;CL4817.Contig1_All;Unigene28252_All;CL3735.Contig2_All;CL15254.Contig1_All;CL3735.Contig6_All;Unigene28067_All;CL41.Contig3_All;CL2825.Contig6_All;Unigene13226_All;CL4817.Contig2_All;Unigene26560_All;Unigene23700_All;CL15254.Contig3_All;CL12051.Contig2_A…	K01897+K00626+K00232+K10226+K00507+K01074+K09479+K00665
Vascular smooth muscle contraction	102	0.141679	0.37	ko04270	Organismal Systems	Circulatory system	Unigene43900_All;Unigene92428_All;CL16218.Contig24_All;CL7359.Contig23_All;CL2032.Contig5_All;CL11706.Contig3_All;CL4678.Contig11_All;Unigene5352_All;CL1112.Contig5_All;CL2060.Contig1_All;CL1112.Contig11_All;Unigene28531_All;CL1112.Contig2_All;CL1652.Contig1_All;CL1112.Contig13_All;CL2983.Contig6_All;CL5014.Contig1_All;Unigene16425_All;CL4678.Contig10_All;CL4065.Contig4_All;CL15220.Contig6_All;Un…	K06270+K00907+K12327+K04345+K02183+K04513+K06068+K12337+K12328+K10352+K04371+K19662+K02677+K16342+K04346+K04577+K04959+K04197+K08048+K08049+K06269+K08447+K04958+K08449+K08448+K12755+K04136+K18052+K08047+K08046
Cytosolic DNA-sensing pathway	35	0.144841	0.375	ko04623	Organismal Systems	Immune system	Unigene83263_All;Unigene2298_All;Unigene24266_All;CL16285.Contig4_All;Unigene14071_All;CL1561.Contig3_All;Unigene83262_All;CL14470.Contig1_All;CL1561.Contig2_All;CL4125.Contig4_All;Unigene3047_All;CL10886.Contig2_All;Unigene38267_All;CL1561.Contig1_All;CL14649.Contig1_All;Unigene35538_All;Unigene11536_All;CL15086.Contig1_All;Unigene38259_All;CL9229.Contig2_All;CL15086.Contig2_All;CL15521.Contig1_…	K12964+K12799+K12671+K04734+K03024+K05405+K01370+K02580+K17834
Glucagon signaling pathway	65	0.146842	0.377	ko04922	Organismal Systems	Endocrine system	CL3391.Contig12_All;Unigene55900_All;CL7359.Contig23_All;CL3391.Contig13_All;Unigene24564_All;CL2032.Contig5_All;CL13227.Contig17_All;Unigene44937_All;Unigene28531_All;Unigene63883_All;Unigene43232_All;Unigene55560_All;Unigene48077_All;Unigene27509_All;CL3391.Contig9_All;Unigene49272_All;CL1344.Contig2_All;Unigene84635_All;CL16131.Contig2_All;CL7809.Contig5_All;CL7359.Contig14_All;Unigene44208_Al…	K07299+K01596+K04345+K00850+K02183+K01084+K00873+K04515+K19008+K04959+K15423+K04348+K07190+K00688+K04498+K00016+K05870+K16311+K05259+K07201+K04958+K16333
Histidine metabolism	9	0.147896	0.377	ko00340	Metabolism	Amino acid metabolism	Unigene6117_All;CL9862.Contig2_All;CL592.Contig3_All;CL4238.Contig2_All;CL4238.Contig3_All;CL9862.Contig3_All;CL592.Contig2_All;CL4238.Contig1_All;Unigene36816_All	K00128+K00149+K00274+K08660+K00546
Thyroid cancer	52	0.157561	0.398	ko05216	Human Diseases	Cancers: Specific types	CL1759.Contig34_All;CL2776.Contig5_All;Unigene43900_All;Unigene37967_All;CL12081.Contig2_All;CL12171.Contig4_All;Unigene57547_All;CL5014.Contig1_All;Unigene28008_All;CL14955.Contig3_All;CL1948.Contig2_All;Unigene8306_All;Unigene41107_All;CL14898.Contig5_All;Unigene800_All;CL14728.Contig13_All;Unigene29893_All;Unigene33606_All;CL12171.Contig3_All;Unigene66827_All;Unigene17533_All;CL15140.Contig47_…	K09291+K05689+K08526+K04371+K04377+K04451+K02620+K08524+K09290+K02105
Herpes simplex infection	205	0.16047	0.402	ko05168	Human Diseases	Infectious diseases: Viral	Unigene89624_All;Unigene10371_All;Unigene10146_All;CL16217.Contig22_All;Unigene60833_All;Unigene63761_All;CL782.Contig3_All;CL16217.Contig20_All;CL782.Contig4_All;Unigene14106_All;Unigene89668_All;Unigene31751_All;CL12385.Contig11_All;Unigene14071_All;CL4321.Contig8_All;CL15958.Contig3_All;CL11212.Contig3_All;Unigene66286_All;Unigene41129_All;CL16017.Contig8_All;Unigene37585_All;Unigene45910_All;…	K03129+K06752+K03990+K12892+K06751+K11299+K06505+K04734+K04379+K04687+K05477+K09849+K02633+K02187+K05468+K03156+K07293+K15412+K16196+K10159+K04403+K04451+K04693+K04696+K05401+K03006+K09364+K05132+K05152+K04498+K03158+K15413+K06081+K04448+K06269+K15411+K16195+K06531+K11220+K14216+K03130+K14966+K12891+K05405+K12893+K04389+K03875+K12896+K03994+K02580+K03121+K05425+K04447+K14624+K15410+K04390+K03131
Gastric acid secretion	51	0.162349	0.403	ko04971	Organismal Systems	Digestive system	Unigene92428_All;Unigene24531_All;CL6817.Contig3_All;CL7359.Contig23_All;CL2032.Contig5_All;Unigene28531_All;Unigene43232_All;Unigene16425_All;CL14924.Contig1_All;Unigene27509_All;Unigene49272_All;CL7606.Contig1_All;CL7359.Contig14_All;Unigene41004_All;CL732.Contig4_All;Unigene41215_All;CL7606.Contig2_All;Unigene48748_All;Unigene47196_All;Unigene45935_All;CL732.Contig3_All;CL12384.Contig11_All;Un…	K00907+K04913+K05742+K04345+K02183+K04515+K19662+K02677+K04959+K01540+K08048+K08049+K04958+K05692+K01539+K18245+K04218+K04630+K08007+K04920+K08047+K08046
Vasopressin-regulated water reabsorption	23	0.17149	0.422	ko04962	Organismal Systems	Excretory system	CL38.Contig5_All;CL7359.Contig23_All;Unigene76477_All;Unigene83354_All;Unigene19702_All;Unigene25873_All;CL7359.Contig14_All;Unigene5249_All;CL38.Contig7_All;Unigene8135_All;Unigene47196_All;Unigene366_All;CL3812.Contig6_All;Unigene83452_All;Unigene30324_All;Unigene83353_All;CL2105.Contig2_All;Unigene29756_All;CL7359.Contig10_All;CL12934.Contig2_All;Unigene44326_All;CL16425.Contig1_All;CL7359.Con…	K04648+K04345+K07905+K08049+K05870+K13502+K10415+K10428+K08046
Glycerolipid metabolism	29	0.183383	0.448	ko00561	Metabolism	Lipid metabolism	CL3056.Contig11_All;Unigene90587_All;Unigene17456_All;CL2679.Contig2_All;CL6829.Contig4_All;CL15383.Contig4_All;Unigene6117_All;CL9862.Contig2_All;CL10749.Contig2_All;Unigene28294_All;CL9153.Contig4_All;CL177.Contig7_All;CL2679.Contig4_All;CL4259.Contig4_All;CL3657.Contig2_All;CL9153.Contig3_All;CL9862.Contig3_All;Unigene38509_All;CL2679.Contig1_All;CL9153.Contig2_All;CL15383.Contig3_All;CL177.Co…	K13523+K13506+K01080+K01054+K00128+K00149+K01059+K14457+K14458+K01046+K00901+K11155+K00002+K16816
Renin-angiotensin system	9	0.186382	0.452	ko04614	Organismal Systems	Endocrine system	CL6363.Contig1_All;CL2828.Contig3_All;Unigene61215_All;CL6363.Contig2_All;Unigene23686_All;CL12190.Contig2_All;CL7483.Contig4_All;CL575.Contig3_All;CL2828.Contig1_All	K01329+K01285+K01322+K01389+K11140+K13289+K11141
Degradation of aromatic compounds	3	0.188156	0.452	ko01220	Metabolism	Global and overview maps	CL13649.Contig1_All;CL13649.Contig2_All;CL1504.Contig5_All	K00121+K00002
Neuroactive ligand-receptor interaction	151	0.198961	0.474	ko04080	Environmental Information Processing	Signaling molecules and interaction	Unigene22255_All;CL16765.Contig3_All;CL14814.Contig2_All;Unigene52632_All;Unigene19424_All;Unigene39086_All;CL2689.Contig92_All;CL5599.Contig6_All;Unigene25348_All;Unigene50930_All;Unigene9962_All;Unigene13070_All;CL16104.Contig2_All;Unigene9037_All;CL369.Contig2_All;CL2502.Contig3_All;CL4177.Contig2_All;CL2689.Contig159_All;Unigene44970_All;Unigene35326_All;CL15647.Contig5_All;CL8019.Contig3_All…	K04278+K08388+K04608+K04804+K05220+K05217+K04274+K04010+K01352+K05062+K04293+K01315+K04234+K04296+K04577+K04270+K08386+K05218+K04197+K04265+K05222+K04806+K04273+K04288+K04295+K04258+K04139+K05200+K04276+K05205+K05186+K04615+K01312+K04237+K08522+K04307+K01313+K04174+K04218+K03914+K04299+K05080+K04236+K04289+K04136+K05185+K03916+K05203+K05202+K04248+K05175+K05424+K04582+K04130+K04306
MAPK signaling pathway - fly	24	0.202748	0.48	ko04013	Environmental Information Processing	Signal transduction	CL5399.Contig4_All;Unigene85015_All;CL3554.Contig7_All;Unigene85016_All;CL5014.Contig1_All;Unigene48558_All;Unigene58844_All;Unigene10662_All;Unigene40817_All;CL3554.Contig6_All;CL5399.Contig2_All;CL1005.Contig1_All;Unigene14033_All;CL3554.Contig4_All;CL5399.Contig3_All;Unigene96807_All;CL3554.Contig13_All;CL12914.Contig1_All;Unigene15078_All;CL7804.Contig4_All;Unigene40815_All;Unigene33612_All;C…	K03099+K02678+K04371+K07293+K12380+K03211
Pentose phosphate pathway	17	0.20831	0.489	ko00030	Metabolism	Carbohydrate metabolism	Unigene24564_All;CL13227.Contig17_All;Unigene55560_All;CL12091.Contig2_All;Unigene84635_All;CL15362.Contig2_All;CL12091.Contig1_All;Unigene15068_All;Unigene13384_All;CL4960.Contig3_All;CL2506.Contig5_All;Unigene6205_All;CL696.Contig3_All;Unigene61041_All;CL13227.Contig12_All;CL4960.Contig1_All;Unigene33878_All	K00850+K01623+K00036+K13937
Phenylalanine metabolism	5	0.211443	0.492	ko00360	Metabolism	Amino acid metabolism	CL11693.Contig2_All;CL592.Contig3_All;CL592.Contig2_All;Unigene45223_All;CL11693.Contig1_All	K03334+K00274+K00457
Glycerophospholipid metabolism	54	0.213631	0.494	ko00564	Metabolism	Lipid metabolism	CL3056.Contig11_All;Unigene60694_All;Unigene100119_All;CL6464.Contig3_All;Unigene90587_All;CL9038.Contig3_All;Unigene17456_All;CL2679.Contig2_All;Unigene40188_All;CL8379.Contig9_All;CL2590.Contig8_All;CL6829.Contig4_All;CL2590.Contig1_All;CL15513.Contig8_All;CL2935.Contig7_All;CL16599.Contig4_All;Unigene35534_All;CL3121.Contig2_All;CL1686.Contig13_All;CL2590.Contig3_All;Unigene16_All;CL5088.Conti…	K13523+K16860+K13512+K01115+K13506+K13510+K01080+K13515+K00894+K16342+K00650+K05929+K01049+K16817+K00006+K00901+K00995+K00981+K01613
Arginine and proline metabolism	29	0.218226	0.5	ko00330	Metabolism	Amino acid metabolism	CL12654.Contig1_All;CL10958.Contig2_All;Unigene34548_All;Unigene6117_All;CL10958.Contig1_All;Unigene39504_All;CL9862.Contig2_All;CL592.Contig3_All;CL10248.Contig1_All;Unigene12372_All;CL12654.Contig6_All;Unigene13408_All;CL4238.Contig2_All;CL4238.Contig3_All;CL10958.Contig3_All;Unigene38116_All;CL1502.Contig3_All;CL9862.Contig3_All;CL592.Contig2_All;Unigene62217_All;Unigene39768_All;CL4238.Contig…	K00472+K12259+K13241+K00128+K00149+K00274+K00802+K00933+K08660+K00613+K00657+K01581
Terpenoid backbone biosynthesis	10	0.220332	0.501	ko00900	Metabolism	Metabolism of terpenoids and polyketides	CL8903.Contig1_All;CL3080.Contig4_All;CL4624.Contig4_All;CL6721.Contig1_All;CL6721.Contig8_All;CL6247.Contig2_All;CL661.Contig10_All;CL4624.Contig2_All;CL4726.Contig6_All;CL11730.Contig2_All	K00626+K01597+K01641+K00787+K05954+K00804+K00021
Biosynthesis of unsaturated fatty acids	12	0.222655	0.503	ko01040	Metabolism	Lipid metabolism	Unigene35528_All;Unigene1088_All;Unigene63012_All;CL4817.Contig3_All;CL4817.Contig1_All;Unigene28252_All;CL15254.Contig1_All;Unigene28067_All;CL4817.Contig2_All;Unigene26560_All;CL15254.Contig3_All;Unigene49462_All	K00232+K10226+K00507
Proximal tubule bicarbonate reclamation	23	0.226765	0.505	ko04964	Organismal Systems	Excretory system	Unigene55900_All;CL5421.Contig2_All;CL14318.Contig1_All;Unigene33569_All;CL7606.Contig1_All;Unigene44824_All;Unigene41004_All;CL1146.Contig1_All;CL7606.Contig2_All;CL14318.Contig2_All;Unigene52912_All;Unigene5651_All;Unigene12312_All;Unigene983_All;Unigene12310_All;Unigene16163_All;CL14551.Contig3_All;CL5421.Contig1_All;Unigene16173_All;Unigene35252_All;Unigene28427_All;Unigene63200_All;Unigene12…	K01596+K09864+K00025+K01540+K01538+K00261+K01539+K18245+K13575
Butanoate metabolism	10	0.227156	0.505	ko00650	Metabolism	Carbohydrate metabolism	CL8903.Contig1_All;CL4624.Contig4_All;CL6721.Contig1_All;CL6721.Contig8_All;Unigene35637_All;CL576.Contig7_All;CL6995.Contig8_All;CL4624.Contig2_All;Unigene88545_All;CL16549.Contig2_All	K00626+K01641+K01640+K13524+K00019+K01580+K01027
Tyrosine metabolism	13	0.2317	0.511	ko00350	Metabolism	Amino acid metabolism	CL5977.Contig10_All;CL13649.Contig1_All;CL11693.Contig2_All;CL13250.Contig2_All;CL592.Contig3_All;CL4758.Contig2_All;CL4758.Contig1_All;CL13649.Contig2_All;Unigene74159_All;CL592.Contig2_All;Unigene45223_All;Unigene1470_All;CL11693.Contig1_All	K01557+K00121+K03334+K00503+K00274+K00553+K00431+K00457
Porphyrin and chlorophyll metabolism	15	0.258038	0.565	ko00860	Metabolism	Metabolism of cofactors and vitamins	CL9074.Contig2_All;CL6359.Contig7_All;Unigene86392_All;Unigene62611_All;CL6342.Contig3_All;Unigene12997_All;CL3141.Contig4_All;Unigene34376_All;Unigene50652_All;Unigene84548_All;CL9074.Contig3_All;Unigene6546_All;CL6342.Contig1_All;Unigene32170_All;CL3141.Contig2_All	K00214+K00510+K00699+K01195
Central carbon metabolism in cancer	63	0.276894	0.6	ko05230	Human Diseases	Cancers: Overview	CL3660.Contig14_All;CL3391.Contig12_All;CL2074.Contig7_All;CL3391.Contig13_All;Unigene2359_All;CL862.Contig6_All;Unigene24564_All;CL13227.Contig17_All;CL862.Contig3_All;Unigene63883_All;Unigene55560_All;CL5014.Contig1_All;CL5607.Contig1_All;CL862.Contig4_All;Unigene1748_All;CL1948.Contig2_All;CL3391.Contig9_All;Unigene41107_All;Unigene84635_All;Unigene3012_All;CL60.Contig7_All;Unigene49885_All;Un…	K08268+K07299+K02649+K05101+K08180+K00850+K00873+K04371+K04362+K05099+K04377+K04451+K05093+K07152+K00016+K05094+K00036+K05091+K04363+K05089+K00844
Aldosterone synthesis and secretion	49	0.279542	0.6	ko04925	Organismal Systems	Endocrine system	CL16445.Contig16_All;CL7359.Contig23_All;CL1407.Contig6_All;CL2032.Contig5_All;Unigene5764_All;Unigene28531_All;Unigene43232_All;Unigene16425_All;Unigene27509_All;Unigene49272_All;CL1407.Contig4_All;CL15879.Contig4_All;Unigene17606_All;CL7359.Contig14_All;Unigene41004_All;CL732.Contig4_All;CL1407.Contig5_All;CL12561.Contig3_All;CL1407.Contig1_All;Unigene48748_All;Unigene47196_All;Unigene366_All;C…	K06070+K04345+K08794+K02183+K04465+K04515+K19662+K02677+K04959+K16931+K08048+K13885+K08049+K05870+K00498+K04958+K16056+K08047+K08046
Phenylalanine, tyrosine and tryptophan biosynthesis	2	0.279639	0.6	ko00400	Metabolism	Amino acid metabolism	CL11693.Contig2_All;CL11693.Contig1_All	K03334
Olfactory transduction	50	0.29296	0.62	ko04740	Organismal Systems	Sensory system	CL5399.Contig4_All;CL5399.Contig1_All;Unigene39086_All;CL7359.Contig23_All;Unigene23794_All;CL5510.Contig2_All;CL2032.Contig5_All;CL9168.Contig12_All;Unigene87356_All;Unigene28531_All;Unigene43232_All;Unigene9283_All;CL9168.Contig7_All;Unigene27509_All;CL9168.Contig5_All;Unigene44879_All;CL7359.Contig14_All;CL732.Contig4_All;CL5399.Contig2_All;Unigene33606_All;CL9168.Contig4_All;CL14253.Contig2_A…	K19477+K05849+K04345+K04257+K02183+K04515+K04952+K13752+K19695+K00910
Glutathione metabolism	23	0.293589	0.62	ko00480	Metabolism	Metabolism of other amino acids	Unigene38812_All;Unigene46409_All;Unigene31915_All;CL679.Contig1_All;Unigene34033_All;CL15532.Contig2_All;Unigene37117_All;CL8287.Contig2_All;CL10248.Contig1_All;CL12242.Contig1_All;Unigene13384_All;Unigene5935_All;CL212.Contig3_All;Unigene85589_All;CL12190.Contig2_All;CL10786.Contig2_All;CL10786.Contig1_All;CL10248.Contig3_All;Unigene308_All;CL679.Contig2_All;CL679.Contig3_All;Unigene7181_All;CL…	K18592+K00432+K00799+K00802+K00036+K10807+K10808+K11140+K01581
TGF-beta signaling pathway	48	0.300188	0.63	ko04350	Environmental Information Processing	Signal transduction	Unigene252_All;CL2273.Contig2_All;Unigene64191_All;CL11706.Contig3_All;CL11212.Contig3_All;CL5014.Contig1_All;CL5654.Contig3_All;CL5654.Contig2_All;CL15059.Contig1_All;CL1948.Contig2_All;CL2438.Contig1_All;CL178.Contig1_All;Unigene28345_All;CL3263.Contig8_All;CL12217.Contig2_All;Unigene66440_All;Unigene254_All;CL10317.Contig2_All;CL14553.Contig2_All;CL2273.Contig3_All;CL2273.Contig1_All;Unigene22…	K16857+K04679+K04661+K04513+K04687+K04371+K03156+K04377+K17693+K04675+K17695+K04498+K04388+K04680+K04663+K16620+K16621+K04660+K04677+K19553+K19383+K17694+K04685+K16791+K19558
Glycosaminoglycan biosynthesis - chondroitin sulfate / dermatan sulfate	9	0.305917	0.638	ko00532	Metabolism	Glycan biosynthesis and metabolism	CL1954.Contig4_All;CL925.Contig4_All;CL6365.Contig3_All;CL6753.Contig1_All;CL3152.Contig1_All;CL6365.Contig4_All;CL3152.Contig2_All;Unigene43049_All;CL6954.Contig1_All	K00746+K00771+K04743+K08106
Alzheimer's disease	93	0.317007	0.653	ko05010	Human Diseases	Neurodegenerative diseases	Unigene38142_All;CL442.Contig2_All;CL1893.Contig6_All;CL9339.Contig3_All;CL1893.Contig7_All;CL2032.Contig5_All;Unigene16421_All;CL9172.Contig1_All;CL6706.Contig2_All;CL2260.Contig1_All;Unigene28531_All;Unigene16422_All;CL11943.Contig3_All;CL11104.Contig2_All;CL5014.Contig1_All;CL5654.Contig3_All;CL731.Contig1_All;CL5654.Contig2_All;CL1893.Contig4_All;CL2237.Contig10_All;CL442.Contig3_All;Unigene4…	K03853+K04520+K01367+K02183+K02263+K03948+K04380+K04524+K02187+K04371+K03156+K04521+K04399+K04959+K03951+K04348+K01059+K03158+K06704+K02270+K04958+K03940+K03942+K01389+K04397+K03083+K02266+K04390+K02090
Bladder cancer	46	0.317598	0.653	ko05219	Human Diseases	Cancers: Specific types	Unigene252_All;Unigene13886_All;CL2776.Contig5_All;Unigene37967_All;CL10834.Contig1_All;Unigene44048_All;CL11123.Contig2_All;CL8198.Contig2_All;CL5014.Contig1_All;CL8422.Contig1_All;CL10919.Contig2_All;CL1948.Contig2_All;Unigene41107_All;CL327.Contig26_All;Unigene33606_All;CL13265.Contig6_All;Unigene32129_All;Unigene254_All;Unigene17533_All;CL863.Contig2_All;CL2776.Contig37_All;CL2776.Contig14_Al…	K16857+K08523+K05689+K00758+K06618+K10030+K08803+K04371+K05448+K04377+K04451+K05094+K01398+K01403+K06621
Salivary secretion	63	0.33788	0.69	ko04970	Organismal Systems	Digestive system	CL5399.Contig4_All;CL5399.Contig1_All;CL6817.Contig3_All;CL7359.Contig23_All;Unigene20758_All;Unigene36465_All;CL2032.Contig5_All;Unigene37494_All;Unigene39648_All;Unigene28531_All;Unigene2141_All;CL7753.Contig2_All;Unigene16425_All;CL7950.Contig3_All;Unigene49272_All;CL7606.Contig1_All;Unigene44824_All;CL7359.Contig14_All;Unigene41004_All;CL732.Contig4_All;CL5399.Contig2_All;Unigene29296_All;CL7…	K19477+K05742+K04345+K13912+K13909+K02183+K13899+K19662+K02677+K13908+K04959+K01540+K01538+K08048+K08049+K13915+K04958+K01539+K05850+K04136+K08047+K08046
Pantothenate and CoA biosynthesis	6	0.347824	0.705	ko00770	Metabolism	Metabolism of cofactors and vitamins	CL5834.Contig8_All;CL2293.Contig2_All;CL5834.Contig6_All;CL6995.Contig8_All;Unigene9170_All;CL5834.Contig1_All	K02318+K01513+K00826+K00207
Fatty acid biosynthesis	8	0.37419	0.753	ko00061	Metabolism	Lipid metabolism	CL3735.Contig3_All;CL3735.Contig2_All;CL3735.Contig6_All;Unigene13226_All;Unigene23700_All;CL12051.Contig2_All;CL3735.Contig5_All;CL3735.Contig1_All	K01897+K00665
C5-Branched dibasic acid metabolism	1	0.379087	0.754	ko00660	Metabolism	Carbohydrate metabolism	Unigene39877_All	K17724
Thyroid hormone synthesis	38	0.37936	0.754	ko04918	Organismal Systems	Endocrine system	CL7359.Contig23_All;CL15893.Contig1_All;Unigene41648_All;CL15893.Contig3_All;Unigene16425_All;Unigene46409_All;Unigene49272_All;Unigene666_All;CL7606.Contig1_All;Unigene44824_All;Unigene49885_All;Unigene12853_All;CL7359.Contig14_All;Unigene41004_All;CL7606.Contig2_All;Unigene48748_All;Unigene47196_All;Unigene31163_All;Unigene366_All;Unigene45935_All;Unigene52912_All;CL13111.Contig1_All;CL13111.Co…	K04345+K10809+K10064+K19662+K02677+K00432+K04959+K01540+K01538+K15173+K08048+K08049+K05870+K04958+K01539+K08522+K00431+K10063+K08047+K08046
Biosynthesis of amino acids	35	0.414041	0.814	ko01230	Metabolism	Global and overview maps	Unigene30603_All;Unigene24564_All;CL13227.Contig17_All;CL1941.Contig1_All;Unigene63883_All;Unigene55560_All;CL12091.Contig2_All;Unigene84635_All;CL15362.Contig2_All;CL15886.Contig7_All;Unigene63884_All;CL9755.Contig2_All;CL12091.Contig1_All;Unigene15068_All;CL15171.Contig2_All;CL11911.Contig2_All;CL1941.Contig2_All;CL4960.Contig3_All;CL2506.Contig5_All;CL6995.Contig8_All;CL15073.Contig1_All;Unige…	K01758+K00850+K00873+K01623+K00825+K01689+K01681+K01647+K00826+K00814+K01940+K01915+K14677+K00030
Lysine biosynthesis	1	0.414996	0.814	ko00300	Metabolism	Amino acid metabolism	CL15886.Contig7_All	K00825
Calcium signaling pathway	102	0.427043	0.83	ko04020	Environmental Information Processing	Signal transduction	Unigene87034_All;Unigene92428_All;CL13349.Contig37_All;Unigene39086_All;CL7359.Contig23_All;CL5599.Contig6_All;Unigene25348_All;CL5510.Contig2_All;CL9796.Contig5_All;CL10938.Contig3_All;CL2032.Contig5_All;Unigene87356_All;Unigene28531_All;Unigene43232_All;Unigene16425_All;Unigene89728_All;CL13349.Contig17_All;CL14924.Contig1_All;Unigene27509_All;Unigene34548_All;CL2500.Contig3_All;Unigene49272_Al…	K05862+K15041+K00907+K06856+K05849+K05220+K04345+K05217+K10785+K05865+K02183+K04515+K19662+K02677+K13241+K04959+K04348+K05218+K04197+K07190+K08048+K10784+K04258+K08049+K04958+K04961+K04363+K05089+K03914+K05850+K04136+K04962+K16056+K18196+K03916+K08047+K04248+K04130
ABC transporters	15	0.428928	0.83	ko02010	Environmental Information Processing	Membrane transport	CL3524.Contig3_All;CL787.Contig3_All;Unigene77097_All;CL16295.Contig14_All;CL14248.Contig1_All;Unigene44459_All;CL440.Contig11_All;CL11351.Contig9_All;CL15399.Contig7_All;CL440.Contig1_All;CL440.Contig7_All;Unigene7863_All;CL440.Contig5_All;CL3524.Contig1_All;CL11351.Contig6_All	K05656+K05033+K05641+K05668+K05664+K05676+K05667+K05677+K05666+K05665
Phototransduction	12	0.447605	0.861	ko04744	Organismal Systems	Sensory system	CL2032.Contig5_All;Unigene28531_All;CL732.Contig4_All;CL14253.Contig2_All;CL732.Contig3_All;Unigene49219_All;Unigene52145_All;Unigene50361_All;Unigene966_All;Unigene44749_All;Unigene10623_All;Unigene49220_All	K02183+K04952+K13749
Regulation of lipolysis in adipocytes	41	0.459187	0.872	ko04923	Organismal Systems	Endocrine system	CL5399.Contig4_All;CL5399.Contig1_All;Unigene25967_All;CL7359.Contig23_All;CL2074.Contig7_All;CL15119.Contig13_All;CL15383.Contig4_All;CL11741.Contig2_All;CL12414.Contig2_All;CL7359.Contig14_All;Unigene41004_All;CL5399.Contig2_All;CL15119.Contig17_All;Unigene47196_All;Unigene44620_All;CL5399.Contig3_All;CL5088.Contig4_All;Unigene22854_All;CL13111.Contig1_All;CL13111.Contig2_All;Unigene35906_All;C…	K19477+K17446+K04345+K02649+K11987+K01054+K04265+K08048+K08049+K04526+K16817+K08522+K04630+K08047+K16816+K08046+K08771+K04527
Phototransduction - fly	17	0.459562	0.872	ko04745	Organismal Systems	Sensory system	CL2032.Contig5_All;Unigene28531_All;Unigene43232_All;Unigene16425_All;Unigene27509_All;CL732.Contig4_All;Unigene45935_All;CL732.Contig3_All;CL12384.Contig11_All;Unigene25891_All;Unigene46189_All;CL11245.Contig59_All;Unigene966_All;Unigene26573_All;Unigene48055_All;CL11245.Contig35_All;CL262.Contig10_All	K02183+K04515+K02677+K04958+K05692+K00910
Valine, leucine and isoleucine degradation	18	0.464806	0.872	ko00280	Metabolism	Amino acid metabolism	Unigene33609_All;CL8903.Contig1_All;CL11693.Contig2_All;CL4624.Contig4_All;Unigene6117_All;CL6721.Contig1_All;CL6721.Contig8_All;CL9862.Contig2_All;Unigene31208_All;Unigene35637_All;CL576.Contig7_All;CL9862.Contig3_All;CL6995.Contig8_All;CL4624.Contig2_All;Unigene33617_All;Unigene33620_All;CL16549.Contig2_All;CL11693.Contig1_All	K05605+K00626+K03334+K01641+K00128+K00149+K18660+K01640+K13524+K00826+K01027
Melanogenesis	54	0.465162	0.872	ko04916	Organismal Systems	Endocrine system	CL7359.Contig23_All;CL2032.Contig5_All;Unigene28531_All;Unigene43232_All;CL5014.Contig1_All;Unigene16425_All;CL1909.Contig2_All;Unigene27509_All;CL6064.Contig4_All;CL14898.Contig5_All;CL7359.Contig14_All;Unigene41004_All;CL732.Contig4_All;CL10363.Contig1_All;CL3263.Contig8_All;Unigene48748_All;Unigene66440_All;Unigene47196_All;Unigene366_All;CL732.Contig3_All;CL6064.Contig5_All;CL4659.Contig7_All…	K04345+K02183+K04515+K04371+K19662+K02677+K02376+K16366+K02620+K08048+K02354+K04498+K08049+K05870+K05091+K02353+K04630+K02329+K03083+K02375+K08047+K08046+K02105+K00182
Ras signaling pathway	141	0.477622	0.885	ko04014	Environmental Information Processing	Signal transduction	CL5399.Contig4_All;CL6464.Contig3_All;CL14080.Contig2_All;Unigene85015_All;CL7359.Contig23_All;CL2074.Contig7_All;Unigene26792_All;CL9796.Contig5_All;CL4659.Contig5_All;CL2032.Contig5_All;CL11706.Contig3_All;CL3554.Contig7_All;Unigene34925_All;Unigene8890_All;Unigene28531_All;CL14080.Contig1_All;Unigene6721_All;Unigene85016_All;Unigene25975_All;CL5014.Contig1_All;CL5607.Contig1_All;Unigene16425_A…	K03099+K17636+K01115+K05103+K05462+K02678+K04345+K02649+K05453+K10785+K05090+K02183+K04513+K08091+K17638+K04545+K02583+K04371+K04362+K05095+K19662+K02677+K07293+K05465+K05467+K05096+K16342+K05448+K05099+K12380+K05093+K12361+K10784+K04352+K17635+K04347+K04542+K05466+K04526+K07831+K05094+K18497+K04570+K16817+K04410+K05091+K05098+K17631+K17633+K17634+K04363+K05089+K05450+K02582+K05097+K04349+K04389+…
Insulin resistance	88	0.478057	0.885	ko04931	Human Diseases	Endocrine and metabolic diseases	CL6323.Contig22_All;CL3391.Contig12_All;CL310.Contig1_All;Unigene35348_All;Unigene55900_All;CL2074.Contig7_All;CL3391.Contig13_All;CL13408.Contig1_All;CL4678.Contig11_All;CL6706.Contig2_All;Unigene44937_All;Unigene14071_All;CL4766.Contig1_All;CL104.Contig11_All;CL5654.Contig3_All;Unigene16425_All;Unigene48558_All;CL5654.Contig2_All;CL4678.Contig10_All;CL4766.Contig3_All;Unigene50269_All;CL9286.Co…	K09667+K07299+K05695+K07189+K01596+K02649+K08746+K06068+K01084+K04734+K08536+K03156+K19662+K07293+K17902+K07197+K04696+K00688+K03158+K04526+K05870+K06269+K07201+K08745+K04373+K05405+K08749+K18052+K16333+K03083+K04692+K02580+K00820+K04527+K17605
Maturity onset diabetes of the young	8	0.488948	0.899	ko04950	Human Diseases	Endocrine and metabolic diseases	CL4874.Contig1_All;Unigene44620_All;CL12586.Contig1_All;CL12135.Contig3_All;CL12135.Contig1_All;CL3710.Contig6_All;CL6327.Contig2_All;CL6507.Contig2_All	K08034+K08036+K04526+K07595+K08026+K06054
Sulfur metabolism	5	0.49522	0.905	ko00920	Metabolism	Energy metabolism	CL285.Contig13_All;Unigene48172_All;CL4146.Contig3_All;CL5682.Contig5_All;CL285.Contig7_All	K17725+K01082+K01011+K17218
GnRH signaling pathway	60	0.501862	0.912	ko04912	Organismal Systems	Endocrine system	Unigene13886_All;CL5399.Contig4_All;CL6464.Contig3_All;CL7359.Contig23_All;CL2032.Contig5_All;CL4678.Contig11_All;Unigene28531_All;Unigene43232_All;CL5014.Contig1_All;Unigene16425_All;CL4678.Contig10_All;CL15513.Contig8_All;Unigene27509_All;Unigene49272_All;CL7359.Contig14_All;Unigene41004_All;CL732.Contig4_All;CL5399.Contig2_All;CL1686.Contig13_All;Unigene48748_All;Unigene47196_All;Unigene14033_…	K08523+K03099+K01115+K04345+K02183+K06068+K04515+K04371+K19662+K02677+K16342+K04959+K08048+K08049+K04448+K04958+K08522+K01398+K04433+K07763+K04393+K04441+K08047+K08046
Wnt signaling pathway	72	0.51441	0.929	ko04310	Environmental Information Processing	Signal transduction	CL9442.Contig1_All;Unigene34313_All;CL9413.Contig1_All;CL7530.Contig2_All;CL7359.Contig23_All;CL11706.Contig3_All;CL7530.Contig7_All;CL7530.Contig1_All;Unigene43232_All;Unigene16425_All;CL3360.Contig2_All;CL1909.Contig2_All;CL9841.Contig1_All;CL1948.Contig2_All;Unigene27509_All;Unigene6855_All;Unigene41107_All;Unigene24788_All;CL16131.Contig2_All;CL14898.Contig5_All;CL7359.Contig14_All;CL10363.Co…	K02166+K04496+K02185+K04446+K17332+K04345+K04513+K04515+K19662+K02677+K04511+K02376+K04493+K04377+K10151+K04451+K04348+K02620+K02354+K04512+K04498+K03362+K04502+K04448+K04504+K02353+K02329+K03083+K02375+K02105+K01645+K00182
Hedgehog signaling pathway	20	0.522745	0.934	ko04340	Environmental Information Processing	Signal transduction	CL10330.Contig2_All;CL843.Contig7_All;CL7359.Contig23_All;Unigene12668_All;Unigene44635_All;CL10330.Contig3_All;CL7359.Contig14_All;Unigene5995_All;CL1424.Contig5_All;CL1424.Contig9_All;CL1424.Contig13_All;CL6952.Contig2_All;Unigene15378_All;Unigene24609_All;CL16291.Contig8_All;CL7359.Contig10_All;Unigene722_All;CL6952.Contig1_All;CL7359.Contig18_All;Unigene34556_All	K06231+K06225+K04345+K06228+K06230+K03362+K11990+K03083+K11989+K11988+K00182
Other glycan degradation	8	0.523289	0.934	ko00511	Metabolism	Glycan biosynthesis and metabolism	Unigene31282_All;Unigene17413_All;Unigene12582_All;Unigene10314_All;CL2561.Contig4_All;CL12694.Contig3_All;CL2561.Contig3_All;CL7647.Contig2_All	K01206+K12373+K01186
Vibrio cholerae infection	57	0.53625	0.948	ko05110	Human Diseases	Infectious diseases: Bacterial	Unigene62664_All;CL3370.Contig3_All;CL7359.Contig23_All;Unigene62663_All;Unigene34506_All;CL5449.Contig4_All;CL6737.Contig4_All;Unigene16425_All;Unigene62419_All;CL6737.Contig6_All;Unigene33816_All;Unigene46329_All;Unigene63486_All;Unigene10039_All;Unigene74262_All;Unigene31978_All;CL7359.Contig14_All;Unigene37685_All;CL5223.Contig4_All;Unigene29296_All;Unigene47196_All;CL16053.Contig14_All;Unige…	K10955+K04345+K10950+K02677+K08049+K02154+K05692+K05701
Inflammatory mediator regulation of TRP channels	56	0.53749	0.948	ko04750	Organismal Systems	Sensory system	Unigene77472_All;CL7359.Contig23_All;CL2074.Contig7_All;CL2032.Contig5_All;CL4678.Contig11_All;Unigene12614_All;Unigene28531_All;CL10383.Contig1_All;Unigene43232_All;Unigene16425_All;CL4678.Contig10_All;CL15513.Contig8_All;Unigene27509_All;Unigene49272_All;Unigene10619_All;CL7359.Contig14_All;Unigene41004_All;CL732.Contig4_All;CL1686.Contig13_All;Unigene48748_All;Unigene47196_All;Unigene43782_All…	K00458+K04345+K02649+K02183+K06068+K04831+K04234+K04515+K19662+K02677+K16342+K04959+K05222+K08048+K08049+K04386+K06269+K04958+K02582+K04984+K04433+K07418+K04441+K18052+K03916+K08047+K08046
Glycosphingolipid biosynthesis - ganglio series	5	0.549494	0.963	ko00604	Metabolism	Glycan biosynthesis and metabolism	Unigene17413_All;CL5324.Contig3_All;CL12224.Contig1_All;Unigene10314_All;CL7647.Contig2_All	K12373+K03369+K03370
Thiamine metabolism	1	0.565698	0.983	ko00730	Metabolism	Metabolism of cofactors and vitamins	Unigene85436_All	K00949
Insulin secretion	37	0.567254	0.983	ko04911	Organismal Systems	Endocrine system	CL3391.Contig12_All;Unigene99139_All;CL7359.Contig23_All;CL3391.Contig13_All;Unigene43232_All;Unigene16425_All;Unigene27509_All;CL3391.Contig9_All;CL7606.Contig1_All;Unigene44824_All;CL7359.Contig14_All;Unigene41004_All;CL7606.Contig2_All;Unigene48748_All;Unigene47196_All;Unigene44620_All;CL2818.Contig9_All;Unigene366_All;CL9016.Contig1_All;Unigene51739_All;Unigene52912_All;Unigene25891_All;Unige…	K07299+K16882+K04345+K04515+K19662+K02677+K01540+K01538+K08048+K08049+K04526+K05870+K05259+K04351+K01539+K04962+K08047+K08046+K18211+K07882
Folate biosynthesis	4	0.570469	0.983	ko00790	Metabolism	Metabolism of cofactors and vitamins	Unigene23107_All;CL16040.Contig5_All;CL9088.Contig1_All;CL9088.Contig4_All	K01077+K01307
Butirosin and neomycin biosynthesis	2	0.576323	0.987	ko00524	Metabolism	Biosynthesis of other secondary metabolites	Unigene19831_All;Unigene48614_All	K00844
Apoptosis	57	0.615823	1	ko04210	Cellular Processes	Cell growth and death	Unigene38142_All;CL7309.Contig11_All;CL11279.Contig5_All;CL9339.Contig3_All;CL7359.Contig23_All;CL6598.Contig1_All;CL2074.Contig7_All;Unigene14071_All;CL2342.Contig6_All;CL11104.Contig2_All;CL14918.Contig9_All;CL5654.Contig3_All;CL5654.Contig2_All;CL2237.Contig10_All;Unigene41107_All;CL16131.Contig2_All;CL2342.Contig8_All;CL7359.Contig14_All;Unigene52535_All;CL3457.Contig23_All;Unigene20248_All;U…	K03853+K04738+K04721+K01367+K04345+K04727+K02649+K04734+K16061+K02187+K04722+K03156+K04399+K04451+K04348+K04739+K04466+K03158+K04386+K04570+K04730+K02582+K04389+K04397+K02580+K04390
Pyrimidine metabolism	65	0.616301	1	ko00240	Metabolism	Nucleotide metabolism	CL994.Contig5_All;Unigene29437_All;CL2178.Contig7_All;CL10834.Contig1_All;Unigene33814_All;CL12384.Contig5_All;Unigene3645_All;CL14274.Contig15_All;Unigene33421_All;Unigene4314_All;Unigene102659_All;Unigene3986_All;Unigene63218_All;Unigene39839_All;Unigene37241_All;CL8422.Contig1_All;CL994.Contig6_All;Unigene4814_All;CL15563.Contig2_All;Unigene309_All;Unigene60877_All;Unigene9667_All;CL14274.Cont…	K01081+K03783+K00758+K00943+K02684+K01489+K00876+K00893+K01937+K03006+K01510+K03024+K00857+K10807+K10808+K00207
Aldosterone-regulated sodium reabsorption	22	0.617001	1	ko04960	Organismal Systems	Excretory system	CL2074.Contig7_All;CL5014.Contig1_All;Unigene16425_All;CL11884.Contig1_All;CL11488.Contig3_All;CL7606.Contig1_All;Unigene44824_All;CL11884.Contig4_All;CL7606.Contig2_All;Unigene48748_All;Unigene44620_All;CL11884.Contig6_All;CL11884.Contig5_All;Unigene52912_All;CL11488.Contig1_All;CL8361.Contig3_All;CL14551.Contig3_All;Unigene52813_All;CL11884.Contig2_All;CL11884.Contig3_All;CL1205.Contig3_All;CL1…	K02649+K04371+K19662+K02677+K00071+K13302+K01540+K01538+K04526+K01539+K04527
Amphetamine addiction	30	0.619995	1	ko05031	Human Diseases	Substance dependence	CL7359.Contig23_All;CL2032.Contig5_All;Unigene28531_All;CL4321.Contig8_All;Unigene43232_All;Unigene16425_All;Unigene27509_All;CL16131.Contig2_All;CL592.Contig3_All;CL7359.Contig14_All;CL732.Contig4_All;Unigene48748_All;Unigene14683_All;Unigene366_All;CL8220.Contig3_All;CL15343.Contig2_All;CL6353.Contig1_All;CL732.Contig3_All;Unigene25891_All;Unigene46189_All;CL11245.Contig59_All;CL592.Contig2_All…	K04345+K02183+K04379+K04515+K19662+K02677+K04348+K00274+K05870+K05200+K04448+K06269
D-Glutamine and D-glutamate metabolism	3	0.635723	1	ko00471	Metabolism	Metabolism of other amino acids	CL1146.Contig1_All;Unigene35252_All;Unigene1255_All	K00261
Amyotrophic lateral sclerosis (ALS)	41	0.657505	1	ko05014	Human Diseases	Neurodegenerative diseases	CL13763.Contig2_All;CL15068.Contig5_All;Unigene23841_All;CL11104.Contig2_All;CL12454.Contig2_All;CL5654.Contig3_All;CL5654.Contig2_All;CL2237.Contig10_All;Unigene46409_All;CL4065.Contig4_All;CL5298.Contig6_All;Unigene84656_All;Unigene41107_All;CL16131.Contig2_All;CL5298.Contig4_All;CL5298.Contig5_All;CL13763.Contig1_All;CL10784.Contig2_All;Unigene20248_All;Unigene31225_All;Unigene14683_All;Unigen…	K04426+K05141+K04572+K02187+K04573+K03156+K04399+K00432+K04574+K04451+K04348+K04575+K03158+K04570+K01370+K04433+K04441
Alanine, aspartate and glutamate metabolism	13	0.681144	1	ko00250	Metabolism	Amino acid metabolism	CL11693.Contig2_All;CL1146.Contig1_All;CL576.Contig7_All;CL15073.Contig1_All;Unigene14227_All;CL2816.Contig4_All;Unigene35252_All;Unigene88545_All;CL8226.Contig7_All;CL2816.Contig3_All;CL11693.Contig1_All;CL2816.Contig1_All;Unigene1255_All	K03334+K00261+K13524+K00814+K01940+K01915+K01580+K00820
DNA replication	12	0.700344	1	ko03030	Genetic Information Processing	Replication and repair	CL4175.Contig2_All;Unigene3645_All;Unigene4314_All;Unigene3986_All;CL4175.Contig1_All;Unigene4814_All;Unigene5078_All;CL9581.Contig1_All;Unigene34524_All;CL6006.Contig7_All;CL6006.Contig8_All;Unigene4820_All	K10744+K02684+K02542+K07466
Epithelial cell signaling in Helicobacter pylori infection	63	0.709946	1	ko05120	Human Diseases	Infectious diseases: Bacterial	Unigene13886_All;CL2776.Contig5_All;Unigene39086_All;CL5510.Contig2_All;Unigene14071_All;Unigene67802_All;CL11123.Contig2_All;CL11104.Contig2_All;CL10297.Contig2_All;Unigene48558_All;Unigene1748_All;Unigene12234_All;CL3099.Contig25_All;CL2975.Contig1_All;Unigene49654_All;Unigene12853_All;Unigene32436_All;Unigene80917_All;CL2219.Contig11_All;CL432.Contig8_All;CL3457.Contig23_All;Unigene72212_All;U…	K08523+K06735+K08114+K04734+K10030+K02187+K05854+K07293+K05099+K06785+K06786+K06089+K04466+K05505+K05050+K06704+K02154+K04448+K04393+K04441+K05701+K02580
Endocrine and other factor-regulated calcium reabsorption	22	0.713499	1	ko04961	Organismal Systems	Excretory system	Unigene39086_All;CL7359.Contig23_All;CL5510.Contig2_All;CL3875.Contig4_All;Unigene16425_All;CL7606.Contig1_All;Unigene44824_All;CL7359.Contig14_All;CL7606.Contig2_All;Unigene48748_All;Unigene47196_All;CL386.Contig29_All;Unigene52912_All;Unigene51448_All;CL14551.Contig3_All;CL386.Contig32_All;CL7359.Contig10_All;CL5874.Contig1_All;Unigene44326_All;CL386.Contig35_All;CL615.Contig2_All;CL7359.Contig…	K05849+K04345+K14757+K19662+K02677+K01540+K01538+K08049+K01528+K01539+K05850+K03916+K08046+K04646
Gap junction	56	0.718251	1	ko04540	Cellular Processes	Cellular community	CL5399.Contig4_All;CL5399.Contig1_All;CL7359.Contig23_All;CL14518.Contig3_All;CL5014.Contig1_All;Unigene16425_All;CL14518.Contig11_All;CL14518.Contig2_All;Unigene99180_All;Unigene49272_All;CL2862.Contig3_All;CL7359.Contig14_All;Unigene41004_All;CL14518.Contig17_All;CL14518.Contig6_All;CL5399.Contig2_All;Unigene48748_All;CL14518.Contig16_All;Unigene47196_All;Unigene14033_All;Unigene23629_All;Unige…	K19477+K03099+K04345+K07374+K04371+K19662+K02677+K07375+K04959+K08048+K08049+K04958+K04363+K05089+K05450+K04630+K07372+K04289+K04359+K17386+K08047+K05701+K08046
Pancreatic secretion	34	0.725652	1	ko04972	Organismal Systems	Digestive system	CL6817.Contig3_All;CL11706.Contig3_All;Unigene16425_All;Unigene49272_All;CL7606.Contig1_All;Unigene44824_All;CL6836.Contig3_All;Unigene41004_All;CL7606.Contig2_All;Unigene48748_All;Unigene47196_All;CL7083.Contig1_All;CL2997.Contig3_All;Unigene45935_All;CL2997.Contig2_All;CL8736.Contig1_All;Unigene52912_All;CL16383.Contig14_All;Unigene5651_All;CL7083.Contig3_All;Unigene51448_All;CL2096.Contig5_All…	K05742+K04513+K19662+K02677+K04959+K01540+K01538+K07886+K08048+K08049+K08779+K05030+K04958+K01312+K01539+K18245+K05850+K01298+K07884+K04962+K08047+K13575+K08046
Valine, leucine and isoleucine biosynthesis	1	0.730356	1	ko00290	Metabolism	Amino acid metabolism	CL6995.Contig8_All	K00826
Pyruvate metabolism	21	0.734943	1	ko00620	Metabolism	Carbohydrate metabolism	Unigene55900_All;CL8903.Contig1_All;Unigene63883_All;Unigene33569_All;Unigene6117_All;CL6721.Contig1_All;CL6721.Contig8_All;CL9862.Contig2_All;CL285.Contig13_All;Unigene41004_All;CL285.Contig11_All;Unigene63884_All;Unigene8350_All;Unigene86150_All;Unigene12312_All;CL9862.Contig3_All;Unigene84391_All;Unigene16163_All;CL285.Contig7_All;Unigene24498_All;Unigene63200_All	K01596+K00626+K00873+K00025+K00128+K00149+K01069+K00016+K00102
Propanoate metabolism	9	0.736712	1	ko00640	Metabolism	Carbohydrate metabolism	Unigene33609_All;CL8903.Contig1_All;CL6721.Contig1_All;CL6721.Contig8_All;Unigene8350_All;CL576.Contig7_All;Unigene86150_All;Unigene33617_All;Unigene33620_All	K05605+K00626+K00016+K13524
Phospholipase D signaling pathway	160	0.738309	1	ko04072	Environmental Information Processing	Signal transduction	CL3056.Contig11_All;CL5399.Contig4_All;CL6464.Contig3_All;CL14814.Contig2_All;Unigene52632_All;CL13349.Contig37_All;Unigene25906_All;Unigene12090_All;CL2689.Contig92_All;Unigene4335_All;CL2074.Contig7_All;Unigene3433_All;Unigene50930_All;CL12791.Contig2_All;Unigene9962_All;CL16104.Contig2_All;CL11706.Contig3_All;Unigene20698_All;Unigene17456_All;Unigene510_All;Unigene34925_All;Unigene87356_All;CL…	K13523+K03099+K01115+K04608+K06856+K05703+K08090+K02649+K04513+K01080+K08091+K10030+K04371+K02677+K07293+K16342+K07207+K04346+K04273+K08048+K05855+K05050+K08390+K08049+K04526+K07831+K04351+K00901+K05091+K01528+K04363+K05089+K05450+K03914+K18441+K04289+K04359+K17386+K08047+K08046+K04527
Glycosaminoglycan biosynthesis - keratan sulfate	7	0.739408	1	ko00533	Metabolism	Glycan biosynthesis and metabolism	Unigene34190_All;Unigene41938_All;CL7045.Contig2_All;CL10625.Contig1_All;Unigene87566_All;Unigene42787_All;CL15312.Contig2_All	K00741+K07969+K00781
Non-alcoholic fatty liver disease (NAFLD)	68	0.767789	1	ko04932	Human Diseases	Endocrine and metabolic diseases	CL13763.Contig2_All;CL2074.Contig7_All;CL16784.Contig15_All;Unigene16421_All;CL9172.Contig1_All;CL2502.Contig3_All;Unigene16422_All;CL11123.Contig2_All;CL11104.Contig2_All;CL104.Contig11_All;Unigene10636_All;CL674.Contig9_All;CL5654.Contig3_All;CL5654.Contig2_All;CL6513.Contig6_All;CL5294.Contig6_All;Unigene26848_All;CL14325.Contig4_All;CL104.Contig9_All;CL104.Contig8_All;CL13763.Contig1_All;Unig…	K04426+K02649+K05055+K02263+K03948+K05062+K10030+K02187+K08536+K07297+K03156+K07197+K03951+K09055+K04696+K03158+K04526+K04448+K02270+K08524+K03940+K03942+K05405+K04389+K04393+K07296+K04397+K03083+K02580+K05424+K02266+K04527+K04390
Renal cell carcinoma	61	0.770663	1	ko05211	Human Diseases	Cancers: Specific types	CL3660.Contig14_All;CL5399.Contig4_All;CL3391.Contig12_All;Unigene85015_All;CL2074.Contig7_All;CL3391.Contig13_All;CL2348.Contig2_All;CL2348.Contig6_All;CL3554.Contig7_All;Unigene85016_All;CL2348.Contig5_All;CL5014.Contig1_All;Unigene48558_All;Unigene62013_All;CL15215.Contig14_All;CL10919.Contig2_All;Unigene1748_All;CL3391.Contig9_All;CL2348.Contig4_All;Unigene10662_All;CL327.Contig26_All;Unigene…	K08268+K03099+K06277+K07299+K02678+K02649+K09592+K04371+K07293+K05448+K05099+K04498+K04448+K04410+K09095+K04393+K05460+K15589+K17386+K04438
Cocaine addiction	18	0.773079	1	ko05030	Human Diseases	Substance dependence	CL7359.Contig23_All;CL592.Contig3_All;CL7359.Contig14_All;Unigene366_All;CL15343.Contig2_All;Unigene14096_All;CL592.Contig2_All;CL2105.Contig2_All;CL15343.Contig6_All;CL7359.Contig10_All;CL8475.Contig4_All;CL15343.Contig4_All;CL1123.Contig7_All;CL7437.Contig1_All;CL16425.Contig1_All;CL1123.Contig3_All;CL7359.Contig18_All;CL2833.Contig1_All	K04345+K00274+K05870+K04448+K04630+K15839+K02580+K02090
cAMP signaling pathway	116	0.773949	1	ko04024	Environmental Information Processing	Signal transduction	Unigene43900_All;CL10330.Contig2_All;CL6464.Contig3_All;CL843.Contig7_All;CL7530.Contig2_All;CL6817.Contig3_All;CL7359.Contig23_All;CL2074.Contig7_All;CL2554.Contig6_All;CL2032.Contig5_All;CL11706.Contig3_All;CL7530.Contig7_All;CL7530.Contig1_All;Unigene28531_All;Unigene14071_All;CL4321.Contig8_All;Unigene35528_All;Unigene43232_All;CL5014.Contig1_All;Unigene28008_All;Unigene27509_All;Unigene44635…	K06270+K06231+K01115+K06225+K04446+K05742+K04345+K02649+K13360+K02183+K04513+K04734+K04379+K00232+K04515+K04371+K04328+K01540+K01538+K04197+K04265+K08048+K13293+K06230+K04498+K08049+K05730+K04952+K05870+K05200+K04448+K06269+K04351+K04615+K12755+K01539+K04218+K03914+K04630+K05850+K04962+K16056+K08047+K08046+K02580+K08402+K04130
VEGF signaling pathway	39	0.777771	1	ko04370	Environmental Information Processing	Signal transduction	CL7530.Contig2_All;CL2074.Contig7_All;CL7530.Contig7_All;CL7530.Contig1_All;CL57.Contig1_All;CL57.Contig5_All;CL5014.Contig1_All;Unigene16425_All;CL2237.Contig10_All;CL15119.Contig13_All;CL15513.Contig8_All;CL10919.Contig2_All;CL16454.Contig11_All;CL16131.Contig2_All;CL11741.Contig2_All;CL327.Contig26_All;CL9330.Contig5_All;CL1686.Contig13_All;CL15119.Contig17_All;Unigene48748_All;Unigene14683_Al…	K17332+K02649+K05725+K04371+K19662+K02677+K04399+K11987+K16342+K05448+K04444+K04348+K05760+K05098+K04393+K04441
Adipocytokine signaling pathway	42	0.800327	1	ko04920	Organismal Systems	Endocrine system	CL3391.Contig12_All;Unigene25967_All;Unigene55900_All;CL3391.Contig13_All;CL3735.Contig3_All;Unigene44937_All;Unigene14071_All;CL2502.Contig3_All;CL15068.Contig5_All;CL674.Contig9_All;Unigene57547_All;CL5654.Contig3_All;Unigene48558_All;CL5654.Contig2_All;CL3391.Contig9_All;CL14325.Contig4_All;CL5298.Contig5_All;Unigene20248_All;CL2818.Contig9_All;CL15140.Contig47_All;CL2502.Contig2_All;Unigene14…	K07299+K17446+K01596+K01897+K01084+K04734+K05062+K05141+K07297+K08526+K03156+K07293+K04696+K03158+K08524+K07296+K18052+K04692+K02580+K05424+K04447
Fc gamma R-mediated phagocytosis	96	0.800597	1	ko04666	Organismal Systems	Immune system	CL16286.Contig17_All;CL6464.Contig3_All;CL13349.Contig37_All;CL2074.Contig7_All;CL4325.Contig1_All;CL436.Contig42_All;CL4678.Contig11_All;Unigene17456_All;Unigene34925_All;Unigene87356_All;Unigene24446_All;CL2679.Contig2_All;CL11241.Contig4_All;CL5014.Contig1_All;CL10297.Contig2_All;Unigene16425_All;CL4678.Contig10_All;Unigene89728_All;CL15513.Contig8_All;CL13349.Contig17_All;CL10237.Contig1_All;…	K12560+K01115+K06856+K02649+K08011+K06478+K06068+K01080+K08091+K05768+K08893+K04371+K05854+K19662+K02677+K16342+K15909+K12488+K05747+K05855+K06083+K05748+K05730+K12562+K05754+K01528+K12367+K05753+K04393+K12561+K04438+K05743
Influenza A	198	0.81006	1	ko05164	Human Diseases	Infectious diseases: Viral	Unigene87034_All;CL11279.Contig5_All;Unigene85107_All;Unigene27812_All;Unigene107811_All;Unigene10371_All;CL2074.Contig7_All;CL2384.Contig5_All;Unigene63761_All;Unigene2298_All;Unigene73225_All;Unigene24266_All;Unigene14106_All;Unigene89668_All;CL11955.Contig62_All;Unigene14071_All;Unigene33594_All;Unigene44970_All;CL11212.Contig3_All;Unigene66286_All;CL11123.Contig2_All;CL1561.Contig3_All;CL1491…	K05862+K04721+K08060+K10652+K12800+K06752+K02649+K09507+K12799+K12671+K04734+K14297+K01315+K04687+K10030+K04722+K04371+K03283+K03156+K19662+K02677+K04399+K16196+K06490+K04693+K04696+K05401+K05132+K05404+K04498+K03158+K00787+K04448+K16195+K01312+K11220+K14216+K05692+K05405+K01370+K04433+K04389+K04441+K03083+K02580+K05425+K09633+K04447+K14624+K14754+K04390
Type II diabetes mellitus	23	0.813387	1	ko04930	Human Diseases	Endocrine and metabolic diseases	Unigene25967_All;CL2074.Contig7_All;CL4678.Contig11_All;Unigene63883_All;CL5014.Contig1_All;CL5654.Contig3_All;CL5654.Contig2_All;CL4678.Contig10_All;CL6337.Contig2_All;CL14325.Contig4_All;Unigene63884_All;Unigene44620_All;CL12586.Contig1_All;CL12135.Contig3_All;CL12135.Contig1_All;Unigene84391_All;Unigene32034_All;Unigene19831_All;CL6337.Contig4_All;CL6337.Contig1_All;CL1205.Contig3_All;Unigene8…	K17446+K02649+K06068+K00873+K04371+K03156+K04694+K04696+K04526+K07595+K07296+K00844+K04527
Sphingolipid metabolism	32	0.81733	1	ko00600	Metabolism	Lipid metabolism	CL10220.Contig1_All;CL8044.Contig2_All;Unigene17456_All;CL2488.Contig13_All;CL2679.Contig2_All;CL8044.Contig1_All;Unigene1779_All;CL2488.Contig12_All;CL1791.Contig2_All;Unigene1361_All;CL10220.Contig2_All;CL1513.Contig1_All;Unigene62994_All;CL12694.Contig3_All;CL2679.Contig4_All;Unigene12309_All;CL13798.Contig1_All;CL3657.Contig2_All;Unigene12312_All;Unigene38509_All;CL2679.Contig1_All;Unigene440…	K04714+K12351+K01080+K12348+K00654+K01634+K01186+K12354+K01019+K12349
Regulation of autophagy	11	0.832151	1	ko04140	Cellular Processes	Transport and catabolism	Unigene43482_All;CL11212.Contig3_All;CL3636.Contig3_All;Unigene44620_All;Unigene22132_All;CL11212.Contig4_All;CL3636.Contig2_All;CL3636.Contig1_All;CL15767.Contig1_All;Unigene29946_All;CL11212.Contig1_All	K17888+K04687+K08341+K04526+K08334
Non-homologous end-joining	2	0.834811	1	ko03450	Genetic Information Processing	Replication and repair	CL7314.Contig1_All;CL6362.Contig3_All	K10885+K00977
MAPK signaling pathway	141	0.83691	1	ko04010	Environmental Information Processing	Signal transduction	CL3961.Contig7_All;CL13763.Contig2_All;CL5399.Contig4_All;CL3852.Contig4_All;CL7530.Contig2_All;CL3239.Contig4_All;CL7359.Contig23_All;CL3278.Contig2_All;CL10791.Contig1_All;CL7530.Contig7_All;CL16222.Contig3_All;CL7530.Contig1_All;CL2260.Contig1_All;Unigene5764_All;CL4321.Contig8_All;CL11104.Contig2_All;CL16710.Contig4_All;CL3239.Contig2_All;CL5014.Contig1_All;CL6108.Contig1_All;CL5607.Contig1_A…	K04459+K04426+K03099+K04414+K04406+K04446+K04372+K04345+K04360+K04380+K04465+K04379+K02187+K04437+K04371+K04436+K04362+K05095+K03283+K03156+K19662+K02677+K04408+K16342+K04403+K04377+K04346+K04451+K04444+K04348+K05093+K12361+K04466+K04352+K04407+K04347+K03158+K04388+K04381+K04386+K04462+K04448+K04449+K07831+K05094+K18497+K04429+K04410+K04373+K04363+K05089+K02582+K04349+K04433+K04402+K04389+K04393+…
Adherens junction	97	0.841197	1	ko04520	Cellular Processes	Cellular community	CL2776.Contig5_All;Unigene37967_All;CL310.Contig1_All;Unigene25906_All;CL12791.Contig2_All;CL7896.Contig2_All;CL11706.Contig3_All;CL6706.Contig2_All;CL5014.Contig1_All;Unigene59953_All;CL5607.Contig1_All;CL10574.Contig4_All;Unigene1748_All;Unigene50269_All;CL2975.Contig1_All;Unigene3012_All;CL14898.Contig5_All;CL16670.Contig1_All;CL544.Contig5_All;CL5742.Contig2_All;Unigene28656_All;Unigene8632_A…	K05689+K05695+K05703+K05706+K04513+K04371+K04362+K06592+K05099+K02620+K05747+K06083+K05748+K04498+K04388+K06081+K06084+K06086+K08889+K06531+K04237+K05692+K05699+K05700+K16848+K05753+K05690+K04393+K05701+K02105+K06593+K05627+K04527
Sulfur relay system	2	0.849258	1	ko04122	Genetic Information Processing	Folding, sorting and degradation	CL4146.Contig3_All;CL16458.Contig77_All	K01011+K14169
N-Glycan biosynthesis	19	0.85425	1	ko00510	Metabolism	Glycan biosynthesis and metabolism	CL13597.Contig1_All;CL815.Contig3_All;CL1007.Contig2_All;Unigene23946_All;CL2918.Contig3_All;CL2918.Contig8_All;Unigene3812_All;Unigene4725_All;CL11789.Contig2_All;CL10072.Contig3_All;CL1007.Contig10_All;CL2918.Contig6_All;CL1931.Contig4_All;Unigene43673_All;Unigene4429_All;CL2918.Contig4_All;CL1232.Contig1_All;Unigene61440_All;CL1007.Contig5_All	K03849+K07441+K00726+K01230+K00738+K12669+K05546+K03846+K03843
2-Oxocarboxylic acid metabolism	9	0.865624	1	ko01210	Metabolism	Global and overview maps	CL15886.Contig7_All;CL15171.Contig2_All;CL11911.Contig2_All;CL6995.Contig8_All;CL15073.Contig1_All;CL15171.Contig4_All;Unigene27331_All;CL15171.Contig5_All;Unigene88139_All	K00825+K01681+K01647+K00826+K00814+K14677+K00030
Cholinergic synapse	47	0.866314	1	ko04725	Organismal Systems	Nervous system	Unigene25906_All;CL7359.Contig23_All;CL2074.Contig7_All;CL12791.Contig2_All;CL4321.Contig8_All;Unigene6721_All;Unigene61414_All;Unigene20653_All;Unigene43232_All;CL5014.Contig1_All;Unigene59953_All;Unigene16425_All;Unigene27509_All;Unigene49272_All;CL16670.Contig1_All;Unigene19425_All;CL7359.Contig14_All;Unigene41004_All;CL8955.Contig1_All;CL12791.Contig6_All;Unigene48748_All;Unigene47196_All;CL6…	K05703+K04345+K02649+K04379+K04545+K04930+K04515+K04371+K19662+K02677+K04959+K04806+K08048+K04347+K04542+K08049+K04927+K05870+K01049+K04958+K04630+K08047+K04541+K08046+K04929+K04447+K04130
Notch signaling pathway	43	0.869231	1	ko04330	Environmental Information Processing	Signal transduction	Unigene34313_All;Unigene6542_All;CL6951.Contig1_All;Unigene15683_All;Unigene6664_All;CL3564.Contig13_All;Unigene426_All;Unigene15665_All;CL3564.Contig6_All;CL3263.Contig8_All;Unigene66440_All;Unigene38924_All;Unigene38925_All;CL9806.Contig2_All;Unigene22854_All;CL3564.Contig7_All;Unigene10675_All;CL3564.Contig5_All;CL1236.Contig2_All;Unigene1690_All;CL3564.Contig4_All;Unigene60345_All;CL3564.Cont…	K04496+K02599+K06057+K06051+K06062+K04498+K06058+K02353+K05948+K06054
Circadian entrainment	45	0.870263	1	ko04713	Organismal Systems	Environmental adaptation	CL5399.Contig4_All;CL5399.Contig1_All;CL7359.Contig23_All;CL2032.Contig5_All;Unigene28531_All;CL4321.Contig8_All;Unigene6721_All;Unigene37585_All;Unigene43232_All;CL5014.Contig1_All;Unigene16425_All;Unigene27509_All;CL7359.Contig14_All;Unigene41004_All;CL732.Contig4_All;CL5399.Contig2_All;CL8955.Contig1_All;Unigene48748_All;Unigene47196_All;Unigene366_All;CL8220.Contig3_All;CL5399.Contig3_All;Uni…	K19477+K04345+K02183+K04379+K04545+K02633+K04515+K04371+K19662+K02677+K08048+K04347+K04542+K08049+K05870+K05200+K04958+K04961+K04630+K04962+K08047+K04541+K08046
Cardiac muscle contraction	26	0.871961	1	ko04260	Organismal Systems	Circulatory system	Unigene39086_All;CL6817.Contig3_All;CL5510.Contig2_All;CL10938.Contig3_All;Unigene16421_All;Unigene16422_All;CL1652.Contig1_All;CL7606.Contig1_All;Unigene44824_All;CL7606.Contig2_All;CL8266.Contig1_All;CL16307.Contig4_All;Unigene52912_All;CL4694.Contig4_All;CL1652.Contig13_All;Unigene12616_All;Unigene60170_All;CL14551.Contig3_All;Unigene25448_All;CL6817.Contig2_All;CL16307.Contig8_All;Unigene3736…	K05849+K05742+K05865+K02263+K17751+K01540+K01538+K02270+K12314+K01539+K12041+K10375+K09290+K04962+K02266
Estrogen signaling pathway	57	0.87742	1	ko04915	Organismal Systems	Endocrine system	Unigene13886_All;CL5399.Contig4_All;CL7359.Contig23_All;CL2074.Contig7_All;CL2032.Contig5_All;CL4678.Contig11_All;Unigene28531_All;CL4321.Contig8_All;CL5014.Contig1_All;Unigene87892_All;CL4678.Contig10_All;Unigene49272_All;CL2391.Contig3_All;CL7359.Contig14_All;Unigene41004_All;CL732.Contig4_All;CL5399.Contig2_All;Unigene47196_All;Unigene47408_All;Unigene14033_All;Unigene366_All;CL15343.Contig2_A…	K08523+K03099+K04345+K02649+K02183+K06068+K04379+K04371+K03283+K04959+K08551+K08048+K08049+K04079+K05870+K04448+K04958+K04615+K01398+K01403+K04630+K09571+K08047+K08046
Riboflavin metabolism	1	0.882917	1	ko00740	Metabolism	Metabolism of cofactors and vitamins	Unigene45791_All	K00953
Mismatch repair	4	0.901371	1	ko03430	Genetic Information Processing	Replication and repair	Unigene68629_All;CL5457.Contig1_All;CL6006.Contig7_All;CL6006.Contig8_All	K10858+K08734+K07466
Selenocompound metabolism	3	0.902727	1	ko00450	Metabolism	Metabolism of other amino acids	Unigene30603_All;CL1941.Contig1_All;CL1941.Contig2_All	K01758
Glyoxylate and dicarboxylate metabolism	16	0.906728	1	ko00630	Metabolism	Carbohydrate metabolism	CL8903.Contig1_All;Unigene33569_All;CL6721.Contig1_All;CL6721.Contig8_All;Unigene41004_All;CL15171.Contig2_All;CL11911.Contig2_All;Unigene12312_All;Unigene16163_All;CL12325.Contig1_All;CL15171.Contig4_All;CL2816.Contig4_All;CL15171.Contig5_All;CL2816.Contig3_All;Unigene63200_All;CL2816.Contig1_All	K00626+K00025+K01681+K01647+K01432+K01915
Acute myeloid leukemia	40	0.90762	1	ko05221	Human Diseases	Cancers: Specific types	CL16296.Contig13_All;CL5399.Contig4_All;CL2074.Contig7_All;Unigene25938_All;CL1457.Contig3_All;CL5014.Contig1_All;Unigene12123_All;CL1948.Contig2_All;Unigene26848_All;CL14898.Contig5_All;CL5399.Contig2_All;Unigene4741_All;Unigene14033_All;Unigene12106_All;CL5399.Contig3_All;Unigene62683_All;CL6191.Contig2_All;Unigene21153_All;CL4659.Contig7_All;Unigene30894_All;CL14898.Contig9_All;Unigene8214_All…	K08527+K03099+K02649+K09438+K07205+K04371+K08367+K04377+K09055+K02620+K04702+K10053+K08806+K05091+K04504+K04692+K02580
Oxytocin signaling pathway	86	0.907696	1	ko04921	Organismal Systems	Endocrine system	CL7184.Contig1_All;Unigene43900_All;Unigene92428_All;CL7530.Contig2_All;CL7359.Contig23_All;CL2074.Contig7_All;CL1407.Contig6_All;CL2032.Contig5_All;CL11706.Contig3_All;CL7530.Contig7_All;CL7530.Contig1_All;Unigene28531_All;CL4321.Contig8_All;Unigene43232_All;CL5014.Contig1_All;Unigene16425_All;Unigene28008_All;CL15119.Contig13_All;CL15513.Contig8_All;CL14924.Contig1_All;Unigene27509_All;Unigene4…	K17901+K06270+K00907+K04446+K17332+K04345+K02649+K08794+K02183+K04513+K04379+K04515+K04371+K19662+K02677+K11987+K16342+K04959+K04348+K08048+K08049+K04448+K06269+K04958+K12755+K08292+K05692+K04961+K04630+K04962+K08047+K08046+K04977
Circadian rhythm - fly	5	0.91242	1	ko04711	Organismal Systems	Environmental adaptation	Unigene37585_All;Unigene38081_All;Unigene722_All;CL12318.Contig3_All;Unigene2168_All	K02633+K12114+K03083+K09057
RNA degradation	32	0.91507	1	ko03018	Genetic Information Processing	Folding, sorting and degradation	Unigene24564_All;CL13227.Contig17_All;Unigene55560_All;CL5192.Contig5_All;Unigene39951_All;Unigene84635_All;CL7796.Contig2_All;CL15362.Contig2_All;CL9755.Contig2_All;CL5372.Contig15_All;Unigene33389_All;Unigene15068_All;CL7950.Contig2_All;CL12043.Contig1_All;CL5192.Contig1_All;CL4164.Contig1_All;CL2506.Contig5_All;CL2461.Contig11_All;CL2461.Contig1_All;CL7441.Contig1_All;Unigene6205_All;CL5306.Co…	K00850+K12587+K12598+K03681+K01689+K12606+K12618+K12603+K12626+K14443+K12604+K12589
Carbohydrate digestion and absorption	12	0.915799	1	ko04973	Organismal Systems	Digestive system	CL2074.Contig7_All;Unigene44937_All;Unigene16425_All;CL7606.Contig1_All;Unigene44824_All;CL7606.Contig2_All;Unigene48748_All;Unigene52912_All;CL2514.Contig1_All;CL14551.Contig3_All;Unigene19831_All;Unigene48614_All	K02649+K01084+K19662+K01540+K01538+K01539+K01229+K00844
Ubiquinone and other terpenoid-quinone biosynthesis	2	0.922056	1	ko00130	Metabolism	Metabolism of cofactors and vitamins	Unigene45223_All;Unigene52098_All	K00457+K06126
Taste transduction	7	0.931541	1	ko04742	Organismal Systems	Sensory system	Unigene27527_All;CL7359.Contig23_All;CL7359.Contig14_All;Unigene41004_All;CL7359.Contig10_All;Unigene44326_All;CL7359.Contig18_All	K04980+K04345+K08048+K08046
GABAergic synapse	46	0.931982	1	ko04727	Organismal Systems	Nervous system	Unigene63045_All;CL7359.Contig23_All;Unigene6721_All;CL3636.Contig3_All;CL16647.Contig4_All;Unigene16425_All;Unigene27780_All;Unigene26921_All;CL7359.Contig14_All;Unigene41004_All;Unigene63044_All;CL8955.Contig1_All;Unigene13737_All;Unigene48748_All;Unigene47196_All;CL16647.Contig11_All;Unigene22854_All;Unigene50652_All;Unigene48972_All;CL576.Contig7_All;CL16647.Contig9_All;CL3636.Contig2_All;CL9…	K05039+K04345+K04545+K08341+K19662+K02677+K08048+K04347+K04542+K08049+K05186+K04615+K13524+K04630+K05185+K01915+K08047+K04541+K08046+K01580+K05175
Other types of O-glycan biosynthesis	11	0.938342	1	ko00514	Metabolism	Glycan biosynthesis and metabolism	CL6323.Contig22_All;CL475.Contig6_All;Unigene5615_All;CL475.Contig8_All;CL10625.Contig1_All;Unigene44146_All;CL7297.Contig2_All;CL12294.Contig2_All;Unigene3768_All;CL15312.Contig2_All;Unigene17324_All	K09667+K07635+K11703+K00781+K10157+K05948
AMPK signaling pathway	68	0.941287	1	ko04152	Environmental Information Processing	Signal transduction	Unigene25967_All;Unigene55900_All;CL2074.Contig7_All;Unigene24564_All;CL13227.Contig17_All;Unigene44937_All;CL2502.Contig3_All;Unigene76477_All;CL1457.Contig3_All;CL674.Contig9_All;Unigene55560_All;CL14785.Contig1_All;Unigene35134_All;Unigene83354_All;Unigene9442_All;CL6513.Contig6_All;Unigene19702_All;Unigene6363_All;Unigene84635_All;Unigene25873_All;Unigene5249_All;CL15697.Contig1_All;Unigene81…	K17446+K01596+K02649+K00850+K01084+K05062+K07905+K07205+K07297+K08271+K19030+K07207+K07197+K16184+K01103+K04526+K05870+K07201+K00507+K08292+K18341+K07296+K16333+K00665+K05424+K00021+K04527
Long-term depression	28	0.957989	1	ko04730	Organismal Systems	Nervous system	CL5399.Contig4_All;CL5399.Contig1_All;CL5014.Contig1_All;CL10297.Contig2_All;Unigene16425_All;CL15513.Contig8_All;CL1812.Contig4_All;Unigene49272_All;Unigene12853_All;CL2219.Contig11_All;CL5399.Contig2_All;CL1686.Contig13_All;Unigene48748_All;CL5399.Contig3_All;Unigene45935_All;Unigene22854_All;CL15513.Contig9_All;Unigene90692_All;Unigene36150_All;Unigene14096_All;Unigene26573_All;CL15513.Contig2…	K19477+K04371+K05854+K19662+K02677+K16342+K04346+K04959+K04958+K04961+K04630
Retrograde endocannabinoid signaling	42	0.960549	1	ko04723	Organismal Systems	Nervous system	CL7359.Contig23_All;Unigene6721_All;CL10022.Contig4_All;CL5014.Contig1_All;CL10022.Contig3_All;Unigene16425_All;CL15119.Contig13_All;CL15383.Contig4_All;Unigene49272_All;CL11741.Contig2_All;CL7359.Contig14_All;Unigene41004_All;CL8955.Contig1_All;CL15119.Contig17_All;Unigene48748_All;Unigene47196_All;CL8220.Contig3_All;Unigene45935_All;Unigene22854_All;Unigene14096_All;Unigene60345_All;CL15119.Con…	K04345+K04545+K13700+K04371+K19662+K02677+K11987+K01054+K04959+K08048+K04347+K04542+K08049+K05200+K04958+K05186+K04630+K04441+K05185+K08047+K04541+K08046+K05175
Circadian rhythm	11	0.961675	1	ko04710	Organismal Systems	Environmental adaptation	CL9010.Contig3_All;Unigene37585_All;CL1424.Contig5_All;CL14480.Contig2_All;Unigene366_All;CL1424.Contig9_All;CL1424.Contig13_All;CL2105.Contig2_All;Unigene15378_All;CL9010.Contig1_All;CL16425.Contig1_All	K03728+K02633+K03362+K08533+K05870
Carbon metabolism	47	0.966281	1	ko01200	Metabolism	Global and overview maps	Unigene85726_All;Unigene89624_All;Unigene24564_All;CL13227.Contig17_All;CL13649.Contig1_All;Unigene33609_All;CL8903.Contig1_All;Unigene63883_All;Unigene55560_All;Unigene33569_All;CL12091.Contig2_All;CL6721.Contig1_All;Unigene84635_All;CL6721.Contig8_All;Unigene41004_All;CL1146.Contig1_All;CL15362.Contig2_All;Unigene63884_All;CL9755.Contig2_All;CL12091.Contig1_All;Unigene15068_All;Unigene13384_All…	K08074+K00658+K00850+K00121+K05605+K00626+K00873+K00025+K01623+K00261+K01689+K00036+K01681+K01647+K00814+K13937+K00844+K00030
Signaling pathways regulating pluripotency of stem cells	63	0.974842	1	ko04550	Cellular Processes	Cellular community	CL417.Contig1_All;CL2074.Contig7_All;Unigene32726_All;CL6332.Contig5_All;CL5014.Contig1_All;CL5607.Contig1_All;CL1909.Contig2_All;CL1948.Contig2_All;CL2438.Contig1_All;Unigene76452_All;Unigene3012_All;CL60.Contig7_All;CL178.Contig1_All;CL4874.Contig1_All;Unigene28345_All;Unigene9910_All;CL10363.Contig1_All;Unigene32350_All;CL417.Contig4_All;CL10317.Contig2_All;Unigene62240_All;CL9489.Contig4_All;…	K11478+K02649+K09378+K09367+K04371+K04362+K05095+K02376+K04377+K17693+K05060+K05058+K05093+K04675+K08036+K17695+K11421+K02354+K04680+K05094+K18497+K02353+K08026+K17694+K04441+K02329+K03083+K02375+K16791+K04692+K02105+K10177+K04447+K11305+K00182
Cysteine and methionine metabolism	19	0.977248	1	ko00270	Metabolism	Amino acid metabolism	Unigene30603_All;CL1941.Contig1_All;CL11693.Contig2_All;Unigene33569_All;Unigene41004_All;CL10248.Contig1_All;Unigene8350_All;CL4146.Contig3_All;CL1941.Contig2_All;Unigene86150_All;Unigene12312_All;CL6995.Contig8_All;CL6958.Contig2_All;Unigene16163_All;Unigene46992_All;CL10248.Contig3_All;CL6958.Contig3_All;Unigene63200_All;CL11693.Contig1_All	K01758+K03334+K00025+K00802+K00016+K01011+K00826+K00544+K01251
Glutamatergic synapse	79	0.97925	1	ko04724	Organismal Systems	Nervous system	CL6464.Contig3_All;CL14814.Contig2_All;Unigene52632_All;CL7359.Contig23_All;CL2689.Contig92_All;Unigene50930_All;Unigene9962_All;CL16104.Contig2_All;CL2689.Contig159_All;Unigene35326_All;Unigene6721_All;Unigene31820_All;Unigene48577_All;CL5014.Contig1_All;Unigene25175_All;Unigene16425_All;Unigene18696_All;CL15513.Contig8_All;Unigene49272_All;CL15647.Contig2_All;Unigene49471_All;CL16131.Contig2_Al…	K01115+K04608+K04345+K04545+K04371+K19662+K02677+K16342+K04959+K04348+K05614+K08048+K04347+K04542+K08049+K05200+K05205+K04958+K05612+K04630+K01915+K08047+K05203+K05202+K04541+K08046+K00910
Alcoholism	51	0.980511	1	ko05034	Human Diseases	Substance dependence	CL11643.Contig2_All;CL5399.Contig4_All;CL7359.Contig23_All;CL10791.Contig1_All;CL2032.Contig5_All;Unigene28531_All;Unigene49405_All;Unigene6721_All;CL5014.Contig1_All;CL12182.Contig2_All;CL2982.Contig1_All;CL6479.Contig1_All;Unigene76456_All;CL592.Contig3_All;CL7359.Contig14_All;CL732.Contig4_All;CL11643.Contig1_All;CL5399.Contig2_All;CL8955.Contig1_All;CL16852.Contig2_All;Unigene14033_All;Unigen…	K15985+K03099+K04345+K04360+K02183+K11251+K04545+K04371+K11254+K11408+K00274+K04347+K04542+K11253+K05870+K06269+K15014+K11252+K11406+K04630+K04541
Long-term potentiation	33	0.985723	1	ko04720	Organismal Systems	Nervous system	CL7359.Contig23_All;CL2032.Contig5_All;Unigene28531_All;Unigene43232_All;CL5014.Contig1_All;Unigene16425_All;Unigene27509_All;Unigene49272_All;CL16131.Contig2_All;CL7359.Contig14_All;Unigene41004_All;CL732.Contig4_All;CL3263.Contig8_All;Unigene48748_All;Unigene66440_All;Unigene14683_All;CL6353.Contig1_All;Unigene45935_All;CL732.Contig3_All;CL12482.Contig1_All;Unigene25891_All;Unigene46189_All;CL1…	K04345+K02183+K04515+K04371+K19662+K02677+K04959+K04348+K08048+K04498+K06269+K04958+K04373
Choline metabolism in cancer	60	0.987011	1	ko05231	Human Diseases	Cancers: Overview	Unigene64701_All;CL3660.Contig14_All;CL5399.Contig4_All;CL6464.Contig3_All;CL2074.Contig7_All;Unigene17456_All;CL16001.Contig3_All;CL2679.Contig2_All;CL4321.Contig8_All;CL1457.Contig3_All;CL5014.Contig1_All;Unigene16425_All;CL15513.Contig8_All;Unigene9442_All;CL544.Contig5_All;Unigene28656_All;Unigene8632_All;CL5399.Contig2_All;CL1686.Contig13_All;Unigene48748_All;Unigene14033_All;CL15343.Contig2…	K15377+K08268+K03099+K01115+K02649+K01080+K04379+K07205+K04371+K19662+K02677+K16342+K07207+K05747+K06083+K05748+K04448+K00901+K04363+K05089+K05450+K05753+K04359+K17386
Endocytosis	189	0.987116	1	ko04144	Cellular Processes	Transport and catabolism	CL2273.Contig2_All;CL16660.Contig34_All;CL6464.Contig3_All;CL9300.Contig1_All;Unigene64057_All;Unigene67206_All;Unigene60833_All;CL9867.Contig3_All;CL4659.Contig5_All;Unigene23271_All;CL11706.Contig3_All;CL6951.Contig1_All;CL16660.Contig26_All;CL3436.Contig4_All;Unigene34925_All;Unigene13063_All;CL1327.Contig5_All;Unigene76477_All;Unigene31322_All;CL14913.Contig9_All;CL5607.Contig1_All;Unigene878…	K04679+K12486+K01115+K12475+K05069+K17848+K06751+K17920+K05090+K12474+K04513+K18439+K09526+K12470+K07905+K05095+K03283+K10396+K05096+K12485+K13712+K05099+K11247+K12484+K05093+K19475+K12488+K05747+K05050+K04388+K12478+K12487+K12476+K12562+K05094+K12482+K18440+K12185+K12182+K05754+K04237+K05091+K05098+K18466+K01528+K12495+K05070+K19367+K04363+K07897+K12200+K12489+K12471+K03914+K06503+K12472+K10364+…
Glycine, serine and threonine metabolism	10	0.987972	1	ko00260	Metabolism	Amino acid metabolism	Unigene30603_All;CL1941.Contig1_All;Unigene41938_All;CL592.Contig3_All;CL1941.Contig2_All;CL592.Contig2_All;CL6958.Contig2_All;Unigene39768_All;CL6958.Contig3_All;Unigene88139_All	K01758+K00306+K00274+K00544+K00613
FoxO signaling pathway	79	0.989607	1	ko04068	Environmental Information Processing	Signal transduction	CL9139.Contig1_All;CL11279.Contig5_All;CL5399.Contig4_All;CL3400.Contig9_All;Unigene67206_All;CL5339.Contig3_All;Unigene25967_All;Unigene55900_All;CL784.Contig2_All;CL2074.Contig7_All;CL3400.Contig11_All;Unigene44937_All;CL4177.Contig2_All;CL1793.Contig1_All;CL3636.Contig3_All;CL5014.Contig1_All;CL11488.Contig3_All;Unigene6855_All;CL820.Contig4_All;CL3103.Contig8_All;CL5399.Contig2_All;CL3263.Con…	K10628+K04721+K03099+K08861+K17848+K17845+K17446+K01596+K05443+K02649+K01084+K04293+K08341+K04371+K13302+K10151+K04288+K04498+K04388+K04526+K07201+K05405+K04402+K10988+K04389+K03875+K04441+K05868+K04685+K04692+K04527
Purine metabolism	82	0.991045	1	ko00230	Metabolism	Nucleotide metabolism	CL994.Contig5_All;CL16752.Contig3_All;Unigene29437_All;CL2178.Contig7_All;CL2293.Contig2_All;CL16752.Contig6_All;Unigene3645_All;CL6332.Contig5_All;CL14274.Contig15_All;Unigene63883_All;Unigene4314_All;Unigene102659_All;Unigene3986_All;Unigene37506_All;Unigene39839_All;CL994.Contig6_All;Unigene4814_All;CL15563.Contig2_All;Unigene309_All;Unigene37508_All;Unigene60877_All;CL10293.Contig1_All;CL1427…	K01081+K00939+K03783+K01513+K02684+K01509+K00873+K01490+K00893+K00904+K19572+K03006+K08048+K13293+K01488+K01510+K00944+K03024+K08049+K00760+K10807+K10808+K08047+K08046
Dopaminergic synapse	43	0.991314	1	ko04728	Organismal Systems	Nervous system	CL7359.Contig23_All;CL2032.Contig5_All;Unigene28531_All;CL4321.Contig8_All;Unigene6721_All;Unigene43232_All;Unigene16425_All;CL10711.Contig1_All;Unigene27509_All;Unigene49272_All;CL16131.Contig2_All;CL592.Contig3_All;CL7359.Contig14_All;CL732.Contig4_All;CL8955.Contig1_All;Unigene48748_All;Unigene14683_All;Unigene366_All;CL8220.Contig3_All;CL6353.Contig1_All;Unigene45935_All;CL732.Contig3_All;Uni…	K04345+K02183+K04379+K04545+K04515+K19662+K02677+K10396+K04959+K04348+K00274+K04347+K04542+K05870+K05200+K06269+K04958+K04630+K04441+K03083+K04541
Glycosaminoglycan biosynthesis - heparan sulfate / heparin	10	0.994467	1	ko00534	Metabolism	Glycan biosynthesis and metabolism	CL925.Contig4_All;Unigene33594_All;CL6365.Contig3_All;Unigene4718_All;CL6365.Contig4_All;CL3412.Contig1_All;Unigene43049_All;Unigene3768_All;Unigene48255_All;CL13357.Contig2_All	K00771+K08103+K07809
Glycosylphosphatidylinositol(GPI)-anchor biosynthesis	8	0.994637	1	ko00563	Metabolism	Glycan biosynthesis and metabolism	Unigene33594_All;CL9643.Contig4_All;CL4709.Contig13_All;Unigene33606_All;Unigene29963_All;Unigene44097_All;Unigene4718_All;Unigene74394_All	K01127+K05291+K05285
Prostate cancer	61	0.994673	1	ko05215	Human Diseases	Cancers: Specific types	CL5399.Contig4_All;CL2074.Contig7_All;Unigene44048_All;Unigene14071_All;CL5014.Contig1_All;CL5607.Contig1_All;CL2237.Contig10_All;Unigene31915_All;Unigene41107_All;CL679.Contig1_All;Unigene3012_All;CL60.Contig7_All;CL14898.Contig5_All;Unigene34033_All;CL15532.Contig2_All;Unigene37117_All;CL8287.Contig2_All;CL5399.Contig2_All;CL3263.Contig8_All;Unigene66440_All;Unigene44620_All;Unigene32350_All;Un…	K03099+K02649+K06618+K04734+K04371+K04362+K04399+K00799+K04451+K05093+K02620+K04498+K04526+K04079+K05870+K07201+K04363+K05089+K05450+K04359+K17386+K03083+K12344+K02105+K02580
Insulin signaling pathway	81	0.994796	1	ko04910	Organismal Systems	Endocrine system	Unigene38159_All;CL5399.Contig4_All;CL310.Contig1_All;Unigene35348_All;Unigene25967_All;Unigene55900_All;CL3239.Contig4_All;CL7359.Contig23_All;CL2074.Contig7_All;CL2032.Contig5_All;CL6706.Contig2_All;Unigene44937_All;Unigene28531_All;CL4766.Contig1_All;CL1457.Contig3_All;CL3239.Contig2_All;CL5014.Contig1_All;CL4766.Contig3_All;CL3239.Contig7_All;CL6337.Contig2_All;Unigene50269_All;Unigene9442_Al…	K01106+K03099+K06277+K05695+K07189+K17446+K01596+K04372+K04345+K02649+K02183+K01084+K07205+K04371+K04694+K07207+K07197+K04696+K15909+K07190+K00688+K04739+K04526+K06269+K07201+K06086+K07196+K00844+K03083+K04438+K00665+K04527
cGMP-PKG signaling pathway	93	0.996338	1	ko04022	Environmental Information Processing	Signal transduction	Unigene87034_All;Unigene43900_All;CL5399.Contig4_All;CL5399.Contig1_All;Unigene92428_All;CL7530.Contig2_All;Unigene39086_All;Unigene25967_All;CL2074.Contig7_All;CL5510.Contig2_All;CL2032.Contig5_All;CL11706.Contig3_All;CL7530.Contig7_All;Unigene5352_All;CL7530.Contig1_All;Unigene28531_All;CL1652.Contig1_All;CL5014.Contig1_All;Unigene28008_All;CL14924.Contig1_All;CL1812.Contig4_All;Unigene49272_Al…	K05862+K15041+K06270+K19477+K00907+K04446+K17332+K05849+K17446+K02649+K02183+K04513+K12337+K17751+K04371+K04346+K04959+K01540+K01538+K04348+K04197+K04265+K08048+K09261+K08049+K04526+K04139+K04952+K05870+K06269+K04958+K12755+K01539+K04630+K05850+K04136+K03916+K08047+K08046+K03121+K04527
mTOR signaling pathway	34	0.996892	1	ko04150	Environmental Information Processing	Signal transduction	CL3660.Contig14_All;CL2074.Contig7_All;CL1457.Contig3_All;CL5014.Contig1_All;CL5654.Contig3_All;Unigene16425_All;CL5654.Contig2_All;CL14785.Contig1_All;CL10919.Contig2_All;Unigene9442_All;Unigene6363_All;Unigene34517_All;CL327.Contig26_All;Unigene48748_All;Unigene44620_All;Unigene84514_All;CL12482.Contig1_All;CL3660.Contig4_All;Unigene9444_All;CL1457.Contig4_All;CL3660.Contig22_All;CL3660.Contig1…	K08268+K02649+K07205+K04371+K03156+K19662+K02677+K08271+K05448+K07207+K16184+K08270+K04526+K04373+K03258
Citrate cycle (TCA cycle)	13	0.99713	1	ko00020	Metabolism	Carbohydrate metabolism	Unigene89624_All;Unigene55900_All;Unigene33569_All;CL14800.Contig22_All;Unigene41004_All;CL15171.Contig2_All;CL11911.Contig2_All;Unigene12312_All;Unigene16163_All;CL15171.Contig4_All;CL15171.Contig5_All;Unigene88139_All;Unigene63200_All	K00658+K01596+K00025+K01648+K01681+K01647+K00030
Collecting duct acid secretion	4	0.997272	1	ko04966	Organismal Systems	Excretory system	CL16053.Contig14_All;Unigene5651_All;Unigene12310_All;Unigene28427_All	K02154+K18245
Hepatitis C	57	0.997273	1	ko05160	Human Diseases	Infectious diseases: Viral	CL5399.Contig4_All;CL2074.Contig7_All;Unigene14071_All;Unigene49258_All;CL11123.Contig2_All;CL104.Contig11_All;CL5014.Contig1_All;CL5654.Contig3_All;CL5654.Contig2_All;Unigene33569_All;Unigene41107_All;CL15323.Contig13_All;Unigene13549_All;CL14325.Contig4_All;CL3267.Contig3_All;CL5248.Contig1_All;CL104.Contig9_All;CL104.Contig8_All;CL1825.Contig3_All;CL5399.Contig2_All;Unigene20248_All;CL12561.Co…	K03099+K02649+K04734+K09444+K10030+K08536+K04371+K03156+K16196+K04451+K04693+K06087+K04696+K05401+K03158+K13885+K16195+K08524+K11220+K14216+K04441+K03083+K04692+K02580
Parkinson's disease	26	0.997937	1	ko05012	Human Diseases	Neurodegenerative diseases	Unigene87034_All;CL7359.Contig23_All;Unigene16421_All;CL9172.Contig1_All;Unigene16422_All;CL11104.Contig2_All;CL2237.Contig10_All;CL5294.Contig6_All;CL7359.Contig14_All;Unigene48351_All;CL5294.Contig4_All;CL8266.Contig1_All;CL16305.Contig3_All;CL2639.Contig21_All;CL7498.Contig6_All;Unigene9851_All;Unigene14096_All;CL6430.Contig1_All;CL16305.Contig4_All;CL7359.Contig10_All;CL1123.Contig7_All;Unige…	K05862+K15041+K04345+K02263+K03948+K02187+K04399+K03951+K04552+K02270+K03940+K03942+K08669+K04630+K02266
Fanconi anemia pathway	10	0.998632	1	ko03460	Genetic Information Processing	Replication and repair	CL6706.Contig2_All;Unigene49752_All;Unigene68629_All;CL9007.Contig1_All;CL5457.Contig1_All;Unigene39216_All;CL6327.Contig2_All;CL6507.Contig2_All;CL6006.Contig7_All;CL6006.Contig8_All	K10895+K16618+K10858+K03511+K08734+K10606+K06054+K07466
SNARE interactions in vesicular transport	4	0.998638	1	ko04130	Genetic Information Processing	Folding, sorting and degradation	CL3812.Contig6_All;CL5390.Contig2_All;CL9354.Contig2_All;CL1840.Contig2_All	K13502+K08497+K08495+K08490
Hippo signaling pathway - fly	30	0.998856	1	ko04391	Environmental Information Processing	Signal transduction	CL16608.Contig17_All;CL3535.Contig7_All;CL12389.Contig2_All;Unigene17639_All;CL16608.Contig3_All;CL3360.Contig2_All;CL13718.Contig1_All;CL1948.Contig2_All;CL5950.Contig6_All;Unigene86804_All;CL13718.Contig2_All;CL1505.Contig15_All;Unigene45659_All;CL6769.Contig3_All;CL13718.Contig3_All;CL16608.Contig20_All;CL5950.Contig3_All;CL3535.Contig8_All;CL3535.Contig14_All;CL5950.Contig4_All;Unigene47085_A…	K05628+K09851+K16682+K04377+K06095+K06091+K06630+K04237+K05692+K16669+K16675+K06685+K09236+K06094
RIG-I-like receptor signaling pathway	27	0.999132	1	ko04622	Organismal Systems	Immune system	Unigene27812_All;Unigene73225_All;Unigene24266_All;Unigene14071_All;CL11123.Contig2_All;CL1561.Contig3_All;CL5654.Contig3_All;CL5654.Contig2_All;CL14470.Contig1_All;CL1561.Contig2_All;CL4125.Contig4_All;Unigene3047_All;Unigene32129_All;CL9977.Contig2_All;CL1561.Contig1_All;Unigene35538_All;Unigene98218_All;Unigene11536_All;CL4125.Contig2_All;CL11368.Contig1_All;CL14470.Contig4_All;CL7437.Contig1_…	K10652+K12671+K04734+K10030+K03156+K04441+K02580+K05425
Proteasome	4	0.999188	1	ko03050	Genetic Information Processing	Folding, sorting and degradation	CL11212.Contig3_All;CL11212.Contig4_All;CL11212.Contig1_All;CL1460.Contig4_All	K04687+K02738
Oocyte meiosis	41	0.999341	1	ko04114	Cellular Processes	Cell growth and death	CL7359.Contig23_All;CL2032.Contig5_All;Unigene28531_All;Unigene43232_All;CL5014.Contig1_All;CL7143.Contig4_All;Unigene27509_All;Unigene49272_All;CL16131.Contig2_All;CL6769.Contig3_All;CL7359.Contig14_All;Unigene41004_All;CL732.Contig4_All;CL1424.Contig5_All;Unigene14683_All;Unigene47196_All;Unigene44620_All;Unigene14033_All;CL6353.Contig1_All;CL1424.Contig9_All;CL1424.Contig13_All;Unigene45935_Al…	K04345+K02183+K04515+K04371+K12456+K04959+K04348+K06630+K08048+K03362+K08049+K04526+K02178+K06269+K04958+K04373+K04441+K05868+K08047+K03351+K08046+K03363
Colorectal cancer	25	0.999362	1	ko05210	Human Diseases	Cancers: Specific types	CL2074.Contig7_All;CL11706.Contig3_All;CL4321.Contig8_All;CL11104.Contig2_All;CL5014.Contig1_All;CL2237.Contig10_All;CL1948.Contig2_All;Unigene41107_All;CL14898.Contig5_All;CL12217.Contig2_All;CL15343.Contig2_All;CL16383.Contig14_All;CL5457.Contig1_All;CL14898.Contig9_All;Unigene12791_All;CL12217.Contig3_All;CL15343.Contig6_All;Unigene722_All;CL14176.Contig1_All;CL15343.Contig4_All;CL5207.Contig2…	K02649+K04513+K04379+K02187+K04371+K04399+K04377+K04451+K02620+K04388+K04448+K08734+K03083+K02105
Melanoma	33	0.999654	1	ko05218	Human Diseases	Cancers: Specific types	CL2776.Contig5_All;Unigene37967_All;CL2074.Contig7_All;Unigene44048_All;CL5014.Contig1_All;CL5607.Contig1_All;Unigene1748_All;Unigene41107_All;Unigene3012_All;Unigene33606_All;Unigene32350_All;Unigene17533_All;CL863.Contig2_All;CL2776.Contig37_All;CL2776.Contig14_All;CL697.Contig25_All;CL357.Contig9_All;CL2776.Contig12_All;Unigene86821_All;CL697.Contig17_All;CL13160.Contig1_All;CL13160.Contig5_Al…	K05689+K02649+K06618+K04371+K04362+K05099+K04451+K18497+K04363+K05089+K05450+K05460+K04359+K17386+K06621
Endometrial cancer	33	0.999721	1	ko05213	Human Diseases	Cancers: Specific types	CL2776.Contig5_All;CL5399.Contig4_All;Unigene37967_All;CL2074.Contig7_All;CL5014.Contig1_All;CL2237.Contig10_All;CL1948.Contig2_All;Unigene41107_All;CL14898.Contig5_All;CL5399.Contig2_All;Unigene33606_All;Unigene14033_All;Unigene17533_All;CL5399.Contig3_All;CL2776.Contig37_All;CL2776.Contig14_All;CL357.Contig9_All;CL5457.Contig1_All;CL14898.Contig9_All;CL2776.Contig12_All;Unigene12791_All;CL13160…	K05689+K03099+K02649+K04371+K04399+K04377+K04451+K02620+K08734+K03083+K02105
Morphine addiction	30	0.999791	1	ko05032	Human Diseases	Substance dependence	CL7359.Contig23_All;Unigene6721_All;Unigene16425_All;CL12414.Contig2_All;CL7359.Contig14_All;Unigene41004_All;Unigene45479_All;CL8955.Contig1_All;Unigene48748_All;Unigene47196_All;Unigene22854_All;Unigene50652_All;Unigene48972_All;Unigene35906_All;CL6415.Contig2_All;Unigene14096_All;Unigene60345_All;Unigene12310_All;CL8955.Contig2_All;CL2435.Contig2_All;CL7359.Contig10_All;CL3028.Contig7_All;CL66…	K04345+K04545+K19662+K02677+K04265+K08048+K13293+K04347+K04542+K08049+K05186+K04615+K04630+K05185+K08047+K04541+K08046+K05175+K00910
Oxidative phosphorylation	20	0.999819	1	ko00190	Metabolism	Energy metabolism	CL12989.Contig1_All;Unigene16421_All;CL9172.Contig1_All;Unigene16422_All;CL10043.Contig7_All;CL5294.Contig6_All;CL2588.Contig3_All;CL5294.Contig4_All;CL16053.Contig14_All;CL8266.Contig1_All;CL16305.Contig3_All;CL2588.Contig2_All;CL10043.Contig5_All;CL2639.Contig21_All;CL6430.Contig1_All;CL16305.Contig4_All;CL2588.Contig4_All;Unigene37366_All;CL3580.Contig1_All;CL16305.Contig2_All	K02258+K02263+K03948+K03951+K02154+K02270+K03940+K03942+K02266
Hepatitis B	73	0.999837	1	ko05161	Human Diseases	Infectious diseases: Viral	Unigene30450_All;Unigene87034_All;Unigene20522_All;CL7530.Contig2_All;CL2074.Contig7_All;Unigene40842_All;CL7530.Contig7_All;CL7530.Contig1_All;Unigene44048_All;Unigene14071_All;CL4321.Contig8_All;CL11123.Contig2_All;CL11104.Contig2_All;Unigene38380_All;CL5014.Contig1_All;CL5654.Contig3_All;Unigene16425_All;CL5654.Contig2_All;CL2237.Contig10_All;CL12923.Contig4_All;CL1948.Contig2_All;CL16286.Cont…	K06255+K15041+K04446+K17332+K02649+K06618+K04734+K04379+K10030+K02187+K04371+K03156+K19662+K02677+K04399+K10159+K04377+K04451+K05401+K10140+K04498+K05870+K04448+K11220+K05405+K01403+K04389+K12496+K04692+K02580+K11222+K04390
Homologous recombination	2	0.999839	1	ko03440	Genetic Information Processing	Replication and repair	CL6006.Contig7_All;CL6006.Contig8_All	K07466
Mucin type O-Glycan biosynthesis	1	0.999844	1	ko00512	Metabolism	Glycan biosynthesis and metabolism	CL5692.Contig2_All	K09663
Lysine degradation	32	0.999884	1	ko00310	Metabolism	Amino acid metabolism	Unigene89624_All;CL3370.Contig3_All;CL15916.Contig2_All;CL8903.Contig1_All;Unigene41938_All;Unigene6117_All;CL6721.Contig1_All;CL15636.Contig17_All;CL6721.Contig8_All;Unigene31503_All;CL9862.Contig2_All;Unigene30744_All;Unigene5615_All;Unigene9910_All;Unigene44886_All;CL15886.Contig7_All;Unigene66017_All;CL15636.Contig2_All;Unigene59565_All;CL15916.Contig3_All;Unigene19568_All;CL9862.Contig3_All;…	K00658+K09188+K15588+K00626+K00306+K00128+K18494+K09186+K00149+K11703+K11421+K09187+K00825+K00474+K11422+K11423
Adrenergic signaling in cardiomyocytes	55	0.999887	1	ko04261	Organismal Systems	Circulatory system	Unigene39086_All;CL6817.Contig3_All;CL7359.Contig23_All;CL2074.Contig7_All;CL5510.Contig2_All;CL10938.Contig3_All;CL2032.Contig5_All;Unigene28531_All;CL1652.Contig1_All;Unigene43232_All;CL5014.Contig1_All;Unigene16425_All;Unigene27509_All;CL7606.Contig1_All;Unigene44824_All;CL7359.Contig14_All;Unigene41004_All;CL732.Contig4_All;CL7606.Contig2_All;Unigene47196_All;Unigene366_All;CL6353.Contig1_All…	K05849+K05742+K04345+K02649+K05865+K02183+K17751+K04515+K04371+K02677+K01540+K01538+K08048+K08049+K05870+K06269+K04351+K12314+K01539+K04630+K05850+K10375+K09290+K04441+K04136+K04962+K09052+K08047+K08046
Nicotine addiction	8	0.999898	1	ko05033	Human Diseases	Substance dependence	Unigene19425_All;CL8220.Contig3_All;Unigene22854_All;Unigene60345_All;Unigene12310_All;CL2435.Contig2_All;Unigene50288_All;Unigene17845_All	K04806+K05200+K05186+K05185+K05175
Basal transcription factors	5	0.999913	1	ko03022	Genetic Information Processing	Transcription	Unigene89624_All;CL1357.Contig5_All;CL15781.Contig4_All;Unigene35844_All;Unigene22400_All	K03129+K03139+K03130+K03121+K03131
Viral carcinogenesis	111	0.999934	1	ko05203	Human Diseases	Cancers: Overview	Unigene87034_All;CL7359.Contig23_All;Unigene10146_All;CL2074.Contig7_All;Unigene60833_All;CL11706.Contig3_All;Unigene44048_All;CL12385.Contig11_All;Unigene24446_All;Unigene14071_All;CL16017.Contig8_All;Unigene45910_All;Unigene23841_All;CL11104.Contig2_All;Unigene63883_All;CL5014.Contig1_All;CL10297.Contig2_All;Unigene6664_All;CL2982.Contig1_All;CL12184.Contig3_All;Unigene6855_All;Unigene76456_All…	K15041+K04345+K03990+K02649+K06751+K04513+K06618+K05768+K04734+K09849+K11643+K02187+K00873+K04371+K05854+K06062+K11254+K10151+K11408+K05060+K04451+K04693+K06630+K05855+K03159+K05760+K04498+K15413+K05870+K04448+K16195+K04179+K11252+K04178+K11406+K05699+K03875+K04393+K04685+K06621+K12496+K04692+K02580+K04180+K03363
Prolactin signaling pathway	29	0.999937	1	ko04917	Organismal Systems	Endocrine system	CL5399.Contig4_All;CL2074.Contig7_All;CL4918.Contig1_All;CL4321.Contig8_All;Unigene49258_All;CL5014.Contig1_All;CL6337.Contig2_All;Unigene6855_All;CL14325.Contig4_All;CL2391.Contig3_All;CL10530.Contig2_All;CL5399.Contig2_All;Unigene44620_All;Unigene14033_All;CL5399.Contig3_All;CL15899.Contig5_All;Unigene34628_All;Unigene44329_All;CL13111.Contig1_All;CL13111.Contig2_All;CL11368.Contig1_All;CL6337.…	K03099+K02649+K05056+K04379+K09444+K04371+K04694+K10151+K04696+K08551+K05147+K04526+K17106+K11220+K08522+K04441+K03083+K04692+K04248+K02580+K04447
Fatty acid elongation	1	0.99994	1	ko00062	Metabolism	Lipid metabolism	CL41.Contig3_All	K01074
Base excision repair	22	0.999956	1	ko03410	Genetic Information Processing	Replication and repair	Unigene4184_All;Unigene33594_All;CL1631.Contig4_All;Unigene29997_All;Unigene41004_All;CL1631.Contig3_All;Unigene33606_All;CL1631.Contig2_All;Unigene29963_All;CL13026.Contig27_All;Unigene44146_All;CL13026.Contig33_All;Unigene44097_All;Unigene44801_All;Unigene4718_All;CL10096.Contig1_All;CL13026.Contig24_All;Unigene15653_All;Unigene993_All;Unigene3768_All;CL13026.Contig10_All;CL15357.Contig4_All	K10798+K10802+K01142
ErbB signaling pathway	36	0.999971	1	ko04012	Environmental Information Processing	Signal transduction	Unigene13886_All;CL5399.Contig4_All;CL2074.Contig7_All;CL57.Contig1_All;CL1457.Contig3_All;Unigene43232_All;CL57.Contig5_All;CL5014.Contig1_All;Unigene16425_All;CL1948.Contig2_All;Unigene27509_All;CL5399.Contig2_All;Unigene48748_All;Unigene14033_All;CL15343.Contig2_All;CL5399.Contig3_All;Unigene47727_All;Unigene24823_All;CL6265.Contig3_All;CL6838.Contig8_All;Unigene25891_All;Unigene46189_All;Unig…	K08523+K03099+K02649+K05725+K07205+K04515+K04371+K19662+K02677+K04377+K04448+K07365+K04410+K03083+K04438+K08887
Synaptic vesicle cycle	11	0.999977	1	ko04721	Organismal Systems	Nervous system	CL16053.Contig14_All;Unigene32293_All;CL386.Contig29_All;Unigene23470_All;CL386.Contig32_All;CL6172.Contig2_All;CL386.Contig35_All;Unigene69164_All;CL4456.Contig3_All;CL615.Contig2_All;CL9764.Contig2_All	K02154+K15290+K01528+K15292+K18211+K15296+K04646+K07882
Glioma	30	0.999994	1	ko05214	Human Diseases	Cancers: Specific types	CL5399.Contig4_All;CL2074.Contig7_All;CL2032.Contig5_All;Unigene44048_All;Unigene28531_All;Unigene43232_All;CL5014.Contig1_All;Unigene16425_All;Unigene27509_All;Unigene41107_All;CL732.Contig4_All;CL5399.Contig2_All;Unigene48748_All;Unigene14033_All;CL5399.Contig3_All;CL732.Contig3_All;Unigene25891_All;CL697.Contig25_All;Unigene46189_All;CL11245.Contig59_All;CL697.Contig17_All;Unigene966_All;Unige…	K03099+K02649+K02183+K06618+K04515+K04371+K19662+K02677+K04451+K04363+K05089+K04359+K17386+K06621
Non-small cell lung cancer	23	0.999994	1	ko05223	Human Diseases	Cancers: Specific types	CL5399.Contig4_All;CL2074.Contig7_All;Unigene44048_All;Unigene57547_All;CL5014.Contig1_All;Unigene16425_All;CL2237.Contig10_All;Unigene41107_All;CL5399.Contig2_All;Unigene48748_All;Unigene14033_All;CL15140.Contig47_All;CL5399.Contig3_All;Unigene14104_All;Unigene36637_All;CL15140.Contig41_All;Unigene49787_All;Unigene24840_All;CL10623.Contig2_All;Unigene33616_All;CL6292.Contig1_All;Unigene33595_All…	K03099+K02649+K06618+K08526+K04371+K19662+K02677+K04399+K04451+K08524+K06621
Progesterone-mediated oocyte maturation	24	0.999994	1	ko04914	Organismal Systems	Endocrine system	CL7359.Contig23_All;CL2074.Contig7_All;CL5014.Contig1_All;CL7143.Contig4_All;CL7359.Contig14_All;Unigene41004_All;Unigene47196_All;Unigene44620_All;Unigene47408_All;Unigene14033_All;CL12482.Contig1_All;Unigene24713_All;Unigene14096_All;Unigene2035_All;CL11368.Contig1_All;Unigene44364_All;CL7359.Contig10_All;CL3028.Contig7_All;CL9581.Contig1_All;Unigene44326_All;CL1123.Contig7_All;CL1123.Contig3_A…	K04345+K02649+K04371+K12456+K08048+K08049+K04526+K04079+K02178+K04373+K04630+K04441+K05868+K08047+K03351+K08046
Neurotrophin signaling pathway	56	0.999996	1	ko04722	Organismal Systems	Nervous system	CL13763.Contig2_All;CL5399.Contig4_All;CL2074.Contig7_All;Unigene2359_All;CL10791.Contig1_All;CL2032.Contig5_All;CL11706.Contig3_All;CL4678.Contig11_All;Unigene28531_All;Unigene14071_All;Unigene25975_All;Unigene43232_All;CL5014.Contig1_All;Unigene48558_All;CL4678.Contig10_All;CL12182.Contig2_All;Unigene27509_All;CL14327.Contig15_All;Unigene41107_All;Unigene49885_All;CL6769.Contig3_All;CL732.Conti…	K04426+K03099+K06277+K02649+K05101+K04360+K02183+K04513+K06068+K04734+K02583+K04515+K04371+K07293+K12388+K04451+K06630+K04448+K04730+K04373+K02582+K04389+K04393+K04441+K03083+K04438+K02580
Phosphatidylinositol signaling system	43	0.999996	1	ko04070	Environmental Information Processing	Signal transduction	Unigene38159_All;CL2273.Contig2_All;CL2074.Contig7_All;CL4158.Contig6_All;CL2032.Contig5_All;Unigene28531_All;Unigene16425_All;Unigene49272_All;CL5294.Contig6_All;CL10237.Contig1_All;Unigene49885_All;CL13726.Contig2_All;Unigene16930_All;CL732.Contig4_All;CL5294.Contig4_All;Unigene48748_All;Unigene11067_All;Unigene45935_All;CL4419.Contig6_All;CL732.Contig3_All;Unigene9513_All;CL177.Contig7_All;CL2…	K01106+K18082+K02649+K00888+K02183+K19662+K02677+K04959+K01109+K15909+K00915+K07756+K18083+K04958+K00901+K01099+K00923+K13711+K00981+K00921
Aminoacyl-tRNA biosynthesis	2	0.999997	1	ko00970	Genetic Information Processing	Translation	CL5374.Contig3_All;Unigene2209_All	K01876+K01875
One carbon pool by folate	1	0.999998	1	ko00670	Metabolism	Metabolism of cofactors and vitamins	Unigene49279_All	K13403
Inositol phosphate metabolism	27	0.999998	1	ko00562	Metabolism	Carbohydrate metabolism	Unigene38159_All;CL2273.Contig2_All;CL4158.Contig6_All;Unigene71192_All;CL5294.Contig6_All;CL10237.Contig1_All;Unigene49885_All;Unigene16930_All;CL5294.Contig4_All;Unigene11067_All;CL4419.Contig6_All;Unigene9513_All;CL2273.Contig3_All;CL2273.Contig1_All;Unigene32655_All;Unigene32293_All;Unigene36911_All;CL3982.Contig6_All;CL12014.Contig3_All;CL2273.Contig5_All;CL11378.Contig1_All;Unigene85149_All…	K01106+K18082+K00888+K13712+K01109+K15909+K00915+K18083+K01099+K00923+K13711+K01858+K00921
Protein processing in endoplasmic reticulum	58	0.999998	1	ko04141	Genetic Information Processing	Folding, sorting and degradation	Unigene38142_All;CL13763.Contig2_All;CL9339.Contig3_All;CL2384.Contig5_All;CL15160.Contig6_All;CL6737.Contig4_All;Unigene87892_All;CL6737.Contig6_All;Unigene33569_All;Unigene6664_All;CL3997.Contig1_All;Unigene23946_All;Unigene100121_All;CL456.Contig1_All;CL15160.Contig4_All;CL15160.Contig1_All;CL13763.Contig1_All;Unigene18818_All;CL14285.Contig2_All;Unigene47408_All;Unigene3812_All;Unigene4725_Al…	K03853+K04426+K01367+K09507+K14019+K10950+K03283+K16196+K09542+K08057+K01230+K14000+K09508+K04079+K16195+K12669+K05546+K06689+K09521+K13989+K14009+K10099
Nucleotide excision repair	3	0.999999	1	ko03420	Genetic Information Processing	Replication and repair	Unigene60664_All;CL6006.Contig7_All;CL6006.Contig8_All	K10140+K07466
Pancreatic cancer	25	1	1	ko05212	Human Diseases	Cancers: Specific types	Unigene80453_All;CL6464.Contig3_All;CL2074.Contig7_All;Unigene44048_All;CL5014.Contig1_All;CL2237.Contig10_All;CL10919.Contig2_All;Unigene41107_All;CL327.Contig26_All;CL12217.Contig2_All;CL16117.Contig12_All;Unigene44329_All;CL12217.Contig3_All;Unigene43022_All;Unigene49787_All;CL10623.Contig2_All;Unigene37170_All;CL7437.Contig1_All;CL16117.Contig4_All;Unigene33616_All;CL6464.Contig2_All;CL6292.C…	K05729+K01115+K02649+K06618+K04371+K04399+K05448+K04451+K04388+K04570+K11220+K04393+K06621+K04692+K02580
Huntington's disease	54	1	1	ko05016	Human Diseases	Neurodegenerative diseases	Unigene87034_All;CL38.Contig5_All;Unigene89624_All;CL12454.Contig4_All;Unigene16421_All;CL9172.Contig1_All;Unigene16422_All;CL11104.Contig2_All;CL2237.Contig10_All;Unigene46409_All;Unigene41107_All;CL5294.Contig6_All;Unigene5474_All;CL38.Contig7_All;CL3263.Contig8_All;CL5294.Contig4_All;Unigene66440_All;Unigene1904_All;Unigene366_All;CL12722.Contig1_All;CL8266.Contig1_All;CL1903.Contig2_All;Unige…	K05862+K15041+K04648+K03129+K11644+K02263+K03948+K02187+K04399+K00432+K04451+K03951+K03006+K04498+K05870+K02270+K05625+K04958+K03940+K10408+K03942+K04533+K04646+K02266
Cell cycle	32	1	1	ko04110	Cellular Processes	Cell growth and death	Unigene44048_All;CL7143.Contig4_All;CL2185.Contig1_All;CL6965.Contig1_All;CL1948.Contig2_All;Unigene6855_All;Unigene41107_All;CL6769.Contig3_All;CL3263.Contig8_All;Unigene66440_All;Unigene14033_All;Unigene12791_All;CL10768.Contig2_All;Unigene10729_All;CL2627.Contig5_All;CL15189.Contig13_All;CL372.Contig3_All;Unigene49787_All;Unigene44364_All;Unigene46614_All;Unigene722_All;CL10623.Contig2_All;Uni…	K06618+K12456+K09993+K04377+K10151+K04451+K06630+K04498+K02178+K04402+K10500+K03875+K05868+K03083+K04685+K06621+K02604+K03351+K02542+K03363
RNA polymerase	10	1	1	ko03020	Genetic Information Processing	Transcription	Unigene5474_All;CL10886.Contig2_All;CL12722.Contig1_All;CL3658.Contig1_All;CL3123.Contig3_All;Unigene16584_All;CL3123.Contig1_All;Unigene41127_All;CL15636.Contig28_All;CL15607.Contig7_All	K03006+K03024
Chronic myeloid leukemia	32	1	1	ko05220	Human Diseases	Cancers: Specific types	CL4064.Contig9_All;CL5399.Contig4_All;Unigene34313_All;CL2074.Contig7_All;Unigene44048_All;Unigene34925_All;Unigene14071_All;CL5014.Contig1_All;Unigene48558_All;Unigene12123_All;CL1948.Contig2_All;Unigene41107_All;Unigene26141_All;CL5399.Contig2_All;CL12217.Contig2_All;Unigene14033_All;Unigene52461_All;CL5399.Contig3_All;CL16117.Contig12_All;Unigene12791_All;CL12217.Contig3_All;Unigene49787_All;C…	K08878+K03099+K04496+K02649+K06618+K08091+K04734+K04371+K07293+K08367+K04377+K04451+K04388+K04462+K04570+K06621+K04438+K02580
Spliceosome	43	1	1	ko03040	Genetic Information Processing	Transcription	CL7262.Contig5_All;CL8949.Contig5_All;CL4723.Contig2_All;CL16217.Contig22_All;CL16217.Contig20_All;Unigene40968_All;Unigene87892_All;CL7262.Contig22_All;CL2233.Contig6_All;CL7262.Contig4_All;Unigene42433_All;CL16078.Contig2_All;CL3669.Contig4_All;CL7262.Contig1_All;CL9974.Contig7_All;CL11758.Contig2_All;Unigene107136_All;CL9416.Contig1_All;Unigene37605_All;CL2607.Contig14_All;CL4164.Contig1_All;U…	K12897+K12875+K12892+K12836+K03283+K12842+K12822+K12827+K11097+K11984+K12891+K12626+K12893+K12824+K11093+K12896+K12823+K12900+K12821+K12837+K12887
RNA transport	92	1	1	ko03013	Genetic Information Processing	Translation	CL1759.Contig34_All;Unigene43900_All;Unigene92428_All;CL8949.Contig5_All;Unigene39086_All;CL4723.Contig2_All;CL11956.Contig2_All;CL12081.Contig2_All;CL9568.Contig1_All;Unigene33594_All;CL12171.Contig4_All;CL1457.Contig3_All;Unigene35355_All;Unigene15673_All;Unigene28008_All;CL14955.Contig3_All;Unigene8306_All;Unigene48571_All;Unigene23487_All;Unigene99132_All;CL2233.Contig6_All;Unigene800_All;CL1…	K09291+K03243+K12875+K03254+K14317+K05749+K14297+K07205+K13114+K13171+K14307+K12172+K03260+K03231+K14326+K00974+K14306+K03539+K14299+K14327+K02516+K12160+K10577+K14316+K14283+K03258+K03246+K13132
Ubiquitin mediated proteolysis	34	1	1	ko04120	Genetic Information Processing	Folding, sorting and degradation	CL2342.Contig6_All;CL7143.Contig4_All;CL6337.Contig2_All;CL7193.Contig3_All;CL2342.Contig8_All;CL14325.Contig4_All;CL2164.Contig11_All;Unigene71832_All;Unigene60664_All;Unigene48351_All;CL13300.Contig9_All;CL1424.Contig5_All;CL1424.Contig9_All;CL1424.Contig13_All;CL13300.Contig2_All;Unigene4721_All;Unigene94800_All;CL2489.Contig3_All;Unigene39216_All;CL15189.Contig13_All;Unigene605_All;CL2022.Con…	K16061+K12456+K04694+K10447+K04696+K10594+K10592+K10140+K04552+K10603+K03362+K10596+K10583+K10606+K03875+K06689+K10577+K03351+K10099+K03363
NOD-like receptor signaling pathway	47	1	1	ko04621	Organismal Systems	Immune system	Unigene107811_All;Unigene85696_All;Unigene31135_All;Unigene2298_All;CL11955.Contig62_All;Unigene14071_All;CL11123.Contig2_All;Unigene13853_All;CL5014.Contig1_All;CL5654.Contig3_All;CL5654.Contig2_All;Unigene17206_All;CL3646.Contig3_All;CL15149.Contig5_All;Unigene46289_All;CL15362.Contig2_All;Unigene32129_All;Unigene47408_All;Unigene62765_All;CL2123.Contig5_All;CL7355.Contig6_All;CL13300.Contig2_A…	K12800+K12804+K12794+K12798+K12799+K04734+K10030+K04371+K03156+K04403+K05505+K04079+K12801+K05405+K01370+K04441+K12793+K02580+K12797+K14624
mRNA surveillance pathway	37	1	1	ko03015	Genetic Information Processing	Translation	CL8949.Contig5_All;CL4723.Contig2_All;Unigene4184_All;Unigene35355_All;Unigene15673_All;Unigene33569_All;CL8959.Contig6_All;Unigene23487_All;Unigene99132_All;CL2233.Contig6_All;Unigene23644_All;Unigene15191_All;Unigene99166_All;CL6353.Contig1_All;CL16279.Contig6_All;CL5053.Contig13_All;Unigene15651_All;CL5053.Contig3_All;Unigene12312_All;Unigene22083_All;CL2229.Contig11_All;Unigene14875_All;Unige…	K12875+K14401+K13114+K13171+K14411+K06269+K14326+K14327+K14376+K08873+K11124
Ribosome biogenesis in eukaryotes	8	1	1	ko03008	Genetic Information Processing	Translation	Unigene32385_All;CL6356.Contig4_All;Unigene48558_All;Unigene249_All;CL7950.Contig2_All;CL6328.Contig1_All;CL16723.Contig1_All;CL7950.Contig4_All	K14536+K14570+K11131+K12618+K03539
Ribosome	5	1	1	ko03010	Genetic Information Processing	Translation	CL10384.Contig2_All;CL3658.Contig1_All;CL6515.Contig3_All;Unigene16352_All;CL3658.Contig3_All	K02886+K02890+K02995+K02950+K02992

## Sheet: d-F vs c-F
Pathway	Number of DEUs	P value	Q value	Pathway ID	Level 1	Level 2	Unigene ID	KO ID
Staphylococcus aureus infection	225	1.80782e-60	5.40537e-58	ko05150	Human Diseases	Infectious diseases: Bacterial	CL10493.Contig45_All;Unigene34800_All;CL15567.Contig4_All;CL13349.Contig37_All;Unigene10371_All;CL15567.Contig17_All;Unigene23865_All;Unigene4558_All;CL7164.Contig13_All;Unigene63761_All;CL799.Contig3_All;CL15567.Contig10_All;Unigene33154_All;CL16717.Contig3_All;Unigene14106_All;Unigene61949_All;CL12385.Contig11_All;CL15323.Contig8_All;Unigene1739_All;Unigene66286_All;CL1392.Contig7_All;CL15647.C…	K06464+K06496+K06544+K04004+K06856+K06752+K07604+K06461+K06490+K03989+K03990+K04010+K03987+K03988+K03992+K12560+K10785+K01334+K10784+K01333+K01335+K01331+K03993+K05718+K03991+K03994
Asthma	155	4.09762e-51	6.12594e-49	ko05310	Human Diseases	Immune diseases	CL2776.Contig5_All;CL13349.Contig37_All;Unigene10371_All;Unigene12090_All;Unigene4335_All;Unigene3433_All;Unigene23865_All;Unigene4558_All;Unigene63761_All;Unigene33154_All;Unigene20698_All;CL16717.Contig3_All;Unigene14106_All;Unigene510_All;CL15323.Contig8_All;Unigene66286_All;CL13349.Contig32_All;Unigene63837_All;CL13349.Contig20_All;Unigene18275_All;Unigene89728_All;CL15323.Contig10_All;CL1334…	K03161+K06856+K06752+K08090+K03160+K10785+K10784+K10788+K16597
Leishmaniasis	323	3.83071e-45	3.81794e-43	ko05140	Human Diseases	Infectious diseases: Parasitic	CL10493.Contig45_All;Unigene252_All;Unigene30450_All;CL442.Contig2_All;CL2776.Contig5_All;CL357.Contig10_All;CL3584.Contig1_All;CL1759.Contig10_All;CL13349.Contig37_All;CL7893.Contig5_All;Unigene10371_All;CL283.Contig3_All;Unigene36865_All;CL51.Contig3_All;Unigene23865_All;Unigene4558_All;Unigene63761_All;CL2256.Contig6_All;Unigene33154_All;Unigene23401_All;CL6706.Contig2_All;CL16717.Contig3_All;…	K06464+K05719+K04011+K06856+K06752+K06461+K03990+K05133+K04379+K04687+K11220+K11987+K13241+K05406+K08009+K04448+K04733+K11217+K04519+K08011+K04730+K04403+K13375+K04735+K05425+K04447
Rheumatoid arthritis	237	6.12902e-45	4.58144e-43	ko05323	Human Diseases	Immune diseases	CL10493.Contig45_All;CL14788.Contig17_All;CL9367.Contig1_All;CL15974.Contig18_All;CL13349.Contig37_All;Unigene10371_All;Unigene5194_All;Unigene22947_All;Unigene23865_All;Unigene4558_All;Unigene63761_All;Unigene33154_All;CL14788.Contig14_All;CL16717.Contig3_All;Unigene14106_All;CL13317.Contig1_All;CL12385.Contig11_All;CL8756.Contig3_All;CL5861.Contig7_All;CL13317.Contig2_All;CL8756.Contig1_All;CL1…	K06464+K10031+K10030+K06470+K06538+K06856+K06752+K01371+K06490+K05417+K05412+K04379+K04687+K02145+K01365+K02147+K05465+K05096+K10785+K05448+K05147+K05476+K10784+K04448+K04519+K02150+K05505+K05408+K05405+K13375+K05718+K02148+K14624+K05121+K05413+K05453
Phagosome	383	2.30118e-35	1.37611e-33	ko04145	Cellular Processes	Transport and catabolism	CL10493.Contig45_All;Unigene252_All;Unigene30450_All;CL442.Contig2_All;CL2776.Contig5_All;CL357.Contig10_All;CL3584.Contig1_All;CL1811.Contig3_All;CL15882.Contig3_All;CL310.Contig1_All;CL13349.Contig37_All;CL7893.Contig5_All;Unigene10371_All;CL283.Contig3_All;Unigene63281_All;Unigene65047_All;Unigene22947_All;Unigene36865_All;CL51.Contig3_All;Unigene23865_All;Unigene4558_All;Unigene63761_All;CL75…	K06464+K06563+K05719+K16857+K06493+K06481+K04392+K06560+K06856+K06752+K04659+K06751+K07374+K01368+K06461+K03990+K02145+K01365+K13884+K02147+K12560+K08008+K08009+K13885+K12478+K07375+K08011+K10789+K02150+K06588+K12182+K06528+K02148+K03991+K13813+K00921
Hematopoietic cell lineage	286	5.17533e-33	2.57904e-31	ko04640	Organismal Systems	Immune system	CL1076.Contig6_All;CL442.Contig2_All;CL357.Contig10_All;Unigene37779_All;CL3584.Contig1_All;Unigene49679_All;CL1759.Contig10_All;CL2743.Contig2_All;CL1811.Contig3_All;CL13349.Contig37_All;CL7893.Contig5_All;Unigene10371_All;Unigene12090_All;CL686.Contig5_All;CL283.Contig3_All;Unigene4335_All;Unigene3010_All;CL11081.Contig2_All;Unigene3433_All;Unigene63281_All;Unigene13272_All;Unigene36865_All;Uni…	K06460+K06256+K06493+K06481+K06449+K06467+K04011+K06856+K06454+K06752+K06466+K06455+K06458+K06459+K05055+K05090+K05056+K06461+K05423+K06474+K05417+K04386+K06452+K05072+K06450+K05061+K06475+K04519+K04008+K06261+K06457+K05091+K01389+K11140+K05405+K06451+K06485+K06260+K00977+K05453
Steroid hormone biosynthesis	71	1.80817e-31	7.72347e-30	ko00140	Metabolism	Lipid metabolism	CL16458.Contig7_All;CL3366.Contig3_All;Unigene16925_All;CL2689.Contig66_All;CL5644.Contig1_All;Unigene84546_All;CL3366.Contig5_All;Unigene84858_All;Unigene7549_All;Unigene86392_All;CL11884.Contig1_All;Unigene34879_All;CL7957.Contig4_All;CL11884.Contig4_All;CL16458.Contig35_All;Unigene68100_All;CL16458.Contig50_All;CL3366.Contig1_All;CL7957.Contig1_All;CL15477.Contig6_All;CL3269.Contig1_All;Unigen…	K00070+K01015+K13368+K00512+K07410+K00699+K12345+K13373+K00071+K07408+K00513+K00497+K00498+K00489+K01131+K07424
Intestinal immune network for IgA production	192	7.11081e-30	2.65767e-28	ko04672	Organismal Systems	Immune system	Unigene9914_All;CL2776.Contig5_All;CL14788.Contig17_All;CL15974.Contig18_All;CL13349.Contig37_All;Unigene10371_All;CL2689.Contig92_All;Unigene5194_All;Unigene23865_All;Unigene4558_All;Unigene63761_All;Unigene33154_All;CL14788.Contig14_All;CL16717.Contig3_All;Unigene14106_All;CL5861.Contig7_All;CL15323.Contig8_All;Unigene66286_All;Unigene67523_All;CL13349.Contig32_All;CL13349.Contig20_All;Unigene1…	K05513+K03161+K10031+K06470+K06710+K06713+K06856+K06752+K13072+K05412+K06590+K13073+K03160+K10785+K05476+K03159+K10784+K05153+K05405+K13375+K04189+K05413
Cytokine-cytokine receptor interaction	230	1.33474e-29	4.43429e-28	ko04060	Environmental Information Processing	Signaling molecules and interaction	Unigene9914_All;CL2776.Contig5_All;CL14788.Contig17_All;CL14581.Contig3_All;CL9367.Contig1_All;Unigene64057_All;CL83.Contig7_All;Unigene65438_All;CL12790.Contig2_All;CL16285.Contig11_All;CL2689.Contig92_All;Unigene5194_All;Unigene30555_All;CL16784.Contig15_All;CL4659.Contig5_All;Unigene7790_All;Unigene5691_All;CL4918.Contig1_All;Unigene33154_All;CL9489.Contig1_All;CL14788.Contig14_All;Unigene9970…	K16598+K05513+K03161+K10031+K04188+K10030+K05069+K13578+K12672+K04388+K05514+K13072+K04190+K05055+K05090+K16062+K05154+K05056+K05058+K05098+K05423+K05424+K10033+K05417+K05133+K04386+K05512+K04687+K02583+K05076+K12671+K05057+K05072+K05096+K05156+K05162+K05414+K04182+K05050+K03160+K04389+K05460+K05406+K05061+K05448+K05147+K05476+K05141+K03159+K05152+K05157+K05145+K05148+K05143+K03158+K04179+K04178+…
Autoimmune thyroid disease	163	2.7105e-27	8.09055e-26	ko05320	Human Diseases	Immune diseases	CL2776.Contig5_All;CL4586.Contig15_All;CL15974.Contig18_All;CL4586.Contig2_All;CL993.Contig6_All;CL13349.Contig37_All;Unigene10371_All;CL993.Contig5_All;Unigene63281_All;Unigene23865_All;Unigene4558_All;Unigene63761_All;CL4586.Contig10_All;Unigene33154_All;CL16717.Contig3_All;CL12507.Contig1_All;Unigene14106_All;CL15893.Contig1_All;CL7110.Contig1_All;CL4586.Contig16_All;CL5861.Contig7_All;CL15323…	K03161+K07818+K06470+K06538+K01353+K06856+K06752+K06751+K10809+K05412+K05414+K03160+K04389+K10785+K10784+K08522+K00431+K05413+K04390
Amoebiasis	244	2.97646e-27	8.09055e-26	ko05146	Human Diseases	Infectious diseases: Parasitic	CL10493.Contig45_All;CL442.Contig2_All;CL721.Contig20_All;Unigene62664_All;CL9367.Contig1_All;CL3463.Contig3_All;CL10455.Contig1_All;CL10455.Contig2_All;CL13349.Contig37_All;CL8859.Contig3_All;CL54.Contig9_All;Unigene23154_All;Unigene62663_All;Unigene36865_All;CL5223.Contig2_All;CL721.Contig34_All;Unigene33154_All;CL6706.Contig2_All;CL57.Contig1_All;CL16717.Contig3_All;CL13317.Contig1_All;CL12385…	K06464+K06236+K10955+K10030+K13963+K06856+K05700+K06461+K05636+K06243+K05725+K05858+K04386+K04687+K02187+K05699+K01319+K13241+K06237+K05406+K05635+K05717+K04519+K04634+K02649+K05505+K02677+K05405+K13375+K04735+K04633+K05425+K01476
Systemic lupus erythematosus	173	4.86414e-27	1.21198e-25	ko05322	Human Diseases	Immune diseases	CL2776.Contig5_All;CL15974.Contig18_All;CL13349.Contig37_All;Unigene10371_All;Unigene67413_All;Unigene23865_All;Unigene4558_All;Unigene63761_All;Unigene33154_All;CL16717.Contig3_All;Unigene14106_All;Unigene61949_All;CL12385.Contig11_All;CL5861.Contig7_All;CL15323.Contig8_All;CL11212.Contig3_All;Unigene66286_All;CL13349.Contig32_All;Unigene83816_All;CL13349.Contig20_All;Unigene18275_All;Unigene204…	K03161+K06470+K06856+K06752+K10651+K03989+K03990+K05412+K04687+K05699+K03987+K03988+K01319+K11253+K03160+K10785+K03995+K10784+K11251+K11252+K03996+K11254+K01331+K03994+K05413
Complement and coagulation cascades	107	5.75536e-27	1.32373e-25	ko04610	Organismal Systems	Immune system	CL3463.Contig3_All;CL1759.Contig10_All;CL15567.Contig4_All;CL16039.Contig1_All;CL13343.Contig1_All;CL15567.Contig17_All;CL236.Contig3_All;CL15567.Contig10_All;Unigene61949_All;CL12385.Contig11_All;Unigene30905_All;CL1392.Contig7_All;CL15647.Contig5_All;CL8019.Contig3_All;Unigene35355_All;Unigene19600_All;CL8019.Contig6_All;CL8160.Contig10_All;Unigene2045_All;CL3463.Contig1_All;CL2689.Contig57_All…	K03982+K04011+K04004+K03898+K03985+K03908+K03989+K03990+K04010+K03899+K03914+K03987+K03988+K03992+K03909+K03995+K01320+K01334+K01333+K04008+K03996+K01314+K01335+K01331+K03993+K03991+K04007+K03901+K03994
Malaria	187	3.85504e-26	8.23327e-25	ko05144	Human Diseases	Infectious diseases: Parasitic	CL10493.Contig45_All;Unigene252_All;CL442.Contig2_All;CL2776.Contig5_All;CL9367.Contig1_All;Unigene34800_All;CL1759.Contig10_All;CL7893.Contig5_All;CL283.Contig3_All;Unigene36865_All;CL7164.Contig13_All;CL8104.Contig2_All;Unigene15668_All;Unigene33154_All;Unigene6243_All;Unigene73089_All;CL13317.Contig1_All;CL12385.Contig11_All;CL13317.Contig2_All;Unigene1739_All;CL11212.Contig3_All;Unigene39317_…	K06464+K16857+K06257+K03161+K06527+K10030+K06496+K04011+K04659+K13823+K06494+K06490+K05423+K04687+K06576+K16336+K03160+K05460+K10785+K05406+K10784+K04519+K06508+K05405+K13375+K05718+K14624
Allograft rejection	158	5.49645e-26	1.09563e-24	ko05330	Human Diseases	Immune diseases	CL2776.Contig5_All;CL4586.Contig15_All;CL15974.Contig18_All;CL4586.Contig2_All;CL993.Contig6_All;CL13349.Contig37_All;Unigene10371_All;CL993.Contig5_All;Unigene63281_All;Unigene23865_All;Unigene4558_All;Unigene63761_All;CL4586.Contig10_All;Unigene33154_All;CL16717.Contig3_All;CL12507.Contig1_All;Unigene14106_All;CL7110.Contig1_All;CL4586.Contig16_All;CL5861.Contig7_All;CL15323.Contig8_All;CL11212…	K03161+K07818+K06470+K01353+K06856+K06752+K06751+K05412+K04687+K03160+K04389+K10785+K05406+K10784+K05425+K05413+K04390
Viral myocarditis	234	2.76312e-25	5.16358e-24	ko05416	Human Diseases	Cardiovascular diseases	CL10493.Contig45_All;Unigene30450_All;CL2776.Contig5_All;CL4586.Contig15_All;CL15974.Contig18_All;CL4586.Contig2_All;CL15882.Contig3_All;CL13349.Contig37_All;Unigene38435_All;CL7893.Contig5_All;Unigene10371_All;Unigene63281_All;Unigene23865_All;Unigene4558_All;Unigene63761_All;CL4586.Contig10_All;Unigene33154_All;CL1833.Contig22_All;CL6706.Contig2_All;CL16717.Contig3_All;Unigene14106_All;CL7110.C…	K06464+K06265+K03161+K07818+K06470+K04392+K06856+K17751+K06788+K06752+K06751+K06490+K10366+K05412+K02187+K08887+K03160+K10785+K10784+K05718+K06278+K03260+K05413
Cell adhesion molecules (CAMs)	413	1.79916e-24	3.16441e-23	ko04514	Environmental Information Processing	Signaling molecules and interaction	CL10493.Contig45_All;Unigene252_All;Unigene30450_All;CL442.Contig2_All;CL2776.Contig5_All;CL357.Contig10_All;Unigene37779_All;CL3584.Contig1_All;Unigene49679_All;Unigene34800_All;CL15974.Contig18_All;CL310.Contig1_All;CL7893.Contig5_All;Unigene26684_All;Unigene10371_All;CL686.Contig5_All;CL283.Contig3_All;Unigene63281_All;Unigene36865_All;CL51.Contig3_All;Unigene23865_All;Unigene4558_All;CL7164.C…	K06464+K06486+K06523+K05719+K06257+K03161+K05689+K06527+K06550+K06735+K06756+K16338+K06449+K06492+K06467+K06477+K06548+K06496+K06544+K06470+K06538+K06710+K06713+K06746+K05695+K06771+K06454+K06752+K06458+K06459+K06751+K06081+K06592+K06780+K06494+K06793+K06461+K06490+K06785+K06491+K06760+K06757+K06759+K06474+K06495+K05412+K06744+K06745+K06590+K16336+K06531+K06539+K06781+K16350+K07380+K03160+K10785+…
Arachidonic acid metabolism	64	3.26061e-23	5.41624e-22	ko00590	Metabolism	Lipid metabolism	CL12903.Contig1_All;CL1686.Contig4_All;CL6203.Contig3_All;CL6203.Contig7_All;CL1686.Contig16_All;CL8630.Contig7_All;CL15119.Contig13_All;Unigene4458_All;CL4327.Contig2_All;CL15119.Contig4_All;CL4221.Contig3_All;Unigene20443_All;CL16698.Contig5_All;CL10720.Contig3_All;CL14578.Contig10_All;Unigene74773_All;CL1686.Contig13_All;CL6203.Contig2_All;CL15119.Contig17_All;CL7654.Contig2_All;CL3140.Contig2…	K01830+K16342+K08726+K00807+K11987+K08022+K07418+K00461+K17726+K00509+K15729+K18592+K16817+K00458+K00432+K01254
Tuberculosis	299	2.56197e-22	4.03173e-21	ko05152	Human Diseases	Infectious diseases: Bacterial	CL10493.Contig45_All;Unigene4416_All;CL7561.Contig1_All;CL1759.Contig10_All;CL310.Contig1_All;CL13349.Contig37_All;CL732.Contig2_All;Unigene10371_All;Unigene22947_All;CL2032.Contig13_All;Unigene23865_All;Unigene4558_All;Unigene63761_All;CL7581.Contig2_All;CL9195.Contig1_All;Unigene33154_All;Unigene6243_All;CL1112.Contig5_All;CL6526.Contig3_All;CL16717.Contig3_All;Unigene14106_All;Unigene31751_All…	K06464+K06563+K06462+K02159+K04011+K06560+K06856+K02183+K06752+K01368+K06461+K14957+K05403+K06505+K03990+K05399+K05133+K04515+K04687+K02187+K10059+K08846+K04077+K11220+K08060+K08062+K05414+K12560+K13241+K05406+K04348+K04498+K03158+K04733+K01379+K12478+K07369+K11217+K04519+K04730+K06268+K05405+K13375+K06528+K04735+K08064+K05870+K05425+K04447
Graft-versus-host disease	115	4.40901e-22	6.59147e-21	ko05332	Human Diseases	Immune diseases	CL4586.Contig15_All;CL15974.Contig18_All;CL4586.Contig2_All;CL993.Contig6_All;Unigene10371_All;CL993.Contig5_All;Unigene63281_All;Unigene23865_All;Unigene4558_All;Unigene63761_All;CL4586.Contig10_All;CL12507.Contig1_All;Unigene14106_All;CL7110.Contig1_All;CL4586.Contig16_All;CL5861.Contig7_All;CL15323.Contig8_All;CL11212.Contig3_All;Unigene66286_All;CL993.Contig7_All;CL15323.Contig10_All;Unigene6…	K07818+K06470+K01353+K06752+K06751+K05412+K04687+K04389+K10785+K10784+K04519+K05405+K05413+K04390
Antigen processing and presentation	123	7.96118e-22	1.13352e-20	ko04612	Organismal Systems	Immune system	CL5731.Contig3_All;Unigene10371_All;Unigene63281_All;Unigene22947_All;Unigene23865_All;Unigene4558_All;Unigene63761_All;CL5731.Contig1_All;Unigene14106_All;Unigene31751_All;CL7110.Contig1_All;CL15323.Contig8_All;CL15958.Contig3_All;CL11212.Contig3_All;CL3099.Contig1_All;Unigene66286_All;CL9176.Contig5_All;Unigene87892_All;CL15958.Contig4_All;Unigene21387_All;CL4985.Contig5_All;CL15323.Contig10_Al…	K01363+K06454+K06752+K06458+K06459+K06751+K01368+K06505+K04687+K08059+K01365+K03283+K08060+K08062+K10785+K10784+K09490+K09489+K06697+K04079+K01369+K08064+K05870
Primary immunodeficiency	193	6.51712e-21	8.85735e-20	ko05340	Human Diseases	Immune diseases	CL15316.Contig2_All;CL9139.Contig1_All;CL2776.Contig5_All;Unigene100119_All;CL15974.Contig18_All;CL13349.Contig37_All;Unigene47742_All;Unigene3489_All;Unigene61920_All;Unigene10371_All;Unigene63281_All;Unigene23865_All;Unigene4558_All;CL4559.Contig11_All;Unigene63761_All;Unigene33154_All;Unigene3519_All;CL16717.Contig3_All;CL13300.Contig27_All;Unigene14106_All;CL7110.Contig1_All;CL15323.Contig8_A…	K05856+K10628+K03161+K06554+K06713+K06856+K07371+K06454+K06458+K06459+K10603+K05072+K06450+K08060+K08062+K03160+K01488+K05070+K06451+K07360+K06506+K10988
Toxoplasmosis	272	1.2241e-20	1.59134e-19	ko05145	Human Diseases	Infectious diseases: Parasitic	Unigene252_All;Unigene30450_All;CL442.Contig2_All;CL2776.Contig5_All;CL357.Contig10_All;CL3584.Contig1_All;CL7893.Contig5_All;Unigene10371_All;CL283.Contig3_All;Unigene36865_All;CL8943.Contig4_All;CL51.Contig3_All;Unigene23865_All;Unigene4558_All;Unigene63761_All;CL2256.Contig6_All;Unigene33154_All;Unigene23401_All;CL6706.Contig2_All;Unigene14106_All;Unigene3566_All;Unigene33600_All;CL15323.Conti…	K05719+K03161+K06752+K04694+K05636+K06243+K05133+K04687+K02187+K03283+K11220+K08060+K03160+K13241+K05406+K05635+K00461+K03158+K04733+K11217+K04730+K04403+K02649+K13375+K04735+K06485+K04692+K05425+K04447+K04180
Leukocyte transendothelial migration	268	2.34906e-20	2.92654e-19	ko04670	Organismal Systems	Immune system	CL10493.Contig45_All;Unigene252_All;Unigene30450_All;CL442.Contig2_All;CL2776.Contig5_All;CL357.Contig10_All;CL14788.Contig17_All;CL3584.Contig1_All;CL15882.Contig3_All;CL7893.Contig5_All;Unigene23154_All;CL283.Contig3_All;Unigene5194_All;Unigene36865_All;CL51.Contig3_All;CL2256.Contig6_All;Unigene33154_All;CL14788.Contig14_All;Unigene23401_All;CL6706.Contig2_All;CL57.Contig1_All;CL16717.Contig3_…	K06464+K05719+K06527+K06735+K10031+K04392+K05700+K06461+K06490+K06514+K06785+K05725+K07363+K05699+K12758+K08008+K10351+K12756+K08009+K01403+K05732+K06087+K05859+K08011+K05690+K05730+K02649+K06274+K17388+K02677+K07873+K01398+K06089+K08016+K05718+K06787+K06520+K08014+K04189
Inflammatory bowel disease (IBD)	111	4.49807e-20	5.3797e-19	ko05321	Human Diseases	Immune diseases	Unigene10371_All;Unigene23865_All;Unigene4558_All;Unigene63761_All;CL7530.Contig7_All;CL7530.Contig1_All;Unigene14106_All;CL15323.Contig8_All;CL6237.Contig2_All;Unigene21015_All;CL11212.Contig3_All;Unigene66286_All;Unigene60165_All;Unigene84362_All;CL15323.Contig10_All;Unigene61007_All;Unigene417_All;Unigene29418_All;Unigene16954_All;CL2500.Contig3_All;CL7056.Contig1_All;CL15323.Contig12_All;Unig…	K06752+K04446+K05133+K09035+K04687+K11220+K08534+K08532+K10785+K05406+K10784+K04448+K04519+K05070+K05405+K13375+K04735+K04692+K05425
Type I diabetes mellitus	115	7.48939e-20	8.6128e-19	ko04940	Human Diseases	Endocrine and metabolic diseases	CL4586.Contig15_All;CL15974.Contig18_All;CL4586.Contig2_All;CL993.Contig6_All;Unigene10371_All;CL993.Contig5_All;Unigene63281_All;Unigene23865_All;Unigene4558_All;Unigene63761_All;CL4586.Contig10_All;CL12507.Contig1_All;Unigene14106_All;CL7110.Contig1_All;CL4586.Contig16_All;CL5861.Contig7_All;CL15323.Contig8_All;CL11212.Contig3_All;Unigene66286_All;CL6008.Contig2_All;CL993.Contig7_All;CL4200.Con…	K07818+K06470+K01353+K06752+K06751+K05412+K04687+K01294+K04077+K04389+K10785+K05406+K10784+K04519+K05425+K05413+K04390
Dilated cardiomyopathy	250	1.36988e-19	1.51701e-18	ko05414	Human Diseases	Cardiovascular diseases	Unigene252_All;Unigene30450_All;CL442.Contig2_All;CL2776.Contig5_All;CL357.Contig10_All;Unigene63949_All;CL3584.Contig1_All;CL1811.Contig3_All;CL4110.Contig4_All;CL13349.Contig37_All;Unigene38435_All;CL7893.Contig5_All;CL283.Contig3_All;Unigene26087_All;Unigene36865_All;CL51.Contig3_All;CL2256.Contig6_All;CL16720.Contig14_All;Unigene23401_All;CL1833.Contig22_All;CL6706.Contig2_All;CL16717.Contig3…	K05719+K06265+K06493+K06481+K05849+K05853+K06856+K17751+K06589+K12567+K10366+K06525+K08047+K10374+K10375+K06590+K06591+K10351+K07610+K12749+K12314+K06585+K06588+K08046+K13375+K09290+K06485+K10373+K12045+K05865+K04857
Hypertrophic cardiomyopathy (HCM)	225	2.25138e-19	2.40416e-18	ko05410	Human Diseases	Cardiovascular diseases	Unigene252_All;Unigene30450_All;CL442.Contig2_All;CL2776.Contig5_All;CL357.Contig10_All;Unigene63949_All;CL3584.Contig1_All;CL1811.Contig3_All;CL4110.Contig4_All;Unigene38435_All;CL7893.Contig5_All;CL283.Contig3_All;Unigene26087_All;Unigene36865_All;CL51.Contig3_All;CL2256.Contig6_All;CL16720.Contig14_All;Unigene23401_All;CL1833.Contig22_All;CL6706.Contig2_All;Unigene3566_All;Unigene33600_All;CL1…	K05719+K06265+K06493+K06481+K05849+K05853+K17751+K06589+K12567+K10366+K06525+K10374+K10375+K06590+K06591+K10351+K07610+K12749+K07200+K12314+K06585+K06588+K05405+K13375+K09290+K06485+K10373+K12045+K05865+K04857
ECM-receptor interaction	184	9.76868e-19	1.00718e-17	ko04512	Environmental Information Processing	Signaling molecules and interaction	Unigene252_All;Unigene30450_All;CL442.Contig2_All;CL2776.Contig5_All;CL357.Contig10_All;CL3584.Contig1_All;CL1811.Contig3_All;CL7893.Contig5_All;CL283.Contig3_All;Unigene36865_All;CL51.Contig3_All;CL2256.Contig6_All;Unigene15668_All;Unigene23401_All;CL6706.Contig2_All;Unigene3566_All;Unigene33600_All;CL1811.Contig1_All;Unigene33609_All;CL10539.Contig3_All;Unigene67523_All;CL3419.Contig4_All;Unige…	K05719+K16857+K06255+K06265+K06236+K06256+K06257+K06493+K16338+K06481+K06252+K06589+K04659+K05636+K06525+K06243+K06238+K06590+K06254+K06237+K06591+K05635+K05717+K06824+K06585+K06261+K06588+K06485+K06260
Ovarian steroidogenesis	74	1.04738e-17	1.03352e-16	ko04913	Organismal Systems	Endocrine system	CL1686.Contig4_All;CL16458.Contig7_All;CL3028.Contig6_All;CL1686.Contig16_All;Unigene16925_All;CL2689.Contig66_All;CL5644.Contig1_All;Unigene6736_All;Unigene7549_All;CL15119.Contig13_All;Unigene34879_All;CL7957.Contig4_All;Unigene8498_All;CL15119.Contig4_All;CL15879.Contig4_All;CL16458.Contig35_All;Unigene17606_All;CL4221.Contig3_All;CL16458.Contig50_All;Unigene20443_All;CL10720.Contig3_All;Unige…	K16342+K00070+K08047+K13368+K00512+K07410+K16931+K13373+K11987+K07408+K07418+K00461+K13885+K00498+K08046+K08522
Pathogenic Escherichia coli infection	214	1.07154e-17	1.03352e-16	ko05130	Human Diseases	Infectious diseases: Bacterial	Unigene252_All;Unigene30450_All;CL442.Contig2_All;CL2776.Contig5_All;CL357.Contig10_All;CL3584.Contig1_All;CL7893.Contig5_All;CL283.Contig3_All;Unigene65047_All;Unigene36865_All;CL51.Contig3_All;CL6356.Contig3_All;CL6356.Contig4_All;CL2256.Contig6_All;CL799.Contig3_All;Unigene23401_All;CL6706.Contig2_All;Unigene35687_All;Unigene3566_All;Unigene33600_All;CL14518.Contig3_All;Unigene33609_All;CL1053…	K05719+K05689+K07374+K11294+K07604+K06106+K05747+K06087+K07375+K05754+K17388+K02677+K12791
Protein digestion and absorption	107	1.84486e-17	1.72379e-16	ko04974	Organismal Systems	Digestive system	CL15752.Contig14_All;CL442.Contig2_All;Unigene63949_All;Unigene13029_All;CL2447.Contig1_All;CL15547.Contig3_All;Unigene36865_All;CL3045.Contig3_All;CL11956.Contig2_All;CL7606.Contig4_All;Unigene9969_All;CL15034.Contig1_All;Unigene23401_All;CL2447.Contig2_All;Unigene3566_All;CL1351.Contig4_All;CL3419.Contig4_All;Unigene35016_All;Unigene2045_All;Unigene72996_All;CL2486.Contig3_All;Unigene26073_All;…	K08132+K06236+K05849+K01278+K04916+K08187+K14211+K08135+K01540+K08606+K05616+K06238+K06519+K14208+K19479+K01539+K06237+K16628+K01312+K01285+K08779+K13781+K08133+K01389+K16617+K14207+K06823
Transcriptional misregulation in cancer	259	6.48272e-17	5.87374e-16	ko05202	Human Diseases	Cancers: Overview	CL4651.Contig7_All;Unigene60389_All;CL16296.Contig13_All;CL9367.Contig1_All;Unigene64057_All;CL12790.Contig2_All;CL993.Contig6_All;CL13349.Contig37_All;CL16296.Contig1_All;CL993.Contig5_All;CL5149.Contig2_All;CL16296.Contig6_All;CL4659.Contig5_All;CL1846.Contig19_All;Unigene33154_All;CL57.Contig1_All;CL16717.Contig3_All;CL12507.Contig1_All;CL13317.Contig1_All;CL13317.Contig2_All;Unigene60944_All;…	K15612+K04650+K08527+K10030+K05069+K04388+K01353+K06856+K05090+K09383+K06461+K05725+K09355+K09035+K02583+K02633+K06590+K09299+K09436+K05096+K11644+K11459+K04182+K11253+K04377+K09109+K03160+K10785+K04451+K11447+K01403+K10784+K15622+K08524+K07201+K09435+K10789+K09438+K10051+K10138+K15605+K04459+K06571+K08525+K10053+K05405+K15621+K03211+K13098+K06625+K04735+K15592+K08559+K15626+K15618+K08526+K15589+…
Axon guidance	245	1.43011e-14	1.25765e-13	ko04360	Organismal Systems	Development	CL4187.Contig1_All;Unigene252_All;Unigene30450_All;CL442.Contig2_All;CL2776.Contig5_All;CL357.Contig10_All;CL14788.Contig17_All;CL3584.Contig1_All;CL15882.Contig3_All;CL7893.Contig5_All;Unigene76709_All;CL283.Contig3_All;Unigene5194_All;CL15925.Contig10_All;Unigene36865_All;CL3589.Contig7_All;CL51.Contig3_All;Unigene88873_All;CL2256.Contig6_All;CL7530.Contig7_All;CL14788.Contig14_All;Unigene6243_…	K06521+K06820+K06821+K05719+K06550+K10031+K04392+K07520+K05113+K05463+K07525+K17332+K06755+K05725+K07527+K07528+K06529+K06572+K07526+K07524+K04348+K06724+K06840+K06842+K06754+K06841+K06268+K17388+K06753+K06838+K06839+K04189
Arrhythmogenic right ventricular cardiomyopathy (ARVC)	189	2.14123e-13	1.82922e-12	ko05412	Human Diseases	Cardiovascular diseases	Unigene252_All;Unigene30450_All;CL442.Contig2_All;CL2776.Contig5_All;CL357.Contig10_All;Unigene63949_All;CL3584.Contig1_All;CL1811.Contig3_All;CL4110.Contig4_All;CL7893.Contig5_All;CL283.Contig3_All;Unigene36865_All;CL51.Contig3_All;CL2256.Contig6_All;Unigene23401_All;CL1833.Contig22_All;CL6706.Contig2_All;Unigene3566_All;Unigene33600_All;CL1811.Contig1_All;Unigene33609_All;CL10539.Contig3_All;Un…	K05719+K06265+K06493+K06481+K05849+K05853+K06589+K10366+K06525+K06590+K02620+K05699+K06591+K07610+K06736+K06585+K06588+K12642+K06485+K04857
Rap1 signaling pathway	329	6.66178e-13	5.53298e-12	ko04015	Environmental Information Processing	Signal transduction	CL10493.Contig45_All;Unigene252_All;Unigene30450_All;CL442.Contig2_All;CL2776.Contig5_All;CL357.Contig10_All;CL3584.Contig1_All;CL5399.Contig4_All;CL1811.Contig3_All;CL15882.Contig3_All;CL7893.Contig5_All;CL732.Contig2_All;CL283.Contig3_All;Unigene36865_All;CL51.Contig3_All;CL2032.Contig13_All;Unigene28993_All;CL4659.Contig5_All;CL2256.Contig6_All;Unigene33154_All;Unigene6243_All;Unigene23401_All…	K06464+K05719+K16857+K06493+K05689+K06277+K04392+K02183+K17697+K05090+K06461+K04362+K05095+K05098+K08047+K05858+K07361+K05466+K02583+K17698+K03914+K05465+K05467+K05096+K05460+K10785+K04275+K05448+K04365+K12361+K10784+K07362+K08390+K04361+K05731+K05690+K04680+K07831+K05730+K05629+K04634+K02649+K05091+K06274+K08046+K08019+K02677+K17702+K04358+K05093+K05094+K04270+K05097+K05718+K05631+K04289+K05121+…
Regulation of actin cytoskeleton	348	8.15462e-12	6.58981e-11	ko04810	Cellular Processes	Cell motility	CL10493.Contig45_All;Unigene252_All;Unigene30450_All;Unigene65107_All;CL5947.Contig1_All;CL442.Contig2_All;CL2776.Contig5_All;CL357.Contig10_All;CL3584.Contig1_All;CL5399.Contig4_All;Unigene4416_All;CL1811.Contig3_All;CL15882.Contig3_All;Unigene38435_All;CL7893.Contig5_All;Unigene23154_All;CL283.Contig3_All;Unigene36865_All;CL51.Contig3_All;Unigene73687_All;CL2256.Contig6_All;Unigene33154_All;Uni…	K06464+K05719+K10352+K05764+K06493+K06481+K03099+K06462+K04392+K06589+K05700+K05751+K06461+K04362+K05095+K06525+K05725+K05750+K06590+K05699+K12758+K03914+K06269+K05748+K06591+K04131+K10351+K12756+K05717+K00889+K00907+K05768+K05732+K05747+K00920+K04365+K05741+K04361+K05731+K07831+K06585+K05730+K06588+K05746+K02649+K05754+K17388+K05766+K05740+K04358+K05093+K05094+K06270+K05753+K05718+K06485+K04347+…
Osteoclast differentiation	200	8.62002e-11	6.78259e-10	ko04380	Organismal Systems	Development	CL15316.Contig2_All;CL442.Contig2_All;Unigene28240_All;CL1811.Contig3_All;CL15882.Contig3_All;CL12790.Contig2_All;CL15932.Contig1_All;CL7893.Contig5_All;Unigene61920_All;CL283.Contig3_All;Unigene22947_All;Unigene36865_All;CL8943.Contig4_All;CL4659.Contig5_All;CL7530.Contig7_All;CL7530.Contig1_All;Unigene91042_All;Unigene13606_All;CL6237.Contig2_All;Unigene27_All;CL550.Contig2_All;CL1811.Contig1_A…	K05856+K06493+K06551+K04392+K04388+K07371+K01371+K04694+K05090+K04446+K17332+K04693+K05133+K04386+K07361+K04379+K04687+K11220+K12560+K08008+K04348+K04696+K08009+K05147+K03173+K05148+K04448+K03158+K04502+K09030+K11217+K04519+K05859+K08011+K09438+K04403+K02649+K06268+K09028+K13375+K14380+K07364+K04735+K05870+K04449+K05453
Shigellosis	195	1.27554e-10	9.77915e-10	ko05131	Human Diseases	Infectious diseases: Bacterial	Unigene252_All;Unigene30450_All;CL442.Contig2_All;CL2776.Contig5_All;CL357.Contig10_All;CL3584.Contig1_All;CL9367.Contig1_All;CL15882.Contig3_All;CL7893.Contig5_All;Unigene23154_All;CL283.Contig3_All;Unigene36865_All;CL51.Contig3_All;Unigene22341_All;CL2256.Contig6_All;Unigene15668_All;Unigene23401_All;CL6706.Contig2_All;CL16717.Contig3_All;CL13317.Contig1_All;CL2664.Contig17_All;Unigene3566_All;…	K05719+K06256+K10030+K04392+K05700+K12836+K06689+K06106+K08846+K05748+K05747+K05754+K17388+K05740+K05753+K04735+K19241+K04438+K07863+K13728
Pertussis	265	1.95731e-10	1.46309e-09	ko05133	Human Diseases	Infectious diseases: Bacterial	CL10493.Contig45_All;Unigene252_All;Unigene30450_All;CL442.Contig2_All;CL2776.Contig5_All;CL357.Contig10_All;CL3584.Contig1_All;CL9367.Contig1_All;CL4110.Contig4_All;CL7893.Contig5_All;CL732.Contig2_All;CL283.Contig3_All;Unigene36865_All;Unigene4957_All;CL51.Contig3_All;CL2032.Contig13_All;Unigene14253_All;CL2256.Contig6_All;Unigene33154_All;CL16720.Contig14_All;Unigene23401_All;CL6706.Contig2_Al…	K06464+K05719+K10030+K12800+K02183+K05411+K06461+K05403+K03989+K03990+K04379+K02187+K03987+K03988+K13241+K05406+K04448+K04733+K04519+K04730+K04397+K05405+K01370+K01331+K04735+K03994+K12799+K05425
Legionellosis	105	5.0593e-10	3.68959e-09	ko05134	Human Diseases	Infectious diseases: Bacterial	CL10493.Contig45_All;CL9367.Contig1_All;CL1759.Contig10_All;Unigene33154_All;CL13201.Contig2_All;CL13317.Contig1_All;CL12385.Contig11_All;CL13317.Contig2_All;CL11104.Contig2_All;Unigene87892_All;CL4200.Contig1_All;Unigene2011_All;CL2673.Contig2_All;CL3099.Contig25_All;CL11810.Contig2_All;Unigene76257_All;Unigene73745_All;CL7164.Contig10_All;CL16574.Contig41_All;CL3099.Contig6_All;CL2949.Contig2_A…	K06464+K10030+K04011+K06461+K15464+K03990+K02187+K03283+K04077+K08823+K05406+K13525+K04519+K03231+K04397+K05505+K07937+K05405+K01370+K04735+K12799+K05425
PI3K-Akt signaling pathway	350	4.46586e-09	3.17927e-08	ko04151	Environmental Information Processing	Signal transduction	Unigene252_All;Unigene30450_All;Unigene84956_All;CL442.Contig2_All;CL2776.Contig5_All;CL357.Contig10_All;CL3584.Contig1_All;CL5399.Contig4_All;Unigene64057_All;CL1811.Contig3_All;CL15882.Contig3_All;CL13349.Contig37_All;CL7893.Contig5_All;CL283.Contig3_All;CL16074.Contig9_All;Unigene36865_All;CL51.Contig3_All;CL16784.Contig15_All;CL4659.Contig5_All;CL2256.Contig6_All;CL11800.Contig1_All;Unigene62…	K05719+K16857+K16340+K06236+K06493+K06481+K03099+K05069+K04392+K06856+K06252+K06589+K04659+K05055+K05090+K08270+K04362+K05095+K05098+K05636+K06525+K06243+K05725+K05423+K06238+K04465+K05466+K04545+K02583+K06590+K05057+K05072+K03914+K12230+K05465+K05467+K05096+K05414+K04377+K04389+K05460+K04451+K06237+K06591+K05635+K04273+K04275+K05717+K05061+K05448+K02539+K08390+K11217+K04361+K06585+K08524+K06588+…
NF-kappa B signaling pathway	195	6.93991e-09	4.82566e-08	ko04064	Environmental Information Processing	Signal transduction	CL15316.Contig2_All;CL2776.Contig5_All;CL14788.Contig17_All;CL9367.Contig1_All;CL13349.Contig37_All;Unigene61920_All;Unigene5194_All;Unigene7790_All;Unigene33154_All;CL14788.Contig14_All;CL6526.Contig3_All;CL16717.Contig3_All;CL13317.Contig1_All;CL13317.Contig2_All;CL4585.Contig4_All;Unigene27_All;CL5380.Contig1_All;Unigene29973_All;CL16358.Contig2_All;CL13349.Contig32_All;Unigene75320_All;CL4585…	K05856+K03161+K06527+K10031+K10030+K06856+K07371+K16062+K06490+K05403+K05399+K04386+K05512+K10798+K12646+K05854+K11987+K03160+K10785+K05147+K05476+K03159+K10784+K03173+K09849+K07362+K03158+K04733+K07369+K04519+K05859+K04730+K04403+K05505+K05477+K07360+K04735+K10652+K12964+K07367+K04402+K18052
African trypanosomiasis	95	1.88142e-08	1.27851e-07	ko05143	Human Diseases	Infectious diseases: Parasitic	CL2776.Contig5_All;CL13349.Contig37_All;CL8104.Contig2_All;Unigene15668_All;Unigene33154_All;Unigene6243_All;CL16717.Contig3_All;Unigene72416_All;CL11212.Contig3_All;CL13349.Contig32_All;CL10383.Contig1_All;CL13349.Contig20_All;Unigene18275_All;Unigene2011_All;CL6161.Contig3_All;Unigene89728_All;CL13349.Contig17_All;Unigene38378_All;CL2673.Contig2_All;CL3099.Contig25_All;Unigene76257_All;CL1345.C…	K06527+K06856+K13823+K06494+K06490+K05858+K04687+K04234+K04389+K05406+K14480+K04519+K04634+K02677+K05405+K05425+K04390
Measles	196	1.95905e-08	1.30168e-07	ko05162	Human Diseases	Infectious diseases: Viral	CL10493.Contig45_All;Unigene64057_All;CL15974.Contig18_All;CL13349.Contig37_All;Unigene14253_All;Unigene33154_All;CL3907.Contig3_All;Unigene6243_All;Unigene13606_All;CL16717.Contig3_All;CL9665.Contig2_All;CL6237.Contig2_All;CL4371.Contig3_All;CL11212.Contig3_All;Unigene31322_All;CL14913.Contig9_All;CL16358.Contig2_All;CL13349.Contig32_All;Unigene24970_All;Unigene87892_All;CL13349.Contig20_All;CL2…	K06563+K05069+K06470+K06856+K05411+K16196+K04693+K07990+K05133+K06452+K04687+K12646+K12647+K03283+K06450+K11220+K05414+K14754+K14752+K12560+K04389+K10785+K04451+K06536+K05406+K10784+K04733+K11217+K04519+K04730+K02649+K14216+K05070+K05405+K06451+K04735+K04007+K04692+K05404+K05425+K04447+K16195+K04390+K18052
Small cell lung cancer	175	4.82306e-08	3.13499e-07	ko05222	Human Diseases	Cancers: Specific types	Unigene252_All;Unigene30450_All;CL442.Contig2_All;CL2776.Contig5_All;CL357.Contig10_All;CL3584.Contig1_All;CL7893.Contig5_All;CL283.Contig3_All;Unigene36865_All;CL51.Contig3_All;CL2256.Contig6_All;Unigene23401_All;CL6706.Contig2_All;CL57.Contig1_All;Unigene3566_All;Unigene33600_All;Unigene33609_All;CL10539.Contig3_All;Unigene67523_All;CL3419.Contig4_All;CL57.Contig5_All;Unigene18275_All;Unigene20…	K05719+K06481+K05636+K06243+K05725+K11987+K04377+K13241+K04451+K06237+K05635+K05717+K09848+K03173+K09849+K08524+K02649+K08525+K01110+K04735+K06485+K08526+K04685+K06618
alpha-Linolenic acid metabolism	23	1.29366e-07	8.22985e-07	ko00592	Metabolism	Lipid metabolism	CL1686.Contig4_All;CL1686.Contig16_All;Unigene35528_All;Unigene74773_All;CL1686.Contig13_All;Unigene63012_All;CL1686.Contig19_All;CL5088.Contig4_All;Unigene28252_All;CL15254.Contig1_All;CL5088.Contig3_All;CL5088.Contig5_All;Unigene28067_All;Unigene13239_All;CL5088.Contig6_All;CL1686.Contig10_All;Unigene26560_All;CL1686.Contig11_All;CL1686.Contig1_All;Unigene17678_All;CL15254.Contig3_All;CL5088.Co…	K16342+K00232+K16817+K10226
Pathways in cancer	409	3.72914e-07	2.32294e-06	ko05200	Human Diseases	Cancers: Overview	Unigene252_All;Unigene30450_All;Unigene9972_All;CL442.Contig2_All;CL2776.Contig5_All;CL357.Contig10_All;CL14788.Contig17_All;CL3584.Contig1_All;CL16296.Contig13_All;Unigene23378_All;CL5399.Contig4_All;CL9367.Contig1_All;CL843.Contig7_All;CL7561.Contig1_All;CL15882.Contig3_All;CL3391.Contig12_All;Unigene85015_All;CL12790.Contig2_All;Unigene25904_All;CL7893.Contig5_All;CL16296.Contig1_All;CL283.Con…	K05719+K09291+K05689+K06481+K10031+K08527+K02678+K03099+K10030+K06225+K02159+K04392+K07299+K04388+K09095+K09592+K05090+K08803+K04362+K05636+K06243+K05725+K08047+K05858+K04379+K04545+K02187+K02620+K03914+K11220+K11987+K04377+K04389+K05460+K13241+K04451+K06237+K00799+K05635+K04498+K04273+K04275+K02354+K05717+K05061+K05448+K01403+K04365+K12361+K09848+K03173+K09849+K02353+K04448+K08390+K11217+K04361+…
PPAR signaling pathway	61	4.16975e-07	2.5444e-06	ko03320	Organismal Systems	Endocrine system	CL11643.Contig2_All;Unigene24301_All;CL250.Contig4_All;CL8212.Contig1_All;CL13993.Contig1_All;CL3735.Contig3_All;CL13408.Contig1_All;CL8212.Contig5_All;CL6656.Contig1_All;Unigene35528_All;CL10749.Contig1_All;Unigene2207_All;Unigene14043_All;Unigene14202_All;CL11643.Contig1_All;CL10749.Contig2_All;Unigene63012_All;CL6656.Contig3_All;CL5565.Contig3_All;CL250.Contig1_All;CL104.Contig6_All;Unigene658…	K08752+K08755+K07431+K08770+K01897+K08746+K00864+K00232+K01059+K08749+K08762+K08764+K08536+K00489+K08745+K08524+K06086+K08525+K08767+K10226+K07296+K00488+K08526+K08771+K01596+K08761
Bacterial invasion of epithelial cells	180	6.65503e-07	3.97971e-06	ko05100	Human Diseases	Infectious diseases: Bacterial	Unigene252_All;Unigene30450_All;CL442.Contig2_All;CL2776.Contig5_All;CL357.Contig10_All;CL3584.Contig1_All;CL15882.Contig3_All;CL7893.Contig5_All;Unigene23154_All;CL283.Contig3_All;Unigene36865_All;CL51.Contig3_All;CL204.Contig1_All;CL2256.Contig6_All;Unigene23401_All;CL6706.Contig2_All;CL57.Contig1_All;CL16717.Contig3_All;Unigene3566_All;Unigene33600_All;Unigene33609_All;CL1327.Contig5_All;CL105…	K05719+K05689+K04392+K05700+K06279+K05725+K13738+K06106+K05748+K05717+K05747+K02649+K05754+K05753+K06278+K19241+K16938+K04438+K07863+K13736+K13728
Salmonella infection	115	8.21498e-07	4.81623e-06	ko05132	Human Diseases	Infectious diseases: Bacterial	Unigene65107_All;CL9367.Contig1_All;CL15882.Contig3_All;Unigene38435_All;CL13317.Contig1_All;CL13317.Contig2_All;CL4585.Contig4_All;Unigene26922_All;CL6237.Contig2_All;CL4321.Contig8_All;CL11212.Contig3_All;CL2983.Contig6_All;CL4585.Contig5_All;Unigene30727_All;CL15538.Contig3_All;CL10123.Contig3_All;CL4065.Contig4_All;CL15220.Contig6_All;Unigene59997_All;Unigene13136_All;Unigene29453_All;Unigene…	K10352+K10030+K04392+K05399+K05133+K04379+K04687+K10407+K13241+K04437+K05748+K05747+K04448+K04519+K05505+K05754+K05408+K17388+K05405+K01370+K05753+K04735+K12799+K12964+K07863+K06071
Bile secretion	57	2.1499e-06	1.23619e-05	ko04976	Organismal Systems	Digestive system	CL3391.Contig12_All;CL3391.Contig13_All;CL5421.Contig2_All;CL7606.Contig4_All;CL3028.Contig6_All;CL9303.Contig3_All;CL14318.Contig1_All;Unigene84546_All;Unigene71606_All;Unigene86392_All;Unigene72996_All;CL3391.Contig9_All;CL14248.Contig1_All;CL3391.Contig2_All;CL12561.Contig3_All;CL7606.Contig2_All;CL3269.Contig1_All;Unigene86835_All;CL440.Contig3_All;Unigene6580_All;CL15140.Contig47_All;CL3269.…	K07299+K09864+K01540+K08047+K09877+K00699+K05043+K01539+K05664+K13885+K05667+K00489+K08524+K14361+K14360+K08046+K09869+K05742+K18245+K07424
Glycolysis / Gluconeogenesis	45	2.89731e-06	1.63452e-05	ko00010	Metabolism	Carbohydrate metabolism	CL3847.Contig4_All;CL4960.Contig2_All;Unigene8709_All;CL424.Contig2_All;CL2684.Contig6_All;CL581.Contig3_All;CL13227.Contig17_All;CL1504.Contig3_All;Unigene63883_All;CL3847.Contig2_All;CL12091.Contig2_All;Unigene6117_All;CL14474.Contig2_All;CL8597.Contig1_All;CL9862.Contig2_All;Unigene41196_All;CL1612.Contig4_All;CL11676.Contig1_All;CL1612.Contig6_All;CL2684.Contig3_All;CL4960.Contig3_All;CL2506.…	K00627+K01623+K00844+K00134+K01834+K00161+K00850+K00002+K00873+K00128+K00149+K03103+K03841+K00016+K01803+K00162+K01596+K01810+K01689
Aldosterone synthesis and secretion	75	3.89011e-06	2.15397e-05	ko04925	Organismal Systems	Endocrine system	CL16458.Contig7_All;CL732.Contig2_All;CL2032.Contig13_All;CL1407.Contig6_All;CL3028.Contig6_All;Unigene72416_All;Unigene5764_All;Unigene28531_All;Unigene83308_All;Unigene6736_All;CL732.Contig1_All;Unigene27509_All;Unigene8498_All;CL1407.Contig4_All;Unigene12620_All;CL15879.Contig4_All;CL16458.Contig35_All;Unigene68100_All;Unigene17606_All;CL16458.Contig50_All;CL732.Contig4_All;Unigene67989_All;CL…	K00070+K02183+K08794+K08047+K05858+K04465+K04515+K16931+K12323+K00513+K13885+K00498+K04634+K13806+K08046+K02677+K04958+K18050+K08558+K05870+K04857
Prion diseases	60	4.1257e-06	2.24288e-05	ko05020	Human Diseases	Neurodegenerative diseases	CL7561.Contig1_All;Unigene6542_All;Unigene6243_All;Unigene87892_All;Unigene2045_All;CL13130.Contig5_All;CL15347.Contig21_All;CL3564.Contig13_All;CL4250.Contig4_All;CL9247.Contig2_All;Unigene41133_All;Unigene72232_All;Unigene34124_All;CL5742.Contig2_All;CL3564.Contig6_All;CL4250.Contig6_All;CL711.Contig1_All;Unigene34894_All;CL10033.Contig1_All;CL8677.Contig3_All;CL9529.Contig1_All;CL9806.Contig2_…	K02159+K02599+K06491+K03283+K03987+K03988+K05635+K03995+K04519+K09490+K03996+K05405+K03994
Proteoglycans in cancer	285	7.50787e-06	4.00867e-05	ko05205	Human Diseases	Cancers: Overview	Unigene252_All;Unigene30450_All;CL442.Contig2_All;CL2776.Contig5_All;CL357.Contig10_All;CL3584.Contig1_All;CL5399.Contig4_All;CL843.Contig7_All;CL1811.Contig3_All;CL15882.Contig3_All;CL7893.Contig5_All;CL13343.Contig1_All;CL283.Contig3_All;CL5958.Contig3_All;Unigene36865_All;CL51.Contig3_All;CL2256.Contig6_All;Unigene15668_All;CL12131.Contig10_All;Unigene6243_All;Unigene23401_All;Unigene9970_All;…	K05719+K16857+K06255+K06236+K06256+K06257+K06493+K16338+K06481+K03099+K06225+K04392+K03985+K16866+K10380+K04362+K05098+K05725+K08107+K04515+K02187+K06106+K01365+K16336+K04377+K04389+K05460+K06269+K04451+K04437+K02354+K05717+K05448+K01403+K04365+K04361+K05859+K05731+K07831+K05730+K06588+K02649+K17388+K02677+K04958+K01398+K13375+K06270+K06625+K08268+K04660+K06278+K16865+K05742+K02375+K04692+K05425+…
Linoleic acid metabolism	19	1.13009e-05	5.92802e-05	ko00591	Metabolism	Lipid metabolism	CL1686.Contig4_All;CL1686.Contig16_All;CL4221.Contig3_All;Unigene74773_All;CL1686.Contig13_All;CL1686.Contig19_All;CL5088.Contig4_All;Unigene76051_All;CL5088.Contig3_All;CL5088.Contig5_All;Unigene13239_All;CL5088.Contig6_All;CL1686.Contig10_All;CL1686.Contig11_All;CL1686.Contig1_All;Unigene17678_All;CL630.Contig6_All;CL5088.Contig1_All;CL5088.Contig2_All	K16342+K07418+K16817+K07424
Chemokine signaling pathway	153	2.3264e-05	0.00011993	ko04062	Organismal Systems	Immune system	Unigene9914_All;CL14788.Contig17_All;CL14581.Contig3_All;CL5399.Contig4_All;CL9367.Contig1_All;Unigene65438_All;CL15882.Contig3_All;CL16285.Contig11_All;CL2689.Contig92_All;Unigene5194_All;Unigene30555_All;CL204.Contig1_All;Unigene7790_All;CL4678.Contig11_All;CL14788.Contig14_All;CL57.Contig1_All;CL3028.Contig6_All;CL13317.Contig1_All;CL543.Contig1_All;Unigene72416_All;CL13317.Contig2_All;CL5380.…	K16598+K05513+K10031+K04188+K03099+K10030+K12672+K04392+K05514+K13072+K04190+K06279+K16062+K06068+K05725+K08047+K10033+K05858+K05512+K04545+K12671+K07363+K08893+K05854+K11220+K04182+K05050+K05747+K04365+K12361+K08291+K04179+K04178+K05731+K08011+K05730+K02649+K05505+K16597+K05408+K17388+K08046+K12367+K04735+K12365+K07826+K04542+K04347+K14624+K05509+K16596+K04541+K12964+K04438+K04692+K04447+K04189+…
Starch and sucrose metabolism	31	2.94827e-05	0.000149412	ko00500	Metabolism	Carbohydrate metabolism	Unigene8709_All;Unigene62714_All;CL16855.Contig7_All;CL2293.Contig2_All;Unigene84546_All;Unigene62713_All;Unigene86392_All;CL14474.Contig2_All;Unigene44208_All;Unigene12997_All;CL3269.Contig1_All;Unigene41196_All;CL3269.Contig2_All;Unigene37435_All;Unigene26852_All;CL3141.Contig6_All;CL10072.Contig3_All;Unigene69226_All;Unigene87239_All;Unigene15334_All;Unigene6546_All;Unigene19831_All;Unigene198…	K00844+K00963+K01513+K00699+K00688+K01195+K01187+K12317+K00693+K01810+K05350
Chagas disease (American trypanosomiasis)	102	4.22309e-05	0.000210451	ko05142	Human Diseases	Infectious diseases: Parasitic	CL9367.Contig1_All;CL3463.Contig3_All;CL12790.Contig2_All;CL13317.Contig1_All;CL12385.Contig11_All;Unigene72416_All;CL13317.Contig2_All;Unigene30905_All;CL6237.Contig2_All;CL4371.Contig3_All;CL4321.Contig8_All;CL11212.Contig3_All;Unigene2045_All;CL3463.Contig1_All;CL2689.Contig57_All;CL2673.Contig2_All;Unigene34548_All;CL2500.Contig3_All;Unigene76257_All;CL2500.Contig10_All;CL2689.Contig67_All;Un…	K10030+K03982+K04388+K03990+K05858+K05133+K06452+K04379+K04687+K03987+K03988+K06450+K04389+K13241+K10785+K05406+K10784+K04448+K03158+K04733+K04519+K06453+K04730+K04634+K02649+K05408+K05405+K06451+K13375+K04735+K04633+K14624+K05425+K04390
Thyroid hormone signaling pathway	181	4.47456e-05	0.000219327	ko04919	Organismal Systems	Endocrine system	CL442.Contig2_All;Unigene60389_All;CL1811.Contig3_All;CL3391.Contig12_All;CL4110.Contig4_All;Unigene38435_All;CL7893.Contig5_All;CL283.Contig3_All;CL15547.Contig3_All;CL3391.Contig13_All;Unigene36865_All;CL7606.Contig4_All;CL13227.Contig17_All;Unigene6542_All;Unigene72416_All;CL1811.Contig1_All;CL15914.Contig1_All;Unigene19566_All;Unigene67465_All;Unigene8509_All;Unigene60165_All;Unigene71606_All…	K06493+K04650+K07299+K05853+K17751+K08187+K01540+K00850+K02599+K05858+K19029+K11220+K08747+K01539+K11644+K06062+K17902+K04377+K04451+K15162+K04498+K08362+K05859+K08524+K07201+K15156+K02649+K08525+K02677+K07207+K07208+K08268+K09101+K08526+K05742
Natural killer cell mediated cytotoxicity	173	6.14843e-05	0.000296513	ko04650	Organismal Systems	Immune system	CL15316.Contig2_All;CL10493.Contig45_All;Unigene37779_All;Unigene49679_All;CL5399.Contig4_All;CL4586.Contig15_All;CL4586.Contig2_All;CL15882.Contig3_All;CL993.Contig6_All;CL13349.Contig37_All;CL993.Contig5_All;Unigene63281_All;CL204.Contig1_All;CL4586.Contig10_All;Unigene33154_All;CL7530.Contig7_All;CL7530.Contig1_All;CL16717.Contig3_All;CL12507.Contig1_All;CL7110.Contig1_All;CL12385.Contig11_All…	K05856+K06479+K06464+K06523+K06582+K03099+K07818+K04392+K01353+K06856+K06751+K06279+K06490+K04446+K17332+K07990+K05133+K07361+K04687+K02187+K05414+K04389+K04348+K04365+K07362+K06453+K05859+K05730+K02649+K06268+K02677+K07360+K05718+K04390
Platelet activation	227	6.86559e-05	0.000325843	ko04611	Organismal Systems	Immune system	Unigene252_All;Unigene30450_All;CL442.Contig2_All;CL2776.Contig5_All;CL357.Contig10_All;CL1686.Contig4_All;CL3584.Contig1_All;CL5399.Contig4_All;CL1811.Contig3_All;CL7893.Contig5_All;CL283.Contig3_All;Unigene36865_All;CL51.Contig3_All;CL2256.Contig6_All;Unigene23401_All;CL6706.Contig2_All;CL3028.Contig6_All;CL1686.Contig16_All;Unigene3566_All;Unigene33600_All;Unigene72416_All;CL550.Contig2_All;CL…	K05719+K06236+K06493+K06481+K16342+K19477+K08047+K05858+K07361+K05854+K03914+K06269+K00907+K05732+K12361+K00509+K05859+K04634+K06261+K04264+K02649+K06274+K17388+K08046+K04958+K07376+K04270+K17084+K06270+K17704+K06260
Chemical carcinogenesis	27	8.00316e-05	0.000373897	ko05204	Human Diseases	Cancers: Overview	CL5644.Contig1_All;Unigene84546_All;Unigene86392_All;CL15119.Contig13_All;CL7957.Contig4_All;CL679.Contig1_All;CL15119.Contig4_All;CL6658.Contig1_All;CL7957.Contig1_All;CL15119.Contig17_All;CL3269.Contig1_All;CL3269.Contig2_All;CL3141.Contig6_All;Unigene85589_All;CL15119.Contig3_All;Unigene6546_All;CL5644.Contig2_All;Unigene42125_All;CL11741.Contig1_All;Unigene32170_All;CL630.Contig6_All;CL3269.C…	K07410+K00699+K11987+K07408+K00799+K01014+K07424
HIF-1 signaling pathway	118	9.06032e-05	0.000416775	ko04066	Environmental Information Processing	Signal transduction	CL4960.Contig2_All;Unigene8709_All;CL3463.Contig3_All;CL424.Contig2_All;CL3391.Contig12_All;CL3239.Contig4_All;CL5958.Contig3_All;CL3391.Contig13_All;CL2348.Contig2_All;CL16784.Contig15_All;CL581.Contig3_All;CL13227.Contig17_All;CL2348.Contig6_All;Unigene30905_All;CL6237.Contig2_All;Unigene83308_All;Unigene822_All;CL11212.Contig3_All;Unigene10636_All;CL3239.Contig2_All;CL2348.Contig5_All;CL3463.C…	K01623+K00844+K03982+K00134+K07299+K04372+K16451+K09592+K05055+K00161+K00850+K05133+K04515+K05466+K04687+K05465+K05467+K05096+K08008+K13241+K04498+K05448+K03159+K01103+K04361+K05859+K02649+K02677+K05405+K00016+K06625+K08268+K04735+K05121+K04692+K00162+K03259+K01689
HTLV-I infection	266	0.000105402	0.000474469	ko05166	Human Diseases	Infectious diseases: Viral	CL15316.Contig2_All;CL10493.Contig45_All;CL2776.Contig5_All;Unigene23378_All;Unigene64057_All;CL7561.Contig1_All;CL3391.Contig12_All;Unigene85015_All;CL12790.Contig2_All;Unigene10371_All;CL3391.Contig13_All;Unigene63281_All;Unigene23865_All;Unigene4558_All;Unigene63761_All;Unigene33154_All;CL7530.Contig7_All;CL7530.Contig1_All;CL3028.Contig6_All;Unigene14106_All;CL7110.Contig1_All;CL12385.Contig1…	K05856+K06464+K06527+K02678+K05069+K02159+K07299+K04388+K06752+K06751+K06490+K04446+K17332+K08047+K04386+K06452+K04379+K06450+K06062+K09032+K04377+K03160+K10785+K04451+K03351+K04348+K04498+K09027+K02354+K06724+K03159+K10784+K02353+K04448+K03158+K04502+K09052+K11217+K15308+K07831+K09438+K02649+K06268+K08046+K11126+K05070+K05405+K06451+K13375+K05862+K15041+K06625+K02325+K04735+K05718+K12076+K05870+…
Serotonergic synapse	89	0.000106319	0.000474469	ko04726	Organismal Systems	Nervous system	CL442.Contig2_All;CL1686.Contig4_All;CL1893.Contig6_All;Unigene28874_All;CL6036.Contig3_All;Unigene36865_All;CL6036.Contig8_All;CL6706.Contig2_All;CL1686.Contig16_All;Unigene72416_All;Unigene6721_All;CL11104.Contig2_All;CL1893.Contig4_All;CL15119.Contig13_All;CL2486.Contig3_All;Unigene4458_All;CL442.Contig3_All;CL16598.Contig6_All;Unigene72874_All;CL4250.Contig4_All;CL15119.Contig4_All;CL6036.Con…	K04520+K16342+K04819+K05037+K05858+K04545+K02187+K11987+K08022+K07418+K00274+K00461+K04365+K00509+K00458+K04634+K04459+K02677+K04958+K07826+K04542+K04347+K04541+K04162+K08014+K04857
Nicotinate and nicotinamide metabolism	32	0.000124228	0.000546236	ko00760	Metabolism	Metabolism of cofactors and vitamins	CL3521.Contig13_All;Unigene85456_All;CL7155.Contig2_All;CL2293.Contig2_All;CL7155.Contig1_All;CL7155.Contig3_All;CL3521.Contig8_All;CL2178.Contig3_All;CL7155.Contig5_All;CL14274.Contig3_All;CL14274.Contig14_All;Unigene101439_All;CL14274.Contig11_All;Unigene40387_All;CL14274.Contig23_All;CL7655.Contig2_All;CL10780.Contig2_All;CL7155.Contig4_All;Unigene10235_All;Unigene16714_All;CL7655.Contig8_All;…	K03462+K03783+K01513+K01081+K10524+K06210+K00323+K03426
Pentose and glucuronate interconversions	23	0.000351234	0.00152201	ko00040	Metabolism	Carbohydrate metabolism	Unigene62714_All;CL16855.Contig7_All;CL1504.Contig3_All;Unigene84546_All;Unigene62713_All;Unigene86392_All;Unigene6117_All;Unigene12997_All;CL3269.Contig1_All;CL3269.Contig2_All;Unigene37435_All;CL3141.Contig6_All;CL4731.Contig5_All;Unigene69226_All;Unigene87239_All;Unigene6546_All;Unigene32170_All;Unigene40690_All;Unigene22886_All;CL3269.Contig3_All;Unigene25937_All;Unigene62715_All;CL3141.Conti…	K00963+K00002+K00699+K00128+K01195+K00011+K00078
Steroid biosynthesis	15	0.000406647	0.00173696	ko00100	Metabolism	Lipid metabolism	CL13284.Contig5_All;Unigene7549_All;CL4925.Contig8_All;CL13284.Contig3_All;CL5340.Contig4_All;CL13284.Contig7_All;CL13284.Contig9_All;CL13284.Contig6_All;CL7536.Contig4_All;CL4925.Contig3_All;CL7536.Contig1_All;CL4925.Contig6_All;Unigene19913_All;CL4925.Contig2_All;CL5340.Contig3_All	K00222+K13373+K00637+K00801+K01052+K09828
Amino sugar and nucleotide sugar metabolism	39	0.000466669	0.0019395	ko00520	Metabolism	Carbohydrate metabolism	Unigene8709_All;Unigene62714_All;CL16090.Contig8_All;CL4918.Contig1_All;CL16855.Contig7_All;Unigene62713_All;CL4191.Contig1_All;CL14474.Contig2_All;CL15189.Contig15_All;CL2747.Contig6_All;CL5726.Contig2_All;Unigene41196_All;Unigene37435_All;Unigene61407_All;Unigene34628_All;Unigene76442_All;Unigene10314_All;CL3295.Contig3_All;CL7647.Contig3_All;CL11954.Contig1_All;CL2747.Contig7_All;CL2747.Contig…	K00844+K00963+K12373+K05056+K17497+K00326+K08080+K01787+K02377+K01784+K00884+K01097+K01183+K01810
Metabolic pathways	597	0.000467037	0.0019395	ko01100	Metabolism	Global and overview maps	CL12903.Contig1_All;CL11683.Contig1_All;CL3847.Contig4_All;Unigene38159_All;CL2273.Contig2_All;CL4960.Contig2_All;CL3056.Contig11_All;CL1686.Contig4_All;CL7602.Contig6_All;Unigene8709_All;Unigene100119_All;CL250.Contig4_All;CL5356.Contig2_All;CL424.Contig2_All;CL13597.Contig1_All;CL13284.Contig5_All;Unigene89624_All;CL5679.Contig1_All;CL16458.Contig7_All;CL5665.Contig7_All;CL3735.Contig3_All;Unig…	K01830+K07969+K00627+K01106+K18082+K01623+K13523+K16342+K04710+K00844+K13512+K07431+K00615+K00134+K03849+K00222+K00658+K18081+K00070+K01897+K01197+K03462+K00963+K00501+K01834+K12373+K08726+K03783+K13506+K07635+K01490+K02258+K00709+K00722+K00161+K05056+K13510+K00741+K00025+K00850+K00002+K01513+K07820+K00943+K12348+K00807+K13368+K03006+K00512+K02684+K05605+K05858+K01758+K01080+K00731+K00472+K02145+…
Galactose metabolism	26	0.000566906	0.00232006	ko00052	Metabolism	Carbohydrate metabolism	Unigene8709_All;Unigene62714_All;CL4918.Contig1_All;CL16855.Contig7_All;CL13227.Contig17_All;Unigene62713_All;CL14474.Contig2_All;CL8597.Contig1_All;Unigene41196_All;Unigene37435_All;Unigene34628_All;CL10072.Contig3_All;CL3295.Contig3_All;CL2506.Contig5_All;CL4731.Contig5_All;Unigene6205_All;Unigene87239_All;Unigene19831_All;CL3295.Contig1_All;Unigene19832_All;Unigene40690_All;CL13227.Contig12_Al…	K00844+K00963+K05056+K00850+K01187+K12317+K01784+K00011+K01229
C5-Branched dibasic acid metabolism	4	0.000574195	0.00232006	ko00660	Metabolism	Carbohydrate metabolism	Unigene867_All;CL10626.Contig4_All;CL10626.Contig3_All;Unigene39877_All	K17724
Focal adhesion	244	0.00120513	0.00480447	ko04510	Cellular Processes	Cellular community	Unigene252_All;Unigene30450_All;CL442.Contig2_All;CL2776.Contig5_All;CL357.Contig10_All;CL3584.Contig1_All;CL5399.Contig4_All;CL1811.Contig3_All;CL15882.Contig3_All;CL7893.Contig5_All;Unigene23154_All;CL283.Contig3_All;Unigene36865_All;CL51.Contig3_All;CL204.Contig1_All;CL2256.Contig6_All;Unigene23401_All;Unigene9970_All;CL6706.Contig2_All;CL57.Contig1_All;CL16717.Contig3_All;Unigene3566_All;Unig…	K05719+K16857+K06236+K06493+K06481+K03099+K06277+K04392+K06252+K06589+K05700+K04659+K06279+K05098+K05636+K06525+K06243+K05725+K06238+K06590+K05699+K12758+K03853+K05096+K05460+K06275+K06269+K04437+K06237+K06591+K05635+K10351+K12756+K05717+K00889+K05448+K00907+K05732+K04365+K04448+K04361+K06585+K05730+K06588+K02649+K06274+K17388+K02677+K05740+K05097+K01110+K06270+K06485+K06278+K04438+K04349+K04359+…
Renin-angiotensin system	15	0.0012469	0.00490555	ko04614	Organismal Systems	Endocrine system	CL993.Contig10_All;CL6363.Contig1_All;CL6363.Contig6_All;Unigene14624_All;CL2828.Contig3_All;CL6363.Contig2_All;Unigene23686_All;CL5111.Contig3_All;CL5768.Contig3_All;CL8586.Contig1_All;CL9403.Contig1_All;CL16624.Contig1_All;Unigene71010_All;CL2828.Contig1_All;CL6363.Contig3_All	K01319+K01329+K01285+K01389+K11140+K01380+K04167
Toll-like receptor signaling pathway	86	0.00160636	0.00623768	ko04620	Organismal Systems	Immune system	CL9367.Contig1_All;Unigene65438_All;CL15882.Contig3_All;Unigene22947_All;Unigene14253_All;CL6526.Contig3_All;CL13317.Contig1_All;CL5861.Contig7_All;CL13317.Contig2_All;CL4585.Contig4_All;CL4321.Contig8_All;CL1561.Contig3_All;CL4585.Contig5_All;Unigene60165_All;Unigene36731_All;CL14198.Contig1_All;Unigene84362_All;Unigene16954_All;CL2673.Contig2_All;Unigene8787_All;Unigene76257_All;CL15649.Contig6…	K10030+K12672+K04392+K01371+K05411+K05403+K05412+K05399+K04379+K12671+K11220+K09446+K05414+K03160+K05406+K05401+K04448+K04733+K04519+K04730+K04403+K02649+K05408+K05405+K04735+K12964+K05404+K05425+K05413
Vibrio cholerae infection	78	0.00181705	0.00696535	ko05110	Human Diseases	Infectious diseases: Bacterial	CL721.Contig20_All;Unigene62664_All;CL8859.Contig3_All;Unigene62663_All;CL5223.Contig2_All;CL721.Contig34_All;CL5449.Contig4_All;Unigene3735_All;CL6737.Contig7_All;CL6737.Contig4_All;CL721.Contig33_All;Unigene33816_All;CL721.Contig12_All;CL9480.Contig4_All;CL721.Contig19_All;Unigene10039_All;CL721.Contig31_All;Unigene74262_All;CL7440.Contig1_All;Unigene31978_All;CL721.Contig8_All;Unigene37685_All…	K10955+K02145+K10950+K02147+K05859+K02150+K07937+K02677+K02148
Nitrogen metabolism	13	0.00225206	0.00852362	ko00910	Metabolism	Energy metabolism	CL11174.Contig4_All;Unigene85990_All;CL1146.Contig1_All;CL867.Contig1_All;CL9646.Contig1_All;CL867.Contig2_All;CL11174.Contig2_All;CL6173.Contig6_All;Unigene35252_All;CL16726.Contig1_All;CL9646.Contig3_All;CL2816.Contig3_All;Unigene1255_All	K18246+K01672+K00261+K18245+K01915
Bladder cancer	59	0.00421036	0.0155595	ko05219	Human Diseases	Cancers: Specific types	Unigene252_All;CL2776.Contig5_All;CL357.Contig10_All;CL9367.Contig1_All;Unigene84447_All;CL1082.Contig1_All;Unigene73056_All;CL13317.Contig1_All;CL13317.Contig2_All;Unigene67523_All;Unigene18275_All;CL8422.Contig1_All;CL1948.Contig2_All;Unigene41107_All;CL327.Contig26_All;Unigene29891_All;CL10133.Contig1_All;Unigene33606_All;Unigene64470_All;Unigene254_All;CL8677.Contig3_All;Unigene3613_All;CL936…	K16857+K05689+K10030+K04445+K08803+K00758+K04377+K04451+K05448+K01403+K04365+K04361+K05094+K01398+K06625+K06621+K06618
Ether lipid metabolism	31	0.0042151	0.0155595	ko00565	Metabolism	Lipid metabolism	CL1686.Contig4_All;Unigene100119_All;CL9038.Contig3_All;CL1686.Contig16_All;CL2679.Contig2_All;Unigene40188_All;CL1848.Contig9_All;Unigene74773_All;CL1686.Contig13_All;CL1686.Contig19_All;CL5088.Contig4_All;CL6825.Contig1_All;CL2679.Contig4_All;CL9038.Contig1_All;CL6825.Contig2_All;CL2679.Contig1_All;CL5088.Contig3_All;CL5088.Contig5_All;CL16599.Contig2_All;Unigene13239_All;CL9038.Contig6_All;CL5…	K16342+K13512+K13510+K01080+K16817+K01115+K16860
Metabolism of xenobiotics by cytochrome P450	20	0.00435587	0.015883	ko00980	Metabolism	Xenobiotics biodegradation and metabolism	CL5644.Contig1_All;Unigene84546_All;Unigene86392_All;CL7957.Contig4_All;CL679.Contig1_All;CL6658.Contig1_All;CL7957.Contig1_All;CL3269.Contig1_All;CL3269.Contig2_All;CL3141.Contig6_All;Unigene85589_All;Unigene6546_All;CL5644.Contig2_All;Unigene32170_All;Unigene22886_All;CL3269.Contig3_All;CL679.Contig2_All;CL5644.Contig3_All;CL3141.Contig2_All;CL4091.Contig2_All	K07410+K00699+K07408+K00799+K00078
Fructose and mannose metabolism	26	0.00646574	0.0230342	ko00051	Metabolism	Carbohydrate metabolism	CL4960.Contig2_All;Unigene8709_All;CL13227.Contig17_All;CL15914.Contig1_All;CL4191.Contig1_All;CL12091.Contig2_All;CL14474.Contig2_All;CL8597.Contig1_All;CL15697.Contig1_All;Unigene41196_All;Unigene61407_All;CL15697.Contig5_All;CL11676.Contig1_All;Unigene36111_All;CL4960.Contig3_All;CL2506.Contig5_All;CL4731.Contig5_All;Unigene6205_All;CL6113.Contig3_All;Unigene19831_All;Unigene23387_All;Unigene1…	K01623+K00844+K00850+K19029+K17497+K01103+K02377+K03841+K00846+K00011+K01803+K19030
Glycosphingolipid biosynthesis - globo series	18	0.00647114	0.0230342	ko00603	Metabolism	Glycan biosynthesis and metabolism	CL16090.Contig8_All;CL15881.Contig50_All;Unigene8509_All;Unigene7138_All;Unigene3976_All;CL15881.Contig36_All;Unigene14193_All;Unigene68705_All;Unigene10314_All;Unigene6682_All;CL7647.Contig3_All;CL3009.Contig1_All;CL15881.Contig22_All;Unigene31374_All;CL7647.Contig2_All;Unigene1858_All;Unigene30982_All;CL15881.Contig53_All	K12373+K00722+K03371+K00780+K03877
Vascular smooth muscle contraction	112	0.00751908	0.0264495	ko04270	Organismal Systems	Circulatory system	Unigene65107_All;CL1686.Contig4_All;Unigene38435_All;CL732.Contig2_All;Unigene16014_All;CL2032.Contig13_All;CL4678.Contig11_All;CL1112.Contig5_All;CL3028.Contig6_All;CL1112.Contig11_All;CL1686.Contig16_All;Unigene72416_All;Unigene28531_All;Unigene26922_All;Unigene32981_All;CL1112.Contig2_All;CL2983.Contig6_All;CL15538.Contig3_All;CL732.Contig1_All;CL4678.Contig10_All;CL4065.Contig4_All;CL15220.Co…	K10352+K16342+K02183+K12337+K06068+K12327+K08047+K05858+K08448+K06269+K12323+K00907+K04365+K08449+K08447+K04634+K12328+K17388+K08046+K12313+K02677+K04958+K07376+K04136+K06270+K18050+K04857+K18052+K04577
Thyroid cancer	60	0.00846317	0.0294243	ko05216	Human Diseases	Cancers: Specific types	Unigene9972_All;CL2776.Contig5_All;CL357.Contig10_All;CL12081.Contig2_All;Unigene22239_All;CL12171.Contig4_All;Unigene65323_All;Unigene67523_All;CL14898.Contig11_All;Unigene18275_All;CL1948.Contig2_All;Unigene41107_All;CL14898.Contig5_All;CL10133.Contig1_All;Unigene40735_All;Unigene33606_All;Unigene64470_All;CL14801.Contig14_All;CL14898.Contig20_All;CL14898.Contig14_All;CL15140.Contig47_All;Unige…	K09291+K05689+K02620+K04377+K04451+K04365+K08524+K08525+K09290+K08526
Butirosin and neomycin biosynthesis	6	0.00924759	0.031782	ko00524	Metabolism	Biosynthesis of other secondary metabolites	Unigene8709_All;CL14474.Contig2_All;Unigene41196_All;Unigene19831_All;Unigene19832_All;Unigene64663_All	K00844
Arginine and proline metabolism	36	0.0110209	0.0372355	ko00330	Metabolism	Amino acid metabolism	CL12654.Contig1_All;Unigene7549_All;Unigene28495_All;CL10958.Contig2_All;Unigene34548_All;Unigene6117_All;Unigene31929_All;CL9862.Contig2_All;CL592.Contig3_All;CL6784.Contig2_All;Unigene1961_All;CL10248.Contig1_All;Unigene12372_All;CL12654.Contig6_All;Unigene57575_All;Unigene13149_All;Unigene12370_All;Unigene38116_All;CL1502.Contig3_All;CL9862.Contig3_All;Unigene7816_All;CL592.Contig2_All;CL4490.…	K00472+K00933+K00542+K12259+K13241+K00128+K00613+K00149+K00274+K00286+K00802+K00657+K01476
Cardiac muscle contraction	44	0.0110835	0.0372355	ko04260	Organismal Systems	Circulatory system	Unigene63949_All;CL4110.Contig4_All;Unigene38435_All;CL7606.Contig4_All;Unigene23401_All;CL2164.Contig19_All;Unigene72996_All;Unigene71857_All;CL14309.Contig14_All;CL13081.Contig1_All;Unigene49320_All;CL15538.Contig4_All;CL1216.Contig1_All;CL7606.Contig2_All;CL3788.Contig1_All;CL16307.Contig5_All;CL16307.Contig4_All;CL16307.Contig2_All;CL14309.Contig25_All;CL2164.Contig34_All;Unigene27501_All;CL1…	K05849+K05853+K17751+K01540+K10374+K10375+K01539+K10351+K12749+K12750+K12314+K09290+K00415+K10373+K12045+K02267+K05742+K05865+K04857
Fc epsilon RI signaling pathway	84	0.0122974	0.0408547	ko04664	Organismal Systems	Immune system	CL1686.Contig4_All;CL5399.Contig4_All;CL15882.Contig3_All;CL13349.Contig37_All;Unigene12090_All;Unigene4335_All;Unigene3433_All;Unigene20698_All;CL16717.Contig3_All;Unigene510_All;CL1686.Contig16_All;CL550.Contig2_All;CL13349.Contig32_All;Unigene63837_All;CL10297.Contig2_All;CL13349.Contig20_All;Unigene89728_All;CL13349.Contig17_All;Unigene100025_All;Unigene98746_All;Unigene53306_All;CL4435.Conti…	K16342+K03099+K04392+K06856+K08090+K07361+K05854+K07362+K05859+K05730+K02649+K02677
Jak-STAT signaling pathway	111	0.0125863	0.0413552	ko04630	Environmental Information Processing	Signal transduction	CL5399.Contig4_All;Unigene64057_All;CL8943.Contig4_All;CL16784.Contig15_All;CL4918.Contig1_All;CL9489.Contig1_All;Unigene13606_All;Unigene73089_All;CL13883.Contig2_All;CL8756.Contig3_All;CL8756.Contig1_All;CL6237.Contig2_All;CL11212.Contig3_All;CL155.Contig2_All;Unigene31322_All;CL14913.Contig9_All;Unigene10636_All;CL1583.Contig14_All;CL16399.Contig1_All;Unigene60165_All;CL14198.Contig1_All;Unige…	K03099+K05069+K04694+K05055+K05056+K05058+K04693+K05423+K05424+K05417+K05133+K04687+K05076+K05057+K05072+K11220+K05414+K04377+K05406+K04696+K04498+K05077+K05061+K02539+K04705+K04702+K11217+K14365+K05062+K02649+K05070+K05060+K05405+K06625+K05082+K05080+K04699+K04692+K05425+K04447
T cell receptor signaling pathway	154	0.0138692	0.0450747	ko04660	Organismal Systems	Immune system	CL15316.Contig2_All;CL2776.Contig5_All;CL5399.Contig4_All;CL15974.Contig18_All;Unigene10371_All;Unigene63281_All;Unigene23865_All;Unigene4558_All;Unigene63761_All;Unigene33154_All;CL7530.Contig7_All;CL7530.Contig1_All;Unigene14106_All;CL7110.Contig1_All;CL5861.Contig7_All;CL15323.Contig8_All;CL550.Contig2_All;CL4371.Contig3_All;CL4321.Contig8_All;CL11212.Contig3_All;Unigene66286_All;CL2218.Contig…	K05856+K03161+K03099+K06470+K06538+K06713+K06454+K06458+K06459+K04446+K17332+K06744+K07361+K06452+K04379+K04687+K07363+K06450+K07366+K10785+K04348+K10784+K07362+K04448+K07369+K06453+K05730+K02649+K06268+K06451+K07360+K07364+K04735+K12076+K07367+K18052
Neuroactive ligand-receptor interaction	162	0.0146007	0.0469421	ko04080	Environmental Information Processing	Signaling molecules and interaction	Unigene71124_All;Unigene22255_All;Unigene84956_All;Unigene28874_All;CL14117.Contig2_All;CL16765.Contig3_All;CL14814.Contig2_All;CL2689.Contig92_All;CL993.Contig5_All;Unigene69199_All;Unigene9962_All;Unigene13070_All;CL12507.Contig1_All;CL2689.Contig112_All;CL13883.Contig2_All;Unigene21433_All;CL369.Contig2_All;CL4177.Contig2_All;CL1392.Contig7_All;CL15647.Contig5_All;CL8019.Contig3_All;Unigene353…	K04615+K04278+K04608+K05200+K08388+K01352+K04274+K05424+K04293+K04010+K04234+K03914+K04296+K04812+K04140+K01319+K05186+K04131+K01312+K04265+K04273+K04275+K04240+K04288+K04295+K08362+K04307+K05201+K04276+K05062+K04258+K05207+K04264+K04322+K08522+K04270+K04174+K04218+K04136+K04269+K04299+K05080+K04289+K08374+K05185+K04167+K05770+K05203+K05202+K08386+K04162+K04271+K04217+K04130+K04577+K04582+K04818
Herpes simplex infection	214	0.0169741	0.053992	ko05168	Human Diseases	Infectious diseases: Viral	Unigene89624_All;Unigene10371_All;Unigene63281_All;Unigene23865_All;Unigene4558_All;CL4559.Contig11_All;Unigene20185_All;Unigene63761_All;Unigene14253_All;CL782.Contig3_All;CL3907.Contig3_All;Unigene13606_All;CL13300.Contig27_All;Unigene14106_All;Unigene31751_All;CL7110.Contig1_All;CL12385.Contig11_All;Unigene75138_All;CL15323.Contig8_All;CL6237.Contig2_All;CL4321.Contig8_All;CL15958.Contig3_All;…	K03129+K06752+K06751+K15413+K06081+K05411+K11299+K16196+K04693+K06505+K03990+K03006+K05133+K04379+K04687+K02633+K02187+K12646+K12647+K15412+K11220+K05414+K14217+K06531+K04389+K06269+K04451+K05406+K12893+K04696+K04498+K12891+K05152+K03173+K09849+K05401+K04448+K03158+K03131+K11217+K04519+K12892+K15410+K04403+K14216+K05477+K05405+K04735+K03121+K14624+K03994+K05425+K04447+K16195+K04390
Hippo signaling pathway	113	0.0178341	0.0561304	ko04390	Environmental Information Processing	Signal transduction	CL10493.Contig45_All;CL2776.Contig5_All;CL357.Contig10_All;CL83.Contig7_All;CL3463.Contig3_All;CL12790.Contig2_All;CL12385.Contig11_All;Unigene30905_All;Unigene67523_All;CL14898.Contig11_All;Unigene18275_All;CL3463.Contig1_All;Unigene2011_All;CL1948.Contig2_All;CL2673.Contig2_All;CL1598.Contig5_All;CL14898.Contig5_All;CL6917.Contig2_All;CL12148.Contig1_All;CL7164.Contig10_All;CL1236.Contig9_All;C…	K06464+K05689+K13578+K03982+K04388+K02620+K04377+K06269+K02354+K16175+K02353+K04680+K02157+K04673+K08960+K13375+K11828+K12076+K02375+K06827+K16621+K00182+K06094+K05706
Fatty acid metabolism	29	0.0182519	0.0568469	ko01212	Metabolism	Global and overview maps	CL3735.Contig3_All;CL14219.Contig1_All;CL8903.Contig1_All;Unigene35528_All;CL6721.Contig1_All;Unigene52996_All;Unigene63012_All;CL13207.Contig2_All;Unigene32681_All;Unigene28252_All;CL2825.Contig1_All;CL3735.Contig2_All;CL13527.Contig1_All;CL15254.Contig1_All;CL13207.Contig1_All;CL3735.Contig6_All;Unigene28067_All;CL41.Contig3_All;CL2825.Contig6_All;CL5722.Contig5_All;Unigene26560_All;Unigene3055…	K01897+K10703+K00626+K00232+K09479+K07512+K00665+K10226+K01074+K10244+K10224+K11262
Alzheimer's disease	105	0.0190644	0.0587654	ko05010	Human Diseases	Neurodegenerative diseases	CL442.Contig2_All;CL7636.Contig2_All;CL1893.Contig6_All;CL424.Contig2_All;CL4110.Contig4_All;CL253.Contig4_All;CL732.Contig2_All;Unigene36865_All;CL2032.Contig13_All;CL6706.Contig2_All;Unigene72416_All;Unigene28531_All;CL11104.Contig2_All;CL10749.Contig1_All;CL731.Contig1_All;CL1893.Contig4_All;Unigene63468_All;CL732.Contig1_All;CL2486.Contig3_All;Unigene71857_All;Unigene64512_All;CL442.Contig3_A…	K04520+K06704+K00134+K05853+K09054+K02183+K05858+K02187+K01059+K04521+K03853+K03948+K04348+K03940+K03158+K01367+K04519+K04634+K04397+K06268+K01389+K04958+K03951+K04522+K04380+K04528+K00415+K02267+K08852+K04524+K06172+K04963+K04390+K04857
Glycosphingolipid biosynthesis - ganglio series	10	0.0204595	0.0624222	ko00604	Metabolism	Glycan biosynthesis and metabolism	CL16090.Contig8_All;Unigene8509_All;CL5324.Contig3_All;Unigene68705_All;CL12224.Contig1_All;Unigene10314_All;CL7647.Contig3_All;Unigene30331_All;CL3009.Contig1_All;CL7647.Contig2_All	K12373+K03371+K03369+K00780+K03370
Circadian rhythm - fly	14	0.0258372	0.0780336	ko04711	Organismal Systems	Environmental adaptation	Unigene38082_All;Unigene37585_All;CL6207.Contig3_All;Unigene20323_All;CL6632.Contig7_All;Unigene84820_All;Unigene38081_All;CL2001.Contig3_All;CL5206.Contig1_All;Unigene15228_All;Unigene65773_All;Unigene2168_All;CL608.Contig2_All;CL2001.Contig15_All	K12114+K02633+K09057+K08960
Epstein-Barr virus infection	235	0.0318268	0.0951621	ko05169	Human Diseases	Infectious diseases: Viral	CL442.Contig2_All;Unigene37779_All;CL3584.Contig1_All;CL13349.Contig37_All;Unigene10371_All;Unigene63281_All;Unigene36865_All;Unigene23865_All;CL11956.Contig2_All;Unigene4558_All;Unigene63761_All;Unigene14253_All;Unigene15668_All;Unigene33154_All;CL3907.Contig3_All;CL16717.Contig3_All;Unigene14106_All;CL7110.Contig1_All;Unigene75138_All;CL13130.Contig9_All;CL6101.Contig3_All;CL15323.Contig8_All;U…	K06256+K06492+K06477+K06856+K06752+K06751+K14317+K05411+K06490+K16196+K03006+K06065+K04687+K12646+K03283+K05854+K04377+K03160+K04451+K01510+K04498+K07606+K03173+K09849+K04448+K03039+K11217+K05859+K13784+K04730+K09438+K04403+K02649+K11406+K03011+K10591+K03008+K03013+K06625+K04735+K05718+K03017+K04692+K06618+K16195
Glycosphingolipid biosynthesis - lacto and neolacto series	31	0.0331337	0.0974386	ko00601	Metabolism	Glycan biosynthesis and metabolism	CL11683.Contig1_All;CL475.Contig6_All;CL15881.Contig50_All;CL16707.Contig2_All;CL16625.Contig2_All;Unigene75320_All;Unigene8509_All;Unigene7138_All;CL4494.Contig4_All;Unigene3976_All;Unigene63795_All;CL15881.Contig36_All;Unigene14193_All;Unigene70931_All;Unigene12095_All;Unigene6682_All;Unigene6406_All;Unigene42787_All;CL3009.Contig1_All;Unigene26757_All;CL12312.Contig4_All;CL16224.Contig4_All;CL…	K07969+K07635+K00709+K00741+K07820+K03494+K03371+K03877+K00742+K03766
Phenylalanine metabolism	7	0.0332399	0.0974386	ko00360	Metabolism	Amino acid metabolism	CL11693.Contig2_All;CL592.Contig3_All;Unigene69493_All;CL13194.Contig1_All;CL592.Contig2_All;CL16153.Contig1_All;CL11693.Contig1_All	K03334+K00274+K00628+K00457+K00276
Ascorbate and aldarate metabolism	12	0.0458816	0.13319	ko00053	Metabolism	Carbohydrate metabolism	Unigene84546_All;Unigene86392_All;Unigene6117_All;CL9862.Contig2_All;CL3269.Contig1_All;CL3269.Contig2_All;CL3141.Contig6_All;CL9862.Contig3_All;Unigene6546_All;Unigene32170_All;CL3269.Contig3_All;CL3141.Contig2_All	K00699+K00128+K00149
Drug metabolism - cytochrome P450	16	0.0465786	0.133913	ko00982	Metabolism	Xenobiotics biodegradation and metabolism	Unigene84546_All;Unigene86392_All;CL679.Contig1_All;CL592.Contig3_All;CL6658.Contig1_All;CL3269.Contig1_All;CL3269.Contig2_All;CL3141.Contig6_All;Unigene85589_All;CL592.Contig2_All;Unigene6546_All;Unigene32170_All;CL3269.Contig3_All;CL679.Contig2_All;CL3141.Contig2_All;CL4091.Contig2_All	K00699+K00799+K00274
Retinol metabolism	20	0.0472425	0.134529	ko00830	Metabolism	Metabolism of cofactors and vitamins	Unigene23979_All;Unigene84546_All;CL9989.Contig3_All;Unigene86392_All;CL7957.Contig4_All;CL2238.Contig2_All;CL7957.Contig1_All;CL3269.Contig1_All;CL5998.Contig2_All;CL3269.Contig2_All;CL3141.Contig6_All;CL10420.Contig2_All;Unigene17572_All;Unigene6546_All;CL1412.Contig1_All;Unigene32170_All;CL630.Contig6_All;CL3269.Contig3_All;CL3141.Contig2_All;Unigene6754_All	K00678+K00699+K11153+K07408+K07249+K11146+K11155+K12664+K07424+K15734
Calcium signaling pathway	113	0.0508295	0.143377	ko04020	Environmental Information Processing	Signal transduction	Unigene63949_All;CL4110.Contig4_All;CL13349.Contig37_All;CL732.Contig2_All;CL2032.Contig13_All;Unigene23401_All;CL16717.Contig3_All;CL3028.Contig6_All;Unigene72416_All;Unigene28531_All;Unigene83308_All;CL13349.Contig32_All;CL8160.Contig10_All;CL13349.Contig20_All;CL732.Contig1_All;Unigene89728_All;Unigene71857_All;CL13349.Contig17_All;Unigene27509_All;Unigene34548_All;CL2500.Contig3_All;CL14309.C…	K05849+K05853+K06856+K02183+K08047+K05858+K04515+K03914+K13241+K10785+K04131+K04348+K00907+K10784+K04361+K05859+K04634+K04258+K04264+K04322+K06268+K02677+K04958+K05862+K15041+K04136+K04633+K05863+K00911+K05865+K04162+K04363+K05089+K04963+K04130+K04857
Drug metabolism - other enzymes	22	0.0532772	0.148877	ko00983	Metabolism	Xenobiotics biodegradation and metabolism	Unigene84546_All;Unigene63218_All;Unigene86392_All;CL8422.Contig1_All;Unigene12997_All;CL3269.Contig1_All;CL212.Contig1_All;CL3269.Contig2_All;CL6612.Contig2_All;CL3141.Contig6_All;CL2940.Contig8_All;CL212.Contig8_All;Unigene6158_All;Unigene69226_All;CL8280.Contig1_All;Unigene6546_All;Unigene32170_All;CL3269.Contig3_All;CL3141.Contig2_All;CL6612.Contig5_All;CL212.Contig7_All;CL6612.Contig4_All	K00699+K01489+K00758+K01195+K00857+K00760+K00088+K03927
Lysosome	84	0.0578423	0.160138	ko04142	Cellular Processes	Transport and catabolism	CL5731.Contig3_All;Unigene84668_All;Unigene22947_All;CL16090.Contig8_All;CL11431.Contig3_All;CL5731.Contig1_All;CL2488.Contig13_All;Unigene87406_All;CL9176.Contig5_All;CL2035.Contig1_All;Unigene33061_All;Unigene64981_All;CL1613.Contig2_All;CL993.Contig10_All;CL622.Contig1_All;CL11277.Contig1_All;CL2488.Contig21_All;CL14555.Contig4_All;CL2488.Contig8_All;Unigene6690_All;CL7362.Contig2_All;CL1613.C…	K01363+K01197+K01368+K01371+K12373+K08568+K12348+K12384+K01365+K12382+K12404+K13443+K01319+K01275+K01192+K01279+K01195+K19363+K01379+K12388+K01373+K01369+K06528+K01052+K12399+K01074+K01132+K01158
Renin secretion	42	0.0672289	0.184417	ko04924	Organismal Systems	Endocrine system	CL5731.Contig3_All;CL5399.Contig4_All;CL732.Contig2_All;CL2032.Contig13_All;CL5421.Contig2_All;CL5731.Contig1_All;Unigene72416_All;Unigene28531_All;CL14318.Contig1_All;CL732.Contig1_All;CL16131.Contig2_All;Unigene12620_All;CL12414.Contig2_All;CL732.Contig4_All;Unigene67989_All;CL5399.Contig2_All;CL16131.Contig1_All;CL2997.Contig3_All;CL5399.Contig3_All;Unigene67540_All;CL15276.Contig2_All;CL732.C…	K01363+K19477+K02183+K09864+K05858+K04348+K12323+K04265+K05030+K04634+K06268+K08046+K04958+K01380+K05870+K19021+K04857
Tyrosine metabolism	15	0.075963	0.206481	ko00350	Metabolism	Amino acid metabolism	CL16823.Contig5_All;Unigene12798_All;CL11693.Contig2_All;Unigene13555_All;CL592.Contig3_All;CL4758.Contig2_All;CL4758.Contig1_All;CL13194.Contig1_All;CL592.Contig2_All;CL13609.Contig2_All;CL16153.Contig1_All;CL13609.Contig1_All;Unigene1470_All;CL16823.Contig7_All;CL11693.Contig1_All	K00501+K03334+K00503+K00274+K00553+K00457+K00431+K00276
Influenza A	223	0.0781754	0.210581	ko05164	Human Diseases	Infectious diseases: Viral	CL9367.Contig1_All;CL4110.Contig4_All;Unigene10371_All;CL2384.Contig5_All;Unigene4957_All;Unigene23865_All;Unigene4558_All;CL16674.Contig2_All;Unigene63761_All;Unigene14253_All;Unigene33154_All;CL3907.Contig3_All;CL16720.Contig14_All;Unigene13606_All;Unigene14106_All;CL13317.Contig1_All;CL11955.Contig62_All;CL559.Contig29_All;CL13317.Contig2_All;CL15323.Contig8_All;Unigene61922_All;CL6237.Contig2…	K10030+K12800+K06752+K09507+K15045+K05411+K06490+K16196+K04693+K15046+K05133+K04687+K12671+K14297+K12646+K12647+K03283+K11220+K08060+K05414+K14754+K04389+K05406+K01312+K04696+K04498+K05401+K04448+K03158+K04733+K11217+K04519+K02649+K14216+K02677+K05405+K05862+K01370+K04735+K10652+K14624+K05863+K12799+K05404+K05425+K09633+K04447+K16195+K04390
Arginine biosynthesis	12	0.0837861	0.223679	ko00220	Metabolism	Amino acid metabolism	Unigene34548_All;CL1146.Contig1_All;Unigene38116_All;CL1502.Contig3_All;Unigene14227_All;Unigene27331_All;Unigene35252_All;CL1502.Contig1_All;CL1502.Contig2_All;CL2084.Contig4_All;CL2816.Contig3_All;Unigene1255_All	K13241+K00261+K01940+K14677+K01476+K01915
Hepatitis C	89	0.0868082	0.229696	ko05160	Human Diseases	Infectious diseases: Viral	CL5399.Contig4_All;CL9367.Contig1_All;Unigene14253_All;CL3907.Contig3_All;Unigene13606_All;CL13317.Contig1_All;CL13317.Contig2_All;CL16358.Contig2_All;Unigene60165_All;CL14198.Contig1_All;Unigene84362_All;CL3364.Contig1_All;Unigene16954_All;Unigene41107_All;CL14325.Contig4_All;CL15649.Contig6_All;Unigene41362_All;Unigene23417_All;CL16358.Contig14_All;CL10133.Contig1_All;CL1421.Contig2_All;CL1825.…	K03099+K10030+K05411+K16196+K04693+K12646+K11220+K05414+K14217+K04451+K04696+K04365+K03173+K05401+K03158+K13885+K06087+K11217+K08536+K04361+K08524+K06508+K02649+K14216+K06625+K04735+K04692+K16195
Biosynthesis of amino acids	40	0.101082	0.265119	ko01230	Metabolism	Global and overview maps	CL4960.Contig2_All;CL5356.Contig2_All;CL424.Contig2_All;CL2684.Contig6_All;CL13227.Contig17_All;CL1941.Contig1_All;CL3033.Contig1_All;Unigene63883_All;CL12091.Contig2_All;CL8597.Contig1_All;CL6784.Contig2_All;CL4057.Contig7_All;Unigene68251_All;CL1989.Contig23_All;CL1941.Contig2_All;CL2684.Contig3_All;CL4960.Contig3_All;CL2506.Contig5_All;Unigene22396_All;Unigene35937_All;Unigene14227_All;Unigene…	K01623+K00615+K00134+K01834+K00850+K01758+K01620+K00873+K00286+K00030+K00948+K01940+K01803+K14677+K01689+K00826+K01476+K01915
Glycerolipid metabolism	30	0.102837	0.267375	ko00561	Metabolism	Lipid metabolism	CL3056.Contig11_All;Unigene90587_All;CL1504.Contig3_All;CL2679.Contig2_All;CL6656.Contig1_All;CL10749.Contig1_All;CL6829.Contig4_All;CL15383.Contig4_All;Unigene6117_All;CL9862.Contig2_All;CL6829.Contig1_All;CL1848.Contig9_All;Unigene74887_All;CL10749.Contig2_All;CL6656.Contig3_All;CL9153.Contig4_All;CL10420.Contig2_All;CL15383.Contig1_All;CL2679.Contig4_All;CL9153.Contig3_All;CL9862.Contig3_All;C…	K13523+K13506+K00002+K01080+K00864+K01059+K01054+K00128+K00149+K01046+K11155+K00011
Tight junction	122	0.106497	0.273069	ko04530	Cellular Processes	Cellular community	Unigene65107_All;CL2776.Contig5_All;Unigene38435_All;CL7899.Contig3_All;Unigene33154_All;CL16701.Contig8_All;CL4678.Contig11_All;CL825.Contig35_All;Unigene3359_All;Unigene26922_All;CL2983.Contig6_All;CL15071.Contig1_All;Unigene83816_All;CL13081.Contig3_All;Unigene18275_All;CL15538.Contig3_All;CL4678.Contig10_All;CL4065.Contig4_All;CL15220.Contig6_All;CL6292.Contig2_All;CL4599.Contig5_All;Unigene4…	K10352+K06735+K17751+K06102+K06785+K06096+K06068+K06107+K06114+K06106+K05699+K12758+K06110+K06115+K10351+K12756+K06087+K07831+K18625+K05629+K06095+K02677+K06089+K01110+K18050+K05631+K06786+K06094+K18052
Basal cell carcinoma	25	0.107297	0.273069	ko05217	Human Diseases	Cancers: Specific types	CL843.Contig7_All;Unigene4303_All;CL14898.Contig11_All;Unigene108678_All;Unigene41107_All;Unigene3894_All;Unigene16285_All;CL14898.Contig5_All;CL6917.Contig2_All;CL1236.Contig9_All;CL10363.Contig1_All;CL14898.Contig20_All;CL14898.Contig14_All;Unigene8450_All;Unigene75438_All;CL1236.Contig4_All;CL14898.Contig9_All;CL1236.Contig2_All;CL14898.Contig3_All;CL1236.Contig5_All;CL10363.Contig2_All;Unigen…	K06225+K02620+K04451+K02354+K02353+K02157+K02375+K00182
Cytosolic DNA-sensing pathway	35	0.107767	0.273069	ko04623	Organismal Systems	Immune system	Unigene14253_All;CL1561.Contig3_All;CL16358.Contig2_All;CL14198.Contig1_All;CL11665.Contig6_All;CL1561.Contig2_All;CL16358.Contig14_All;CL16358.Contig5_All;CL16358.Contig25_All;CL10033.Contig1_All;Unigene23994_All;CL16358.Contig24_All;Unigene35538_All;CL10033.Contig2_All;CL16358.Contig9_All;CL15086.Contig1_All;Unigene38259_All;CL9229.Contig2_All;CL15086.Contig2_All;CL1995.Contig2_All;CL15217.Cont…	K05411+K12671+K12646+K05414+K17834+K04519+K05405+K01370+K03013+K04735+K12799+K12964
Pancreatic secretion	43	0.131641	0.330763	ko04972	Organismal Systems	Digestive system	CL15882.Contig3_All;CL4110.Contig4_All;CL7606.Contig4_All;CL3028.Contig6_All;Unigene72416_All;Unigene72996_All;CL4527.Contig7_All;Unigene71857_All;CL14309.Contig14_All;Unigene64233_All;CL14594.Contig2_All;Unigene14624_All;CL2513.Contig1_All;CL4527.Contig14_All;CL7606.Contig2_All;CL7083.Contig1_All;CL2997.Contig3_All;CL15276.Contig2_All;CL2997.Contig2_All;CL8736.Contig1_All;Unigene30438_All;CL9271…	K04392+K05853+K01540+K08047+K05858+K01539+K07884+K04131+K01312+K08779+K05030+K04634+K07904+K08046+K02677+K04958+K05742+K18245
Cyanoamino acid metabolism	4	0.140678	0.350524	ko00460	Metabolism	Metabolism of other amino acids	CL12242.Contig1_All;CL10786.Contig2_All;CL10786.Contig1_All;Unigene14736_All	K18592+K05350
MicroRNAs in cancer	167	0.148396	0.366698	ko05206	Human Diseases	Cancers: Overview	Unigene252_All;CL442.Contig2_All;CL14435.Contig3_All;CL16114.Contig18_All;CL5399.Contig4_All;CL1811.Contig3_All;CL7893.Contig5_All;CL283.Contig3_All;CL5958.Contig3_All;Unigene84447_All;Unigene36865_All;CL8943.Contig4_All;CL204.Contig1_All;Unigene15668_All;Unigene73056_All;CL11800.Contig1_All;Unigene6542_All;CL5644.Contig1_All;CL1811.Contig1_All;CL11104.Contig2_All;CL10416.Contig4_All;CL15245.Cont…	K16857+K06256+K06493+K17461+K09268+K03099+K06252+K16866+K04445+K04694+K06279+K08270+K02599+K07410+K02187+K17455+K09299+K11987+K11459+K04377+K04451+K04498+K05448+K01403+K07606+K02539+K10145+K04702+K04361+K05859+K02649+K11406+K02677+K05094+K04381+K01110+K06625+K12561+K18050+K10373+K16865+K12035+K06621+K04438+K04692+K04359+K04363+K05089+K17386
Fatty acid degradation	19	0.152052	0.372652	ko00071	Metabolism	Lipid metabolism	CL3735.Contig3_All;CL8903.Contig1_All;Unigene35528_All;Unigene6117_All;CL6721.Contig1_All;Unigene52996_All;CL9862.Contig2_All;Unigene63012_All;Unigene28252_All;CL2825.Contig1_All;CL3735.Contig2_All;CL13527.Contig1_All;CL9862.Contig3_All;CL3735.Contig6_All;Unigene28067_All;CL2825.Contig6_All;Unigene26560_All;CL3735.Contig5_All;CL3735.Contig1_All	K01897+K00626+K00232+K00128+K09479+K00149
p53 signaling pathway	49	0.153318	0.372699	ko04115	Cellular Processes	Cell growth and death	Unigene252_All;CL14673.Contig13_All;CL7561.Contig1_All;CL3463.Contig3_All;CL15598.Contig2_All;Unigene30905_All;Unigene67223_All;CL11104.Contig2_All;CL3463.Contig1_All;Unigene41107_All;CL13759.Contig6_All;Unigene23323_All;Unigene17274_All;Unigene590_All;Unigene254_All;CL9082.Contig5_All;Unigene29405_All;CL212.Contig3_All;Unigene21504_All;CL13759.Contig2_All;Unigene76480_All;Unigene9444_All;CL11863…	K16857+K10141+K02159+K03982+K06509+K10135+K02187+K04451+K10146+K10145+K10137+K10138+K10808+K07207+K10133+K01110+K06625+K06621+K10131+K10142+K04390+K04402
Pyruvate metabolism	28	0.155151	0.374115	ko00620	Metabolism	Carbohydrate metabolism	CL3847.Contig4_All;CL581.Contig3_All;CL3907.Contig3_All;CL8903.Contig1_All;Unigene63883_All;CL3847.Contig2_All;CL12740.Contig4_All;Unigene6117_All;CL6721.Contig1_All;CL9862.Contig2_All;CL9258.Contig3_All;Unigene70931_All;CL4662.Contig2_All;Unigene86150_All;Unigene22396_All;CL9862.Contig3_All;CL9258.Contig1_All;Unigene84391_All;Unigene84389_All;Unigene62860_All;CL16690.Contig1_All;CL8476.Contig2_A…	K00627+K00161+K00025+K00626+K00873+K01069+K00128+K00149+K01067+K00016+K00162+K01596+K01759+K11262+K00102
Glycosaminoglycan degradation	13	0.159426	0.381346	ko00531	Metabolism	Glycan biosynthesis and metabolism	Unigene84668_All;CL16090.Contig8_All;Unigene33061_All;Unigene12997_All;Unigene10314_All;Unigene84667_All;Unigene24187_All;CL7647.Contig3_All;Unigene69226_All;CL649.Contig6_All;CL7647.Contig2_All;CL16601.Contig8_All;Unigene84666_All	K01197+K12373+K01195+K01132
Phototransduction - fly	20	0.163769	0.388627	ko04745	Organismal Systems	Sensory system	CL732.Contig2_All;CL2032.Contig13_All;Unigene72416_All;Unigene28531_All;Unigene83308_All;CL732.Contig1_All;Unigene27509_All;CL732.Contig4_All;Unigene67989_All;Unigene67540_All;CL15276.Contig2_All;CL732.Contig3_All;CL8548.Contig1_All;Unigene25891_All;Unigene19516_All;CL262.Contig9_All;CL11245.Contig35_All;CL262.Contig10_All;Unigene1156_All;CL15276.Contig3_All	K02183+K05858+K04515+K04634+K13806+K02677+K04958
Glucagon signaling pathway	62	0.184261	0.433811	ko04922	Organismal Systems	Endocrine system	CL3391.Contig12_All;CL732.Contig2_All;CL3391.Contig13_All;CL2032.Contig13_All;CL2684.Contig6_All;CL581.Contig3_All;CL13227.Contig17_All;Unigene72416_All;Unigene28531_All;Unigene83308_All;Unigene63883_All;CL732.Contig1_All;Unigene27509_All;CL3391.Contig9_All;CL16131.Contig2_All;CL8597.Contig1_All;CL3263.Contig11_All;Unigene44208_All;CL732.Contig4_All;Unigene67989_All;CL3263.Contig8_All;CL3391.Cont…	K07299+K02183+K01834+K00161+K00850+K05858+K04515+K00873+K04348+K04498+K00688+K07200+K05259+K07201+K04634+K03841+K06268+K04958+K00016+K00693+K05870+K00162+K01596+K11262
Primary bile acid biosynthesis	7	0.191056	0.446296	ko00120	Metabolism	Lipid metabolism	CL250.Contig4_All;Unigene67484_All;CL5565.Contig3_All;CL250.Contig1_All;Unigene6580_All;Unigene14321_All;CL7479.Contig1_All	K07431+K12405+K08764+K00489+K10223+K00488
Peroxisome	41	0.209169	0.484817	ko04146	Cellular Processes	Transport and catabolism	CL3735.Contig3_All;CL13408.Contig1_All;CL6203.Contig3_All;CL6203.Contig7_All;Unigene35528_All;Unigene67484_All;CL10958.Contig2_All;Unigene34548_All;CL6122.Contig1_All;Unigene20812_All;Unigene63012_All;CL6203.Contig2_All;CL5565.Contig3_All;CL4057.Contig7_All;Unigene68251_All;CL6203.Contig1_All;Unigene28252_All;CL3735.Contig2_All;Unigene38116_All;CL1502.Contig3_All;CL6203.Contig4_All;Unigene63235_A…	K01897+K08746+K08726+K00232+K12405+K00308+K13241+K13273+K17879+K08764+K00306+K03426+K05677+K13349+K00477+K13347+K01640+K13355
Fatty acid biosynthesis	9	0.216821	0.498688	ko00061	Metabolism	Lipid metabolism	CL3735.Contig3_All;Unigene32681_All;CL3735.Contig2_All;CL3735.Contig6_All;Unigene30553_All;CL12051.Contig2_All;CL3735.Contig5_All;Unigene21971_All;CL3735.Contig1_All	K01897+K00665+K11262
Porphyrin and chlorophyll metabolism	15	0.221652	0.505908	ko00860	Metabolism	Metabolism of cofactors and vitamins	Unigene84546_All;Unigene86392_All;CL3455.Contig5_All;CL3455.Contig7_All;Unigene12997_All;CL3269.Contig1_All;CL3269.Contig2_All;CL3141.Contig6_All;CL3455.Contig3_All;CL9074.Contig3_All;Unigene69226_All;Unigene6546_All;Unigene32170_All;CL3269.Contig3_All;CL3141.Contig2_All	K00699+K00228+K01195+K00214
Synthesis and degradation of ketone bodies	5	0.224284	0.508038	ko00072	Metabolism	Lipid metabolism	CL8903.Contig1_All;CL6721.Contig1_All;CL11333.Contig2_All;CL11333.Contig1_All;CL16772.Contig15_All	K00626+K00019+K01640
Histidine metabolism	8	0.227935	0.512426	ko00340	Metabolism	Amino acid metabolism	Unigene6117_All;CL9862.Contig2_All;CL592.Contig3_All;Unigene15972_All;CL9862.Contig3_All;CL592.Contig2_All;Unigene31273_All;Unigene61608_All	K00128+K00149+K00274+K01468
Glycine, serine and threonine metabolism	21	0.232042	0.517765	ko00260	Metabolism	Amino acid metabolism	CL2684.Contig6_All;CL1941.Contig1_All;CL3033.Contig1_All;Unigene28495_All;Unigene31929_All;CL592.Contig3_All;CL4057.Contig7_All;Unigene68251_All;CL1941.Contig2_All;CL2684.Contig3_All;Unigene35937_All;CL592.Contig2_All;CL1353.Contig5_All;CL6958.Contig2_All;Unigene24552_All;Unigene39768_All;CL16153.Contig1_All;CL5107.Contig4_All;CL6958.Contig3_All;CL2684.Contig5_All;Unigene88139_All	K01834+K01758+K01620+K00542+K00613+K00274+K00306+K00108+K00544+K00276
Ras signaling pathway	144	0.239316	0.530041	ko04014	Environmental Information Processing	Signal transduction	CL7804.Contig7_All;CL1686.Contig4_All;Unigene23378_All;CL5399.Contig4_All;CL15882.Contig3_All;Unigene85015_All;CL732.Contig2_All;CL2032.Contig13_All;CL204.Contig1_All;CL4659.Contig5_All;Unigene6243_All;Unigene9970_All;CL2481.Contig8_All;CL1686.Contig16_All;Unigene8890_All;Unigene28531_All;Unigene822_All;Unigene6721_All;Unigene3735_All;Unigene25975_All;Unigene63501_All;Unigene20223_All;Unigene2444…	K12380+K16342+K02678+K03099+K17636+K04392+K02183+K06279+K05090+K04362+K05095+K05098+K17632+K17638+K05466+K04545+K02583+K05465+K05467+K05096+K08887+K04389+K05460+K10785+K05448+K12361+K10784+K07362+K17635+K08052+K04361+K05859+K05731+K07831+K16817+K01115+K02649+K05091+K08019+K02677+K04358+K05093+K05094+K17630+K17631+K17633+K17634+K05097+K07360+K04735+K07941+K07826+K04542+K04347+K05121+K04541+K04349+…
Vitamin digestion and absorption	13	0.262937	0.578075	ko04977	Organismal Systems	Digestive system	Unigene65527_All;Unigene23979_All;CL16731.Contig4_All;CL10905.Contig1_All;CL12561.Contig3_All;CL7988.Contig1_All;CL7988.Contig2_All;Unigene62733_All;CL16287.Contig2_All;CL16287.Contig1_All;CL11943.Contig2_All;CL1926.Contig2_All;CL2985.Contig6_All	K14613+K00678+K14622+K13885+K14620+K14616+K08760
Phenylalanine, tyrosine and tryptophan biosynthesis	2	0.267399	0.583593	ko00400	Metabolism	Amino acid metabolism	CL11693.Contig2_All;CL11693.Contig1_All	K03334
Tryptophan metabolism	17	0.275211	0.59629	ko00380	Metabolism	Amino acid metabolism	CL5644.Contig1_All;CL8903.Contig1_All;CL11693.Contig2_All;CL7957.Contig4_All;Unigene6117_All;CL6721.Contig1_All;CL9862.Contig2_All;CL592.Contig3_All;CL4919.Contig2_All;CL7957.Contig1_All;Unigene12357_All;CL9862.Contig3_All;CL592.Contig2_All;CL5644.Contig2_All;CL5644.Contig3_All;Unigene83252_All;CL11693.Contig1_All	K07410+K00626+K03334+K07408+K00128+K00149+K00274+K01556
Biosynthesis of unsaturated fatty acids	11	0.293016	0.630301	ko01040	Metabolism	Lipid metabolism	CL14219.Contig1_All;Unigene35528_All;Unigene63012_All;Unigene28252_All;CL15254.Contig1_All;Unigene28067_All;CL5722.Contig5_All;Unigene26560_All;CL1856.Contig1_All;CL5823.Contig3_All;CL15254.Contig3_All	K10703+K00232+K10226+K10244+K10224
MAPK signaling pathway - fly	22	0.296687	0.633639	ko04013	Environmental Information Processing	Signal transduction	CL7804.Contig7_All;Unigene23378_All;CL5399.Contig4_All;Unigene85015_All;Unigene10662_All;CL3554.Contig6_All;CL5399.Contig2_All;CL8677.Contig3_All;CL5399.Contig3_All;Unigene15031_All;CL7804.Contig9_All;CL12914.Contig1_All;Unigene60316_All;Unigene40812_All;Unigene15209_All;Unigene15078_All;CL7804.Contig1_All;Unigene60317_All;CL8677.Contig2_All;Unigene60315_All;CL7804.Contig3_All;CL7804.Contig6_All	K12380+K02678+K03099+K04361+K03211
TNF signaling pathway	107	0.306577	0.647527	ko04668	Environmental Information Processing	Signal transduction	CL2776.Contig5_All;Unigene85492_All;Unigene84447_All;Unigene15668_All;Unigene73056_All;Unigene33154_All;Unigene6243_All;CL4321.Contig8_All;CL11104.Contig2_All;CL1561.Contig3_All;Unigene24054_All;Unigene21047_All;Unigene18275_All;Unigene2011_All;CL6161.Contig3_All;CL15119.Contig13_All;Unigene38378_All;CL3099.Contig25_All;CL15119.Contig4_All;CL14325.Contig4_All;Unigene29891_All;CL1561.Contig2_All;U…	K06527+K09258+K16510+K04445+K06494+K06490+K04379+K02187+K12671+K06052+K11987+K04696+K01403+K05141+K03173+K09849+K04448+K03158+K04519+K05629+K04403+K04397+K02649+K05505+K09028+K05405+K04735+K04426+K07763+K05870+K14624+K04390+K05453+K17065
Thyroid hormone synthesis	38	0.307521	0.647527	ko04918	Organismal Systems	Endocrine system	CL7606.Contig4_All;CL3028.Contig6_All;CL15893.Contig1_All;Unigene72416_All;CL15893.Contig3_All;CL11516.Contig5_All;Unigene72996_All;CL1216.Contig3_All;Unigene666_All;CL1216.Contig2_All;CL7606.Contig2_All;Unigene61954_All;CL15276.Contig2_All;CL9271.Contig1_All;Unigene19516_All;CL262.Contig9_All;CL13111.Contig1_All;CL13111.Contig2_All;CL11516.Contig2_All;CL10965.Contig3_All;CL15893.Contig2_All;Unig…	K01540+K08047+K10809+K05858+K10064+K01539+K10063+K09490+K04634+K08046+K02677+K04958+K08522+K00432+K14702+K00431+K05870
Type II diabetes mellitus	29	0.310898	0.650059	ko04930	Human Diseases	Endocrine and metabolic diseases	Unigene8709_All;CL8943.Contig4_All;CL4678.Contig11_All;Unigene63883_All;CL4678.Contig10_All;CL6337.Contig2_All;CL14474.Contig2_All;CL14325.Contig4_All;CL8943.Contig2_All;Unigene41196_All;CL4678.Contig7_All;CL1131.Contig8_All;CL12135.Contig1_All;Unigene22396_All;Unigene2619_All;Unigene84391_All;Unigene84389_All;CL8943.Contig3_All;Unigene32034_All;Unigene19831_All;Unigene19832_All;CL6337.Contig4_Al…	K00844+K04694+K06068+K00873+K04696+K02649+K07595+K18050+K07296
B cell receptor signaling pathway	104	0.317632	0.659528	ko04662	Organismal Systems	Immune system	CL3556.Contig13_All;CL3584.Contig1_All;CL5399.Contig4_All;CL15882.Contig3_All;CL13349.Contig37_All;Unigene61920_All;CL686.Contig5_All;CL7365.Contig7_All;CL7530.Contig7_All;CL7530.Contig1_All;CL16717.Contig3_All;CL4321.Contig8_All;CL13349.Contig32_All;CL10297.Contig2_All;Unigene67124_All;CL7365.Contig8_All;CL13349.Contig20_All;Unigene40357_All;Unigene89728_All;CL13349.Contig17_All;Unigene83733_All…	K12229+K06467+K03099+K04392+K06856+K07371+K06507+K04446+K17332+K04379+K05854+K12230+K12560+K04348+K04448+K07369+K05859+K05730+K06508+K02649+K06268+K06566+K04735+K06506+K07367
Phospholipase D signaling pathway	168	0.330629	0.68178	ko04072	Environmental Information Processing	Signal transduction	Unigene84956_All;CL3056.Contig11_All;CL1686.Contig4_All;CL5399.Contig4_All;CL9367.Contig1_All;Unigene28874_All;CL14814.Contig2_All;CL13349.Contig37_All;Unigene12090_All;CL2689.Contig92_All;Unigene69199_All;Unigene4335_All;Unigene3433_All;CL204.Contig1_All;Unigene9962_All;Unigene20698_All;CL16717.Contig3_All;CL3028.Contig6_All;CL2689.Contig112_All;Unigene510_All;CL13317.Contig1_All;CL1686.Contig16…	K04608+K13523+K16342+K03099+K10030+K06856+K08090+K06279+K08047+K05858+K01080+K03914+K05050+K04273+K04275+K00889+K08390+K04361+K05859+K07831+K01115+K18441+K02649+K05091+K07937+K08046+K02677+K07207+K07208+K07941+K04289+K08014+K04359+K04363+K05089+K17386
Folate biosynthesis	5	0.344238	0.704981	ko00790	Metabolism	Metabolism of cofactors and vitamins	CL9690.Contig3_All;Unigene23107_All;CL16040.Contig5_All;CL9088.Contig1_All;Unigene85505_All	K01495+K01077+K01307
Fc gamma R-mediated phagocytosis	104	0.376061	0.764912	ko04666	Organismal Systems	Immune system	CL1686.Contig4_All;CL15882.Contig3_All;CL13349.Contig37_All;CL3661.Contig2_All;CL4678.Contig11_All;CL16717.Contig3_All;CL1686.Contig16_All;CL2679.Contig2_All;CL13349.Contig32_All;CL10297.Contig2_All;CL13349.Contig20_All;CL4678.Contig10_All;Unigene89728_All;CL13349.Contig17_All;CL16286.Contig25_All;Unigene403_All;Unigene61878_All;Unigene98746_All;CL3661.Contig6_All;CL5352.Contig5_All;CL6087.Contig…	K16342+K04392+K06856+K12488+K06068+K01080+K08893+K05854+K12560+K05748+K00889+K05768+K05747+K07362+K12559+K05859+K08011+K05730+K01115+K02649+K05754+K06274+K02677+K12367+K05753+K12561+K18050+K07941+K04438
Non-alcoholic fatty liver disease (NAFLD)	74	0.388789	0.785459	ko04932	Human Diseases	Endocrine and metabolic diseases	Unigene16423_All;CL9367.Contig1_All;CL7561.Contig1_All;CL15882.Contig3_All;CL16784.Contig15_All;CL13883.Contig2_All;CL13317.Contig1_All;CL13317.Contig2_All;CL11104.Contig2_All;Unigene10636_All;CL2673.Contig2_All;CL6430.Contig3_All;CL14325.Contig4_All;CL2005.Contig4_All;Unigene67188_All;CL1421.Contig2_All;CL2005.Contig15_All;CL12098.Contig4_All;Unigene20248_All;CL3342.Contig9_All;CL10033.Contig1_A…	K07297+K10030+K02159+K04392+K05055+K05424+K02187+K04389+K03948+K04696+K09027+K03940+K03173+K04448+K03158+K07200+K04519+K08536+K08524+K05062+K04397+K02649+K03951+K05405+K13375+K04735+K04426+K00415+K02267+K08852+K07296+K04390
Salivary secretion	60	0.393827	0.790296	ko04970	Organismal Systems	Digestive system	CL5399.Contig4_All;CL732.Contig2_All;CL2032.Contig13_All;CL7606.Contig4_All;Unigene36465_All;CL3028.Contig6_All;Unigene72416_All;Unigene28531_All;Unigene2141_All;CL2088.Contig3_All;CL732.Contig1_All;Unigene72996_All;CL2839.Contig3_All;CL7950.Contig3_All;Unigene64233_All;CL732.Contig4_All;Unigene67989_All;CL5399.Contig2_All;CL2088.Contig2_All;CL7606.Contig2_All;CL3160.Contig2_All;CL5399.Contig3_Al…	K19477+K02183+K01540+K13909+K08047+K05858+K13899+K13908+K01539+K13912+K04131+K13915+K04634+K08046+K02677+K04958+K07376+K04136+K05742+K04963
Proximal tubule bicarbonate reclamation	20	0.417886	0.832987	ko04964	Organismal Systems	Excretory system	CL11174.Contig4_All;CL5421.Contig2_All;CL7606.Contig4_All;CL3907.Contig3_All;CL14318.Contig1_All;Unigene72996_All;CL1146.Contig1_All;Unigene70931_All;CL7606.Contig2_All;CL14318.Contig2_All;CL4662.Contig2_All;Unigene983_All;CL14551.Contig3_All;CL6173.Contig6_All;CL5421.Contig1_All;Unigene5708_All;Unigene35252_All;CL8476.Contig2_All;Unigene63200_All;Unigene1255_All	K18246+K09864+K01540+K00025+K01539+K00261+K18245+K01596
Lipoic acid metabolism	1	0.438239	0.867772	ko00785	Metabolism	Metabolism of cofactors and vitamins	Unigene28806_All	K01896
Gastric acid secretion	44	0.447604	0.878128	ko04971	Organismal Systems	Digestive system	CL732.Contig2_All;CL2032.Contig13_All;CL7606.Contig4_All;CL3028.Contig6_All;Unigene72416_All;Unigene28531_All;Unigene83308_All;CL732.Contig1_All;Unigene72996_All;Unigene27509_All;Unigene64233_All;CL16640.Contig12_All;CL732.Contig4_All;Unigene67989_All;Unigene63688_All;CL7606.Contig2_All;Unigene63536_All;Unigene67540_All;CL15276.Contig2_All;CL732.Contig3_All;CL9271.Contig1_All;Unigene25891_All;Uni…	K02183+K01540+K08047+K05858+K04515+K01539+K04131+K00907+K04634+K08046+K02677+K04958+K04218+K04913+K05742+K18245
Prolactin signaling pathway	53	0.450344	0.878128	ko04917	Organismal Systems	Endocrine system	CL5399.Contig4_All;CL8943.Contig4_All;CL16823.Contig5_All;CL204.Contig1_All;Unigene12798_All;CL4918.Contig1_All;CL2689.Contig66_All;CL4321.Contig8_All;Unigene60165_All;Unigene84362_All;CL6337.Contig2_All;Unigene34879_All;Unigene16954_All;CL14325.Contig4_All;CL15649.Contig6_All;CL8943.Contig2_All;CL10530.Contig2_All;Unigene41362_All;Unigene23417_All;Unigene43685_All;CL5399.Contig2_All;Unigene10339…	K03099+K04694+K00501+K06279+K05056+K00512+K04379+K11220+K04696+K05147+K02649+K08522+K04735+K04699+K04692+K04447
Pentose phosphate pathway	14	0.45228	0.878128	ko00030	Metabolism	Carbohydrate metabolism	CL4960.Contig2_All;CL5356.Contig2_All;CL13227.Contig17_All;CL12091.Contig2_All;CL8597.Contig1_All;CL696.Contig1_All;CL11676.Contig1_All;CL1989.Contig23_All;CL4960.Contig3_All;CL2506.Contig5_All;Unigene6205_All;CL13227.Contig12_All;Unigene3438_All;CL4960.Contig1_All	K01623+K00615+K00850+K13937+K03841+K00948+K01810
Carbon metabolism	59	0.461825	0.890875	ko01200	Metabolism	Global and overview maps	CL3847.Contig4_All;CL4960.Contig2_All;Unigene8709_All;CL5356.Contig2_All;CL424.Contig2_All;Unigene89624_All;CL2684.Contig6_All;CL581.Contig3_All;CL3907.Contig3_All;CL13227.Contig17_All;Unigene33600_All;Unigene33609_All;CL8903.Contig1_All;Unigene63883_All;CL3847.Contig2_All;CL12091.Contig2_All;CL14474.Contig2_All;CL6721.Contig1_All;CL8597.Contig1_All;CL1146.Contig1_All;Unigene70931_All;CL4057.Cont…	K00627+K01623+K00844+K00615+K00134+K00658+K01834+K00161+K00025+K00850+K05605+K00626+K00873+K00261+K00030+K13937+K01899+K03841+K00948+K01803+K00162+K01810+K19269+K01689
Sulfur metabolism	5	0.467283	0.891081	ko00920	Metabolism	Energy metabolism	CL4146.Contig2_All;CL4146.Contig4_All;CL4479.Contig17_All;CL5682.Contig2_All;CL5682.Contig6_All	K01011+K15759+K17218
Gap junction	59	0.467892	0.891081	ko04540	Cellular Processes	Cellular community	CL5399.Contig4_All;Unigene65047_All;CL3028.Contig6_All;Unigene35687_All;Unigene72416_All;CL14518.Contig3_All;Unigene2261_All;CL15560.Contig1_All;CL14518.Contig11_All;CL14518.Contig2_All;CL2862.Contig5_All;CL15560.Contig4_All;CL2862.Contig3_All;Unigene27773_All;CL14518.Contig17_All;CL14518.Contig6_All;CL5399.Contig2_All;Unigene42729_All;CL14518.Contig16_All;Unigene23652_All;CL6420.Contig5_All;Unig…	K19477+K03099+K07374+K08047+K05858+K04361+K07375+K04634+K08046+K02677+K04958+K07376+K04289+K04359+K04363+K05089+K17386
Dorso-ventral axis formation	32	0.47208	0.893366	ko04320	Organismal Systems	Development	Unigene23378_All;CL5399.Contig4_All;Unigene85015_All;Unigene6542_All;CL13130.Contig5_All;CL3564.Contig13_All;CL9247.Contig2_All;Unigene10662_All;CL3554.Contig6_All;CL3564.Contig6_All;CL5399.Contig2_All;CL8677.Contig3_All;CL5399.Contig3_All;CL9806.Contig2_All;Unigene28246_All;CL9416.Contig1_All;CL12914.Contig1_All;Unigene60316_All;CL3564.Contig14_All;Unigene40812_All;Unigene15209_All;Unigene15078_…	K02678+K03099+K02599+K04361+K02184+K03211
Fat digestion and absorption	13	0.475652	0.894466	ko04975	Organismal Systems	Digestive system	CL2679.Contig2_All;CL8903.Contig1_All;CL6721.Contig1_All;CL1848.Contig9_All;CL12561.Contig3_All;Unigene71114_All;CL10420.Contig2_All;Unigene74270_All;CL15399.Contig7_All;CL2679.Contig4_All;CL2679.Contig1_All;CL3657.Contig3_All;CL11943.Contig2_All	K01080+K00626+K13885+K08745+K11155+K05641+K08760
Central carbon metabolism in cancer	57	0.487971	0.911896	ko05230	Human Diseases	Cancers: Overview	Unigene8709_All;CL3391.Contig12_All;CL3391.Contig13_All;CL2684.Contig6_All;CL862.Contig6_All;CL581.Contig3_All;CL13227.Contig17_All;CL15034.Contig1_All;Unigene6243_All;CL862.Contig3_All;Unigene63883_All;CL862.Contig4_All;CL1948.Contig2_All;CL3391.Contig9_All;Unigene41107_All;CL14474.Contig2_All;CL8597.Contig1_All;Unigene72232_All;Unigene14244_All;CL3391.Contig2_All;CL8677.Contig3_All;CL862.Contig…	K00844+K07299+K01834+K08180+K00161+K00850+K05616+K04362+K00873+K04377+K04451+K04361+K02649+K05091+K05093+K05094+K00016+K01110+K08268+K00162+K04363+K05089
Aminoacyl-tRNA biosynthesis	15	0.491417	0.912632	ko00970	Genetic Information Processing	Translation	CL1537.Contig2_All;Unigene71504_All;CL1537.Contig4_All;CL388.Contig3_All;CL388.Contig2_All;CL339.Contig27_All;Unigene8009_All;CL9744.Contig3_All;Unigene32391_All;CL1537.Contig5_All;Unigene30996_All;Unigene7829_All;CL11974.Contig1_All;CL1537.Contig7_All;Unigene20130_All	K01893+K01873+K01890+K01874+K01869+K04567+K01886+K01866+K01868
Glutathione metabolism	20	0.496656	0.916668	ko00480	Metabolism	Metabolism of other amino acids	CL679.Contig1_All;CL6658.Contig1_All;CL13536.Contig1_All;CL10248.Contig1_All;CL13536.Contig2_All;Unigene3132_All;CL12242.Contig1_All;Unigene5935_All;CL212.Contig3_All;CL10965.Contig3_All;CL5768.Contig3_All;Unigene85589_All;Unigene27324_All;CL10786.Contig2_All;CL10786.Contig1_All;CL10248.Contig3_All;Unigene308_All;CL679.Contig2_All;CL10965.Contig2_All;CL4091.Contig2_All	K00799+K05360+K00802+K01920+K18592+K10807+K10808+K00432+K11140
Phototransduction	11	0.527718	0.968023	ko04744	Organismal Systems	Sensory system	CL732.Contig2_All;CL13343.Contig1_All;CL2032.Contig13_All;Unigene28531_All;CL732.Contig1_All;CL732.Contig4_All;Unigene67989_All;Unigene67540_All;CL732.Contig3_All;CL13343.Contig4_All;Unigene1156_All	K02183+K04948
Sphingolipid signaling pathway	82	0.543285	0.985934	ko04071	Environmental Information Processing	Signal transduction	CL7602.Contig6_All;CL7561.Contig1_All;CL15882.Contig3_All;Unigene12090_All;CL5665.Contig7_All;Unigene4335_All;Unigene3433_All;Unigene20698_All;Unigene510_All;CL2488.Contig13_All;Unigene72416_All;CL4177.Contig2_All;Unigene66704_All;Unigene63837_All;CL2965.Contig2_All;Unigene100025_All;Unigene41107_All;CL2488.Contig21_All;CL2488.Contig8_All;CL12414.Contig2_All;Unigene53306_All;CL820.Contig4_All;CL3…	K04710+K02159+K04392+K08090+K12348+K05858+K04293+K18953+K04451+K04265+K04288+K04295+K03173+K03158+K01379+K04634+K01115+K02649+K00654+K17388+K02677+K01110+K04735+K18050+K04426
Amphetamine addiction	30	0.549992	0.985934	ko05031	Human Diseases	Substance dependence	CL14117.Contig2_All;CL732.Contig2_All;CL2032.Contig13_All;CL16823.Contig5_All;Unigene12798_All;Unigene28531_All;Unigene83308_All;CL4321.Contig8_All;CL732.Contig1_All;Unigene27509_All;CL1598.Contig5_All;CL16131.Contig2_All;CL592.Contig3_All;CL732.Contig4_All;Unigene67989_All;CL12098.Contig4_All;CL16131.Contig1_All;CL8220.Contig3_All;Unigene67540_All;CL732.Contig3_All;CL7824.Contig5_All;Unigene2589…	K05200+K02183+K00501+K04515+K04379+K06269+K04348+K00274+K04448+K06268+K02677+K05870
Inflammatory mediator regulation of TRP channels	54	0.552068	0.985934	ko04750	Organismal Systems	Sensory system	CL1686.Contig4_All;CL732.Contig2_All;CL2032.Contig13_All;CL4678.Contig11_All;CL3028.Contig6_All;CL1686.Contig16_All;Unigene72416_All;Unigene28531_All;Unigene27_All;Unigene83308_All;CL10383.Contig1_All;CL732.Contig1_All;CL4678.Contig10_All;Unigene27509_All;CL1598.Contig5_All;Unigene89740_All;CL4221.Contig3_All;CL732.Contig4_All;Unigene67989_All;Unigene74773_All;CL1686.Contig13_All;CL10033.Contig1_…	K16342+K02183+K06068+K08047+K05858+K04386+K04515+K04234+K06269+K07418+K04519+K05859+K00458+K04634+K02649+K08046+K02677+K04958+K18050+K04269+K04984+K18052
Mineral absorption	21	0.552723	0.985934	ko04978	Organismal Systems	Digestive system	Unigene63949_All;CL4276.Contig3_All;Unigene65527_All;CL7606.Contig4_All;Unigene23401_All;CL16220.Contig2_All;CL10417.Contig1_All;Unigene72996_All;CL16731.Contig4_All;Unigene9948_All;CL7606.Contig2_All;CL11514.Contig1_All;CL7988.Contig1_All;CL3765.Contig1_All;CL7988.Contig2_All;CL11514.Contig3_All;CL14551.Contig3_All;Unigene9701_All;Unigene5708_All;CL11514.Contig2_All;CL2985.Contig6_All	K05849+K00522+K14613+K01540+K14739+K14734+K01539+K08370+K14685
Thiamine metabolism	1	0.55397	0.985934	ko00730	Metabolism	Metabolism of cofactors and vitamins	Unigene85436_All	K00949
Pyrimidine metabolism	64	0.563674	0.988837	ko00240	Metabolism	Nucleotide metabolism	Unigene85456_All;Unigene33814_All;CL12384.Contig5_All;Unigene75138_All;Unigene3645_All;Unigene3986_All;Unigene63218_All;CL8422.Contig1_All;Unigene26592_All;Unigene4814_All;CL15563.Contig2_All;Unigene309_All;Unigene25329_All;Unigene60877_All;CL2178.Contig3_All;CL10283.Contig2_All;CL14274.Contig3_All;CL14274.Contig14_All;Unigene101439_All;Unigene23368_All;CL14274.Contig11_All;Unigene40387_All;Unige…	K03783+K00943+K03006+K02684+K01489+K00758+K00893+K13809+K01510+K01081+K00857+K10807+K10808+K03011+K18533+K01937+K03008+K03013+K02325+K00962+K03017+K11540
Glycosaminoglycan biosynthesis - chondroitin sulfate / dermatan sulfate	7	0.563866	0.988837	ko00532	Metabolism	Glycan biosynthesis and metabolism	CL6954.Contig2_All;CL6365.Contig3_All;CL3152.Contig1_All;CL9784.Contig1_All;Unigene43049_All;CL6954.Contig1_All;CL6954.Contig3_All	K08106+K00771
Glycerophospholipid metabolism	46	0.565522	0.988837	ko00564	Metabolism	Lipid metabolism	CL3056.Contig11_All;CL1686.Contig4_All;Unigene100119_All;Unigene90587_All;CL9038.Contig3_All;CL1686.Contig16_All;CL2679.Contig2_All;Unigene40188_All;CL6829.Contig4_All;CL2590.Contig1_All;Unigene35534_All;Unigene68239_All;CL6829.Contig1_All;CL1848.Contig9_All;Unigene74773_All;CL1686.Contig13_All;CL2590.Contig5_All;CL1686.Contig19_All;CL2590.Contig3_All;Unigene16_All;CL5088.Contig4_All;CL6825.Conti…	K13523+K16342+K13512+K13506+K13510+K01080+K00894+K00650+K08729+K01049+K16817+K01115+K14156+K13514+K16860+K00999
D-Glutamine and D-glutamate metabolism	3	0.614072	1	ko00471	Metabolism	Metabolism of other amino acids	CL1146.Contig1_All;Unigene35252_All;Unigene1255_All	K00261
Sulfur relay system	3	0.626112	1	ko04122	Genetic Information Processing	Folding, sorting and degradation	CL4146.Contig2_All;CL4146.Contig4_All;Unigene37962_All	K01011+K12161
Alanine, aspartate and glutamate metabolism	13	0.637013	1	ko00250	Metabolism	Amino acid metabolism	CL11693.Contig2_All;Unigene63514_All;CL1146.Contig1_All;Unigene71819_All;CL15868.Contig3_All;Unigene14227_All;Unigene65757_All;Unigene35252_All;Unigene14399_All;CL15868.Contig2_All;CL2816.Contig3_All;CL11693.Contig1_All;Unigene1255_All	K03334+K01953+K00261+K01939+K01940+K11540+K01915
Taurine and hypotaurine metabolism	3	0.660659	1	ko00430	Metabolism	Metabolism of other amino acids	CL12242.Contig1_All;CL10786.Contig2_All;CL10786.Contig1_All	K18592
Epithelial cell signaling in Helicobacter pylori infection	62	0.662876	1	ko05120	Human Diseases	Infectious diseases: Bacterial	CL2776.Contig5_All;CL7636.Contig2_All;CL9367.Contig1_All;CL15882.Contig3_All;Unigene33154_All;Unigene23401_All;CL13317.Contig1_All;CL13317.Contig2_All;Unigene3735_All;CL11104.Contig2_All;CL10297.Contig2_All;Unigene18275_All;CL9480.Contig4_All;Unigene64512_All;Unigene76341_All;CL3099.Contig25_All;Unigene34627_All;CL12098.Contig4_All;CL3099.Contig6_All;Unigene12096_All;CL3099.Contig32_All;CL10625.C…	K06735+K06704+K10030+K04392+K06785+K08114+K02145+K02187+K05854+K02147+K05050+K04448+K04361+K05859+K02150+K05505+K06089+K04735+K06786+K02148
Carbohydrate digestion and absorption	15	0.666653	1	ko04973	Organismal Systems	Digestive system	Unigene8709_All;CL7606.Contig4_All;Unigene72416_All;Unigene72996_All;CL14474.Contig2_All;CL7606.Contig2_All;Unigene41196_All;CL1131.Contig8_All;CL14551.Contig3_All;Unigene19831_All;Unigene19832_All;Unigene5708_All;Unigene14736_All;CL1131.Contig6_All;Unigene64663_All	K00844+K01540+K05858+K01539+K02649+K01229
Regulation of lipolysis in adipocytes	36	0.700606	1	ko04923	Organismal Systems	Endocrine system	CL5399.Contig4_All;CL3028.Contig6_All;CL15119.Contig13_All;CL15383.Contig4_All;Unigene12620_All;CL15119.Contig4_All;CL12414.Contig2_All;CL5399.Contig2_All;CL15119.Contig17_All;CL7654.Contig2_All;CL5399.Contig3_All;CL5088.Contig4_All;CL16743.Contig2_All;CL1131.Contig8_All;CL9271.Contig1_All;CL15383.Contig1_All;CL13111.Contig1_All;CL13111.Contig2_All;Unigene31157_All;Unigene35906_All;CL6415.Contig2…	K19477+K08047+K11987+K01054+K12323+K04265+K00509+K16817+K02649+K08046+K08522+K07376+K08771
beta-Alanine metabolism	9	0.702257	1	ko00410	Metabolism	Metabolism of other amino acids	Unigene33600_All;Unigene33609_All;CL10958.Contig2_All;Unigene6117_All;CL9862.Contig2_All;CL10248.Contig1_All;CL9862.Contig3_All;CL16153.Contig1_All;CL10248.Contig3_All	K05605+K12259+K00128+K00149+K00802+K00276
Insulin resistance	80	0.707794	1	ko04931	Human Diseases	Endocrine and metabolic diseases	CL3391.Contig12_All;CL310.Contig1_All;Unigene35348_All;CL3391.Contig13_All;CL13408.Contig1_All;CL4678.Contig11_All;CL6706.Contig2_All;CL13721.Contig2_All;Unigene2207_All;CL6606.Contig8_All;CL4678.Contig10_All;CL4766.Contig3_All;CL9286.Contig4_All;CL3391.Contig9_All;CL1598.Contig5_All;CL4250.Contig4_All;CL14325.Contig4_All;CL5742.Contig2_All;Unigene44208_All;Unigene13390_All;CL4250.Contig6_All;CL3…	K07299+K05695+K07189+K08746+K06068+K08749+K17902+K06269+K04696+K00688+K03158+K07200+K08536+K08745+K07201+K04373+K02649+K05405+K01110+K04735+K18050+K00693+K05870+K04692+K01596+K15719+K18052
Valine, leucine and isoleucine biosynthesis	1	0.718825	1	ko00290	Metabolism	Amino acid metabolism	Unigene21244_All	K00826
Insulin signaling pathway	96	0.73393	1	ko04910	Organismal Systems	Endocrine system	CL10636.Contig1_All;Unigene38159_All;Unigene8709_All;CL5399.Contig4_All;CL310.Contig1_All;Unigene35348_All;CL732.Contig2_All;CL3239.Contig4_All;CL8943.Contig4_All;CL2032.Contig13_All;CL204.Contig1_All;CL6706.Contig2_All;Unigene28531_All;CL13721.Contig2_All;CL3239.Contig2_All;CL6606.Contig8_All;CL732.Contig1_All;CL4766.Contig3_All;CL6337.Contig2_All;CL1598.Contig5_All;CL3239.Contig12_All;CL14474.C…	K07192+K01106+K00844+K03099+K06277+K05695+K07189+K02183+K04372+K04694+K06279+K06269+K04696+K04365+K00688+K07200+K07201+K06086+K00665+K03841+K02649+K04739+K07207+K07208+K00693+K04438+K01596+K03259+K11262
Butanoate metabolism	6	0.748603	1	ko00650	Metabolism	Carbohydrate metabolism	CL8903.Contig1_All;Unigene28806_All;CL6721.Contig1_All;CL11333.Contig2_All;CL11333.Contig1_All;CL16772.Contig15_All	K00626+K01896+K00019+K01640
Maturity onset diabetes of the young	6	0.748603	1	ko04950	Human Diseases	Endocrine and metabolic diseases	Unigene75320_All;Unigene70931_All;CL5099.Contig1_All;CL12135.Contig1_All;Unigene64317_All;CL3710.Contig6_All	K08029+K08027+K07595+K08026
Other glycan degradation	6	0.773642	1	ko00511	Metabolism	Glycan biosynthesis and metabolism	CL16090.Contig8_All;CL7362.Contig2_All;Unigene5493_All;Unigene10314_All;CL7647.Contig3_All;CL7647.Contig2_All	K12373+K01192+K01227
Degradation of aromatic compounds	1	0.776758	1	ko01220	Metabolism	Global and overview maps	CL1504.Contig3_All	K00002
Hepatitis B	96	0.778447	1	ko05161	Human Diseases	Infectious diseases: Viral	Unigene30450_All;CL9367.Contig1_All;CL7561.Contig1_All;Unigene14253_All;CL7530.Contig7_All;CL7530.Contig1_All;CL6526.Contig3_All;CL13317.Contig1_All;CL13317.Contig2_All;CL4321.Contig8_All;CL11104.Contig2_All;CL16358.Contig2_All;Unigene24970_All;Unigene60165_All;CL14198.Contig1_All;Unigene84362_All;CL1948.Contig2_All;Unigene16954_All;CL2673.Contig2_All;Unigene41107_All;Unigene22917_All;Unigene3838…	K06255+K10030+K02159+K05411+K04446+K17332+K05403+K04379+K02187+K12646+K12647+K11220+K05414+K04377+K04389+K04451+K04498+K01403+K05401+K04448+K11217+K02649+K02677+K05405+K13375+K15041+K01110+K06625+K04735+K05870+K04692+K06618+K04390
Adherens junction	96	0.780127	1	ko04520	Cellular Processes	Cellular community	CL2776.Contig5_All;CL357.Contig10_All;CL15882.Contig3_All;CL310.Contig1_All;CL12790.Contig2_All;Unigene23154_All;Unigene20185_All;Unigene6243_All;CL6706.Contig2_All;CL16717.Contig3_All;Unigene67523_All;CL14898.Contig11_All;Unigene83816_All;CL6606.Contig8_All;Unigene18275_All;CL3181.Contig1_All;Unigene403_All;CL4250.Contig4_All;Unigene61878_All;CL14898.Contig5_All;CL3263.Contig11_All;Unigene72232_…	K05689+K04392+K05695+K04388+K05700+K06081+K06593+K06592+K04362+K02620+K05699+K06531+K05748+K04498+K05747+K04361+K05690+K06086+K06084+K08889+K05753+K05627+K05706
ABC transporters	11	0.801311	1	ko02010	Environmental Information Processing	Membrane transport	Unigene10569_All;CL14248.Contig1_All;Unigene86835_All;CL440.Contig3_All;Unigene74270_All;CL15399.Contig7_All;CL440.Contig1_All;Unigene78051_All;CL440.Contig7_All;CL16295.Contig17_All;CL1353.Contig5_All	K05674+K05664+K05667+K05641+K05668+K05677
GnRH signaling pathway	52	0.804075	1	ko04912	Organismal Systems	Endocrine system	CL1686.Contig4_All;CL5399.Contig4_All;CL732.Contig2_All;CL2032.Contig13_All;CL4678.Contig11_All;CL3028.Contig6_All;CL1686.Contig16_All;Unigene72416_All;Unigene28531_All;Unigene83308_All;CL732.Contig1_All;CL4678.Contig10_All;Unigene27509_All;CL732.Contig4_All;Unigene67989_All;CL12098.Contig4_All;CL5399.Contig2_All;Unigene74773_All;CL1686.Contig13_All;CL8677.Contig3_All;CL1686.Contig19_All;CL5399.C…	K16342+K03099+K02183+K06068+K08047+K05858+K04515+K04448+K04361+K04634+K01115+K08046+K02677+K04958+K08522+K01398+K07763+K04857
Alcoholism	58	0.804087	1	ko05034	Human Diseases	Substance dependence	CL11643.Contig2_All;CL5399.Contig4_All;CL732.Contig2_All;CL2032.Contig13_All;CL16823.Contig5_All;CL204.Contig1_All;CL10791.Contig1_All;Unigene12798_All;Unigene40857_All;Unigene28531_All;Unigene6721_All;Unigene62357_All;Unigene62355_All;CL732.Contig1_All;CL12182.Contig2_All;Unigene64512_All;CL16598.Contig6_All;Unigene76456_All;CL1598.Contig5_All;CL49.Contig19_All;CL592.Contig3_All;Unigene11472_All…	K15985+K03099+K02183+K00501+K06279+K04360+K11408+K04545+K11253+K06269+K15014+K00274+K04365+K11251+K11252+K11254+K11406+K05256+K07826+K04542+K04347+K05870+K04541
Fatty acid elongation	7	0.813176	1	ko00062	Metabolism	Lipid metabolism	CL14219.Contig1_All;CL4929.Contig2_All;CL13207.Contig2_All;CL13207.Contig1_All;CL41.Contig3_All;CL5722.Contig5_All;CL1856.Contig1_All	K10703+K10249+K07512+K01074+K10244
Glycosaminoglycan biosynthesis - keratan sulfate	6	0.827967	1	ko00533	Metabolism	Glycan biosynthesis and metabolism	CL11683.Contig1_All;CL16707.Contig2_All;Unigene63795_All;Unigene68705_All;Unigene6406_All;Unigene42787_All	K07969+K00741+K00780
DNA replication	10	0.845711	1	ko03030	Genetic Information Processing	Replication and repair	Unigene3645_All;Unigene3986_All;Unigene4814_All;CL6308.Contig1_All;Unigene9050_All;Unigene70854_All;Unigene24858_All;Unigene34524_All;Unigene19494_All;CL16772.Contig15_All	K02684+K10739+K10754+K02325+K03469+K02541
RIG-I-like receptor signaling pathway	38	0.85029	1	ko04622	Organismal Systems	Immune system	CL9367.Contig1_All;Unigene14253_All;CL13317.Contig1_All;CL11375.Contig1_All;CL13317.Contig2_All;CL1561.Contig3_All;CL16358.Contig2_All;Unigene24970_All;CL14198.Contig1_All;Unigene76257_All;CL1561.Contig2_All;CL16358.Contig14_All;CL1421.Contig2_All;CL11375.Contig3_All;CL16358.Contig5_All;CL16358.Contig25_All;CL6659.Contig1_All;CL16358.Contig24_All;Unigene35538_All;CL9367.Contig4_All;CL16358.Contig…	K10030+K05411+K12649+K12671+K12646+K12647+K05414+K05406+K03173+K12159+K04735+K10652+K05425
Valine, leucine and isoleucine degradation	13	0.859898	1	ko00280	Metabolism	Amino acid metabolism	Unigene33600_All;Unigene33609_All;CL8903.Contig1_All;CL11693.Contig2_All;Unigene6117_All;CL6721.Contig1_All;Unigene52996_All;CL9862.Contig2_All;CL13527.Contig1_All;CL9862.Contig3_All;CL16772.Contig15_All;Unigene21244_All;CL11693.Contig1_All	K05605+K00626+K03334+K00128+K11538+K00149+K00253+K01640+K00826
Vasopressin-regulated water reabsorption	14	0.864451	1	ko04962	Organismal Systems	Excretory system	Unigene76477_All;Unigene83354_All;Unigene19702_All;Unigene25873_All;Unigene5249_All;Unigene8135_All;CL12934.Contig8_All;CL13953.Contig1_All;Unigene30438_All;CL9271.Contig1_All;Unigene30324_All;Unigene83353_All;CL2105.Contig2_All;Unigene29756_All	K07905+K10428+K09876+K07904+K08046+K05870
Olfactory transduction	38	0.865475	1	ko04740	Organismal Systems	Sensory system	Unigene63949_All;CL5399.Contig4_All;CL732.Contig2_All;Unigene23794_All;CL2032.Contig13_All;Unigene23401_All;CL9168.Contig12_All;Unigene28531_All;Unigene83308_All;Unigene9283_All;CL732.Contig1_All;Unigene27509_All;CL9168.Contig5_All;CL14625.Contig4_All;CL732.Contig4_All;Unigene67989_All;CL5399.Contig2_All;Unigene33606_All;CL9168.Contig4_All;CL5399.Contig3_All;Unigene67540_All;CL732.Contig3_All;Uni…	K05849+K19477+K02183+K04257+K04515+K19695+K07376+K04633
Riboflavin metabolism	1	0.874612	1	ko00740	Metabolism	Metabolism of cofactors and vitamins	CL8915.Contig3_All	K00953
TGF-beta signaling pathway	36	0.879485	1	ko04350	Environmental Information Processing	Signal transduction	Unigene252_All;CL2273.Contig2_All;Unigene64191_All;CL83.Contig7_All;CL12790.Contig2_All;CL11212.Contig3_All;CL15268.Contig1_All;CL15059.Contig1_All;CL1948.Contig2_All;Unigene36600_All;CL3263.Contig11_All;Unigene28345_All;CL3263.Contig8_All;Unigene254_All;CL10317.Contig2_All;Unigene16612_All;CL83.Contig4_All;CL2273.Contig3_All;CL2273.Contig1_All;CL11212.Contig4_All;CL5906.Contig5_All;Unigene12791_…	K16857+K04679+K04661+K13578+K04388+K04687+K04377+K19553+K19383+K04498+K17695+K04680+K04673+K13375+K04660+K17694+K04685+K19558+K16621
Adrenergic signaling in cardiomyocytes	73	0.880435	1	ko04261	Organismal Systems	Circulatory system	Unigene63949_All;CL4110.Contig4_All;Unigene38435_All;CL732.Contig2_All;Unigene84447_All;CL2032.Contig13_All;CL7606.Contig4_All;Unigene73056_All;Unigene23401_All;CL3028.Contig6_All;Unigene72416_All;Unigene28531_All;Unigene83308_All;CL2164.Contig19_All;CL732.Contig1_All;Unigene72996_All;Unigene71857_All;Unigene27509_All;CL1598.Contig5_All;CL14309.Contig14_All;CL13081.Contig1_All;Unigene49320_All;CL…	K05849+K05853+K17751+K02183+K04445+K01540+K08047+K05858+K04515+K10374+K10375+K01539+K06269+K10351+K09052+K12749+K12750+K12314+K04845+K04634+K02649+K08046+K02677+K04136+K09290+K10373+K12045+K05870+K05742+K04167+K05865+K08014+K04857
Selenocompound metabolism	3	0.890534	1	ko00450	Metabolism	Metabolism of other amino acids	CL1941.Contig1_All;CL339.Contig27_All;CL1941.Contig2_All	K01758+K01874
Propanoate metabolism	7	0.892193	1	ko00640	Metabolism	Carbohydrate metabolism	Unigene33600_All;Unigene33609_All;CL8903.Contig1_All;CL6721.Contig1_All;CL1698.Contig1_All;Unigene86150_All;Unigene21971_All	K05605+K00626+K01899+K00016+K11262
cAMP signaling pathway	107	0.897756	1	ko04024	Environmental Information Processing	Signal transduction	Unigene71124_All;CL14117.Contig2_All;CL843.Contig7_All;CL15882.Contig3_All;CL4110.Contig4_All;CL732.Contig2_All;CL13343.Contig1_All;CL2554.Contig6_All;CL2032.Contig13_All;CL7606.Contig4_All;CL7530.Contig7_All;CL7530.Contig1_All;CL3028.Contig6_All;Unigene28531_All;Unigene83308_All;CL4321.Contig8_All;Unigene35528_All;Unigene4303_All;Unigene70717_All;CL8160.Contig10_All;Unigene74611_All;CL732.Contig…	K04615+K05200+K06225+K04392+K05853+K02183+K04948+K13360+K01540+K04446+K08047+K04515+K04379+K00232+K03914+K04955+K01539+K04328+K06269+K12323+K04265+K04498+K04365+K04448+K05731+K05730+K01115+K02649+K17388+K08046+K04218+K06270+K08424+K04735+K05870+K05742+K10042+K04162+K08014+K08402+K04217+K19021+K04130+K04857
Renal cell carcinoma	55	0.900036	1	ko05211	Human Diseases	Cancers: Specific types	Unigene23378_All;CL5399.Contig4_All;CL15882.Contig3_All;CL3391.Contig12_All;Unigene85015_All;Unigene25904_All;CL3391.Contig13_All;CL2348.Contig2_All;CL2348.Contig6_All;CL2348.Contig5_All;Unigene62013_All;Unigene6988_All;CL3391.Contig9_All;CL2348.Contig4_All;Unigene10662_All;CL3263.Contig11_All;CL327.Contig26_All;CL3554.Contig6_All;CL10133.Contig1_All;CL12098.Contig4_All;CL5399.Contig2_All;CL3263.…	K02678+K03099+K06277+K04392+K07299+K09095+K09592+K05460+K04498+K05448+K04365+K04448+K09594+K02649+K13375+K08268+K15589+K04438+K17386
Protein export	3	0.902848	1	ko03060	Genetic Information Processing	Folding, sorting and degradation	Unigene61954_All;Unigene27274_All;Unigene8603_All	K09490
RNA degradation	31	0.911989	1	ko03018	Genetic Information Processing	Folding, sorting and degradation	CL8859.Contig3_All;CL13227.Contig17_All;CL5192.Contig6_All;CL5192.Contig5_All;Unigene39951_All;CL4200.Contig1_All;CL16190.Contig3_All;CL8597.Contig1_All;Unigene33389_All;CL7259.Contig5_All;CL7950.Contig2_All;CL5306.Contig4_All;CL5192.Contig1_All;CL6920.Contig2_All;CL2506.Contig5_All;CL5192.Contig8_All;CL2461.Contig11_All;CL2461.Contig1_All;Unigene6205_All;CL5306.Contig3_All;Unigene12796_All;Unige…	K03514+K00850+K12587+K12598+K04077+K13126+K14442+K12618+K14443+K10643+K00962+K01689+K12603
Estrogen signaling pathway	53	0.926434	1	ko04915	Organismal Systems	Endocrine system	Unigene71124_All;CL5399.Contig4_All;CL732.Contig2_All;CL2032.Contig13_All;CL204.Contig1_All;CL4678.Contig11_All;CL3028.Contig6_All;Unigene72416_All;Unigene28531_All;CL4321.Contig8_All;Unigene70717_All;Unigene87892_All;CL732.Contig1_All;CL4678.Contig10_All;Unigene29891_All;CL732.Contig4_All;Unigene67989_All;CL12098.Contig4_All;CL5399.Contig2_All;Unigene34894_All;CL8677.Contig3_All;CL5399.Contig3_A…	K04615+K03099+K02183+K06279+K06068+K08047+K05858+K04379+K03283+K01403+K04448+K04361+K04634+K02649+K08046+K04958+K01398+K04079+K05870
Collecting duct acid secretion	7	0.933138	1	ko04966	Organismal Systems	Excretory system	Unigene3735_All;CL9480.Contig4_All;Unigene34627_All;CL10653.Contig7_All;CL10653.Contig1_All;Unigene15209_All;CL6173.Contig6_All	K02145+K02147+K02150+K02148+K18245
Endometrial cancer	44	0.933243	1	ko05213	Human Diseases	Cancers: Specific types	CL2776.Contig5_All;CL357.Contig10_All;CL5399.Contig4_All;Unigene67523_All;CL14898.Contig11_All;Unigene18275_All;CL1948.Contig2_All;Unigene41107_All;CL14898.Contig5_All;CL10133.Contig1_All;CL5399.Contig2_All;Unigene33606_All;Unigene64470_All;CL8677.Contig3_All;CL14898.Contig20_All;CL14898.Contig14_All;Unigene75438_All;CL5399.Contig3_All;Unigene3613_All;CL1131.Contig8_All;CL2776.Contig37_All;CL2776…	K05689+K03099+K02620+K04377+K04451+K04365+K04361+K02157+K02649+K01110
Amyotrophic lateral sclerosis (ALS)	33	0.936713	1	ko05014	Human Diseases	Neurodegenerative diseases	CL7561.Contig1_All;CL15882.Contig3_All;Unigene26087_All;CL5298.Contig3_All;Unigene23841_All;CL11104.Contig2_All;CL4065.Contig4_All;CL5298.Contig6_All;Unigene84656_All;Unigene41107_All;CL16131.Contig2_All;CL5298.Contig4_All;CL5298.Contig5_All;Unigene20248_All;Unigene31225_All;CL16131.Contig1_All;Unigene23994_All;CL7824.Contig5_All;CL10965.Contig3_All;CL3247.Contig2_All;Unigene33362_All;CL9229.Cont…	K02159+K04392+K04574+K04572+K02187+K04451+K04348+K05141+K03158+K06268+K00432+K07607+K01370+K04426
Aldosterone-regulated sodium reabsorption	16	0.937345	1	ko04960	Organismal Systems	Excretory system	CL7606.Contig4_All;Unigene72996_All;CL11884.Contig1_All;CL11884.Contig4_All;CL7606.Contig2_All;CL11884.Contig6_All;CL11884.Contig5_All;CL1131.Contig8_All;Unigene19516_All;CL14551.Contig3_All;Unigene5708_All;Unigene52813_All;CL1131.Contig6_All;CL11884.Contig2_All;CL11884.Contig3_All;CL1524.Contig1_All	K01540+K01539+K00071+K02649+K02677+K13302
Terpenoid backbone biosynthesis	4	0.937355	1	ko00900	Metabolism	Metabolism of terpenoids and polyketides	CL8903.Contig1_All;CL6721.Contig1_All;CL6122.Contig1_All;CL3080.Contig3_All	K00626+K13273+K01597
Proteasome	8	0.939399	1	ko03050	Genetic Information Processing	Folding, sorting and degradation	CL1460.Contig6_All;CL11212.Contig3_All;CL13535.Contig1_All;Unigene62892_All;CL8653.Contig1_All;CL1038.Contig6_All;CL11212.Contig4_All;CL11212.Contig1_All	K02738+K04687+K06700+K06699+K03039+K06697
VEGF signaling pathway	33	0.940854	1	ko04370	Environmental Information Processing	Signal transduction	CL1686.Contig4_All;CL15882.Contig3_All;CL7530.Contig7_All;CL7530.Contig1_All;Unigene9970_All;CL57.Contig1_All;CL1686.Contig16_All;CL57.Contig5_All;CL15119.Contig13_All;CL16131.Contig2_All;CL15119.Contig4_All;CL7530.Contig5_All;CL327.Contig26_All;Unigene74773_All;CL1686.Contig13_All;CL16131.Contig1_All;CL15119.Contig17_All;CL2138.Contig24_All;CL1686.Contig19_All;CL1131.Contig8_All;CL7824.Contig5_A…	K16342+K04392+K17332+K05098+K05725+K11987+K04348+K05448+K05859+K02649+K06268+K02677
Insulin secretion	28	0.942362	1	ko04911	Organismal Systems	Endocrine system	CL3391.Contig12_All;CL3391.Contig13_All;Unigene14738_All;CL7606.Contig4_All;CL3028.Contig6_All;Unigene72416_All;Unigene83308_All;Unigene72996_All;Unigene27509_All;CL3391.Contig9_All;Unigene64233_All;CL3391.Contig2_All;CL7606.Contig2_All;CL9016.Contig1_All;CL15276.Contig2_All;CL9271.Contig1_All;Unigene25891_All;Unigene19516_All;CL9016.Contig2_All;CL3391.Contig3_All;Unigene1589_All;CL2105.Contig2_A…	K07299+K04944+K01540+K08047+K05858+K04515+K01539+K04131+K05259+K04634+K08046+K02677+K08424+K05870+K07882+K04857
Adipocytokine signaling pathway	36	0.944266	1	ko04920	Organismal Systems	Endocrine system	Unigene16423_All;CL3391.Contig12_All;CL3391.Contig13_All;CL3735.Contig3_All;CL13883.Contig2_All;CL3391.Contig9_All;CL14325.Contig4_All;CL5298.Contig5_All;CL1421.Contig2_All;CL3391.Contig2_All;Unigene20248_All;CL3342.Contig9_All;CL15140.Contig47_All;Unigene587_All;Unigene83201_All;Unigene14104_All;Unigene36637_All;CL3735.Contig2_All;CL3247.Contig2_All;CL3247.Contig1_All;CL3391.Contig3_All;CL15924.…	K07297+K07299+K01897+K05424+K04696+K05141+K03173+K03158+K07200+K08524+K05062+K08525+K04735+K07296+K08526+K04692+K01596+K04447+K18052
Citrate cycle (TCA cycle)	17	0.948665	1	ko00020	Metabolism	Carbohydrate metabolism	CL3847.Contig4_All;Unigene89624_All;CL581.Contig3_All;CL3907.Contig3_All;CL3847.Contig2_All;Unigene70931_All;CL4057.Contig7_All;Unigene68251_All;CL1698.Contig1_All;CL4662.Contig2_All;Unigene35937_All;Unigene24552_All;Unigene62860_All;CL16690.Contig1_All;CL8476.Contig2_All;Unigene88139_All;Unigene63200_All	K00627+K00658+K00161+K00025+K00030+K01899+K00162+K01596
Sphingolipid metabolism	27	0.948912	1	ko00600	Metabolism	Lipid metabolism	CL7602.Contig6_All;CL5665.Contig7_All;CL2488.Contig13_All;CL2679.Contig2_All;Unigene66704_All;CL2488.Contig21_All;CL2488.Contig8_All;CL1848.Contig9_All;CL5876.Contig8_All;CL1513.Contig1_All;CL2679.Contig4_All;CL4181.Contig11_All;CL12978.Contig5_All;Unigene64317_All;CL2679.Contig1_All;CL5876.Contig3_All;CL4181.Contig8_All;CL2488.Contig4_All;CL2488.Contig26_All;Unigene16160_All;CL5876.Contig1_All;C…	K04710+K12348+K01080+K00654+K00720+K12352+K12354+K04715
Pantothenate and CoA biosynthesis	2	0.950614	1	ko00770	Metabolism	Metabolism of cofactors and vitamins	CL2293.Contig2_All;Unigene21244_All	K01513+K00826
Circadian entrainment	40	0.952338	1	ko04713	Organismal Systems	Environmental adaptation	CL5399.Contig4_All;CL14117.Contig2_All;CL732.Contig2_All;Unigene84447_All;CL2032.Contig13_All;Unigene73056_All;CL3028.Contig6_All;Unigene72416_All;Unigene28531_All;Unigene83308_All;CL4321.Contig8_All;Unigene6721_All;Unigene37585_All;CL732.Contig1_All;Unigene27509_All;CL16598.Contig6_All;CL732.Contig4_All;Unigene67989_All;CL5399.Contig2_All;CL8220.Contig3_All;CL5399.Contig3_All;Unigene67540_All;CL…	K19477+K05200+K02183+K04445+K08047+K05858+K04515+K04379+K04545+K02633+K04634+K08046+K02677+K04958+K07376+K07826+K04542+K04347+K05870+K04541+K04963
Wnt signaling pathway	57	0.952805	1	ko04310	Environmental Information Processing	Signal transduction	CL9442.Contig1_All;CL15882.Contig3_All;CL7530.Contig7_All;CL7530.Contig1_All;Unigene72416_All;Unigene83308_All;CL14898.Contig11_All;CL1948.Contig2_All;Unigene27509_All;Unigene41107_All;CL16131.Contig2_All;CL14898.Contig5_All;CL3263.Contig11_All;CL7530.Contig5_All;CL6917.Contig2_All;CL1236.Contig9_All;CL10363.Contig1_All;CL12098.Contig4_All;Unigene3429_All;CL3263.Contig8_All;CL5155.Contig1_All;CL1…	K02166+K04392+K04446+K17332+K05858+K04515+K02620+K04377+K04451+K04348+K04498+K02354+K02353+K04448+K04512+K04502+K04511+K02157+K06268+K17388+K08960+K02677+K02375+K01645+K00182+K04493
2-Oxocarboxylic acid metabolism	7	0.954171	1	ko01210	Metabolism	Global and overview maps	CL4057.Contig7_All;Unigene68251_All;Unigene35937_All;Unigene24552_All;Unigene27331_All;Unigene88139_All;Unigene21244_All	K00030+K14677+K00826
Non-homologous end-joining	1	0.958102	1	ko03450	Genetic Information Processing	Replication and repair	CL6362.Contig4_All	K00977
Melanogenesis	40	0.960892	1	ko04916	Organismal Systems	Endocrine system	CL732.Contig2_All;CL2032.Contig13_All;CL3028.Contig6_All;Unigene72416_All;Unigene28531_All;Unigene83308_All;CL14898.Contig11_All;CL732.Contig1_All;Unigene27509_All;CL14898.Contig5_All;CL3263.Contig11_All;CL6917.Contig2_All;CL732.Contig4_All;CL1236.Contig9_All;Unigene67989_All;CL10363.Contig1_All;CL3263.Contig8_All;CL14898.Contig20_All;CL14898.Contig14_All;Unigene67540_All;CL15276.Contig2_All;CL73…	K02183+K08047+K05858+K04515+K02620+K04498+K02354+K02353+K04634+K05091+K08046+K02677+K05870+K02375+K00182
Regulation of autophagy	8	0.963953	1	ko04140	Cellular Processes	Transport and catabolism	CL11212.Contig3_All;CL14198.Contig1_All;CL11212.Contig4_All;CL7761.Contig2_All;CL1995.Contig2_All;CL3636.Contig1_All;CL14198.Contig2_All;CL11212.Contig1_All	K04687+K05414+K08269+K08341
Pancreatic cancer	42	0.970863	1	ko05212	Human Diseases	Cancers: Specific types	CL15882.Contig3_All;CL12790.Contig2_All;Unigene60165_All;Unigene84362_All;Unigene16954_All;Unigene41107_All;CL15649.Contig6_All;CL327.Contig26_All;Unigene41362_All;Unigene23417_All;CL10133.Contig1_All;Unigene43685_All;CL3172.Contig4_All;CL8677.Contig3_All;Unigene103392_All;Unigene16612_All;CL6825.Contig1_All;CL1131.Contig8_All;Unigene26477_All;Unigene27610_All;Unigene44329_All;Unigene16311_All;CL…	K04392+K04388+K11220+K04451+K05448+K04365+K11217+K04361+K01115+K02649+K13375+K04735+K06621+K04692+K06618
Melanoma	41	0.971044	1	ko05218	Human Diseases	Cancers: Specific types	CL2776.Contig5_All;CL357.Contig10_All;Unigene6243_All;Unigene67523_All;Unigene18275_All;Unigene6988_All;Unigene41107_All;Unigene72232_All;CL10133.Contig1_All;Unigene33606_All;Unigene64470_All;Unigene9682_All;CL8677.Contig3_All;Unigene3613_All;CL1131.Contig8_All;CL2776.Contig37_All;CL2776.Contig14_All;CL9749.Contig1_All;CL357.Contig9_All;CL4277.Contig4_All;CL11131.Contig3_All;Unigene231_All;CL2776…	K05689+K04362+K05460+K04451+K04365+K04361+K02649+K04358+K01110+K06625+K06621+K06618+K04359+K04363+K05089+K17386
MAPK signaling pathway	126	0.972178	1	ko04010	Environmental Information Processing	Signal transduction	CL1686.Contig4_All;CL5399.Contig4_All;CL3852.Contig4_All;CL15882.Contig3_All;CL12790.Contig2_All;CL3239.Contig4_All;Unigene84447_All;CL10791.Contig1_All;Unigene73056_All;CL7530.Contig7_All;Unigene6243_All;CL7530.Contig1_All;CL1686.Contig16_All;Unigene5764_All;Unigene27_All;CL4321.Contig8_All;CL11104.Contig2_All;CL3239.Contig2_All;Unigene87892_All;CL12182.Contig2_All;Unigene9758_All;CL1948.Contig2…	K16342+K03099+K04414+K04406+K04392+K04388+K04372+K16510+K04445+K04360+K04446+K04362+K05095+K04465+K04386+K04379+K02187+K03283+K04408+K04377+K04389+K04451+K04437+K04348+K04365+K12361+K03173+K04448+K03158+K08052+K04519+K04361+K04407+K07831+K04429+K04403+K04373+K04459+K04434+K06268+K02677+K04358+K05093+K05094+K04425+K13375+K04380+K04381+K04735+K04426+K04347+K04449+K04438+K04349+K04359+K04363+K05089+…
Retrograde endocannabinoid signaling	39	0.97697	1	ko04723	Organismal Systems	Nervous system	CL14117.Contig2_All;CL3028.Contig6_All;Unigene72416_All;Unigene6721_All;CL10022.Contig4_All;CL15119.Contig13_All;CL10022.Contig2_All;Unigene73260_All;CL15383.Contig4_All;CL16598.Contig6_All;CL15119.Contig4_All;CL15119.Contig17_All;CL8220.Contig3_All;CL4057.Contig7_All;CL15276.Contig2_All;CL16743.Contig2_All;CL8548.Contig1_All;CL9271.Contig1_All;CL15383.Contig1_All;Unigene19516_All;CL262.Contig9_A…	K05200+K08047+K05858+K04545+K13700+K11987+K05186+K01054+K04634+K13806+K08046+K02677+K04958+K07826+K04542+K04347+K05185+K04541+K04857
Oxytocin signaling pathway	77	0.978201	1	ko04921	Organismal Systems	Endocrine system	CL1686.Contig4_All;CL732.Contig2_All;CL2032.Contig13_All;CL1407.Contig6_All;CL7530.Contig7_All;CL7530.Contig1_All;CL3028.Contig6_All;CL1686.Contig16_All;Unigene72416_All;Unigene28531_All;Unigene83308_All;CL4321.Contig8_All;CL1354.Contig3_All;CL732.Contig1_All;CL15119.Contig13_All;Unigene27509_All;CL1598.Contig5_All;CL16131.Contig2_All;CL1407.Contig4_All;Unigene12620_All;CL15119.Contig4_All;CL7530…	K16342+K02183+K08794+K04446+K17332+K08047+K05858+K04515+K04379+K03234+K11987+K06269+K04348+K12323+K00907+K04448+K07200+K04361+K04634+K02649+K06268+K17388+K08046+K02677+K04958+K06270+K06625+K04963+K04977+K04857
Purine metabolism	82	0.979679	1	ko00230	Metabolism	Nucleotide metabolism	Unigene85456_All;Unigene23146_All;CL2293.Contig2_All;CL3028.Contig6_All;Unigene75138_All;Unigene3645_All;CL6332.Contig5_All;Unigene10515_All;Unigene63883_All;CL16267.Contig3_All;Unigene3986_All;Unigene26592_All;Unigene4814_All;CL15563.Contig2_All;Unigene309_All;Unigene60877_All;Unigene12620_All;CL2178.Contig3_All;CL10283.Contig2_All;CL14274.Contig3_All;CL14274.Contig14_All;Unigene101439_All;CL142…	K03783+K01490+K01513+K08047+K03006+K02684+K01509+K00873+K13987+K00893+K00904+K12323+K01510+K01081+K01488+K00760+K01939+K00088+K00948+K10807+K10808+K08046+K03011+K18533+K03008+K03013+K02325+K00962+K00939+K03017+K19021
Cysteine and methionine metabolism	18	0.980389	1	ko00270	Metabolism	Amino acid metabolism	CL3907.Contig3_All;CL1941.Contig1_All;CL11693.Contig2_All;CL4146.Contig2_All;Unigene87691_All;Unigene70931_All;CL10248.Contig1_All;Unigene3132_All;CL4146.Contig4_All;CL1941.Contig2_All;CL4662.Contig2_All;Unigene86150_All;CL6958.Contig2_All;CL10248.Contig3_All;CL6958.Contig3_All;Unigene21244_All;Unigene63200_All;CL11693.Contig1_All	K00025+K01758+K03334+K01011+K01251+K00802+K01920+K00016+K00544+K00826
Long-term depression	25	0.982491	1	ko04730	Organismal Systems	Nervous system	CL1686.Contig4_All;CL5399.Contig4_All;CL15297.Contig2_All;CL1686.Contig16_All;Unigene72416_All;CL10297.Contig2_All;CL10133.Contig1_All;CL5399.Contig2_All;Unigene74773_All;CL1686.Contig13_All;CL1686.Contig19_All;CL5399.Contig3_All;CL15276.Contig2_All;Unigene28978_All;CL16743.Contig2_All;Unigene19516_All;CL262.Contig9_All;Unigene31157_All;Unigene24864_All;Unigene64197_All;CL1686.Contig10_All;CL1686…	K16342+K19477+K04535+K05858+K05854+K04365+K04634+K05207+K02677+K04958+K07376+K05256
N-Glycan biosynthesis	14	0.982558	1	ko00510	Metabolism	Glycan biosynthesis and metabolism	CL13597.Contig1_All;CL804.Contig1_All;Unigene3812_All;Unigene4725_All;CL11789.Contig3_All;CL10072.Contig3_All;CL1007.Contig10_All;CL1830.Contig5_All;CL804.Contig4_All;Unigene32056_All;Unigene43673_All;Unigene4429_All;CL2918.Contig4_All;CL12838.Contig2_All	K03849+K05546+K01230+K12669+K00726+K12667+K00738+K00736
Ubiquinone and other terpenoid-quinone biosynthesis	1	0.983357	1	ko00130	Metabolism	Metabolism of cofactors and vitamins	CL13194.Contig1_All	K00457
Cocaine addiction	12	0.983477	1	ko05030	Human Diseases	Substance dependence	CL16823.Contig5_All;Unigene12798_All;CL592.Contig3_All;CL12098.Contig4_All;CL592.Contig2_All;CL15924.Contig3_All;CL13609.Contig2_All;CL2105.Contig2_All;CL13609.Contig1_All;CL12098.Contig3_All;CL16823.Contig7_All;CL15343.Contig4_All	K00501+K00274+K04448+K04735+K11828+K05870
GABAergic synapse	40	0.984741	1	ko04727	Organismal Systems	Nervous system	Unigene71124_All;Unigene63045_All;CL6971.Contig2_All;CL6971.Contig1_All;CL3028.Contig6_All;Unigene6721_All;Unigene30389_All;Unigene70717_All;CL16647.Contig4_All;Unigene73260_All;Unigene27780_All;CL16598.Contig6_All;Unigene26921_All;CL6971.Contig5_All;Unigene63044_All;Unigene13737_All;CL4057.Contig7_All;CL6971.Contig4_All;CL16647.Contig11_All;CL16743.Contig2_All;CL9271.Contig1_All;Unigene19516_All…	K04615+K05039+K08047+K04545+K05186+K08046+K02677+K14207+K08341+K07826+K04542+K04347+K05185+K04541+K01915+K04857
Notch signaling pathway	35	0.985146	1	ko04330	Environmental Information Processing	Signal transduction	Unigene6542_All;CL6951.Contig1_All;CL13130.Contig9_All;Unigene21047_All;Unigene6664_All;CL13130.Contig5_All;CL3564.Contig13_All;CL9247.Contig2_All;CL3263.Contig11_All;CL1236.Contig9_All;CL3564.Contig6_All;CL3263.Contig8_All;Unigene38924_All;Unigene38925_All;CL9806.Contig2_All;CL8571.Contig1_All;CL6951.Contig3_All;CL1236.Contig4_All;Unigene18938_All;Unigene10675_All;CL1236.Contig2_All;Unigene63504…	K02599+K06057+K06065+K06052+K06062+K04498+K02353+K06051+K04522+K06058+K05948+K06172
Endocytosis	183	0.986229	1	ko04144	Cellular Processes	Transport and catabolism	CL2273.Contig2_All;CL16660.Contig34_All;Unigene64057_All;CL12790.Contig2_All;Unigene67206_All;Unigene63281_All;CL3661.Contig2_All;CL9867.Contig3_All;CL4659.Contig5_All;Unigene44365_All;Unigene6243_All;CL6951.Contig1_All;Unigene9970_All;CL7110.Contig1_All;Unigene26574_All;CL1327.Contig5_All;Unigene76477_All;Unigene31322_All;CL14913.Contig9_All;Unigene87892_All;Unigene67124_All;CL8160.Contig10_All;…	K04679+K12486+K05069+K04388+K17848+K06751+K12488+K17920+K05090+K12472+K05095+K12474+K05098+K12477+K12470+K07905+K03283+K18439+K03914+K05096+K05050+K12485+K12484+K11839+K12475+K00889+K19475+K05747+K18466+K04705+K08291+K12478+K04361+K12476+K12482+K01115+K18441+K12185+K07904+K12182+K05754+K12487+K05091+K07937+K12495+K10591+K05070+K05093+K05094+K12483+K12493+K10396+K13375+K12471+K07941+K12196+K06278+…
Acute myeloid leukemia	33	0.987922	1	ko05221	Human Diseases	Cancers: Specific types	CL16296.Contig13_All;CL5399.Contig4_All;CL16296.Contig1_All;CL16296.Contig6_All;CL14898.Contig11_All;CL1948.Contig2_All;CL14898.Contig5_All;CL10133.Contig1_All;CL5399.Contig2_All;Unigene4741_All;CL14898.Contig20_All;CL14898.Contig14_All;CL5399.Contig3_All;Unigene62683_All;Unigene21153_All;CL1131.Contig8_All;CL4659.Contig7_All;Unigene62345_All;CL14898.Contig9_All;Unigene12791_All;Unigene27906_All;…	K08527+K03099+K02620+K04377+K04365+K04702+K09438+K02649+K05091+K10053+K04735+K04692
Mismatch repair	2	0.989186	1	ko03430	Genetic Information Processing	Replication and repair	CL6308.Contig1_All;Unigene9050_All	K10739+K10754
Long-term potentiation	31	0.989937	1	ko04720	Organismal Systems	Nervous system	CL732.Contig2_All;CL2032.Contig13_All;Unigene72416_All;Unigene28531_All;Unigene83308_All;CL732.Contig1_All;Unigene27509_All;CL1598.Contig5_All;CL16131.Contig2_All;CL3263.Contig11_All;CL10133.Contig1_All;CL732.Contig4_All;Unigene67989_All;CL3263.Contig8_All;CL16131.Contig1_All;Unigene67540_All;CL15276.Contig2_All;CL732.Contig3_All;CL1651.Contig4_All;CL7824.Contig5_All;CL12482.Contig1_All;Unigene25…	K02183+K05858+K04515+K06269+K04348+K04498+K04365+K04634+K04373+K06268+K02677+K04958+K08014
Glycosaminoglycan biosynthesis - heparan sulfate / heparin	10	0.992046	1	ko00534	Metabolism	Glycan biosynthesis and metabolism	Unigene29973_All;Unigene26073_All;CL6365.Contig3_All;Unigene95407_All;Unigene1988_All;CL3412.Contig2_All;Unigene26757_All;CL3412.Contig1_All;Unigene43049_All;Unigene26758_All	K08103+K00771+K02367+K01024+K07809
Endocrine and other factor-regulated calcium reabsorption	13	0.994295	1	ko04961	Organismal Systems	Excretory system	Unigene63949_All;CL7606.Contig4_All;Unigene23401_All;Unigene72416_All;Unigene72996_All;CL7606.Contig2_All;CL15276.Contig2_All;Unigene30438_All;CL9271.Contig1_All;Unigene19516_All;CL14551.Contig3_All;Unigene5708_All;CL15276.Contig3_All	K05849+K01540+K05858+K01539+K04634+K07904+K08046+K02677
cGMP-PKG signaling pathway	91	0.994553	1	ko04022	Environmental Information Processing	Signal transduction	Unigene63949_All;CL5399.Contig4_All;CL4110.Contig4_All;Unigene38435_All;CL732.Contig2_All;CL13343.Contig1_All;Unigene16014_All;CL2032.Contig13_All;CL7606.Contig4_All;CL7530.Contig7_All;Unigene23401_All;CL7530.Contig1_All;CL3028.Contig6_All;Unigene72416_All;Unigene28531_All;CL732.Contig1_All;Unigene72996_All;Unigene34929_All;Unigene71857_All;CL1598.Contig5_All;CL14309.Contig14_All;CL16131.Contig2_…	K05849+K19477+K05853+K17751+K02183+K04948+K12337+K01540+K04446+K17332+K08047+K05858+K01539+K04140+K06269+K04348+K12323+K04265+K00907+K04634+K02649+K06274+K06268+K17388+K08046+K04958+K07376+K05862+K15041+K04136+K06270+K18050+K03121+K05870+K05863+K19021+K04857
Circadian rhythm	8	0.994749	1	ko04710	Organismal Systems	Environmental adaptation	CL9010.Contig3_All;Unigene37585_All;Unigene417_All;CL14480.Contig2_All;CL3342.Contig9_All;CL5206.Contig1_All;CL14480.Contig3_All;CL2105.Contig2_All	K03728+K02633+K08534+K08532+K08533+K07200+K08960+K05870
FoxO signaling pathway	74	0.994855	1	ko04068	Environmental Information Processing	Signal transduction	CL9139.Contig1_All;CL5399.Contig4_All;CL3400.Contig9_All;CL12790.Contig2_All;Unigene67206_All;CL5339.Contig3_All;CL3400.Contig11_All;CL13201.Contig2_All;CL4177.Contig2_All;CL1793.Contig1_All;CL16399.Contig1_All;CL2673.Contig2_All;CL3263.Contig11_All;CL16399.Contig2_All;CL820.Contig4_All;CL3103.Contig8_All;CL10133.Contig1_All;CL5399.Contig2_All;CL3263.Contig8_All;Unigene17274_All;CL3103.Contig6_Al…	K10628+K03099+K08861+K04388+K17848+K17845+K15464+K04293+K05072+K04389+K04498+K04288+K04365+K10146+K07200+K04361+K07201+K02649+K08960+K10305+K11431+K05405+K13375+K01110+K06625+K08341+K10988+K16332+K15618+K04685+K13302+K04692+K01596+K04402
Base excision repair	28	0.995375	1	ko03410	Genetic Information Processing	Replication and repair	Unigene15661_All;Unigene29973_All;Unigene75320_All;CL6086.Contig7_All;CL1631.Contig4_All;CL3546.Contig1_All;CL1631.Contig1_All;CL1631.Contig3_All;CL13026.Contig23_All;Unigene33606_All;Unigene70931_All;CL1631.Contig2_All;CL10493.Contig40_All;CL13026.Contig27_All;Unigene44146_All;CL2061.Contig3_All;CL13026.Contig33_All;Unigene17345_All;Unigene70854_All;Unigene26757_All;CL13026.Contig30_All;Unigene2…	K10802+K10798+K10569+K03649+K02325
Glutamatergic synapse	71	0.995938	1	ko04724	Organismal Systems	Nervous system	Unigene84956_All;CL1686.Contig4_All;Unigene28874_All;CL14117.Contig2_All;CL14814.Contig2_All;CL2689.Contig92_All;Unigene69199_All;Unigene9962_All;CL3028.Contig6_All;CL2689.Contig112_All;CL1686.Contig16_All;Unigene21433_All;Unigene72416_All;Unigene6721_All;CL2689.Contig73_All;Unigene6463_All;CL14785.Contig4_All;CL16598.Contig6_All;CL15647.Contig2_All;CL16131.Contig2_All;Unigene36652_All;CL11672.Co…	K04608+K16342+K05200+K08047+K05858+K04545+K04348+K05614+K05201+K04634+K01115+K06268+K08046+K02677+K04958+K14207+K11828+K07826+K04542+K04347+K05203+K05202+K04541+K01915
Colorectal cancer	27	0.996012	1	ko05210	Human Diseases	Cancers: Specific types	CL7561.Contig1_All;CL15882.Contig3_All;CL12790.Contig2_All;CL4321.Contig8_All;CL11104.Contig2_All;CL14898.Contig11_All;CL1948.Contig2_All;Unigene41107_All;CL14898.Contig5_All;CL10133.Contig1_All;CL12098.Contig4_All;CL14898.Contig20_All;CL14898.Contig14_All;Unigene75438_All;Unigene16612_All;CL1131.Contig8_All;CL14898.Contig9_All;CL5906.Contig5_All;Unigene12791_All;CL5906.Contig10_All;CL14898.Conti…	K02159+K04392+K04388+K04379+K02187+K02620+K04377+K04451+K04365+K04448+K02157+K02649+K13375
Other types of O-glycan biosynthesis	7	0.996255	1	ko00514	Metabolism	Glycan biosynthesis and metabolism	CL475.Contig6_All;Unigene69483_All;Unigene46227_All;CL10783.Contig4_All;Unigene44146_All;CL12294.Contig2_All;CL15732.Contig1_All	K07635+K11703+K03691+K13675+K10157+K05948
Choline metabolism in cancer	54	0.996867	1	ko05231	Human Diseases	Cancers: Overview	Unigene64701_All;CL1686.Contig4_All;CL5399.Contig4_All;CL15882.Contig3_All;CL1686.Contig16_All;CL2679.Contig2_All;CL4321.Contig8_All;Unigene403_All;Unigene63034_All;Unigene61878_All;CL5352.Contig5_All;CL544.Contig5_All;Unigene8632_All;CL1848.Contig9_All;CL12098.Contig4_All;CL5399.Contig2_All;Unigene74773_All;CL1686.Contig13_All;CL8677.Contig3_All;CL14563.Contig1_All;CL1686.Contig19_All;CL5399.Con…	K15377+K16342+K03099+K04392+K01080+K04379+K05748+K00889+K05747+K04448+K04361+K08202+K01115+K02649+K14156+K02677+K07207+K07208+K08268+K05753+K04359+K04363+K05089+K17386
Dopaminergic synapse	39	0.997002	1	ko04728	Organismal Systems	Nervous system	CL14117.Contig2_All;CL732.Contig2_All;CL2032.Contig13_All;CL16823.Contig5_All;Unigene12798_All;Unigene72416_All;Unigene28531_All;Unigene83308_All;CL4321.Contig8_All;Unigene6721_All;CL732.Contig1_All;Unigene27509_All;CL16598.Contig6_All;CL1598.Contig5_All;CL16131.Contig2_All;CL592.Contig3_All;CL732.Contig4_All;Unigene67989_All;CL16131.Contig1_All;CL8220.Contig3_All;Unigene67540_All;CL15276.Contig2…	K05200+K02183+K00501+K05858+K04515+K04379+K04545+K06269+K04348+K00274+K04634+K02677+K04958+K10396+K04633+K07826+K04542+K04347+K05870+K04541
Oxidative phosphorylation	23	0.997282	1	ko00190	Metabolism	Energy metabolism	CL12989.Contig1_All;Unigene3735_All;CL9480.Contig4_All;CL6430.Contig3_All;Unigene87691_All;Unigene67188_All;CL12148.Contig1_All;Unigene34627_All;CL10653.Contig7_All;CL2588.Contig2_All;CL5294.Contig7_All;CL10653.Contig1_All;Unigene23042_All;Unigene15209_All;CL6430.Contig1_All;Unigene65359_All;Unigene27726_All;Unigene4126_All;CL16305.Contig4_All;CL16305.Contig6_All;Unigene27733_All;CL2588.Contig4_A…	K02258+K02145+K02147+K03948+K01507+K03940+K02150+K03951+K02148+K00415+K02267
Hedgehog signaling pathway	9	0.997364	1	ko04340	Environmental Information Processing	Signal transduction	CL843.Contig7_All;Unigene4303_All;Unigene108678_All;Unigene3894_All;Unigene16285_All;Unigene8450_All;CL5206.Contig1_All;Unigene5051_All;Unigene34556_All	K06225+K08960+K00182
Signaling pathways regulating pluripotency of stem cells	54	0.997747	1	ko04550	Cellular Processes	Cellular community	CL7602.Contig6_All;CL83.Contig7_All;CL9489.Contig1_All;Unigene6243_All;CL6332.Contig5_All;CL1583.Contig14_All;CL9489.Contig3_All;Unigene26592_All;CL1948.Contig2_All;CL6917.Contig2_All;Unigene72232_All;Unigene28345_All;CL1236.Contig9_All;CL10363.Contig1_All;CL3172.Contig4_All;CL8677.Contig3_All;CL417.Contig4_All;CL10317.Contig2_All;Unigene75438_All;CL83.Contig4_All;Unigene62240_All;CL9489.Contig4_…	K09378+K13578+K05058+K04362+K05095+K09367+K11459+K04377+K02354+K17695+K02353+K11217+K11478+K04680+K02157+K04673+K02649+K05060+K05093+K05094+K08026+K17694+K02375+K04692+K04447+K00182
Fanconi anemia pathway	10	0.997887	1	ko03460	Genetic Information Processing	Replication and repair	Unigene16014_All;Unigene61853_All;CL6706.Contig2_All;CL6308.Contig1_All;CL3522.Contig4_All;Unigene19963_All;Unigene36741_All;Unigene22303_All;Unigene19274_All;Unigene35788_All	K10892+K10895+K10739+K03515+K15365+K03165
Mucin type O-Glycan biosynthesis	2	0.997985	1	ko00512	Metabolism	Glycan biosynthesis and metabolism	CL15795.Contig3_All;Unigene68705_All	K00731+K00780
Inositol phosphate metabolism	36	0.998186	1	ko00562	Metabolism	Carbohydrate metabolism	Unigene38159_All;CL2273.Contig2_All;CL5679.Contig1_All;Unigene72416_All;CL14813.Contig3_All;CL5352.Contig5_All;CL2232.Contig2_All;CL4158.Contig4_All;CL2138.Contig24_All;CL15535.Contig10_All;CL5733.Contig2_All;CL4158.Contig2_All;CL1612.Contig4_All;CL15619.Contig3_All;Unigene9513_All;CL2273.Contig3_All;CL2273.Contig1_All;Unigene32655_All;CL1612.Contig6_All;CL5294.Contig7_All;CL4158.Contig10_All;CL3…	K01106+K18082+K18081+K05858+K00889+K00920+K00888+K05859+K00923+K03103+K01099+K01109+K13711+K01110+K15759+K01803+K01858+K00911+K00921+K00999
Phosphatidylinositol signaling system	52	0.998474	1	ko04070	Environmental Information Processing	Signal transduction	Unigene38159_All;CL2273.Contig2_All;CL5679.Contig1_All;CL732.Contig2_All;CL2032.Contig13_All;Unigene63675_All;Unigene72416_All;Unigene28531_All;CL732.Contig1_All;CL14813.Contig3_All;CL5352.Contig5_All;CL2232.Contig2_All;CL13726.Contig2_All;CL732.Contig4_All;Unigene67989_All;CL4158.Contig4_All;CL2138.Contig24_All;CL15535.Contig10_All;CL5733.Contig2_All;CL4158.Contig2_All;Unigene67540_All;CL15619.C…	K01106+K18082+K18081+K02183+K07756+K05858+K00889+K00920+K00888+K05859+K00923+K02649+K01099+K02677+K04958+K01109+K13711+K01110+K15759+K00911+K00921+K00999
Nicotine addiction	10	0.99862	1	ko05033	Human Diseases	Substance dependence	CL14117.Contig2_All;Unigene73260_All;CL8220.Contig3_All;CL4057.Contig7_All;CL16743.Contig2_All;Unigene63504_All;Unigene64197_All;CL2435.Contig2_All;Unigene64514_All;Unigene17845_All	K05200+K05186+K05185
Parkinson's disease	24	0.998854	1	ko05012	Human Diseases	Neurodegenerative diseases	CL16823.Contig5_All;Unigene12798_All;CL11104.Contig2_All;CL3861.Contig4_All;CL6430.Contig3_All;Unigene67188_All;CL5997.Contig1_All;CL5294.Contig7_All;Unigene9851_All;CL5997.Contig2_All;Unigene30780_All;CL8795.Contig1_All;CL6430.Contig1_All;Unigene65359_All;Unigene27726_All;Unigene4126_All;CL16305.Contig4_All;CL7115.Contig1_All;CL3861.Contig2_All;CL4210.Contig2_All;CL16823.Contig7_All;CL16305.Cont…	K00501+K02187+K08844+K03948+K03940+K05611+K03951+K05862+K15041+K04633+K04528+K00415+K02267+K05863+K04243
Glycosylphosphatidylinositol(GPI)-anchor biosynthesis	6	0.999058	1	ko00563	Metabolism	Glycan biosynthesis and metabolism	Unigene67523_All;Unigene26073_All;Unigene33606_All;Unigene3613_All;Unigene8456_All;CL15724.Contig1_All	K01127
Apoptosis	36	0.99913	1	ko04210	Cellular Processes	Cell growth and death	CL7561.Contig1_All;Unigene27_All;CL11104.Contig2_All;Unigene63468_All;CL2673.Contig2_All;Unigene41107_All;Unigene89740_All;CL16131.Contig2_All;CL1421.Contig2_All;CL15490.Contig2_All;Unigene20248_All;CL14750.Contig1_All;CL16131.Contig1_All;Unigene18818_All;CL10033.Contig1_All;CL6365.Contig3_All;CL10288.Contig2_All;CL1131.Contig8_All;CL7824.Contig5_All;CL10033.Contig2_All;CL10288.Contig7_All;Unigen…	K02159+K04386+K02187+K03853+K04389+K04451+K04348+K03173+K01173+K03158+K04733+K01367+K04519+K04730+K04397+K02649+K06268+K04739+K04735+K04727+K04390
AMPK signaling pathway	52	0.999554	1	ko04152	Environmental Information Processing	Signal transduction	Unigene16423_All;CL13227.Contig17_All;CL13883.Contig2_All;Unigene76477_All;CL15914.Contig1_All;CL1354.Contig3_All;CL14785.Contig4_All;CL14785.Contig1_All;Unigene83354_All;Unigene19702_All;Unigene25873_All;CL8597.Contig1_All;Unigene5249_All;CL15697.Contig1_All;Unigene8135_All;CL3872.Contig1_All;CL1354.Contig4_All;Unigene84514_All;CL3342.Contig9_All;Unigene587_All;CL1534.Contig7_All;CL15697.Contig5…	K07297+K00850+K05424+K07905+K19029+K03234+K08271+K01103+K13088+K07200+K05062+K07201+K00665+K03841+K02649+K07207+K08269+K07208+K18341+K00693+K05870+K07296+K19030+K01596+K11262
Glyoxylate and dicarboxylate metabolism	8	0.999618	1	ko00630	Metabolism	Carbohydrate metabolism	CL3907.Contig3_All;CL8903.Contig1_All;CL6721.Contig1_All;Unigene70931_All;CL4662.Contig2_All;CL4638.Contig4_All;CL2816.Contig3_All;Unigene63200_All	K00025+K00626+K19269+K01915
One carbon pool by folate	3	0.999649	1	ko00670	Metabolism	Metabolism of cofactors and vitamins	Unigene29426_All;Unigene49279_All;Unigene68465_All	K13403
Cholinergic synapse	31	0.999654	1	ko04725	Organismal Systems	Nervous system	CL3028.Contig6_All;Unigene72416_All;Unigene83308_All;CL4321.Contig8_All;Unigene6721_All;Unigene61414_All;Unigene27509_All;CL16598.Contig6_All;Unigene64233_All;CL6198.Contig5_All;Unigene16_All;CL15276.Contig2_All;CL1131.Contig8_All;CL9271.Contig1_All;Unigene25891_All;Unigene19516_All;CL262.Contig9_All;CL5749.Contig1_All;CL8955.Contig2_All;CL2105.Contig2_All;Unigene13878_All;Unigene24008_All;CL6685…	K08047+K05858+K04515+K04379+K04545+K04930+K04131+K04927+K01049+K04634+K02649+K08046+K02677+K04958+K07826+K04542+K04347+K05870+K14636+K04541+K04447+K04130+K04857
Glioma	34	0.999748	1	ko05214	Human Diseases	Cancers: Specific types	CL5399.Contig4_All;CL732.Contig2_All;CL2032.Contig13_All;CL204.Contig1_All;Unigene28531_All;Unigene83308_All;CL732.Contig1_All;Unigene27509_All;Unigene41107_All;CL10133.Contig1_All;CL732.Contig4_All;Unigene67989_All;CL5399.Contig2_All;CL8677.Contig3_All;CL2138.Contig24_All;CL5399.Contig3_All;Unigene67540_All;CL732.Contig3_All;CL1131.Contig8_All;Unigene25891_All;Unigene19516_All;CL204.Contig8_All;…	K03099+K02183+K06279+K04515+K04451+K04365+K04361+K05859+K02649+K02677+K01110+K06625+K06621+K06618+K04359+K04363+K05089+K17386
Protein processing in endoplasmic reticulum	65	0.999755	1	ko04141	Genetic Information Processing	Folding, sorting and degradation	CL7561.Contig1_All;CL253.Contig4_All;CL11319.Contig2_All;CL2384.Contig5_All;Unigene82623_All;CL3907.Contig3_All;CL2664.Contig17_All;CL15160.Contig6_All;CL6737.Contig7_All;CL6737.Contig4_All;Unigene87892_All;Unigene63468_All;Unigene6664_All;Unigene73745_All;CL2005.Contig4_All;CL804.Contig1_All;CL15160.Contig4_All;CL1421.Contig2_All;CL15160.Contig1_All;CL2005.Contig15_All;CL722.Contig12_All;CL2384.…	K02159+K09054+K14007+K09507+K14005+K16196+K06689+K14019+K10950+K03283+K03853+K09542+K13525+K09027+K05546+K03173+K13989+K01367+K01230+K12669+K09490+K04079+K12667+K09525+K14000+K04426+K09555+K08852+K10086+K16195
Homologous recombination	2	0.999776	1	ko03440	Genetic Information Processing	Replication and repair	CL6308.Contig1_All;Unigene19274_All	K10739+K03165
Taste transduction	2	0.999809	1	ko04742	Organismal Systems	Sensory system	Unigene72416_All;CL9271.Contig1_All	K05858+K08046
Lysine degradation	31	0.999855	1	ko00310	Metabolism	Amino acid metabolism	Unigene89624_All;Unigene40111_All;Unigene19569_All;CL6282.Contig5_All;CL15916.Contig2_All;CL8903.Contig1_All;Unigene69483_All;Unigene6117_All;CL6721.Contig1_All;Unigene60390_All;Unigene31503_All;CL9862.Contig2_All;CL4057.Contig7_All;Unigene68251_All;CL15916.Contig3_All;Unigene102821_All;Unigene74162_All;Unigene19568_All;CL9862.Contig3_All;Unigene24532_All;Unigene35937_All;Unigene60392_All;Unigene…	K00658+K09188+K00473+K15588+K00626+K11703+K00128+K00149+K00306+K11422+K11431+K11423
Synaptic vesicle cycle	12	0.999876	1	ko04721	Organismal Systems	Nervous system	CL3891.Contig17_All;Unigene3735_All;CL9480.Contig4_All;Unigene34627_All;CL10653.Contig7_All;Unigene24229_All;CL10653.Contig1_All;Unigene15209_All;Unigene36315_All;Unigene24008_All;Unigene74468_All;CL4456.Contig3_All	K08486+K02145+K02147+K02150+K15295+K02148+K07882+K14636+K15292
mTOR signaling pathway	27	0.999899	1	ko04150	Environmental Information Processing	Signal transduction	CL11800.Contig1_All;CL14785.Contig4_All;CL14785.Contig1_All;Unigene34517_All;CL327.Contig26_All;CL10133.Contig1_All;Unigene84514_All;CL1651.Contig4_All;CL1131.Contig8_All;Unigene105231_All;CL12482.Contig1_All;Unigene19516_All;Unigene9444_All;CL7761.Contig2_All;CL3574.Contig2_All;CL4277.Contig4_All;Unigene67624_All;CL14785.Contig10_All;Unigene5782_All;Unigene60991_All;CL14785.Contig8_All;Unigene62…	K08270+K08271+K05448+K04365+K04373+K02649+K08267+K02677+K07207+K08269+K07208+K01110+K08268+K03259
Nucleotide excision repair	5	0.999917	1	ko03420	Genetic Information Processing	Replication and repair	CL596.Contig5_All;CL6308.Contig1_All;Unigene9050_All;Unigene31813_All;Unigene70854_All	K10570+K10739+K10754+K10838+K02325
SNARE interactions in vesicular transport	2	0.999941	1	ko04130	Genetic Information Processing	Folding, sorting and degradation	CL3891.Contig17_All;Unigene74468_All	K08486
Ubiquitin mediated proteolysis	51	0.999942	1	ko04120	Genetic Information Processing	Folding, sorting and degradation	Unigene15691_All;CL15504.Contig4_All;CL10273.Contig76_All;CL8943.Contig4_All;CL4559.Contig11_All;CL13300.Contig27_All;CL2664.Contig17_All;CL10273.Contig62_All;CL596.Contig5_All;CL10273.Contig11_All;CL6337.Contig2_All;CL10273.Contig73_All;CL4559.Contig12_All;Unigene7270_All;CL7193.Contig3_All;CL14325.Contig4_All;CL8943.Contig2_All;CL10273.Contig41_All;CL10273.Contig9_All;CL3179.Contig10_All;CL1062…	K10615+K10447+K10614+K04694+K10603+K06689+K10570+K03351+K04696+K08285+K10592+K10591+K10571+K03358+K10595+K03363+K10585
Viral carcinogenesis	106	0.999953	1	ko05203	Human Diseases	Cancers: Overview	CL7561.Contig1_All;CL15882.Contig3_All;Unigene63281_All;CL4559.Contig11_All;Unigene14253_All;Unigene40857_All;Unigene13606_All;CL13300.Contig27_All;CL7110.Contig1_All;CL12385.Contig11_All;Unigene23841_All;CL11104.Contig2_All;Unigene63883_All;Unigene62357_All;Unigene62355_All;Unigene83816_All;CL10297.Contig2_All;Unigene6664_All;CL12184.Contig11_All;CL4559.Contig12_All;Unigene76456_All;Unigene41107…	K02159+K04392+K06751+K15413+K05411+K11408+K04693+K03990+K11643+K02187+K00873+K05699+K05854+K06062+K04451+K04498+K16175+K05768+K03159+K03173+K09849+K04448+K04179+K04178+K11217+K11252+K11254+K02649+K11406+K05060+K15041+K06625+K04735+K12076+K16332+K05870+K04685+K06621+K04692+K10131+K06618+K16195+K08665+K03363+K04180
Hippo signaling pathway - fly	24	0.999955	1	ko04391	Environmental Information Processing	Signal transduction	CL3535.Contig7_All;CL12389.Contig2_All;Unigene17639_All;CL6237.Contig2_All;Unigene29677_All;CL1948.Contig2_All;CL3535.Contig11_All;Unigene28343_All;CL13718.Contig2_All;CL1505.Contig15_All;CL12148.Contig1_All;CL13718.Contig3_All;CL10625.Contig7_All;CL3535.Contig13_All;CL3249.Contig4_All;CL3249.Contig3_All;CL5206.Contig1_All;Unigene12791_All;CL13609.Contig2_All;CL5225.Contig8_All;CL13609.Contig1_Al…	K05628+K09851+K16669+K04377+K16680+K16175+K06095+K08960+K12076+K16676+K06094
Neurotrophin signaling pathway	56	0.999983	1	ko04722	Organismal Systems	Nervous system	CL5399.Contig4_All;CL7561.Contig1_All;CL15882.Contig3_All;CL732.Contig2_All;Unigene84447_All;CL2032.Contig13_All;CL204.Contig1_All;CL10791.Contig1_All;Unigene73056_All;CL4678.Contig11_All;Unigene28531_All;Unigene83308_All;Unigene3735_All;Unigene25975_All;Unigene43288_All;CL732.Contig1_All;CL4678.Contig10_All;CL12182.Contig2_All;CL2673.Contig2_All;Unigene27509_All;Unigene41107_All;CL15295.Contig2_…	K03099+K06277+K02159+K04392+K02183+K04445+K06279+K04360+K06068+K04515+K02583+K08846+K04389+K04451+K12460+K04365+K04448+K04733+K05859+K12388+K04730+K04373+K02649+K04522+K04735+K04426+K04438
Prostate cancer	46	0.999989	1	ko05215	Human Diseases	Cancers: Specific types	CL5399.Contig4_All;Unigene6243_All;CL14898.Contig11_All;Unigene41107_All;CL679.Contig1_All;CL14898.Contig5_All;CL3263.Contig11_All;Unigene72232_All;CL6658.Contig1_All;CL10133.Contig1_All;CL5399.Contig2_All;CL3263.Contig8_All;CL8677.Contig3_All;CL14898.Contig20_All;CL14898.Contig14_All;CL5399.Contig3_All;CL1534.Contig7_All;CL1131.Contig8_All;CL9749.Contig1_All;CL60.Contig6_All;Unigene24713_All;CL1…	K03099+K04362+K02620+K04451+K00799+K04498+K04365+K04361+K07201+K02649+K05093+K04079+K01110+K06625+K04735+K05870+K06618+K04359+K04363+K05089+K17386
Non-small cell lung cancer	22	0.999993	1	ko05223	Human Diseases	Cancers: Specific types	CL5399.Contig4_All;Unigene41107_All;CL10133.Contig1_All;CL5399.Contig2_All;CL8677.Contig3_All;CL2138.Contig24_All;CL15140.Contig47_All;CL5399.Contig3_All;CL1131.Contig8_All;Unigene83201_All;Unigene14104_All;Unigene19516_All;Unigene36637_All;Unigene15209_All;Unigene24840_All;CL10623.Contig2_All;CL8677.Contig2_All;CL1131.Contig6_All;CL6292.Contig1_All;Unigene64039_All;Unigene29805_All;CL26.Contig2_…	K03099+K04451+K04365+K04361+K05859+K08524+K02649+K08525+K02677+K08526+K06621+K06618
Morphine addiction	24	0.999994	1	ko05032	Human Diseases	Substance dependence	Unigene71124_All;CL3028.Contig6_All;Unigene6721_All;Unigene70717_All;Unigene73260_All;CL16598.Contig6_All;CL12414.Contig2_All;Unigene10821_All;CL4057.Contig7_All;CL16743.Contig2_All;CL9271.Contig1_All;Unigene19516_All;Unigene35906_All;Unigene33165_All;CL6415.Contig2_All;Unigene63504_All;Unigene64197_All;CL5749.Contig1_All;CL8955.Contig2_All;CL2435.Contig2_All;CL6685.Contig1_All;Unigene64514_All;C…	K04615+K08047+K04545+K05186+K04265+K08291+K08046+K02677+K07826+K04542+K04347+K05185+K04541+K19021
Basal transcription factors	3	0.999996	1	ko03022	Genetic Information Processing	Transcription	Unigene89624_All;CL1735.Contig2_All;Unigene35833_All	K03129+K03131+K03121
RNA polymerase	11	0.999997	1	ko03020	Genetic Information Processing	Transcription	Unigene75138_All;Unigene26592_All;CL935.Contig2_All;CL1157.Contig1_All;CL7979.Contig6_All;CL15217.Contig4_All;Unigene38220_All;Unigene20234_All;CL8447.Contig1_All;CL13065.Contig1_All;CL15607.Contig7_All	K03006+K03011+K03008+K03013+K03017
NOD-like receptor signaling pathway	65	0.999998	1	ko04621	Organismal Systems	Immune system	CL9367.Contig1_All;CL4110.Contig4_All;Unigene4957_All;CL16720.Contig14_All;Unigene91042_All;CL13317.Contig1_All;CL11955.Contig62_All;CL13317.Contig2_All;Unigene61922_All;Unigene13853_All;CL4361.Contig4_All;Unigene43288_All;Unigene4529_All;CL14150.Contig12_All;CL16720.Contig2_All;CL13402.Contig1_All;CL14150.Contig3_All;CL6077.Contig2_All;Unigene3965_All;CL13876.Contig1_All;Unigene63363_All;Unigene…	K10030+K12800+K12797+K12804+K08846+K04519+K04403+K05505+K04079+K05405+K01370+K04735+K14624+K12799+K12798
Ribosome	10	0.999998	1	ko03010	Genetic Information Processing	Translation	CL10384.Contig2_All;Unigene36086_All;Unigene105845_All;CL409.Contig4_All;CL14498.Contig2_All;Unigene4555_All;CL10277.Contig2_All;CL1234.Contig5_All;CL10277.Contig1_All;Unigene74115_All	K02886+K02923+K02876+K02866+K02955+K02929+K02892+K02934
RNA transport	94	0.999999	1	ko03013	Genetic Information Processing	Translation	Unigene9972_All;Unigene67343_All;CL4723.Contig2_All;CL11956.Contig2_All;CL12081.Contig2_All;Unigene22239_All;CL14596.Contig7_All;CL12171.Contig4_All;CL6237.Contig2_All;Unigene67947_All;Unigene65323_All;Unigene29973_All;CL15071.Contig1_All;Unigene67523_All;Unigene35355_All;Unigene15673_All;Unigene76665_All;Unigene26073_All;CL16190.Contig3_All;Unigene64512_All;Unigene73506_All;Unigene23487_All;Unig…	K09291+K12172+K12875+K14317+K14326+K03538+K14297+K13114+K13171+K14325+K13126+K14306+K14316+K03243+K15516+K03231+K14295+K14299+K02516+K03754+K14327+K03238+K03260+K03259+K14283+K12160
Oocyte meiosis	29	0.999999	1	ko04114	Cellular Processes	Cell growth and death	CL732.Contig2_All;CL2032.Contig13_All;CL3028.Contig6_All;Unigene28531_All;Unigene83308_All;CL732.Contig1_All;Unigene27509_All;CL1598.Contig5_All;Unigene7270_All;CL16131.Contig2_All;CL6248.Contig4_All;CL732.Contig4_All;Unigene67989_All;CL16131.Contig1_All;Unigene67540_All;CL732.Contig3_All;CL1651.Contig4_All;CL7824.Contig5_All;CL12482.Contig1_All;CL9271.Contig1_All;Unigene25891_All;CL262.Contig9_A…	K02183+K08047+K04515+K06269+K03351+K04348+K10292+K04373+K06268+K08046+K04958+K03358+K13728+K03363
Huntington's disease	51	1	1	ko05016	Human Diseases	Neurodegenerative diseases	CL7561.Contig1_All;Unigene89624_All;Unigene75138_All;CL13130.Contig9_All;Unigene72416_All;CL3469.Contig3_All;CL11104.Contig2_All;CL13667.Contig2_All;Unigene26592_All;CL6430.Contig3_All;Unigene41107_All;CL3263.Contig11_All;Unigene67188_All;CL3263.Contig8_All;CL3469.Contig13_All;Unigene8770_All;CL15276.Contig2_All;CL563.Contig12_All;CL935.Contig2_All;CL262.Contig9_All;CL5294.Contig7_All;CL1157.Cont…	K02159+K03129+K03006+K11829+K05858+K02187+K11644+K03948+K04451+K04498+K03940+K05625+K04634+K10408+K03011+K04958+K03951+K00432+K05862+K15041+K03008+K03013+K11828+K00415+K02267+K05870+K05863+K03017
Spliceosome	45	1	1	ko03040	Genetic Information Processing	Transcription	Unigene31364_All;CL7262.Contig5_All;CL4723.Contig2_All;Unigene22341_All;Unigene8827_All;CL15071.Contig1_All;Unigene87892_All;CL7262.Contig22_All;Unigene44218_All;Unigene8509_All;Unigene8830_All;Unigene61740_All;CL16664.Contig6_All;Unigene28379_All;CL2607.Contig9_All;Unigene2029_All;Unigene65133_All;Unigene34894_All;CL1822.Contig11_All;Unigene95109_All;CL16217.Contig40_All;CL16664.Contig2_All;Unig…	K12866+K12897+K12875+K12836+K12874+K03283+K12822+K11093+K12846+K12893+K12891+K12824+K12884+K12818+K12892+K12887+K12827+K12842+K12852+K11096+K12823
Cell cycle	21	1	1	ko04110	Cellular Processes	Cell growth and death	CL2185.Contig1_All;CL1948.Contig2_All;Unigene41107_All;Unigene7270_All;CL3263.Contig11_All;CL3263.Contig8_All;CL5906.Contig5_All;Unigene12791_All;CL5906.Contig10_All;CL11131.Contig3_All;CL13130.Contig2_All;Unigene67177_All;CL2622.Contig4_All;CL13969.Contig1_All;CL10623.Contig2_All;CL6292.Contig1_All;CL16772.Contig15_All;CL4720.Contig3_All;Unigene101420_All;CL10768.Contig4_All;CL26.Contig2_All	K09993+K04377+K04451+K03351+K04498+K13375+K06625+K16332+K02604+K03358+K04685+K06621+K06618+K02541+K13728+K03363+K04402
ErbB signaling pathway	27	1	1	ko04012	Environmental Information Processing	Signal transduction	CL5399.Contig4_All;CL204.Contig1_All;CL57.Contig1_All;Unigene83308_All;CL57.Contig5_All;Unigene26073_All;CL1948.Contig2_All;Unigene27509_All;CL10133.Contig1_All;CL12098.Contig4_All;CL5399.Contig2_All;CL8677.Contig3_All;CL2138.Contig24_All;CL5399.Contig3_All;CL1131.Contig8_All;Unigene25891_All;Unigene19516_All;CL204.Contig8_All;Unigene12791_All;CL11131.Contig3_All;Unigene15209_All;CL12098.Contig3_…	K03099+K06279+K05725+K04515+K08887+K04377+K04365+K04448+K04361+K05859+K02649+K02677+K06625+K04438
mRNA surveillance pathway	41	1	1	ko03015	Genetic Information Processing	Translation	CL4723.Contig2_All;CL3907.Contig3_All;CL14596.Contig7_All;CL13271.Contig3_All;CL15071.Contig1_All;Unigene35355_All;Unigene15673_All;Unigene76665_All;CL16190.Contig3_All;CL1598.Contig5_All;Unigene23487_All;Unigene99132_All;Unigene23644_All;Unigene70190_All;Unigene62948_All;Unigene62907_All;CL5053.Contig13_All;Unigene15651_All;CL4941.Contig1_All;CL5053.Contig3_All;CL4662.Contig2_All;CL5053.Contig5_…	K12875+K14401+K14326+K14408+K13114+K13171+K14325+K13126+K06269+K08873+K14411+K14327+K11124
Ribosome biogenesis in eukaryotes	10	1	1	ko03008	Genetic Information Processing	Translation	Unigene15508_All;CL6356.Contig4_All;Unigene67947_All;CL3899.Contig2_All;CL7950.Contig2_All;Unigene70115_All;CL13609.Contig2_All;CL13609.Contig1_All;CL7950.Contig4_All;CL184.Contig3_All	K14570+K03538+K14569+K12618+K14536+K14548+K11131
Progesterone-mediated oocyte maturation	13	1	1	ko04914	Organismal Systems	Endocrine system	CL3028.Contig6_All;Unigene7270_All;CL10133.Contig1_All;CL1651.Contig4_All;CL1131.Contig8_All;CL12482.Contig1_All;CL9271.Contig1_All;Unigene24713_All;Unigene2035_All;CL13969.Contig1_All;CL1131.Contig6_All;CL4720.Contig3_All;CL1651.Contig6_All	K08047+K03351+K04365+K04373+K02649+K08046+K04079+K03358+K13728
Chronic myeloid leukemia	24	1	1	ko05220	Human Diseases	Cancers: Specific types	CL5399.Contig4_All;CL12790.Contig2_All;CL204.Contig1_All;CL1948.Contig2_All;Unigene41107_All;CL10133.Contig1_All;CL5399.Contig2_All;Unigene16612_All;CL5399.Contig3_All;CL1131.Contig8_All;CL204.Contig8_All;CL5906.Contig5_All;Unigene12791_All;CL5906.Contig10_All;CL11131.Contig3_All;CL15924.Contig3_All;CL12217.Contig3_All;CL9040.Contig6_All;Unigene15209_All;CL10623.Contig2_All;CL14239.Contig4_All;CL…	K03099+K04388+K06279+K04377+K04451+K04365+K02649+K13375+K06625+K04735+K08878+K06621+K04438+K06618

## Sheet: d-H vs c-H
Pathway	Number of DEUs	P value	Q value	Pathway ID	Level 1	Level 2	Unigene ID	KO ID
Staphylococcus aureus infection	264	2.2e-62	6.60001e-60	ko05150	Human Diseases	Infectious diseases: Bacterial	Unigene6994_All;Unigene28135_All;Unigene4280_All;Unigene34800_All;CL3099.Contig24_All;Unigene10371_All;Unigene26504_All;Unigene87355_All;CL3099.Contig20_All;Unigene4558_All;CL8976.Contig2_All;CL7164.Contig13_All;Unigene63761_All;CL16593.Contig4_All;CL799.Contig3_All;CL15567.Contig10_All;Unigene14106_All;Unigene89668_All;Unigene61949_All;CL12385.Contig11_All;CL16271.Contig2_All;CL15323.Contig50_Al…	K03988+K06752+K06496+K06544+K06461+K06490+K06464+K06856+K07604+K04004+K03989+K03990+K04279+K04010+K03987+K03992+K10785+K10784+K05718+K01333+K03986+K03994+K01335+K12560+K03991+K01334
Asthma	188	4.11715e-58	6.17573e-56	ko05310	Human Diseases	Immune diseases	Unigene28135_All;Unigene19980_All;CL2776.Contig5_All;Unigene4280_All;CL3099.Contig24_All;Unigene10371_All;Unigene12090_All;Unigene4335_All;Unigene3433_All;Unigene87355_All;CL3099.Contig20_All;Unigene4558_All;Unigene63761_All;Unigene20698_All;Unigene14106_All;Unigene89668_All;CL15323.Contig50_All;CL15323.Contig37_All;CL11071.Contig4_All;Unigene25074_All;CL13383.Contig2_All;CL16717.Contig4_All;CL56…	K06752+K03161+K08090+K06856+K16597+K03156+K10785+K10784+K10788+K07983+K05430+K03160
Hematopoietic cell lineage	392	8.68717e-51	8.68717e-49	ko04640	Organismal Systems	Immune system	CL6277.Contig3_All;CL1076.Contig6_All;Unigene28135_All;Unigene19980_All;Unigene37779_All;CL3584.Contig1_All;Unigene4280_All;CL7893.Contig2_All;Unigene83701_All;CL1759.Contig10_All;CL1811.Contig3_All;Unigene99139_All;CL7893.Contig5_All;CL7537.Contig3_All;CL1076.Contig1_All;CL3099.Contig24_All;Unigene10371_All;Unigene12090_All;Unigene26504_All;CL686.Contig5_All;Unigene4335_All;Unigene3010_All;CL110…	K06256+K06493+K06460+K06454+K06752+K06484+K06449+K06467+K04011+K06261+K06461+K06466+K06455+K06856+K05453+K06451+K05055+K05090+K06503+K05056+K06458+K06459+K05417+K04386+K05061+K06450+K06452+K05079+K03156+K05072+K06483+K06475+K06485+K04008+K05071+K05091+K06476+K05423+K05405+K05430+K06481+K11140
Rheumatoid arthritis	289	1.92315e-49	1.44236e-47	ko05323	Human Diseases	Immune diseases	Unigene28135_All;CL751.Contig2_All;Unigene12416_All;CL14788.Contig17_All;Unigene4280_All;CL3099.Contig24_All;Unigene10371_All;Unigene26504_All;Unigene5194_All;Unigene87355_All;CL15974.Contig6_All;Unigene26792_All;Unigene22947_All;CL3099.Contig20_All;Unigene4558_All;CL8976.Contig2_All;Unigene63761_All;CL16593.Contig4_All;CL14788.Contig14_All;Unigene14106_All;Unigene89668_All;CL13317.Contig1_All;CL…	K06752+K05433+K05096+K10031+K06490+K06464+K06856+K06470+K06538+K05453+K01371+K10030+K05417+K14624+K04379+K04687+K02145+K05412+K05413+K14379+K01365+K03156+K05465+K13375+K10785+K02148+K10784+K05718+K05505+K05408+K05476+K05405+K02155+K10159+K04448+K02150
Intestinal immune network for IgA production	265	4.93182e-46	2.95909e-44	ko04672	Organismal Systems	Immune system	CL7316.Contig10_All;Unigene9914_All;Unigene28135_All;CL751.Contig2_All;Unigene19980_All;CL2776.Contig5_All;Unigene41080_All;CL14788.Contig17_All;Unigene4280_All;Unigene90643_All;Unigene98620_All;Unigene88639_All;CL3099.Contig24_All;Unigene10371_All;CL2689.Contig92_All;CL13254.Contig3_All;Unigene5194_All;CL11658.Contig1_All;Unigene8419_All;Unigene87355_All;Unigene100954_All;CL15974.Contig6_All;CL1…	K13073+K05513+K06752+K05433+K03161+K10031+K13072+K06856+K04466+K06470+K06710+K06713+K06590+K05412+K05413+K06779+K13375+K10785+K04184+K03159+K06483+K10784+K10989+K05476+K05405+K05151+K05430+K03160
Leishmaniasis	365	1.98363e-37	9.91816e-36	ko05140	Human Diseases	Infectious diseases: Parasitic	CL6277.Contig3_All;Unigene252_All;Unigene4204_All;Unigene30450_All;Unigene28135_All;CL2776.Contig5_All;CL3584.Contig1_All;Unigene4280_All;CL13026.Contig38_All;CL7893.Contig2_All;CL1759.Contig10_All;CL7893.Contig5_All;CL3099.Contig24_All;Unigene10371_All;Unigene26504_All;CL4041.Contig3_All;Unigene87355_All;CL2256.Contig9_All;Unigene2132_All;CL3099.Contig20_All;Unigene4558_All;CL8976.Contig2_All;Un…	K05719+K04447+K06752+K04011+K06461+K06464+K06856+K08011+K03990+K04403+K04441+K04734+K04379+K04687+K03156+K11220+K13375+K08012+K19662+K08009+K05132+K06483+K04733+K05697+K04371+K04730+K05430+K10159+K04448+K08010+K05425
Phagosome	470	7.45456e-37	2.91331e-35	ko04145	Cellular Processes	Transport and catabolism	CL6277.Contig3_All;Unigene252_All;Unigene30450_All;Unigene19666_All;Unigene28135_All;Unigene19980_All;CL2776.Contig5_All;Unigene35764_All;CL3584.Contig1_All;Unigene4280_All;CL13026.Contig38_All;CL15778.Contig1_All;CL7893.Contig2_All;CL1811.Contig3_All;CL7893.Contig5_All;CL3099.Contig24_All;Unigene10371_All;Unigene26504_All;CL15995.Contig4_All;CL3671.Contig5_All;CL8477.Contig11_All;Unigene87355_Al…	K05719+K06493+K16857+K08008+K06752+K06484+K06563+K06560+K06461+K06464+K01368+K13882+K13813+K06856+K08011+K06503+K06751+K03990+K04659+K02145+K01365+K07374+K13884+K13885+K06588+K12478+K08488+K07375+K08057+K08012+K08009+K13883+K02148+K12182+K05692+K12560+K06528+K02155+K10159+K10169+K10414+K03991+K04392+K10789+K00921+K06481+K08010+K02150+K10415
Malaria	250	7.76882e-37	2.91331e-35	ko05144	Human Diseases	Infectious diseases: Parasitic	CL6277.Contig3_All;Unigene252_All;Unigene19980_All;CL2776.Contig5_All;Unigene35764_All;Unigene34800_All;CL7893.Contig2_All;CL1759.Contig10_All;CL7893.Contig5_All;CL3099.Contig24_All;Unigene26504_All;Unigene40918_All;Unigene84719_All;Unigene2132_All;CL3099.Contig20_All;CL8976.Contig2_All;CL7164.Contig13_All;CL8104.Contig2_All;CL16593.Contig4_All;Unigene15668_All;CL13317.Contig1_All;CL12385.Contig1…	K06257+K16857+K03161+K06527+K06494+K06496+K04011+K06490+K04550+K06464+K13823+K10030+K04659+K14624+K04687+K03156+K13375+K06508+K10785+K13822+K10784+K05718+K05423+K05405+K10159+K03160+K16336
Cytokine-cytokine receptor interaction	287	9.93485e-34	3.31162e-32	ko04060	Environmental Information Processing	Signaling molecules and interaction	Unigene9914_All;CL751.Contig2_All;Unigene19980_All;CL2776.Contig5_All;Unigene12416_All;CL14788.Contig17_All;CL15743.Contig2_All;CL83.Contig7_All;Unigene9854_All;Unigene65438_All;CL3099.Contig24_All;Unigene26504_All;CL2689.Contig92_All;Unigene5194_All;Unigene26792_All;CL3099.Contig20_All;CL16784.Contig15_All;CL4659.Contig5_All;Unigene84778_All;Unigene7790_All;CL4918.Contig1_All;CL14788.Contig14_Al…	K16598+K05513+K05433+K03161+K05096+K10031+K05080+K13578+K05136+K12672+K05089+K13072+K05453+K05055+K05090+K05146+K05144+K16062+K05056+K05477+K05424+K10030+K05417+K04386+K05062+K05145+K05157+K05141+K05514+K14624+K05512+K04687+K05061+K02583+K05152+K12671+K05069+K16597+K05079+K05468+K03156+K04190+K13375+K05072+K04182+K05050+K05082+K04363+K17386+K04359+K05134+K04184+K05132+K03159+K05148+K05143+K05505+…
Tuberculosis	399	1.06677e-31	3.2003e-30	ko05152	Human Diseases	Infectious diseases: Bacterial	Unigene4204_All;Unigene28135_All;Unigene35764_All;Unigene4280_All;CL15778.Contig1_All;CL1759.Contig10_All;CL3099.Contig24_All;Unigene10371_All;Unigene26504_All;CL15995.Contig4_All;CL3671.Contig5_All;CL4041.Contig3_All;Unigene87355_All;Unigene84719_All;Unigene22947_All;CL3099.Contig12_All;CL2032.Contig13_All;CL3099.Contig20_All;Unigene4558_All;CL8976.Contig2_All;Unigene63761_All;CL7581.Contig2_All…	K04447+K06752+K06563+K06560+K04011+K06462+K06461+K06464+K01368+K13882+K06856+K02183+K14957+K06505+K03990+K04441+K10165+K05399+K04687+K03156+K04515+K11220+K08060+K13375+K01379+K12478+K10059+K10048+K05134+K05132+K04733+K03158+K07369+K04498+K04371+K04730+K12560+K07983+K05405+K06528+K02155+K10159+K10169+K05398+K05414+K04398+K07368+K12794+K05425+K02161
Cell adhesion molecules (CAMs)	532	4.38395e-30	1.19562e-28	ko04514	Environmental Information Processing	Signaling molecules and interaction	CL6277.Contig3_All;Unigene252_All;Unigene30450_All;CL7316.Contig10_All;Unigene28135_All;Unigene29509_All;Unigene19980_All;CL2776.Contig5_All;Unigene35764_All;Unigene37779_All;CL3584.Contig1_All;Unigene4280_All;Unigene34800_All;CL13026.Contig38_All;CL7893.Contig2_All;Unigene83701_All;CL4623.Contig2_All;CL7893.Contig5_All;CL7537.Contig3_All;CL3099.Contig24_All;Unigene10371_All;Unigene26504_All;CL68…	K05719+K06257+K06746+K06454+K06752+K06081+K06592+K06780+K06531+K06539+K06781+K16350+K03161+K06550+K16338+K05689+K06527+K06735+K06756+K06494+K06449+K06492+K06467+K06477+K06548+K06496+K06544+K06533+K06461+K06490+K06523+K06785+K06464+K06771+K06491+K06793+K06478+K06470+K06538+K06710+K06713+K06736+K06797+K06486+K06590+K06456+K06547+K05695+K06458+K06459+K06751+K06809+K06760+K05412+K06745+K05413+K06089+…
Systemic lupus erythematosus	212	1.4649e-29	3.66224e-28	ko05322	Human Diseases	Immune diseases	Unigene6994_All;Unigene28135_All;Unigene19980_All;CL2776.Contig5_All;Unigene4280_All;Unigene31233_All;CL3099.Contig24_All;Unigene10371_All;Unigene87355_All;CL15974.Contig6_All;CL3099.Contig20_All;Unigene4558_All;Unigene63761_All;Unigene14106_All;Unigene89668_All;Unigene61949_All;CL12385.Contig11_All;CL15323.Contig50_All;CL11212.Contig3_All;CL6489.Contig2_All;CL15323.Contig37_All;CL11071.Contig4_A…	K03988+K06752+K03161+K10651+K06856+K06470+K03989+K03990+K04687+K05412+K05413+K03156+K03987+K05699+K10785+K10784+K03995+K11253+K11252+K03996+K03986+K03994+K01319+K03160+K11251
Leukocyte transendothelial migration	357	1.2185e-28	2.81193e-27	ko04670	Organismal Systems	Immune system	Unigene32298_All;CL6277.Contig3_All;Unigene252_All;Unigene30450_All;Unigene19666_All;CL2776.Contig5_All;CL14788.Contig17_All;CL3584.Contig1_All;CL13026.Contig38_All;CL7893.Contig2_All;CL4623.Contig2_All;Unigene98259_All;CL9330.Contig2_All;CL7893.Contig5_All;Unigene17708_All;CL3099.Contig24_All;Unigene26504_All;Unigene5194_All;CL2256.Contig9_All;Unigene2132_All;CL3099.Contig20_All;CL405.Contig2_Al…	K00922+K05719+K08008+K06527+K06735+K10031+K06533+K05730+K05760+K07873+K06461+K06490+K06514+K06785+K06464+K05859+K08007+K08011+K05725+K04441+K06274+K06089+K07363+K05700+K05732+K05699+K17388+K01403+K08012+K02649+K19662+K08009+K06483+K05692+K05718+K06087+K08013+K04630+K01398+K08015+K02677+K05702+K06787+K05763+K05871+K04392+K02105+K08010+K08014
Rap1 signaling pathway	471	7.31967e-26	1.5685e-24	ko04015	Environmental Information Processing	Signal transduction	Unigene32298_All;CL6277.Contig3_All;Unigene252_All;Unigene30450_All;CL2776.Contig5_All;Unigene12416_All;CL3584.Contig1_All;CL5399.Contig4_All;CL13026.Contig38_All;CL7893.Contig2_All;Unigene46284_All;CL1811.Contig3_All;Unigene60577_All;Unigene98259_All;CL4435.Contig12_All;CL7893.Contig5_All;Unigene91463_All;CL3099.Contig24_All;Unigene26504_All;CL2256.Contig9_All;Unigene26792_All;CL2032.Contig13_Al…	K00922+K05719+K06493+K16857+K05689+K05096+K06277+K04634+K12361+K05730+K07361+K05860+K06461+K05089+K06464+K05453+K02183+K17702+K05090+K04368+K08047+K17698+K04441+K04362+K05095+K05462+K02583+K12490+K06274+K05759+K07831+K08020+K05465+K05467+K08018+K07362+K10785+K17706+K04266+K02649+K17697+K05466+K06070+K19662+K04363+K17386+K04359+K10784+K05692+K05718+K12362+K08390+K04237+K04361+K08048+K04680+K05093+…
Viral myocarditis	282	4.20459e-25	8.40918e-24	ko05416	Human Diseases	Cardiovascular diseases	Unigene30450_All;Unigene28135_All;Unigene19980_All;CL2776.Contig5_All;Unigene4280_All;CL2983.Contig4_All;CL7893.Contig2_All;CL9963.Contig1_All;CL7893.Contig5_All;CL3099.Contig24_All;Unigene25906_All;Unigene10371_All;Unigene26504_All;Unigene84558_All;Unigene87355_All;CL15974.Contig6_All;CL3099.Contig20_All;Unigene4558_All;CL8976.Contig2_All;Unigene63761_All;CL16593.Contig4_All;CL6706.Contig2_All;U…	K06265+K06752+K03161+K17751+K06788+K06490+K05703+K06464+K06856+K06470+K06751+K05412+K05413+K03260+K10785+K10366+K08887+K10784+K05692+K05718+K07818+K04503+K03160+K04398+K04392+K07861
Inflammatory bowel disease (IBD)	140	5.81062e-24	1.08949e-22	ko05321	Human Diseases	Immune diseases	Unigene28135_All;Unigene4280_All;Unigene10371_All;Unigene4558_All;Unigene63761_All;CL7530.Contig1_All;Unigene14106_All;Unigene89668_All;CL15323.Contig50_All;CL16833.Contig6_All;CL11212.Contig3_All;CL15323.Contig37_All;CL13383.Contig2_All;CL5654.Contig2_All;Unigene60165_All;Unigene84362_All;CL5906.Contig3_All;CL15323.Contig10_All;Unigene61007_All;Unigene29418_All;CL5854.Contig7_All;Unigene16954_Al…	K06752+K04446+K10165+K04687+K03156+K11220+K13375+K10785+K10168+K05132+K10784+K09035+K05064+K05071+K08532+K05405+K05430+K10159+K04448+K05425+K11222
Toxoplasmosis	341	7.04188e-23	1.24268e-21	ko05145	Human Diseases	Infectious diseases: Parasitic	Unigene32298_All;CL6277.Contig3_All;Unigene252_All;Unigene4204_All;Unigene30450_All;CL10482.Contig6_All;Unigene28135_All;Unigene19980_All;CL2776.Contig5_All;CL3584.Contig1_All;Unigene4280_All;CL13026.Contig38_All;CL7893.Contig2_All;CL7893.Contig5_All;CL3099.Contig24_All;Unigene10371_All;CL4041.Contig3_All;CL2256.Contig9_All;Unigene2132_All;CL3099.Contig20_All;Unigene4558_All;CL8976.Contig2_All;Un…	K00922+K05719+K04447+K12473+K06752+K03161+K05636+K06243+K16060+K04403+K04441+K04734+K00461+K16061+K04687+K03283+K03156+K11220+K08060+K13375+K06276+K02649+K04694+K05134+K05132+K04733+K03158+K06485+K04371+K04730+K04630+K06247+K10159+K04467+K04433+K03160+K04398+K05425+K02161+K04180
Antigen processing and presentation	147	1.99892e-22	3.33154e-21	ko04612	Organismal Systems	Immune system	Unigene28135_All;Unigene4280_All;Unigene10371_All;CL15995.Contig4_All;Unigene22947_All;Unigene4558_All;Unigene63761_All;Unigene14106_All;Unigene89668_All;Unigene31751_All;CL7110.Contig1_All;CL15323.Contig50_All;CL15995.Contig14_All;CL15958.Contig3_All;CL11212.Contig3_All;CL3099.Contig1_All;CL15323.Contig37_All;CL9176.Contig5_All;CL13383.Contig2_All;Unigene37947_All;Unigene87892_All;CL15958.Contig…	K06454+K06752+K01368+K06505+K06458+K06459+K06751+K04687+K08059+K01365+K03283+K03156+K08060+K01369+K10785+K08057+K10784+K09489+K04079+K09490+K01363
Allograft rejection	174	1.18413e-20	1.86968e-19	ko05330	Human Diseases	Immune diseases	Unigene28135_All;Unigene19980_All;CL2776.Contig5_All;Unigene4280_All;CL3099.Contig24_All;Unigene10371_All;Unigene87355_All;CL15974.Contig6_All;CL3099.Contig20_All;Unigene4558_All;Unigene63761_All;Unigene14106_All;Unigene89668_All;CL7110.Contig1_All;CL15323.Contig50_All;CL11212.Contig3_All;CL6489.Contig2_All;CL15323.Contig37_All;CL11071.Contig4_All;CL13383.Contig2_All;Unigene84382_All;CL16717.Cont…	K06752+K03161+K06856+K06470+K06751+K04687+K05412+K05413+K03156+K10785+K10784+K01353+K07818+K05430+K03160+K04389+K05425+K04390
Autoimmune thyroid disease	175	4.19347e-20	6.2902e-19	ko05320	Human Diseases	Immune diseases	Unigene28135_All;Unigene19980_All;CL2776.Contig5_All;Unigene4280_All;CL3099.Contig24_All;Unigene10371_All;Unigene87355_All;CL15974.Contig6_All;CL3099.Contig20_All;Unigene4558_All;Unigene63761_All;Unigene14106_All;CL15893.Contig1_All;Unigene89668_All;CL7110.Contig1_All;CL15323.Contig50_All;CL15893.Contig3_All;CL6489.Contig2_All;CL15323.Contig37_All;CL11071.Contig4_All;CL13383.Contig2_All;Unigene84…	K06752+K03161+K06856+K06470+K06538+K10809+K06751+K05412+K05413+K10785+K10784+K01353+K07818+K05430+K00431+K05414+K03160+K04389+K04390
African trypanosomiasis	148	5.64759e-19	8.06799e-18	ko05143	Human Diseases	Infectious diseases: Parasitic	CL2776.Contig5_All;Unigene86691_All;Unigene35764_All;Unigene46284_All;CL13933.Contig5_All;CL3099.Contig24_All;Unigene40918_All;Unigene87355_All;Unigene84719_All;CL3099.Contig20_All;CL8104.Contig2_All;CL16593.Contig4_All;Unigene15668_All;CL15134.Contig3_All;CL257.Contig1_All;CL11212.Contig3_All;Unigene26068_All;CL10383.Contig1_All;CL11071.Contig4_All;CL16717.Contig4_All;CL5654.Contig2_All;Unigene2…	K06527+K14480+K06494+K04634+K06490+K06856+K13823+K04687+K04234+K03156+K13822+K19662+K05405+K02677+K04389+K05425+K04390
Complement and coagulation cascades	108	1.10139e-18	1.50189e-17	ko04610	Organismal Systems	Immune system	Unigene6994_All;CL13336.Contig16_All;CL3463.Contig3_All;CL1759.Contig10_All;CL7151.Contig2_All;Unigene16106_All;CL13343.Contig1_All;CL236.Contig3_All;CL15567.Contig10_All;Unigene84707_All;Unigene61949_All;CL12385.Contig11_All;Unigene30905_All;CL15647.Contig5_All;Unigene2045_All;CL3463.Contig1_All;CL2689.Contig57_All;Unigene91633_All;Unigene85373_All;CL15647.Contig2_All;CL1191.Contig2_All;CL8787.C…	K03988+K03902+K03982+K04011+K03912+K03910+K03985+K03908+K04004+K03989+K03990+K04010+K03987+K03992+K03909+K03917+K03899+K04007+K04002+K03995+K01333+K04008+K03996+K03986+K01314+K03994+K01335+K03991+K01334+K01343+K03914
T cell receptor signaling pathway	282	1.6383e-17	2.13691e-16	ko04660	Organismal Systems	Immune system	Unigene32298_All;CL15316.Contig2_All;Unigene28135_All;Unigene19980_All;CL2776.Contig5_All;Unigene4280_All;CL5399.Contig4_All;CL8539.Contig5_All;Unigene98259_All;CL15642.Contig2_All;CL1644.Contig7_All;CL4435.Contig12_All;Unigene91463_All;CL3099.Contig24_All;Unigene25906_All;Unigene10371_All;Unigene86553_All;Unigene100954_All;CL15974.Contig6_All;CL14634.Contig7_All;CL3099.Contig20_All;Unigene4558_A…	K00922+K05856+K06454+K03161+K03099+K17332+K05730+K04350+K07361+K05703+K06478+K04466+K06470+K06538+K06713+K06451+K04368+K04446+K06458+K06459+K04441+K04734+K07364+K04379+K04687+K06450+K06452+K07363+K03156+K07366+K07362+K10785+K06276+K02649+K10784+K05697+K07369+K06453+K04371+K04364+K06744+K07367+K05430+K04467+K04410+K18052+K07360+K07368+K04448+K07827+K17333
Osteoclast differentiation	276	1.82935e-17	2.28669e-16	ko04380	Organismal Systems	Development	Unigene32298_All;CL15316.Contig2_All;CL6277.Contig3_All;Unigene19666_All;CL3955.Contig3_All;CL7893.Contig2_All;Unigene28240_All;CL8539.Contig5_All;CL1811.Contig3_All;CL15642.Contig2_All;Unigene14251_All;CL15932.Contig1_All;CL4435.Contig12_All;CL7893.Contig5_All;Unigene25906_All;Unigene100954_All;Unigene26792_All;Unigene22947_All;Unigene19721_All;Unigene2132_All;Unigene67166_All;CL4659.Contig5_All…	K00922+K05856+K06493+K08008+K06551+K17332+K09029+K07361+K05703+K04466+K05453+K01371+K05859+K05090+K04368+K08011+K04446+K04693+K04403+K04441+K04734+K04386+K07364+K04379+K04687+K14379+K03156+K11220+K13375+K08012+K02649+K08009+K04694+K09438+K05132+K04449+K03173+K05148+K03158+K04502+K09030+K07371+K04371+K04364+K12560+K04467+K04433+K04392+K04448+K08010+K14380
Amoebiasis	261	2.51832e-17	3.02199e-16	ko05146	Human Diseases	Infectious diseases: Parasitic	Unigene32298_All;CL6277.Contig3_All;Unigene62664_All;Unigene46284_All;CL3463.Contig3_All;CL2084.Contig2_All;CL8859.Contig3_All;CL3099.Contig24_All;Unigene26504_All;Unigene62663_All;Unigene87355_All;Unigene2132_All;CL3099.Contig20_All;CL8976.Contig2_All;CL3710.Contig4_All;CL16593.Contig4_All;CL15026.Contig17_All;CL6706.Contig2_All;CL57.Contig1_All;CL15026.Contig6_All;CL13317.Contig1_All;CL15026.Co…	K00922+K06236+K10955+K04634+K13963+K01476+K06461+K06464+K06856+K05636+K06243+K05725+K10030+K04386+K04687+K05700+K03156+K13375+K05699+K02649+K19662+K05505+K05717+K01319+K06247+K05405+K10159+K02677+K06237+K05425
Primary immunodeficiency	217	4.55461e-16	5.25532e-15	ko05340	Human Diseases	Immune diseases	CL15316.Contig2_All;Unigene28135_All;Unigene19980_All;CL2776.Contig5_All;Unigene4280_All;CL13300.Contig11_All;CL15642.Contig2_All;Unigene26208_All;CL3099.Contig24_All;Unigene10371_All;Unigene86553_All;Unigene87355_All;CL15974.Contig6_All;CL14634.Contig7_All;CL3099.Contig20_All;Unigene4558_All;Unigene63761_All;CL13300.Contig46_All;CL16828.Contig4_All;CL13300.Contig27_All;Unigene14106_All;Unigene89…	K05856+K06454+K03161+K10603+K06554+K06478+K06856+K06713+K06451+K06458+K06459+K06450+K08060+K05072+K01488+K07371+K10989+K05151+K03160+K07360
Chemokine signaling pathway	240	2.96311e-15	3.29234e-14	ko04062	Organismal Systems	Immune system	Unigene32298_All;Unigene4204_All;Unigene9914_All;CL14788.Contig17_All;CL5399.Contig4_All;Unigene65438_All;Unigene60577_All;Unigene98259_All;CL9330.Contig2_All;Unigene91463_All;CL2689.Contig92_All;Unigene5194_All;CL4041.Contig3_All;CL405.Contig2_All;Unigene64962_All;Unigene7790_All;CL4325.Contig1_All;CL4678.Contig11_All;CL14788.Contig14_All;CL10297.Contig4_All;CL57.Contig1_All;Unigene83862_All;Uni…	K00922+K04447+K16598+K05513+K10031+K03099+K12672+K12361+K05730+K05760+K13072+K04368+K16062+K08011+K06068+K08893+K05725+K05747+K08047+K10030+K04734+K05514+K14624+K05512+K04545+K12671+K07363+K16597+K05854+K11220+K04190+K04182+K05050+K17388+K02649+K19662+K04184+K05505+K04237+K12366+K08048+K12365+K05408+K12964+K04439+K04371+K04364+K04188+K08046+K04630+K17447+K12367+K04438+K04467+K08045+K16596+K16595+…
Legionellosis	142	2.07333e-14	2.22142e-13	ko05134	Human Diseases	Infectious diseases: Bacterial	CL1759.Contig10_All;CL3099.Contig24_All;Unigene26504_All;CL3099.Contig20_All;CL8976.Contig2_All;CL16593.Contig4_All;CL13201.Contig2_All;CL13317.Contig1_All;CL12385.Contig11_All;CL13317.Contig2_All;Unigene14071_All;Unigene26068_All;CL11071.Contig4_All;Unigene87892_All;CL5654.Contig2_All;CL10493.Contig7_All;Unigene23383_All;CL16593.Contig14_All;CL10730.Contig2_All;Unigene23382_All;CL10076.Contig3_A…	K04011+K06461+K06464+K15464+K10030+K03990+K04734+K03283+K03156+K08823+K10168+K05505+K07937+K05405+K10159+K04398+K04397+K12799+K01370+K05425
NF-kappa B signaling pathway	268	3.14527e-14	3.25373e-13	ko04064	Environmental Information Processing	Signal transduction	CL15316.Contig2_All;Unigene19980_All;CL2776.Contig5_All;CL14788.Contig17_All;Unigene27812_All;CL15642.Contig2_All;Unigene63210_All;CL3099.Contig24_All;CL16358.Contig13_All;Unigene5194_All;Unigene87355_All;Unigene100954_All;CL3099.Contig20_All;Unigene67166_All;Unigene15097_All;CL16593.Contig4_All;Unigene7790_All;Unigene73225_All;CL14788.Contig14_All;Unigene88128_All;Unigene36786_All;CL13317.Contig…	K05856+K03161+K06527+K10031+K10652+K10798+K06490+K12646+K06856+K04466+K05859+K04402+K16062+K05477+K16060+K10030+K04403+K04734+K04386+K05399+K05512+K05854+K05468+K03156+K16065+K07362+K10785+K19662+K03159+K10784+K03173+K09849+K04733+K05505+K03158+K07369+K07371+K12964+K04730+K05476+K07367+K05151+K04467+K16595+K03160+K18052+K07360+K07368+K02161+K10130
Regulation of actin cytoskeleton	449	3.81891e-14	3.81891e-13	ko04810	Cellular Processes	Cell motility	Unigene32298_All;CL6277.Contig3_All;Unigene252_All;Unigene30450_All;CL5947.Contig1_All;Unigene19980_All;CL2776.Contig5_All;CL4797.Contig3_All;Unigene43900_All;CL3584.Contig1_All;CL5399.Contig4_All;CL2983.Contig4_All;CL13026.Contig38_All;CL7893.Contig2_All;Unigene92428_All;CL6689.Contig1_All;CL1811.Contig3_All;Unigene17061_All;Unigene98259_All;CL9330.Contig2_All;CL7893.Contig5_All;Unigene91463_All…	K00922+K05719+K06493+K05764+K06484+K10352+K06270+K03099+K06589+K00907+K05754+K00920+K05730+K05760+K05757+K06462+K06461+K05089+K06464+K05720+K05751+K05743+K08845+K04368+K08007+K05762+K05749+K06590+K06525+K05725+K05747+K16848+K05768+K04362+K05095+K05767+K05750+K05759+K07831+K05700+K05769+K05766+K00889+K06588+K06591+K05732+K05699+K17388+K06269+K02649+K04363+K17386+K04359+K05741+K05746+K06483+K05748+…
Transcriptional misregulation in cancer	305	6.65156e-14	6.437e-13	ko05202	Human Diseases	Cancers: Overview	Unigene30871_All;CL16497.Contig2_All;Unigene84244_All;Unigene12416_All;CL16296.Contig13_All;Unigene11909_All;Unigene32122_All;CL1100.Contig9_All;CL3099.Contig24_All;Unigene3470_All;CL1266.Contig11_All;CL3278.Contig2_All;Unigene87355_All;CL3099.Contig20_All;CL16296.Contig6_All;CL4659.Contig5_All;CL1846.Contig19_All;CL15724.Contig8_All;CL57.Contig1_All;Unigene36786_All;CL13317.Contig1_All;Unigene32…	K02633+K04650+K08527+K05096+K15187+K09436+K06461+K04459+K06856+K05090+K09383+K06590+K05725+K16060+K10030+K10138+K11449+K11644+K02583+K15623+K05069+K05413+K10051+K15621+K08526+K11447+K13098+K09105+K10055+K04182+K10785+K01403+K09055+K10048+K04359+K09438+K00069+K10784+K11253+K09435+K01353+K09035+K15617+K15612+K08524+K12823+K08525+K15188+K05405+K10056+K05087+K03160+K15626+K10789+K15619+K04377+K15605+…
Arachidonic acid metabolism	56	9.10496e-13	8.5359e-12	ko00590	Metabolism	Lipid metabolism	Unigene62076_All;CL1686.Contig4_All;CL1686.Contig8_All;Unigene87340_All;CL1686.Contig14_All;CL6203.Contig3_All;CL6203.Contig7_All;CL1331.Contig10_All;Unigene25838_All;CL4327.Contig2_All;Unigene34033_All;CL16698.Contig5_All;CL15337.Contig1_All;CL14578.Contig10_All;CL1686.Contig9_All;CL3140.Contig2_All;Unigene33918_All;Unigene26352_All;CL5088.Contig4_All;CL1686.Contig6_All;CL1331.Contig7_All;CL6203…	K16342+K08726+K00458+K00461+K17726+K01830+K00807+K15729+K16817+K00432+K18592+K01832+K01254
Graft-versus-host disease	112	1.35534e-12	1.23213e-11	ko05332	Human Diseases	Immune diseases	Unigene28135_All;Unigene4280_All;Unigene10371_All;CL15974.Contig6_All;Unigene4558_All;Unigene63761_All;Unigene14106_All;Unigene89668_All;CL7110.Contig1_All;CL15323.Contig50_All;CL11212.Contig3_All;CL6489.Contig2_All;CL15323.Contig37_All;CL13383.Contig2_All;Unigene84382_All;CL5654.Contig2_All;CL15323.Contig10_All;Unigene61007_All;Unigene29418_All;CL5854.Contig7_All;CL2500.Contig3_All;CL7056.Contig…	K06752+K06470+K06751+K04687+K05412+K05413+K03156+K10785+K10784+K01353+K07818+K05405+K04389+K04390
Pathogenic Escherichia coli infection	238	5.46827e-12	4.82494e-11	ko05130	Human Diseases	Infectious diseases: Bacterial	CL6277.Contig3_All;Unigene252_All;Unigene30450_All;CL2776.Contig5_All;CL3584.Contig1_All;CL13026.Contig38_All;CL7893.Contig2_All;CL6689.Contig1_All;CL7893.Contig5_All;Unigene14053_All;Unigene25906_All;CL2256.Contig9_All;Unigene2132_All;CL8976.Contig2_All;CL6356.Contig3_All;CL6356.Contig4_All;Unigene16091_All;CL2256.Contig6_All;CL799.Contig3_All;CL15724.Contig8_All;CL6706.Contig2_All;Unigene405_Al…	K05719+K05689+K05754+K05757+K05703+K11294+K08007+K07604+K05747+K12791+K07374+K17388+K07375+K10168+K05692+K06087+K06106+K02677+K02105
HTLV-I infection	390	6.49782e-12	5.56956e-11	ko05166	Human Diseases	Infectious diseases: Viral	Unigene32298_All;CL15316.Contig2_All;Unigene87034_All;Unigene28135_All;CL751.Contig2_All;CL2776.Contig5_All;Unigene23378_All;Unigene4280_All;CL8539.Contig5_All;Unigene85015_All;CL15642.Contig2_All;CL15173.Contig15_All;CL7741.Contig4_All;CL3099.Contig24_All;Unigene10371_All;Unigene26504_All;CL3391.Contig13_All;Unigene100954_All;CL14634.Contig7_All;CL3099.Contig20_All;Unigene4558_All;CL8976.Contig2…	K00922+K05856+K05862+K15041+K06752+K05433+K06527+K02678+K17332+K11126+K03354+K06490+K05089+K06464+K07299+K04466+K06451+K04446+K08047+K06751+K04734+K04386+K04379+K06450+K06452+K05069+K07831+K16333+K05468+K03156+K09203+K06062+K13375+K15308+K10785+K03358+K08057+K02649+K02353+K04363+K17386+K04359+K09438+K02325+K03159+K10784+K05718+K03158+K04502+K06724+K14290+K08048+K04498+K08046+K04503+K02324+K06271+…
Shigellosis	244	3.32412e-11	2.7701e-10	ko05131	Human Diseases	Infectious diseases: Bacterial	CL6277.Contig3_All;Unigene252_All;Unigene30450_All;Unigene19980_All;CL2776.Contig5_All;CL3584.Contig1_All;CL13026.Contig38_All;CL7893.Contig2_All;CL6689.Contig1_All;CL7893.Contig5_All;Unigene14053_All;Unigene26504_All;Unigene40918_All;CL2256.Contig9_All;Unigene2132_All;CL8976.Contig2_All;Unigene22341_All;CL2256.Contig6_All;Unigene15668_All;CL15724.Contig8_All;CL6706.Contig2_All;Unigene40968_All;U…	K05719+K06256+K06484+K05754+K05757+K12836+K05747+K10030+K04441+K10165+K04734+K19241+K05759+K05700+K17388+K07863+K05748+K05692+K12366+K06106+K04371+K03362+K05740+K05753+K04438+K04467+K04392+K06689
Natural killer cell mediated cytotoxicity	254	4.5894e-11	3.72114e-10	ko04650	Organismal Systems	Immune system	Unigene32298_All;CL15316.Contig2_All;Unigene37779_All;CL5399.Contig4_All;CL8539.Contig5_All;Unigene98259_All;CL15642.Contig2_All;CL4435.Contig12_All;Unigene91463_All;CL3099.Contig24_All;Unigene25906_All;Unigene26504_All;Unigene87355_All;CL3099.Contig20_All;CL405.Contig2_All;CL8976.Contig2_All;Unigene67166_All;Unigene32404_All;Unigene64962_All;CL16593.Contig4_All;CL7530.Contig1_All;CL3826.Contig3_…	K00922+K05856+K06479+K03099+K17332+K05730+K07361+K06490+K06523+K05703+K06464+K06856+K05859+K08845+K04368+K04446+K06751+K06582+K07990+K04687+K03156+K07362+K02649+K19662+K05132+K05718+K05697+K01353+K06453+K07818+K04371+K04364+K17447+K07983+K05414+K02677+K04389+K05871+K04392+K07861+K07360+K07827+K04390
ECM-receptor interaction	193	1.10887e-10	8.75422e-10	ko04512	Environmental Information Processing	Signaling molecules and interaction	CL6277.Contig3_All;Unigene252_All;Unigene30450_All;Unigene19980_All;CL2776.Contig5_All;CL3584.Contig1_All;CL13026.Contig38_All;CL7893.Contig2_All;CL1811.Contig3_All;Unigene99139_All;CL7893.Contig5_All;Unigene26504_All;Unigene84558_All;Unigene40918_All;CL2256.Contig9_All;Unigene2132_All;CL8976.Contig2_All;CL2256.Contig6_All;Unigene15668_All;CL15724.Contig8_All;CL6706.Contig2_All;Unigene91863_All;C…	K05719+K06236+K06256+K06257+K06493+K16857+K06255+K06265+K06484+K16338+K06252+K06589+K06261+K06254+K06590+K05636+K06525+K06243+K04659+K06588+K06591+K06483+K06824+K05717+K06485+K06267+K06238+K06476+K06247+K06237+K06481
Lysosome	155	2.00254e-10	1.54041e-09	ko04142	Cellular Processes	Transport and catabolism	Unigene60902_All;CL11170.Contig4_All;CL16660.Contig7_All;CL9680.Contig6_All;Unigene14877_All;CL15995.Contig4_All;Unigene84668_All;Unigene22947_All;CL2488.Contig13_All;CL15995.Contig14_All;CL9680.Contig8_All;CL14327.Contig16_All;Unigene32131_All;CL2488.Contig31_All;CL8046.Contig5_All;CL9176.Contig5_All;Unigene14017_All;Unigene37947_All;CL14593.Contig2_All;Unigene33061_All;CL3524.Contig3_All;Unigen…	K12388+K01137+K04645+K12384+K12387+K01368+K01197+K01371+K12348+K12394+K12395+K14379+K01365+K01279+K05656+K01125+K01369+K13443+K01379+K06562+K08568+K19363+K12382+K04992+K06501+K01195+K01136+K12316+K01373+K04646+K01052+K14410+K01206+K01319+K01366+K06528+K01158+K02155+K12399+K01363+K12404
Axon guidance	281	2.92392e-10	2.19294e-09	ko04360	Organismal Systems	Development	CL4187.Contig1_All;CL6277.Contig3_All;Unigene252_All;Unigene30450_All;Unigene19980_All;CL2776.Contig5_All;CL14788.Contig17_All;CL3584.Contig1_All;CL13026.Contig38_All;CL7893.Contig2_All;CL8539.Contig5_All;CL7893.Contig5_All;Unigene76709_All;Unigene25906_All;Unigene5194_All;Unigene65206_All;CL2256.Contig9_All;Unigene2132_All;CL10699.Contig2_All;CL8976.Contig2_All;Unigene88873_All;CL2256.Contig6_Al…	K06521+K06820+K06821+K05719+K06550+K10031+K06529+K06572+K17332+K07520+K05703+K05743+K07526+K05725+K07524+K07528+K06755+K05107+K05462+K05112+K05463+K07525+K17388+K06753+K06754+K06838+K06842+K06724+K06840+K04371+K04630+K04410+K05113+K04392+K07861+K06765+K06843+K07521+K06839+K07827+K17333
Type I diabetes mellitus	110	3.16708e-10	2.31737e-09	ko04940	Human Diseases	Endocrine and metabolic diseases	Unigene28135_All;Unigene4280_All;Unigene10371_All;CL15974.Contig6_All;Unigene4558_All;Unigene63761_All;Unigene14106_All;Unigene89668_All;CL7110.Contig1_All;CL15323.Contig50_All;CL11212.Contig3_All;CL6489.Contig2_All;CL15323.Contig37_All;CL13383.Contig2_All;Unigene84382_All;CL5654.Contig2_All;CL15323.Contig10_All;Unigene61007_All;Unigene29418_All;CL5854.Contig7_All;CL2500.Contig3_All;CL7056.Contig…	K06752+K06470+K06751+K04687+K05412+K05413+K05468+K03156+K10785+K10784+K01353+K07818+K04389+K05425+K04390
Platelet activation	324	3.76705e-10	2.69075e-09	ko04611	Organismal Systems	Immune system	Unigene32298_All;CL6277.Contig3_All;Unigene252_All;Unigene30450_All;Unigene62076_All;CL2776.Contig5_All;Unigene43900_All;CL1686.Contig4_All;CL1686.Contig8_All;CL3584.Contig1_All;CL5399.Contig4_All;CL13026.Contig38_All;CL7893.Contig2_All;Unigene46284_All;Unigene92428_All;CL1811.Contig3_All;Unigene60577_All;Unigene99139_All;Unigene92563_All;CL1644.Contig7_All;CL4435.Contig12_All;CL7893.Contig5_All;…	K00922+K05719+K06236+K06493+K16342+K06270+K19477+K04634+K00907+K12361+K06261+K04958+K04350+K07361+K05703+K05859+K08047+K04441+K06274+K05854+K17084+K05732+K17388+K06269+K02649+K05692+K08048+K04371+K04264+K05215+K08046+K04630+K06476+K17704+K06271+K07983+K08045+K04270+K01832+K04236+K06481+K03914
Measles	250	1.63558e-09	1.1411e-08	ko05162	Human Diseases	Infectious diseases: Viral	Unigene32298_All;Unigene4204_All;Unigene35764_All;CL3099.Contig24_All;Unigene25906_All;CL16358.Contig13_All;CL4041.Contig3_All;Unigene87355_All;CL15974.Contig6_All;Unigene84719_All;CL14634.Contig7_All;CL3099.Contig20_All;CL16593.Contig4_All;CL3009.Contig3_All;CL3009.Contig2_All;Unigene13606_All;CL9665.Contig2_All;Unigene14071_All;CL427.Contig1_All;CL11212.Contig3_All;CL4371.Contig1_All;CL14913.Co…	K00922+K04447+K06563+K05703+K12646+K06856+K06470+K06451+K09447+K04693+K07990+K04734+K04687+K06450+K06452+K05069+K12647+K03283+K11220+K14754+K06536+K10785+K16195+K02649+K04007+K05132+K10784+K04733+K04730+K14752+K04503+K12560+K14216+K16196+K05405+K05430+K10159+K04467+K05414+K05763+K04389+K18052+K05425+K04390
Fc epsilon RI signaling pathway	141	4.31167e-09	2.93977e-08	ko04664	Organismal Systems	Immune system	Unigene32298_All;Unigene62076_All;CL1686.Contig4_All;CL1686.Contig8_All;CL5399.Contig4_All;Unigene98259_All;CL4435.Contig12_All;Unigene91463_All;Unigene25906_All;Unigene12090_All;Unigene4335_All;Unigene3433_All;Unigene87355_All;Unigene87340_All;CL1686.Contig14_All;CL405.Contig2_All;Unigene67166_All;Unigene64962_All;Unigene20698_All;CL3826.Contig3_All;Unigene343_All;CL550.Contig2_All;CL427.Contig1…	K00922+K16342+K03099+K05730+K07361+K05703+K08090+K06856+K05859+K04368+K04441+K05854+K03156+K07362+K06276+K02649+K03084+K04371+K04364+K07983+K05430+K04433+K02677+K04392+K07861+K07827
alpha-Linolenic acid metabolism	29	4.4835e-09	2.989e-08	ko00592	Metabolism	Lipid metabolism	Unigene62076_All;CL1686.Contig4_All;CL1686.Contig8_All;Unigene87340_All;CL1686.Contig14_All;Unigene35528_All;Unigene63012_All;CL1686.Contig9_All;CL5088.Contig4_All;CL1686.Contig6_All;CL1686.Contig5_All;Unigene28252_All;CL1686.Contig3_All;CL1686.Contig17_All;CL15254.Contig1_All;CL5088.Contig5_All;CL1686.Contig18_All;Unigene28067_All;CL5088.Contig6_All;Unigene5426_All;CL1686.Contig10_All;CL1686.Con…	K16342+K00232+K16817+K10226
TNF signaling pathway	197	2.52215e-08	1.64488e-07	ko04668	Environmental Information Processing	Signal transduction	Unigene32298_All;CL751.Contig2_All;CL2776.Contig5_All;CL4797.Contig3_All;Unigene35764_All;CL3099.Contig24_All;Unigene40918_All;Unigene100954_All;Unigene26792_All;Unigene84719_All;Unigene89613_All;CL3099.Contig20_All;Unigene64962_All;CL16593.Contig4_All;Unigene15668_All;Unigene60564_All;Unigene27143_All;Unigene36786_All;CL3646.Contig1_All;Unigene343_All;CL16833.Contig6_All;Unigene14071_All;CL15068…	K00922+K05433+K06527+K16510+K06494+K06490+K04466+K05453+K17065+K04368+K08849+K16060+K04403+K04441+K10165+K04734+K05141+K14624+K04379+K12671+K05468+K03156+K01403+K02649+K10048+K03173+K09849+K05505+K03158+K04371+K05629+K09049+K04426+K05405+K04467+K04433+K04398+K04397+K04448+K09048+K05419+K04390
Ether lipid metabolism	54	3.46251e-08	2.21012e-07	ko00565	Metabolism	Lipid metabolism	CL3668.Contig1_All;Unigene62076_All;CL1686.Contig4_All;CL1686.Contig8_All;CL6464.Contig3_All;Unigene87340_All;CL1686.Contig14_All;CL9038.Contig3_All;CL16599.Contig1_All;CL6825.Contig3_All;CL2935.Contig7_All;CL16599.Contig4_All;CL1848.Contig9_All;CL2935.Contig8_All;CL1686.Contig9_All;CL5088.Contig4_All;CL1686.Contig6_All;CL6825.Contig1_All;CL1686.Contig5_All;Unigene28177_All;CL9038.Contig2_All;CL1…	K18575+K16342+K01115+K13510+K16860+K01080+K16817+K00994
Pathways in cancer	522	1.62226e-07	1.01391e-06	ko05200	Human Diseases	Cancers: Overview	Unigene32298_All;CL6277.Contig3_All;Unigene252_All;Unigene30450_All;CL1759.Contig34_All;CL4064.Contig9_All;CL2776.Contig5_All;Unigene43900_All;CL10330.Contig2_All;Unigene84244_All;CL14788.Contig17_All;CL3584.Contig1_All;CL16296.Contig13_All;Unigene23378_All;CL5399.Contig4_All;CL6464.Contig3_All;CL13026.Contig38_All;CL7893.Contig2_All;Unigene46284_All;CL12579.Contig2_All;CL14898.Contig18_All;Unige…	K00922+K05719+K09291+K08878+K05689+K06231+K08527+K10031+K02678+K03099+K01115+K04634+K04258+K02620+K12361+K04350+K05089+K07299+K09592+K05859+K08845+K05090+K04368+K05636+K06243+K05725+K16060+K08047+K10030+K08268+K04734+K04362+K16061+K04379+K04545+K01110+K05061+K08803+K08526+K04496+K09095+K11220+K13375+K10055+K17388+K06225+K01403+K00799+K09055+K02649+K02353+K19662+K04363+K17386+K04359+K09438+K04273+…
Influenza A	347	1.99676e-07	1.22251e-06	ko05164	Human Diseases	Infectious diseases: Viral	Unigene88060_All;Unigene32298_All;Unigene4204_All;Unigene87034_All;CL3470.Contig6_All;Unigene28135_All;Unigene4280_All;Unigene13595_All;CL559.Contig36_All;Unigene27812_All;CL4110.Contig4_All;CL3099.Contig24_All;Unigene10371_All;CL16358.Contig13_All;CL4041.Contig3_All;CL10835.Contig3_All;Unigene4957_All;CL3099.Contig20_All;Unigene4558_All;CL16674.Contig2_All;CL559.Contig6_All;Unigene63761_All;CL55…	K12800+K00922+K04447+K05862+K06752+K15043+K15042+K15046+K10652+K06490+K12646+K14297+K15045+K04368+K09447+K04693+K10030+K04441+K04734+K14624+K04687+K15044+K12671+K12647+K03283+K03156+K11220+K08060+K14754+K16195+K02649+K19662+K05132+K05692+K05401+K04733+K09507+K03158+K14290+K01312+K04498+K04371+K14284+K14216+K16196+K05405+K05414+K04433+K02677+K04389+K12799+K01370+K04448+K05425+K04390
Circadian rhythm - fly	29	3.02728e-07	1.81637e-06	ko04711	Organismal Systems	Environmental adaptation	Unigene30871_All;Unigene38082_All;CL6632.Contig5_All;CL1266.Contig11_All;CL6715.Contig5_All;CL1749.Contig1_All;CL1749.Contig6_All;CL2001.Contig8_All;Unigene20323_All;CL1749.Contig11_All;CL6632.Contig1_All;Unigene84820_All;CL2001.Contig12_All;Unigene38081_All;CL2001.Contig3_All;CL1749.Contig9_All;CL1749.Contig10_All;CL7123.Contig6_All;CL1749.Contig12_All;Unigene15228_All;CL1749.Contig8_All;Unigene…	K02633+K12114+K09057+K02223+K02296
Prion diseases	77	3.13691e-07	1.84524e-06	ko05020	Human Diseases	Neurodegenerative diseases	Unigene6994_All;Unigene25906_All;Unigene84558_All;CL8976.Contig2_All;Unigene64962_All;Unigene6542_All;CL16785.Contig9_All;Unigene59953_All;CL5607.Contig1_All;Unigene87892_All;Unigene2045_All;CL11022.Contig2_All;CL10076.Contig3_All;CL3564.Contig13_All;CL10076.Contig7_All;CL7878.Contig4_All;CL3912.Contig1_All;CL3564.Contig6_All;CL711.Contig1_All;CL8677.Contig3_All;Unigene30629_All;CL9529.Contig1_Al…	K03988+K05703+K06491+K04368+K02599+K03283+K03987+K09203+K03995+K04371+K03996+K03986+K03994+K05405+K09490
Toll-like receptor signaling pathway	127	4.25875e-07	2.43389e-06	ko04620	Organismal Systems	Immune system	Unigene32298_All;Unigene65438_All;Unigene22947_All;Unigene64962_All;CL3009.Contig3_All;CL3009.Contig2_All;CL13317.Contig1_All;CL3646.Contig1_All;CL13317.Contig2_All;Unigene343_All;Unigene14071_All;CL4585.Contig4_All;CL4321.Contig8_All;CL427.Contig1_All;CL1561.Contig3_All;CL6489.Contig2_All;CL4585.Contig5_All;CL5654.Contig2_All;Unigene60165_All;Unigene36731_All;Unigene84362_All;CL11300.Contig1_All…	K00922+K12672+K01371+K04368+K09447+K10030+K04403+K04441+K04734+K05399+K04379+K12671+K05412+K05413+K03156+K11220+K09446+K02649+K10168+K05401+K04733+K05408+K12964+K04371+K04730+K05405+K10159+K10169+K05398+K04467+K05414+K04433+K03160+K04398+K04392+K04448+K05425
Proteoglycans in cancer	371	4.29988e-07	2.43389e-06	ko05205	Human Diseases	Cancers: Overview	Unigene32298_All;CL6277.Contig3_All;Unigene252_All;Unigene30450_All;Unigene13586_All;CL7412.Contig9_All;Unigene13886_All;Unigene19980_All;CL2776.Contig5_All;Unigene43900_All;CL3584.Contig1_All;CL15877.Contig3_All;CL5399.Contig4_All;CL13026.Contig38_All;CL7893.Contig2_All;CL1811.Contig3_All;Unigene98259_All;CL9330.Contig2_All;Unigene92563_All;CL7893.Contig5_All;Unigene91463_All;CL13343.Contig1_All…	K00922+K05719+K06236+K06256+K06257+K06493+K16857+K06255+K16629+K16865+K08523+K06484+K16338+K06270+K10380+K03099+K05730+K05760+K04958+K05860+K03985+K16866+K05859+K08845+K04368+K08007+K05762+K05725+K16848+K08268+K04441+K04362+K09593+K01365+K07831+K03156+K04515+K06588+K13375+K04437+K17388+K06269+K06276+K06225+K01403+K02649+K19662+K09108+K05692+K05697+K05717+K08107+K04361+K06106+K04371+K18497+K04364+…
Inflammatory mediator regulation of TRP channels	114	6.09271e-07	3.38484e-06	ko04750	Organismal Systems	Sensory system	Unigene32298_All;Unigene62076_All;CL1686.Contig4_All;CL1686.Contig8_All;Unigene46284_All;Unigene92563_All;Unigene87340_All;CL1686.Contig14_All;CL2032.Contig13_All;Unigene67166_All;CL2032.Contig5_All;CL4678.Contig11_All;Unigene12614_All;CL3028.Contig6_All;Unigene343_All;CL16598.Contig3_All;CL1331.Contig10_All;CL427.Contig1_All;CL10383.Contig1_All;Unigene37006_All;Unigene27508_All;CL4678.Contig10_A…	K00922+K16342+K04634+K04958+K02183+K05859+K06068+K04831+K08047+K04441+K04386+K00458+K04234+K04515+K06269+K02649+K19662+K05222+K08048+K08046+K08045+K04433+K02677+K04269+K04829+K18052+K04984
Chagas disease (American trypanosomiasis)	136	7.27493e-07	3.96814e-06	ko05142	Human Diseases	Infectious diseases: Parasitic	Unigene6994_All;Unigene32298_All;Unigene46284_All;CL3463.Contig3_All;CL14634.Contig7_All;CL13317.Contig1_All;CL12385.Contig11_All;CL13317.Contig2_All;Unigene343_All;Unigene30905_All;Unigene14071_All;CL645.Contig9_All;CL4321.Contig8_All;CL427.Contig1_All;CL11212.Contig3_All;CL4371.Contig1_All;Unigene25074_All;CL5654.Contig2_All;Unigene2045_All;CL3463.Contig1_All;CL2689.Contig57_All;Unigene85373_Al…	K03988+K00922+K04634+K03982+K06451+K10030+K03990+K04441+K04734+K14624+K04379+K04687+K06450+K06452+K03156+K03987+K13375+K10785+K08057+K02649+K05132+K10784+K04733+K03158+K06453+K05408+K04371+K04730+K03986+K04630+K04354+K05405+K10159+K10169+K04467+K04389+K04398+K04448+K05425+K04390
Protein digestion and absorption	95	8.70554e-07	4.62119e-06	ko04974	Organismal Systems	Digestive system	CL15752.Contig14_All;CL6277.Contig3_All;Unigene20823_All;Unigene13586_All;Unigene13029_All;CL2447.Contig1_All;CL3045.Contig7_All;CL15547.Contig3_All;CL6044.Contig4_All;CL15547.Contig1_All;Unigene2132_All;CL11956.Contig2_All;Unigene564_All;CL2447.Contig2_All;CL1351.Contig4_All;Unigene35016_All;Unigene2045_All;CL8073.Contig4_All;Unigene63311_All;CL15547.Contig2_All;CL12920.Contig1_All;Unigene34974_…	K08132+K06236+K01539+K16629+K01278+K04916+K14211+K08187+K13867+K08135+K06519+K14208+K19479+K16628+K01540+K01395+K08606+K08779+K01312+K13781+K06238+K14207+K01346+K16617+K06823+K01298+K14209+K06237
Herpes simplex infection	316	8.78026e-07	4.62119e-06	ko05168	Human Diseases	Infectious diseases: Viral	Unigene30871_All;Unigene4204_All;CL16217.Contig6_All;Unigene28135_All;Unigene29509_All;CL751.Contig2_All;Unigene12252_All;Unigene4280_All;CL13300.Contig11_All;Unigene89624_All;Unigene10371_All;CL1266.Contig11_All;CL16358.Contig13_All;CL4041.Contig3_All;CL6715.Contig5_All;CL16217.Contig9_All;Unigene4558_All;Unigene20185_All;Unigene63761_All;CL13300.Contig46_All;CL3364.Contig2_All;CL16593.Contig4_A…	K02633+K04447+K12892+K06752+K06081+K06531+K05433+K15413+K03129+K12646+K02223+K14217+K09447+K11299+K12893+K04693+K03006+K05477+K06505+K06751+K03990+K04403+K04734+K14624+K04379+K04687+K05152+K12647+K05468+K03156+K15412+K11220+K03131+K14966+K06269+K16195+K12891+K05132+K03173+K09849+K05401+K11838+K03158+K04498+K02296+K14284+K03994+K03130+K14216+K16196+K05405+K10159+K04467+K05414+K04389+K04398+K03120+…
Salmonella infection	141	1.48925e-06	7.70304e-06	ko05132	Human Diseases	Infectious diseases: Bacterial	CL4797.Contig3_All;CL2983.Contig4_All;CL6689.Contig1_All;Unigene14053_All;CL1491.Contig10_All;Unigene405_All;CL13317.Contig1_All;CL13317.Contig2_All;Unigene343_All;CL4585.Contig4_All;Unigene26922_All;CL4321.Contig8_All;CL11212.Contig3_All;Unigene7872_All;CL2983.Contig6_All;Unigene100084_All;Unigene22968_All;CL4585.Contig5_All;Unigene30727_All;CL10123.Contig3_All;CL4065.Contig4_All;CL15220.Contig6…	K10352+K05754+K05757+K10407+K05747+K10030+K04441+K05399+K04379+K04687+K05759+K04437+K17388+K07863+K10168+K13883+K05132+K05748+K05692+K05505+K05408+K12964+K04371+K05405+K05753+K10414+K04392+K12799+K01370+K04448+K06071+K10415
Tight junction	198	1.91809e-06	9.75297e-06	ko04530	Cellular Processes	Cellular community	CL16699.Contig9_All;CL2776.Contig5_All;CL4797.Contig3_All;CL2983.Contig4_All;CL9963.Contig1_All;Unigene30179_All;Unigene23590_All;CL3099.Contig24_All;CL3069.Contig9_All;CL3099.Contig20_All;CL4678.Contig11_All;Unigene3359_All;Unigene26922_All;CL7610.Contig9_All;CL2983.Contig6_All;Unigene26068_All;Unigene22968_All;CL11071.Contig4_All;CL2583.Contig3_All;CL15148.Contig1_All;CL16738.Contig3_All;Unigen…	K06107+K06735+K10352+K17751+K06103+K06115+K06785+K06068+K06114+K01110+K06089+K07831+K06101+K18625+K06110+K05699+K06095+K06102+K19662+K05692+K04237+K06087+K06106+K05629+K04630+K04354+K02677+K05702+K05631+K06786+K06097+K18052+K06096+K02105+K07827+K06105
Linoleic acid metabolism	23	4.11413e-06	2.05707e-05	ko00591	Metabolism	Lipid metabolism	Unigene62076_All;CL1686.Contig4_All;CL1686.Contig8_All;Unigene87340_All;CL1686.Contig14_All;CL1686.Contig9_All;CL5088.Contig4_All;CL1686.Contig6_All;CL1686.Contig5_All;CL1686.Contig3_All;CL1686.Contig17_All;CL5088.Contig5_All;CL1686.Contig18_All;CL5088.Contig6_All;Unigene5426_All;CL1686.Contig10_All;CL1686.Contig11_All;CL1686.Contig1_All;CL7214.Contig1_All;CL5088.Contig1_All;CL1686.Contig7_All;CL…	K16342+K16817
Bacterial invasion of epithelial cells	219	5.84691e-06	2.87553e-05	ko05100	Human Diseases	Infectious diseases: Bacterial	Unigene32298_All;CL6277.Contig3_All;Unigene252_All;Unigene30450_All;Unigene19980_All;CL2776.Contig5_All;CL3584.Contig1_All;CL13026.Contig38_All;CL7893.Contig2_All;CL16660.Contig7_All;CL6689.Contig1_All;CL9330.Contig2_All;CL7893.Contig5_All;Unigene14053_All;CL2256.Contig9_All;Unigene2132_All;CL8976.Contig2_All;CL2256.Contig6_All;CL15724.Contig8_All;CL6706.Contig2_All;CL57.Contig1_All;Unigene405_Al…	K00922+K05719+K06484+K05689+K04645+K05754+K05760+K05757+K05725+K05747+K13738+K09593+K19241+K05700+K07863+K02649+K13744+K05748+K05692+K05717+K12366+K06106+K04646+K13736+K17447+K05753+K04438+K16938+K04392+K02105
Glycerophospholipid metabolism	94	2.46036e-05	0.00011905	ko00564	Metabolism	Lipid metabolism	Unigene62076_All;CL3056.Contig11_All;CL1686.Contig4_All;CL1686.Contig8_All;CL6464.Contig3_All;Unigene87340_All;CL1686.Contig14_All;Unigene72936_All;Unigene90587_All;CL9038.Contig3_All;CL16599.Contig1_All;CL5262.Contig1_All;CL177.Contig3_All;CL2590.Contig4_All;CL6825.Contig3_All;CL2590.Contig8_All;CL6829.Contig4_All;CL2590.Contig1_All;CL3069.Contig8_All;CL2935.Contig7_All;CL16599.Contig4_All;Unige…	K16342+K13523+K01115+K00901+K13506+K13510+K16860+K00894+K00981+K00650+K05929+K01080+K00006+K01049+K16817+K15728+K08729+K00994+K00999
Starch and sucrose metabolism	37	3.32412e-05	0.000158292	ko00500	Metabolism	Carbohydrate metabolism	Unigene91687_All;Unigene62714_All;CL2293.Contig2_All;CL6575.Contig3_All;Unigene62713_All;Unigene86392_All;CL7037.Contig1_All;Unigene62611_All;CL14474.Contig4_All;Unigene44208_All;CL3182.Contig1_All;CL6342.Contig3_All;Unigene12997_All;CL3269.Contig1_All;CL3832.Contig1_All;CL3832.Contig5_All;CL3832.Contig4_All;CL10072.Contig4_All;Unigene37435_All;CL10072.Contig3_All;Unigene84826_All;CL3832.Contig3_…	K15779+K00963+K01513+K01196+K00699+K00688+K01195+K00844+K12316+K01187+K12317+K00700
Fc gamma R-mediated phagocytosis	177	3.93766e-05	0.000184578	ko04666	Organismal Systems	Immune system	Unigene32298_All;Unigene62076_All;CL1686.Contig4_All;CL1686.Contig8_All;CL6464.Contig3_All;CL6689.Contig1_All;Unigene98259_All;Unigene14053_All;Unigene86553_All;Unigene87355_All;Unigene87340_All;CL1686.Contig14_All;CL10699.Contig2_All;CL405.Contig2_All;CL3661.Contig2_All;Unigene67166_All;Unigene64962_All;CL4325.Contig1_All;CL4678.Contig11_All;CL10297.Contig4_All;Unigene405_All;Unigene24446_All;CL…	K00922+K16342+K01115+K05754+K05730+K05757+K06478+K06856+K05743+K12488+K05859+K04368+K08011+K06068+K08893+K05747+K05768+K06274+K05854+K00889+K07362+K02649+K19662+K06083+K03084+K05748+K01080+K04371+K12560+K12367+K05753+K04438+K02677+K12562+K04392+K15909
Pertussis	294	4.05067e-05	0.000186954	ko05133	Human Diseases	Infectious diseases: Bacterial	Unigene6994_All;Unigene88060_All;CL6277.Contig3_All;Unigene252_All;Unigene30450_All;CL3470.Contig6_All;Unigene19980_All;CL2776.Contig5_All;CL3584.Contig1_All;CL13026.Contig38_All;CL7893.Contig2_All;CL4110.Contig4_All;CL7893.Contig5_All;CL3099.Contig24_All;Unigene26504_All;CL2256.Contig9_All;Unigene4957_All;CL2032.Contig13_All;Unigene2132_All;CL3099.Contig20_All;CL8976.Contig2_All;CL16593.Contig4_…	K03988+K12800+K05719+K06484+K06461+K06464+K02183+K10030+K03989+K03990+K04441+K04379+K03156+K03987+K04002+K04733+K04371+K04730+K03986+K03994+K04630+K05405+K04397+K12799+K01370+K04448+K05425
Epstein-Barr virus infection	334	7.38295e-05	0.000335589	ko05169	Human Diseases	Infectious diseases: Viral	Unigene32298_All;CL6277.Contig3_All;Unigene28135_All;Unigene37779_All;CL3584.Contig1_All;Unigene4280_All;CL3099.Contig24_All;Unigene10371_All;Unigene26504_All;CL16358.Contig13_All;Unigene40918_All;Unigene87355_All;Unigene100954_All;Unigene2132_All;CL3099.Contig20_All;CL11956.Contig2_All;Unigene4558_All;Unigene67166_All;Unigene63761_All;CL16593.Contig4_All;Unigene15668_All;Unigene13838_All;Unigene…	K00922+K06256+K06752+K06492+K06477+K06490+K12646+K06856+K04466+K14317+K05859+K03013+K03006+K06751+K06065+K04403+K04441+K04734+K04687+K03283+K05854+K16195+K13784+K02649+K10591+K06630+K09438+K05134+K07606+K03173+K09849+K05718+K11838+K03033+K14290+K04498+K01510+K04730+K16196+K04467+K04433+K03160+K06618+K03120+K04448+K04377+K02161
Arrhythmogenic right ventricular cardiomyopathy (ARVC)	187	9.61774e-05	0.000430645	ko05412	Human Diseases	Cardiovascular diseases	CL6277.Contig3_All;Unigene252_All;Unigene30450_All;Unigene19980_All;CL2776.Contig5_All;CL3584.Contig1_All;CL13026.Contig38_All;CL7893.Contig2_All;CL14898.Contig18_All;CL1811.Contig3_All;CL4110.Contig4_All;CL7893.Contig5_All;CL2256.Contig9_All;Unigene2132_All;CL8976.Contig2_All;Unigene26131_All;CL2256.Contig6_All;CL15724.Contig8_All;CL6706.Contig2_All;Unigene405_All;Unigene91863_All;CL283.Contig2_…	K05719+K06493+K06265+K06484+K06589+K02620+K05853+K06736+K06590+K06525+K06588+K06591+K05699+K10366+K10381+K06483+K05692+K06485+K12642+K06476+K10056+K04859+K06481+K02105+K07372
Sphingolipid signaling pathway	147	0.000100731	0.000444147	ko04071	Environmental Information Processing	Signal transduction	Unigene32298_All;CL7602.Contig6_All;CL6464.Contig3_All;Unigene46284_All;Unigene7102_All;CL8044.Contig2_All;Unigene25906_All;Unigene12090_All;Unigene4335_All;Unigene3433_All;Unigene64962_All;Unigene20698_All;CL2488.Contig13_All;Unigene343_All;CL4177.Contig2_All;CL427.Contig1_All;CL7610.Contig9_All;Unigene26990_All;CL6825.Contig3_All;CL2488.Contig31_All;CL1901.Contig12_All;Unigene59953_All;CL5654.C…	K00922+K04710+K01115+K04634+K00654+K12351+K05703+K08090+K04368+K12348+K04441+K04293+K01110+K04716+K03156+K18953+K11583+K01379+K11584+K17388+K06276+K02649+K19662+K03173+K03158+K04371+K04426+K04630+K04354+K07983+K02677+K04392+K07861+K04265+K05665+K07827+K02161+K04714
Bile secretion	63	0.000102154	0.000444147	ko04976	Organismal Systems	Digestive system	Unigene20823_All;CL10482.Contig6_All;CL3391.Contig13_All;CL5421.Contig2_All;CL5093.Contig4_All;CL3028.Contig6_All;CL9303.Contig3_All;CL14318.Contig1_All;CL2818.Contig1_All;CL440.Contig10_All;CL9303.Contig1_All;CL12561.Contig1_All;Unigene86392_All;CL12920.Contig1_All;CL6154.Contig5_All;CL3028.Contig3_All;CL3028.Contig13_All;CL12561.Contig3_All;CL7606.Contig2_All;CL440.Contig9_All;CL3269.Contig1_Al…	K01539+K12473+K07299+K09864+K13855+K08047+K09877+K05667+K13885+K00699+K01540+K08048+K00489+K08524+K08046+K08045+K14360+K13575+K05742+K18245
Ovarian steroidogenesis	53	0.000163174	0.000699316	ko04913	Organismal Systems	Endocrine system	Unigene62076_All;CL10482.Contig6_All;CL1686.Contig4_All;CL1686.Contig8_All;Unigene87340_All;CL1686.Contig14_All;CL3028.Contig6_All;CL1331.Contig10_All;CL12561.Contig1_All;CL7957.Contig4_All;Unigene17606_All;CL3028.Contig3_All;CL3028.Contig13_All;CL7957.Contig1_All;CL12561.Contig3_All;CL1686.Contig9_All;CL12561.Contig2_All;CL8141.Contig2_All;CL16266.Contig9_All;CL16266.Contig5_All;CL1686.Contig6_A…	K16342+K12473+K08047+K00461+K13885+K07408+K16931+K08048+K00498+K04527+K08046+K16620+K05087+K08045
Focal adhesion	320	0.000171577	0.000724973	ko04510	Cellular Processes	Cellular community	Unigene38142_All;Unigene32298_All;CL6277.Contig3_All;Unigene252_All;Unigene30450_All;Unigene19980_All;CL2776.Contig5_All;Unigene43900_All;Unigene12416_All;CL3584.Contig1_All;CL5399.Contig4_All;CL13026.Contig38_All;CL7893.Contig2_All;Unigene92428_All;CL1811.Contig3_All;Unigene98259_All;CL9330.Contig2_All;CL7893.Contig5_All;Unigene91463_All;CL3231.Contig7_All;Unigene25906_All;Unigene26504_All;CL306…	K03853+K00922+K05719+K06236+K06493+K16857+K06484+K06270+K05096+K03099+K06277+K06252+K06589+K00907+K05730+K05760+K05703+K05089+K06275+K04368+K04349+K06590+K05636+K06525+K06243+K05725+K16060+K04659+K01110+K06274+K05700+K00889+K06588+K06591+K05732+K05699+K04437+K17388+K06269+K06276+K02649+K19662+K04363+K17386+K04359+K06483+K05692+K05717+K06485+K04361+K04371+K04364+K04503+K06238+K06476+K05740+K06271+…
Epithelial cell signaling in Helicobacter pylori infection	118	0.000200128	0.000833865	ko05120	Human Diseases	Infectious diseases: Bacterial	Unigene13886_All;CL2776.Contig5_All;Unigene9854_All;CL10273.Contig68_All;CL3099.Contig24_All;Unigene100954_All;CL3099.Contig20_All;Unigene67166_All;CL9145.Contig10_All;CL13317.Contig1_All;CL13317.Contig2_All;Unigene343_All;Unigene14071_All;Unigene3735_All;Unigene26068_All;CL11071.Contig4_All;CL10297.Contig2_All;Unigene37006_All;Unigene23383_All;Unigene23382_All;CL11300.Contig1_All;Unigene73019_Al…	K08523+K06735+K06704+K06785+K04466+K05859+K10030+K04441+K04734+K02145+K06089+K05854+K05050+K02148+K05505+K04361+K06059+K02155+K04467+K06786+K04392+K04448+K02150
Ras signaling pathway	224	0.000203322	0.000835571	ko04014	Environmental Information Processing	Signal transduction	Unigene32298_All;CL7804.Contig7_All;Unigene62076_All;CL1686.Contig4_All;CL1686.Contig8_All;Unigene12416_All;Unigene23378_All;CL5399.Contig4_All;CL6464.Contig3_All;Unigene60577_All;Unigene85015_All;CL1644.Contig7_All;Unigene91463_All;Unigene26504_All;CL260.Contig8_All;Unigene87340_All;Unigene26792_All;CL1686.Contig14_All;CL2032.Contig13_All;Unigene67166_All;CL4659.Contig5_All;Unigene64962_All;CL20…	K00922+K12380+K16342+K05096+K02678+K03099+K17636+K01115+K12361+K04350+K05860+K05089+K17631+K17633+K17634+K05453+K02183+K05859+K05090+K04368+K04349+K04362+K05095+K04545+K05462+K02583+K09593+K07831+K17638+K05465+K05467+K07362+K10785+K02649+K05466+K19662+K04363+K17386+K04359+K08887+K10784+K12362+K04361+K05093+K04371+K05094+K18497+K04364+K16817+K04527+K05091+K17447+K19613+K05097+K17630+K04467+K08015+…
Steroid hormone biosynthesis	34	0.000220132	0.000892428	ko00140	Metabolism	Lipid metabolism	CL14490.Contig2_All;CL3366.Contig3_All;CL3366.Contig5_All;Unigene86392_All;CL11884.Contig1_All;CL7957.Contig4_All;Unigene40307_All;CL11884.Contig4_All;CL3366.Contig1_All;CL7957.Contig1_All;Unigene24576_All;CL3269.Contig1_All;CL16266.Contig9_All;CL16266.Contig5_All;Unigene6580_All;CL11884.Contig6_All;CL8573.Contig3_All;Unigene91586_All;CL3366.Contig6_All;Unigene91111_All;CL16266.Contig7_All;Unigen…	K00545+K01015+K00699+K00071+K07408+K07430+K00498+K00489+K01131+K00513
Nitrogen metabolism	17	0.000445531	0.00178213	ko00910	Metabolism	Energy metabolism	CL6464.Contig3_All;Unigene85990_All;Unigene28291_All;CL1641.Contig7_All;CL1146.Contig1_All;CL9646.Contig1_All;CL16730.Contig1_All;Unigene18556_All;Unigene89002_All;Unigene94627_All;CL2816.Contig4_All;Unigene35252_All;Unigene28427_All;CL6464.Contig2_All;CL16726.Contig1_All;CL9646.Contig3_All;Unigene1255_All	K01672+K00261+K01948+K01915+K18245
B cell receptor signaling pathway	167	0.00049286	0.0019455	ko04662	Organismal Systems	Immune system	Unigene32298_All;CL3584.Contig1_All;CL5399.Contig4_All;Unigene83701_All;CL8539.Contig5_All;Unigene98259_All;Unigene91463_All;CL7537.Contig3_All;CL686.Contig5_All;CL7365.Contig7_All;Unigene86553_All;Unigene87355_All;CL209.Contig15_All;CL405.Contig2_All;Unigene67166_All;Unigene64962_All;Unigene66568_All;Unigene34209_All;CL7530.Contig1_All;CL8539.Contig3_All;Unigene14071_All;Unigene1388_All;CL4321.C…	K00922+K06467+K03099+K17332+K05730+K06507+K06856+K05859+K04368+K04446+K04734+K06566+K04379+K05854+K12230+K06508+K02649+K19662+K03084+K12362+K05697+K12229+K07369+K07371+K04371+K04364+K12560+K07367+K04467+K04392+K07861+K07368+K15909+K04448+K07827+K17333
Choline metabolism in cancer	130	0.000851466	0.0033174	ko05231	Human Diseases	Cancers: Overview	Unigene64701_All;Unigene32298_All;Unigene62076_All;CL1686.Contig4_All;CL1686.Contig8_All;CL5399.Contig4_All;CL6464.Contig3_All;Unigene91463_All;Unigene26504_All;Unigene87340_All;CL1686.Contig14_All;Unigene72936_All;Unigene64962_All;Unigene405_All;CL3902.Contig5_All;CL4321.Contig8_All;CL427.Contig1_All;CL177.Contig3_All;Unigene100084_All;CL6825.Contig3_All;CL15535.Contig27_All;CL2093.Contig5_All;C…	K15377+K00922+K16342+K03099+K01115+K05089+K00901+K04368+K05747+K08268+K04379+K00889+K07205+K06276+K02649+K19662+K06083+K04363+K17386+K04359+K08202+K05748+K01080+K04361+K04371+K04364+K15282+K07207+K05753+K02677+K04392+K07861+K00994+K04448+K07827
Small cell lung cancer	188	0.00130661	0.00502542	ko05222	Human Diseases	Cancers: Specific types	Unigene32298_All;CL6277.Contig3_All;Unigene252_All;Unigene30450_All;CL2776.Contig5_All;CL3584.Contig1_All;CL13026.Contig38_All;CL7893.Contig2_All;CL7893.Contig5_All;CL2256.Contig9_All;Unigene2132_All;CL8976.Contig2_All;CL2256.Contig6_All;CL15724.Contig8_All;CL6706.Contig2_All;CL57.Contig1_All;Unigene36786_All;Unigene91863_All;CL283.Contig2_All;Unigene14071_All;CL2342.Contig6_All;CL427.Contig1_All…	K00922+K05719+K05636+K06243+K05725+K16060+K04734+K16061+K01110+K08526+K02649+K09848+K03173+K09849+K05717+K06485+K08524+K04503+K08525+K06476+K06247+K04467+K06618+K04685+K06237+K04377+K06481+K02161
Thyroid cancer	80	0.00148579	0.00564223	ko05216	Human Diseases	Cancers: Specific types	CL1759.Contig34_All;CL2776.Contig5_All;Unigene43900_All;CL14898.Contig18_All;Unigene64962_All;CL12081.Contig2_All;Unigene22239_All;CL15724.Contig8_All;CL14898.Contig12_All;Unigene886_All;Unigene57547_All;CL11071.Contig4_All;CL14898.Contig16_All;CL14898.Contig11_All;Unigene28008_All;CL2776.Contig4_All;Unigene8306_All;CL14898.Contig5_All;Unigene61262_All;Unigene87633_All;Unigene40735_All;CL14898.Co…	K09291+K05689+K02620+K04368+K08526+K09290+K04371+K08524+K04503+K08525+K09288+K04377+K02105+K07827
Jak-STAT signaling pathway	149	0.00158221	0.00593329	ko04630	Environmental Information Processing	Signal transduction	Unigene32298_All;Unigene4204_All;CL751.Contig2_All;CL15743.Contig2_All;CL5399.Contig4_All;Unigene9854_All;Unigene91463_All;CL4041.Contig3_All;CL16784.Contig15_All;CL4918.Contig1_All;Unigene13606_All;CL13883.Contig2_All;CL8756.Contig3_All;CL8756.Contig1_All;CL2502.Contig3_All;CL427.Contig1_All;CL11212.Contig3_All;Unigene41592_All;Unigene23269_All;CL14913.Contig9_All;Unigene10636_All;CL16373.Contig…	K00922+K04447+K05433+K05080+K03099+K05136+K05055+K05056+K04693+K05424+K05417+K05062+K04687+K05061+K05069+K05079+K11220+K16065+K04699+K05072+K02649+K05082+K05077+K04694+K05134+K05132+K05697+K04498+K05060+K05058+K05064+K04364+K05071+K04702+K04503+K05423+K05405+K05430+K05414+K04377+K05425+K02161+K05420+K05419+K11222
Hippo signaling pathway	153	0.00180192	0.00667377	ko04390	Environmental Information Processing	Signal transduction	CL2776.Contig5_All;CL83.Contig7_All;CL14898.Contig18_All;CL3463.Contig3_All;Unigene26504_All;CL8976.Contig2_All;CL16593.Contig4_All;CL15724.Contig8_All;Unigene36786_All;CL12385.Contig11_All;CL1950.Contig3_All;Unigene30905_All;CL14898.Contig12_All;CL943.Contig6_All;CL15211.Contig5_All;Unigene26068_All;CL11071.Contig4_All;CL14898.Contig16_All;CL14898.Contig11_All;CL10493.Contig7_All;CL16593.Contig1…	K05689+K13578+K02620+K03982+K06464+K16060+K16822+K16821+K16820+K13375+K06269+K02353+K06630+K05692+K06685+K06827+K04237+K04680+K04673+K03362+K04503+K09854+K04354+K16682+K16620+K16621+K09448+K02375+K04377+K02105
GnRH signaling pathway	101	0.00199057	0.00728257	ko04912	Organismal Systems	Endocrine system	Unigene62076_All;Unigene13886_All;CL1686.Contig4_All;CL1686.Contig8_All;CL5399.Contig4_All;CL6464.Contig3_All;Unigene46284_All;Unigene92563_All;Unigene91463_All;Unigene87340_All;CL1686.Contig14_All;CL2032.Contig13_All;Unigene64962_All;CL2032.Contig5_All;CL4678.Contig11_All;CL3028.Contig6_All;Unigene343_All;CL6825.Contig3_All;Unigene27508_All;CL4678.Contig10_All;CL11300.Contig1_All;Unigene27509_Al…	K16342+K08523+K03099+K01115+K04634+K04958+K02183+K04368+K06068+K08047+K04441+K04515+K19662+K04361+K08048+K04371+K04364+K08046+K01398+K08045+K04433+K02677+K05871+K04448+K07827
Pancreatic secretion	67	0.0023806	0.00860456	ko04972	Organismal Systems	Digestive system	Unigene20823_All;Unigene46284_All;CL4110.Contig4_All;Unigene92563_All;CL5093.Contig4_All;Unigene405_All;CL3028.Contig6_All;Unigene99087_All;CL4527.Contig7_All;CL12920.Contig1_All;CL1761.Contig5_All;CL6154.Contig5_All;CL3028.Contig3_All;CL3028.Contig13_All;CL7606.Contig2_All;CL5093.Contig1_All;CL7083.Contig1_All;CL1761.Contig2_All;CL5111.Contig2_All;Unigene59939_All;CL8141.Contig2_All;CL993.Contig…	K01539+K04634+K05853+K04958+K13855+K08047+K12298+K07884+K01540+K19662+K08779+K01312+K08048+K05030+K10951+K07904+K08046+K01346+K08045+K02677+K01298+K04392+K13575+K05742+K18245+K05850
Fat digestion and absorption	28	0.00354786	0.0126709	ko04975	Organismal Systems	Digestive system	CL10420.Contig1_All;Unigene99087_All;CL11943.Contig3_All;Unigene9623_All;CL12561.Contig1_All;CL6721.Contig1_All;Unigene103408_All;Unigene77097_All;CL1848.Contig9_All;CL11943.Contig1_All;CL12561.Contig3_All;CL12561.Contig2_All;Unigene28294_All;CL10132.Contig3_All;Unigene28177_All;CL10420.Contig2_All;CL1848.Contig1_All;CL2679.Contig4_All;CL4259.Contig4_All;CL3657.Contig2_All;CL2679.Contig1_All;CL18…	K11155+K12298+K08760+K05641+K13885+K00626+K01080+K14457+K14461
Hypertrophic cardiomyopathy (HCM)	190	0.0041393	0.0146093	ko05410	Human Diseases	Cardiovascular diseases	CL6277.Contig3_All;Unigene252_All;Unigene30450_All;Unigene19980_All;CL2776.Contig5_All;CL3584.Contig1_All;CL2983.Contig4_All;CL13026.Contig38_All;CL7893.Contig2_All;CL9963.Contig1_All;CL1811.Contig3_All;CL4110.Contig4_All;CL7893.Contig5_All;CL2256.Contig9_All;Unigene2132_All;CL8976.Contig2_All;CL10938.Contig3_All;CL2256.Contig6_All;CL15724.Contig8_All;CL6706.Contig2_All;Unigene405_All;Unigene9186…	K05719+K06493+K06265+K06484+K17751+K06589+K05853+K05865+K06590+K06525+K03156+K12567+K06588+K06591+K13375+K10366+K06483+K05692+K10373+K09290+K06485+K06476+K05405+K07198+K04859+K06481
PI3K-Akt signaling pathway	383	0.00472005	0.0164653	ko04151	Environmental Information Processing	Signal transduction	Unigene32298_All;CL6277.Contig3_All;Unigene252_All;Unigene4204_All;Unigene30450_All;Unigene19980_All;CL2776.Contig5_All;Unigene12416_All;CL3584.Contig1_All;Unigene35567_All;CL15743.Contig2_All;CL5399.Contig4_All;CL13026.Contig38_All;CL7893.Contig2_All;CL9303.Contig2_All;CL1811.Contig3_All;CL7893.Contig5_All;Unigene91463_All;Unigene26504_All;CL4041.Contig3_All;Unigene87355_All;CL2256.Contig9_All;U…	K00922+K05719+K06236+K06493+K16857+K04447+K06484+K05096+K16340+K05080+K03099+K06252+K06589+K05089+K06856+K05453+K05055+K05090+K04368+K13302+K06590+K05636+K06525+K06243+K05725+K04465+K04659+K04362+K05095+K04545+K01110+K05462+K05061+K02583+K05069+K16172+K05079+K16333+K05465+K05467+K11583+K06588+K06591+K07205+K12230+K05072+K11584+K06276+K02649+K05466+K04363+K17386+K04359+K06630+K04273+K06483+K05717+…
Thyroid hormone signaling pathway	209	0.00628087	0.0216582	ko04919	Organismal Systems	Endocrine system	Unigene32298_All;CL6277.Contig3_All;Unigene20823_All;CL16497.Contig2_All;CL2983.Contig4_All;CL7893.Contig2_All;CL9963.Contig1_All;CL1811.Contig3_All;CL4110.Contig4_All;CL7893.Contig5_All;Unigene91463_All;Unigene3470_All;CL15547.Contig3_All;CL3391.Contig13_All;CL15547.Contig1_All;Unigene2132_All;Unigene67166_All;Unigene64962_All;Unigene6542_All;Unigene405_All;Unigene84070_All;Unigene32179_All;CL39…	K00922+K06493+K01539+K04650+K17751+K05853+K05860+K08187+K07299+K05859+K04368+K02599+K17902+K08268+K11644+K09183+K08526+K11220+K06062+K08231+K15162+K06276+K01540+K02649+K09101+K19662+K05692+K08362+K01562+K04498+K04371+K08524+K04503+K08525+K08550+K15144+K07207+K11256+K02677+K00850+K19029+K04377+K05742+K02105+K07827
Gastric acid secretion	75	0.00636447	0.0216971	ko04971	Organismal Systems	Digestive system	Unigene20823_All;Unigene46284_All;Unigene92428_All;Unigene24531_All;Unigene92563_All;CL3231.Contig7_All;CL2032.Contig13_All;Unigene16091_All;CL5093.Contig4_All;CL2032.Contig5_All;CL3028.Contig6_All;Unigene27508_All;Unigene27509_All;CL12920.Contig1_All;CL3231.Contig1_All;CL1761.Contig5_All;CL6154.Contig5_All;CL16640.Contig12_All;CL3028.Contig3_All;CL3028.Contig13_All;CL12384.Contig15_All;CL11245.C…	K01539+K04634+K00907+K04913+K04958+K02183+K08007+K13855+K08047+K04515+K01540+K19662+K05692+K08048+K08046+K04630+K08045+K02677+K05742+K18245
[truncated: 212 more rows]
