# Supplementary material for: Distinct herpesvirus resistances and immune responses of three gynogenetic clones of gibel carp revealed by comprehensive transcriptomes
Source: BMC Genomics. 2017 Jul 24;18:561. doi: 10.1186/s12864-017-3945-6 (PMC5525251; doi:10.1186/s12864-017-3945-6)
Supplement: Supplementary file 8 — Enriched KEGG pathways of DEUs commonly up- and down-regulated in three clones and specifically up- and down-regulated in clone A+, F or H. KEGG pathway description, number of DEUs assigned to the corresponding pathway, P value, Q value, pathway ID, KEGG function classification, annotated KO ID of DEUs and unigene ID assigned to the corresponding pathway are shown. (XLSX 318 kb) [file 12864_2017_3945_MOESM8_ESM.xlsx]

## Sheet: Common up-regulation
Pathway	Number of DEUs	P value	Q value	Pathway ID	Level 1	Level 2	Unigene ID	KO ID
Cytokine-cytokine receptor interaction	33	2.76621e-14	5.39411e-12	ko04060	Environmental Information Processing	Signaling molecules and interaction	CL5298.Contig5_All;CL13883.Contig1_All;CL8680.Contig3_All;CL15086.Contig1_All;CL8756.Contig2_All;CL13964.Contig2_All;CL8756.Contig3_All;CL15086.Contig2_All;CL11212.Contig4_All;CL15086.Contig3_All;CL8756.Contig1_All;CL8680.Contig1_All;Unigene20248_All;CL8680.Contig2_All;CL15086.Contig4_All;CL4125.Contig1_All;CL16770.Contig2_All;CL11212.Contig1_All;CL4697.Contig2_All;CL3247.Contig2_All;CL11212.Cont…	K05141+K03159+K05152+K05157+K05424+K05417+K05405+K05423+K04687+K03158+K12672+K05148+K05143+K05145+K05512+K16062+K05476+K12671+K16597+K05514+K05408+K05149
Vibrio cholerae infection	22	1.07504e-11	1.04817e-09	ko05110	Human Diseases	Infectious diseases: Bacterial	CL12384.Contig8_All;Unigene20515_All;CL212.Contig5_All;Unigene10039_All;Unigene37964_All;Unigene307_All;Unigene37685_All;CL212.Contig2_All;CL2435.Contig1_All;Unigene74262_All;Unigene33816_All;Unigene62664_All;Unigene85321_All;Unigene310_All;Unigene84618_All;Unigene33815_All;Unigene62663_All;Unigene13762_All;Unigene31978_All;CL6737.Contig4_All;CL6737.Contig5_All;CL6737.Contig3_All	K10955+K10950
HIF-1 signaling pathway	24	6.94375e-10	4.51344e-08	ko04066	Environmental Information Processing	Signal transduction	CL5298.Contig5_All;CL15086.Contig1_All;CL2348.Contig5_All;CL13227.Contig12_All;CL10509.Contig1_All;CL15086.Contig2_All;CL11212.Contig4_All;CL15086.Contig3_All;CL15086.Contig4_All;CL2348.Contig3_All;Unigene62013_All;Unigene2134_All;CL11212.Contig1_All;CL2348.Contig2_All;CL2348.Contig1_All;CL11212.Contig3_All;Unigene6205_All;CL2348.Contig4_All;CL2348.Contig6_All;CL2348.Contig7_All;CL3391.Contig13_A…	K03159+K05405+K09592+K00850+K04687+K07299+K03982+K01623
Pyrimidine metabolism	20	6.78459e-09	3.30749e-07	ko00240	Metabolism	Nucleotide metabolism	CL12384.Contig5_All;CL212.Contig3_All;Unigene33814_All;Unigene38399_All;CL212.Contig7_All;CL12384.Contig13_All;CL12384.Contig9_All;Unigene309_All;Unigene308_All;CL212.Contig1_All;Unigene5935_All;CL212.Contig8_All;Unigene33817_All;CL12384.Contig16_All;Unigene60877_All;CL12384.Contig10_All;Unigene101439_All;CL14274.Contig21_All;Unigene39838_All;Unigene85455_All	K00943+K10808+K00893+K00857+K10807+K03783+K01081
Amoebiasis	26	3.04569e-08	1.18782e-06	ko05146	Human Diseases	Infectious diseases: Parasitic	CL12384.Contig8_All;Unigene20515_All;CL212.Contig5_All;Unigene10039_All;Unigene37964_All;Unigene307_All;Unigene37685_All;CL212.Contig2_All;CL2435.Contig1_All;Unigene74262_All;Unigene33816_All;Unigene62664_All;Unigene85321_All;Unigene310_All;Unigene84618_All;Unigene33815_All;CL15086.Contig1_All;Unigene62663_All;Unigene13762_All;Unigene31978_All;CL15086.Contig2_All;CL11212.Contig4_All;CL15086.Conti…	K10955+K05405+K04687
PPAR signaling pathway	13	9.50976e-08	3.09067e-06	ko03320	Organismal Systems	Endocrine system	CL2366.Contig1_All;CL2366.Contig2_All;CL15254.Contig1_All;CL6659.Contig2_All;CL15254.Contig3_All;CL13993.Contig1_All;CL9591.Contig2_All;CL11643.Contig2_All;Unigene28252_All;CL9591.Contig1_All;Unigene63012_All;Unigene28067_All;Unigene35528_All	K08770+K10226+K08762+K08752+K00232
alpha-Linolenic acid metabolism	6	3.78473e-06	0.000105432	ko00592	Metabolism	Lipid metabolism	CL15254.Contig1_All;CL15254.Contig3_All;Unigene28252_All;Unigene63012_All;Unigene28067_All;Unigene35528_All	K10226+K00232
Rheumatoid arthritis	18	1.02419e-05	0.000237847	ko05323	Human Diseases	Immune diseases	CL8680.Contig3_All;CL15086.Contig1_All;CL8756.Contig2_All;CL8756.Contig3_All;CL15086.Contig2_All;CL11212.Contig4_All;CL15086.Contig3_All;CL8756.Contig1_All;CL8680.Contig1_All;CL8680.Contig2_All;CL15086.Contig4_All;CL11212.Contig1_All;CL11212.Contig3_All;CL2585.Contig2_All;CL2585.Contig5_All;CL10554.Contig5_All;Unigene22947_All;CL15343.Contig4_All	K05417+K05405+K04687+K05476+K05408+K01371+K04448
Protein processing in endoplasmic reticulum	19	1.09775e-05	0.000237847	ko04141	Genetic Information Processing	Folding, sorting and degradation	CL15160.Contig5_All;Unigene6664_All;Unigene20803_All;Unigene37605_All;Unigene61521_All;Unigene85520_All;Unigene18818_All;CL15160.Contig4_All;Unigene38143_All;CL6737.Contig4_All;CL15160.Contig6_All;Unigene24713_All;CL15160.Contig2_All;Unigene31734_All;CL15160.Contig1_All;Unigene87892_All;CL6737.Contig5_All;CL6737.Contig3_All;Unigene2035_All	K14019+K09542+K03283+K03853+K01367+K10950+K04079
Biosynthesis of unsaturated fatty acids	6	2.3443e-05	0.000457138	ko01040	Metabolism	Lipid metabolism	CL15254.Contig1_All;CL15254.Contig3_All;Unigene28252_All;Unigene63012_All;Unigene28067_All;Unigene35528_All	K10226+K00232
Pathogenic Escherichia coli infection	20	4.92446e-05	0.000872972	ko05130	Human Diseases	Infectious diseases: Bacterial	CL6356.Contig4_All;CL6356.Contig3_All;CL6356.Contig1_All;Unigene17581_All;CL2862.Contig2_All;Unigene85504_All;Unigene30450_All;CL2862.Contig1_All;CL14518.Contig2_All;Unigene38382_All;Unigene31968_All;CL14518.Contig14_All;Unigene23629_All;CL14518.Contig4_All;CL14518.Contig7_All;CL14518.Contig16_All;Unigene35639_All;Unigene7216_All;Unigene252_All;Unigene254_All	K11294+K07374+K05719+K07375
Jak-STAT signaling pathway	17	5.54054e-05	0.000900338	ko04630	Environmental Information Processing	Signal transduction	CL13883.Contig1_All;CL8680.Contig3_All;CL15086.Contig1_All;CL8756.Contig2_All;CL13964.Contig2_All;CL8756.Contig3_All;CL15086.Contig2_All;CL11212.Contig4_All;CL15086.Contig3_All;CL8756.Contig1_All;CL8680.Contig1_All;CL8680.Contig2_All;CL15086.Contig4_All;CL11212.Contig1_All;CL11212.Contig3_All;Unigene44329_All;CL6337.Contig4_All	K05424+K05417+K05405+K05423+K04687+K11220+K04694
Nicotinate and nicotinamide metabolism	7	6.44823e-05	0.000967234	ko00760	Metabolism	Metabolism of cofactors and vitamins	CL2293.Contig2_All;Unigene101439_All;CL7155.Contig3_All;CL14274.Contig21_All;CL7655.Contig2_All;Unigene39838_All;Unigene85455_All	K01513+K03783+K03462+K01081+K10524
Peroxisome	10	9.62054e-05	0.00134	ko04146	Cellular Processes	Transport and catabolism	CL6203.Contig1_All;CL6203.Contig7_All;CL6659.Contig3_All;CL6203.Contig3_All;Unigene28252_All;Unigene63012_All;CL6203.Contig5_All;Unigene28067_All;CL6203.Contig4_All;Unigene35528_All	K08726+K13347+K00232
Osteoclast differentiation	20	0.000137018	0.00178123	ko04380	Organismal Systems	Development	Unigene63261_All;Unigene28240_All;CL11212.Contig4_All;Unigene20248_All;CL5155.Contig2_All;CL4361.Contig2_All;CL5155.Contig1_All;CL5155.Contig5_All;Unigene35639_All;CL16770.Contig2_All;CL11212.Contig1_All;CL4697.Contig2_All;CL3247.Contig2_All;CL11212.Contig3_All;CL5155.Contig3_All;CL16770.Contig3_All;Unigene22947_All;CL15343.Contig4_All;Unigene44329_All;CL6337.Contig4_All	K06551+K04687+K03158+K04502+K09030+K06493+K05148+K01371+K04448+K11220+K04694
Toll-like receptor signaling pathway	13	0.000160433	0.00195527	ko04620	Organismal Systems	Immune system	CL15086.Contig1_All;CL15086.Contig2_All;CL15086.Contig3_All;CL15086.Contig4_All;CL4125.Contig1_All;Unigene85545_All;CL1561.Contig2_All;CL1561.Contig3_All;CL10554.Contig5_All;Unigene22947_All;CL15343.Contig4_All;Unigene44329_All;Unigene65438_All	K05405+K12672+K12671+K05408+K01371+K04448+K11220
Fatty acid metabolism	7	0.000216116	0.00225889	ko01212	Metabolism	Global and overview maps	CL15254.Contig1_All;CL15254.Contig3_All;Unigene28252_All;CL12051.Contig2_All;Unigene63012_All;Unigene28067_All;Unigene35528_All	K10226+K00232+K00665
Prion diseases	9	0.000219026	0.00225889	ko05020	Human Diseases	Neurodegenerative diseases	CL15086.Contig1_All;CL15086.Contig2_All;CL15086.Contig3_All;Unigene20803_All;CL15086.Contig4_All;Unigene37605_All;Unigene61521_All;Unigene85520_All;Unigene87892_All	K05405+K03283
Antigen processing and presentation	11	0.000220097	0.00225889	ko04612	Organismal Systems	Immune system	CL11212.Contig4_All;Unigene20803_All;Unigene37605_All;Unigene61521_All;Unigene85520_All;CL11212.Contig1_All;CL11212.Contig3_All;Unigene24713_All;Unigene87892_All;Unigene22947_All;Unigene2035_All	K04687+K03283+K04079+K01368
Arachidonic acid metabolism	6	0.000380143	0.00365601	ko00590	Metabolism	Lipid metabolism	CL6203.Contig1_All;CL6203.Contig7_All;CL6203.Contig3_All;CL3140.Contig2_All;CL6203.Contig5_All;CL6203.Contig4_All	K08726+K15729
Chagas disease (American trypanosomiasis)	13	0.000395011	0.00365601	ko05142	Human Diseases	Infectious diseases: Parasitic	CL15086.Contig1_All;CL15086.Contig2_All;CL11212.Contig4_All;CL15086.Contig3_All;Unigene20248_All;CL15086.Contig4_All;CL11212.Contig1_All;CL3247.Contig2_All;CL11212.Contig3_All;CL10554.Contig5_All;CL15343.Contig4_All;Unigene21504_All;Unigene30905_All	K05405+K04687+K03158+K05408+K04448+K03982
Cytosolic DNA-sensing pathway	8	0.000412473	0.00365601	ko04623	Organismal Systems	Immune system	CL15086.Contig1_All;CL11665.Contig4_All;CL11665.Contig3_All;CL15086.Contig2_All;CL15086.Contig3_All;CL15086.Contig4_All;CL1561.Contig2_All;CL1561.Contig3_All	K05405+K17834+K12671
Metabolic pathways	52	0.00051037	0.00432705	ko01100	Metabolism	Global and overview maps	CL12384.Contig5_All;CL212.Contig3_All;Unigene33814_All;Unigene38399_All;CL212.Contig7_All;CL12384.Contig13_All;CL12384.Contig9_All;Unigene309_All;Unigene308_All;CL212.Contig1_All;Unigene5935_All;CL212.Contig8_All;Unigene33817_All;CL12384.Contig16_All;Unigene32655_All;Unigene60877_All;CL11693.Contig2_All;CL15881.Contig36_All;CL13227.Contig12_All;CL12384.Contig10_All;CL9153.Contig4_All;CL12654.Cont…	K00943+K10808+K00893+K00904+K00857+K10807+K01099+K03334+K00709+K00722+K00850+K01046+K00472+K08726+K00801+K01513+K03783+K03462+K00654+K11146+K01081+K01784+K15729+K00232+K00665+K00873+K10524+K01940+K01623
Bile secretion	8	0.000581121	0.00472161	ko04976	Organismal Systems	Digestive system	CL14318.Contig1_All;CL14318.Contig2_All;CL5421.Contig2_All;Unigene983_All;CL9303.Contig3_All;CL5421.Contig1_All;CL7606.Contig2_All;CL3391.Contig13_All	K09864+K09877+K01540+K07299
Renal cell carcinoma	12	0.000788904	0.00615345	ko05211	Human Diseases	Cancers: Specific types	CL2348.Contig5_All;CL10509.Contig1_All;CL2348.Contig3_All;Unigene62013_All;Unigene2134_All;CL2348.Contig2_All;CL2348.Contig1_All;CL2348.Contig4_All;CL2348.Contig6_All;CL2348.Contig7_All;CL3391.Contig13_All;CL15343.Contig4_All	K09592+K07299+K04448
Proximal tubule bicarbonate reclamation	6	0.0012096	0.00907203	ko04964	Organismal Systems	Excretory system	CL14318.Contig1_All;CL14318.Contig2_All;CL5421.Contig2_All;Unigene983_All;CL5421.Contig1_All;CL7606.Contig2_All	K09864+K01540
Inflammatory bowel disease (IBD)	9	0.00151609	0.0109496	ko05321	Human Diseases	Immune diseases	CL15086.Contig1_All;CL15086.Contig2_All;CL11212.Contig4_All;CL15086.Contig3_All;CL15086.Contig4_All;CL11212.Contig1_All;CL11212.Contig3_All;CL15343.Contig4_All;Unigene44329_All	K05405+K04687+K04448+K11220
Phenylalanine, tyrosine and tryptophan biosynthesis	2	0.00177242	0.0123436	ko00400	Metabolism	Amino acid metabolism	CL11693.Contig2_All;CL11693.Contig1_All	K03334
RNA degradation	8	0.00302259	0.0203243	ko03018	Genetic Information Processing	Folding, sorting and degradation	CL7950.Contig2_All;CL7950.Contig4_All;Unigene33389_All;CL13227.Contig12_All;Unigene37918_All;CL5192.Contig5_All;CL5192.Contig1_All;Unigene6205_All	K12618+K12598+K00850+K12587
Toxoplasmosis	19	0.00326944	0.0212513	ko05145	Human Diseases	Infectious diseases: Parasitic	Unigene85504_All;Unigene30450_All;CL11212.Contig4_All;Unigene38382_All;Unigene20248_All;Unigene20803_All;Unigene37605_All;Unigene61521_All;Unigene85520_All;Unigene35639_All;CL11212.Contig1_All;CL3247.Contig2_All;CL11212.Contig3_All;Unigene7216_All;Unigene87892_All;Unigene252_All;Unigene254_All;Unigene44329_All;CL6337.Contig4_All	K05719+K04687+K03158+K03283+K11220+K04694
Hypertrophic cardiomyopathy (HCM)	16	0.00383659	0.0241334	ko05410	Human Diseases	Cardiovascular diseases	CL15086.Contig1_All;Unigene85504_All;Unigene30450_All;CL15086.Contig2_All;CL15086.Contig3_All;Unigene38382_All;CL15086.Contig4_All;Unigene30447_All;Unigene12171_All;CL16096.Contig13_All;Unigene35639_All;Unigene30449_All;Unigene7216_All;Unigene252_All;Unigene254_All;CL623.Contig2_All	K05405+K05719+K06265+K12567+K06493+K06588
Amyotrophic lateral sclerosis (ALS)	8	0.00496792	0.0295362	ko05014	Human Diseases	Neurodegenerative diseases	Unigene84656_All;CL5298.Contig6_All;CL5298.Contig4_All;CL5298.Contig5_All;Unigene31225_All;Unigene42198_All;Unigene20248_All;CL3247.Contig2_All	K04574+K05141+K03158
Hematopoietic cell lineage	17	0.00499843	0.0295362	ko04640	Organismal Systems	Immune system	CL7950.Contig1_All;CL8680.Contig3_All;CL15086.Contig1_All;CL8756.Contig2_All;CL13964.Contig2_All;CL8756.Contig3_All;CL15086.Contig2_All;CL15086.Contig3_All;CL8756.Contig1_All;CL1076.Contig5_All;CL8680.Contig1_All;CL8680.Contig2_All;CL15086.Contig4_All;CL1076.Contig6_All;CL1076.Contig7_All;Unigene18732_All;Unigene35639_All	K06261+K05417+K05405+K05423+K06460+K06493
Graft-versus-host disease	8	0.00540992	0.0310275	ko05332	Human Diseases	Immune diseases	CL15086.Contig1_All;CL15086.Contig2_All;CL11212.Contig4_All;CL15086.Contig3_All;CL15086.Contig4_All;Unigene7919_All;CL11212.Contig1_All;CL11212.Contig3_All	K05405+K04687+K07818
Measles	16	0.0085215	0.0461686	ko05162	Human Diseases	Infectious diseases: Viral	CL2366.Contig1_All;CL15086.Contig1_All;CL15086.Contig2_All;CL11212.Contig4_All;CL15086.Contig3_All;Unigene20803_All;CL15086.Contig4_All;Unigene37605_All;Unigene61521_All;Unigene85520_All;CL11212.Contig1_All;CL11212.Contig3_All;Unigene87892_All;CL15477.Contig5_All;CL2197.Contig10_All;Unigene44329_All	K14216+K05405+K04687+K03283+K14754+K18052+K11220
Legionellosis	9	0.00852343	0.0461686	ko05134	Human Diseases	Infectious diseases: Bacterial	CL15086.Contig1_All;CL15086.Contig2_All;CL15086.Contig3_All;Unigene20803_All;CL15086.Contig4_All;Unigene37605_All;Unigene61521_All;Unigene85520_All;Unigene87892_All	K05405+K03283
Gap junction	9	0.0110123	0.0580376	ko04540	Cellular Processes	Cellular community	CL2862.Contig2_All;CL2862.Contig1_All;CL14518.Contig2_All;Unigene31968_All;CL14518.Contig14_All;Unigene23629_All;CL14518.Contig4_All;CL14518.Contig7_All;CL14518.Contig16_All	K07374+K07375
Fatty acid degradation	4	0.0136127	0.0698546	ko00071	Metabolism	Lipid metabolism	Unigene28252_All;Unigene63012_All;Unigene28067_All;Unigene35528_All	K00232
Phenylalanine metabolism	2	0.0158106	0.0790528	ko00360	Metabolism	Amino acid metabolism	CL11693.Contig2_All;CL11693.Contig1_All	K03334
Influenza A	21	0.0163316	0.0796164	ko05164	Human Diseases	Infectious diseases: Viral	CL2366.Contig1_All;CL15086.Contig1_All;CL15086.Contig2_All;CL11212.Contig4_All;CL15086.Contig3_All;Unigene20248_All;Unigene20803_All;CL15086.Contig4_All;Unigene37605_All;Unigene61521_All;Unigene85520_All;CL11212.Contig1_All;CL3247.Contig2_All;CL11212.Contig3_All;CL1561.Contig2_All;CL1561.Contig3_All;Unigene87892_All;CL15477.Contig5_All;CL15343.Contig4_All;Unigene9851_All;Unigene44329_All	K14216+K05405+K04687+K03158+K03283+K12671+K14754+K04448+K05862+K11220
p53 signaling pathway	7	0.0167874	0.0798425	ko04115	Cellular Processes	Cell growth and death	CL212.Contig3_All;Unigene308_All;CL10623.Contig2_All;Unigene252_All;Unigene254_All;Unigene21504_All;Unigene30905_All	K10808+K06621+K16857+K03982
Complement and coagulation cascades	6	0.0176913	0.0821383	ko04610	Organismal Systems	Immune system	Unigene6694_All;Unigene8904_All;Unigene17832_All;CL10259.Contig1_All;Unigene21504_All;Unigene30905_All	K03985+K03909+K03982
TGF-beta signaling pathway	7	0.0183623	0.0832707	ko04350	Environmental Information Processing	Signal transduction	CL11212.Contig4_All;CL15059.Contig1_All;CL10623.Contig2_All;CL11212.Contig1_All;CL11212.Contig3_All;Unigene252_All;Unigene254_All	K04687+K04661+K04685+K16857
Purine metabolism	12	0.0247598	0.109731	ko00230	Metabolism	Nucleotide metabolism	CL212.Contig3_All;Unigene38399_All;Unigene309_All;Unigene308_All;Unigene5935_All;Unigene60877_All;CL2293.Contig2_All;Unigene101439_All;CL14274.Contig21_All;Unigene84391_All;Unigene39838_All;Unigene85455_All	K10808+K00893+K00904+K10807+K01513+K03783+K01081+K00873
Central carbon metabolism in cancer	8	0.0256454	0.11113	ko05230	Human Diseases	Cancers: Overview	CL13227.Contig12_All;CL862.Contig4_All;Unigene6205_All;CL862.Contig9_All;CL862.Contig1_All;CL3391.Contig13_All;Unigene84391_All;CL862.Contig6_All	K00850+K08180+K07299+K00873
Intestinal immune network for IgA production	10	0.0264909	0.112298	ko04672	Organismal Systems	Immune system	CL5298.Contig5_All;CL15086.Contig1_All;Unigene5908_All;CL15086.Contig2_All;CL15086.Contig3_All;CL15086.Contig4_All;Unigene64665_All;Unigene87661_All;CL2585.Contig2_All;CL2585.Contig5_All	K03159+K05405+K13073+K05476
Malaria	10	0.0315726	0.130993	ko05144	Human Diseases	Infectious diseases: Parasitic	CL15086.Contig1_All;CL13964.Contig2_All;CL15086.Contig2_All;CL11212.Contig4_All;CL15086.Contig3_All;CL15086.Contig4_All;CL11212.Contig1_All;CL11212.Contig3_All;Unigene252_All;Unigene254_All	K05405+K05423+K04687+K16857
Lysosome	9	0.0333106	0.135324	ko04142	Cellular Processes	Transport and catabolism	CL15457.Contig2_All;CL15457.Contig1_All;CL11277.Contig4_All;CL11277.Contig1_All;CL14327.Contig14_All;CL14327.Contig4_All;Unigene23771_All;CL4128.Contig3_All;Unigene22947_All	K19363+K12382+K12388+K12384+K01368+K01371
Salmonella infection	9	0.0377528	0.150241	ko05132	Human Diseases	Infectious diseases: Bacterial	CL15086.Contig1_All;CL15086.Contig2_All;CL11212.Contig4_All;CL15086.Contig3_All;CL15086.Contig4_All;CL11212.Contig1_All;CL11212.Contig3_All;CL10554.Contig5_All;CL15343.Contig4_All	K05405+K04687+K05408+K04448
Proteasome	3	0.0442589	0.165595	ko03050	Genetic Information Processing	Folding, sorting and degradation	CL11212.Contig4_All;CL11212.Contig1_All;CL11212.Contig3_All	K04687
African trypanosomiasis	7	0.0454611	0.165595	ko05143	Human Diseases	Infectious diseases: Parasitic	CL15086.Contig1_All;CL15086.Contig2_All;CL11212.Contig4_All;CL15086.Contig3_All;CL15086.Contig4_All;CL11212.Contig1_All;CL11212.Contig3_All	K05405+K04687
Pathways in cancer	28	0.045484	0.165595	ko05200	Human Diseases	Cancers: Overview	CL15086.Contig1_All;CL2348.Contig5_All;Unigene85504_All;Unigene30450_All;CL10509.Contig1_All;CL15086.Contig2_All;CL15086.Contig3_All;Unigene38382_All;CL15086.Contig4_All;CL10623.Contig2_All;CL2348.Contig3_All;Unigene62013_All;Unigene35639_All;Unigene2134_All;CL2348.Contig2_All;CL2348.Contig1_All;Unigene7216_All;CL2348.Contig4_All;CL2348.Contig6_All;Unigene24713_All;Unigene252_All;Unigene254_All;C…	K05405+K09592+K05719+K04685+K06621+K04079+K08803+K07299+K04448+K11220
Glycolysis / Gluconeogenesis	4	0.0458304	0.165595	ko00010	Metabolism	Carbohydrate metabolism	CL13227.Contig12_All;Unigene6205_All;Unigene84391_All;CL4960.Contig3_All	K00850+K00873+K01623
Estrogen signaling pathway	8	0.0459398	0.165595	ko04915	Organismal Systems	Endocrine system	Unigene20803_All;Unigene37605_All;Unigene61521_All;Unigene85520_All;Unigene24713_All;Unigene87892_All;CL15343.Contig4_All;Unigene2035_All	K03283+K04079+K04448
Galactose metabolism	3	0.0467062	0.165595	ko00052	Metabolism	Carbohydrate metabolism	CL13227.Contig12_All;Unigene6205_All;CL3295.Contig3_All	K00850+K01784
Pentose phosphate pathway	3	0.0497294	0.173165	ko00030	Metabolism	Carbohydrate metabolism	CL13227.Contig12_All;Unigene6205_All;CL4960.Contig3_All	K00850+K01623
Biosynthesis of amino acids	5	0.0523993	0.177671	ko01230	Metabolism	Global and overview maps	CL13227.Contig12_All;Unigene6205_All;Unigene84391_All;Unigene14227_All;CL4960.Contig3_All	K00850+K00873+K01940+K01623
Regulation of autophagy	3	0.0528456	0.177671	ko04140	Cellular Processes	Transport and catabolism	CL11212.Contig4_All;CL11212.Contig1_All;CL11212.Contig3_All	K04687
Renin secretion	5	0.0559077	0.179188	ko04924	Organismal Systems	Endocrine system	CL14318.Contig1_All;CL14318.Contig2_All;CL5421.Contig2_All;Unigene983_All;CL5421.Contig1_All	K09864
Protein digestion and absorption	6	0.0560194	0.179188	ko04974	Organismal Systems	Digestive system	CL15391.Contig4_All;CL15391.Contig6_All;CL11956.Contig2_All;CL7606.Contig2_All;Unigene34974_All;Unigene84422_All	K08606+K08135+K01540+K06519
Alanine, aspartate and glutamate metabolism	3	0.0560538	0.179188	ko00250	Metabolism	Amino acid metabolism	CL11693.Contig2_All;CL11693.Contig1_All;Unigene14227_All	K03334+K01940
Adipocytokine signaling pathway	6	0.0665511	0.209314	ko04920	Organismal Systems	Endocrine system	CL5298.Contig5_All;CL13883.Contig1_All;Unigene20248_All;CL3247.Contig2_All;CL3391.Contig13_All;CL2197.Contig10_All	K05141+K05424+K03158+K07299+K18052
Drug metabolism - other enzymes	3	0.0691792	0.214126	ko00983	Metabolism	Xenobiotics biodegradation and metabolism	CL212.Contig7_All;CL212.Contig1_All;CL212.Contig8_All	K00857
Fructose and mannose metabolism	3	0.0709852	0.216283	ko00051	Metabolism	Carbohydrate metabolism	CL13227.Contig12_All;Unigene6205_All;CL4960.Contig3_All	K00850+K01623
Systemic lupus erythematosus	8	0.0767822	0.230347	ko05322	Human Diseases	Immune diseases	CL1385.Contig1_All;CL1385.Contig2_All;Unigene26807_All;CL1385.Contig6_All;CL1385.Contig5_All;CL11212.Contig4_All;CL11212.Contig1_All;CL11212.Contig3_All	K10651+K04687
Non-alcoholic fatty liver disease (NAFLD)	8	0.0783974	0.231629	ko04932	Human Diseases	Endocrine and metabolic diseases	CL13883.Contig1_All;CL15086.Contig1_All;CL15086.Contig2_All;CL15086.Contig3_All;Unigene20248_All;CL15086.Contig4_All;CL3247.Contig2_All;CL15343.Contig4_All	K05424+K05405+K03158+K04448
Insulin resistance	9	0.0822974	0.239522	ko04931	Human Diseases	Endocrine and metabolic diseases	CL15086.Contig1_All;CL15086.Contig2_All;CL15086.Contig3_All;Unigene20248_All;CL15086.Contig4_All;CL3247.Contig2_All;CL3391.Contig13_All;CL4766.Contig2_All;CL2197.Contig10_All	K05405+K03158+K07299+K07189+K18052
TNF signaling pathway	10	0.103797	0.297654	ko04668	Environmental Information Processing	Signal transduction	CL5298.Contig5_All;CL15086.Contig1_All;CL15086.Contig2_All;CL15086.Contig3_All;Unigene20248_All;CL15086.Contig4_All;CL3247.Contig2_All;CL1561.Contig2_All;CL1561.Contig3_All;CL15343.Contig4_All	K05141+K05405+K03158+K12671+K04448
Hepatitis B	10	0.110474	0.311402	ko05161	Human Diseases	Infectious diseases: Viral	CL15086.Contig1_All;Unigene85504_All;Unigene30450_All;CL15086.Contig2_All;CL15086.Contig3_All;Unigene38382_All;CL15086.Contig4_All;CL15343.Contig4_All;Unigene9851_All;Unigene44329_All	K05405+K06255+K04448+K15041+K11220
Phagosome	17	0.111785	0.311402	ko04145	Cellular Processes	Transport and catabolism	CL2862.Contig2_All;Unigene85504_All;Unigene30450_All;CL2862.Contig1_All;CL14518.Contig2_All;Unigene38382_All;Unigene31968_All;CL14518.Contig14_All;Unigene23629_All;CL14518.Contig4_All;CL14518.Contig7_All;CL14518.Contig16_All;Unigene35639_All;Unigene7216_All;Unigene252_All;Unigene254_All;Unigene22947_All	K07374+K05719+K07375+K06493+K06588+K16857+K01368
Glutathione metabolism	3	0.123208	0.338388	ko00480	Metabolism	Metabolism of other amino acids	CL212.Contig3_All;Unigene308_All;Unigene5935_All	K10808+K10807
Tyrosine metabolism	2	0.127529	0.34539	ko00350	Metabolism	Amino acid metabolism	CL11693.Contig2_All;CL11693.Contig1_All	K03334
Dilated cardiomyopathy	12	0.152871	0.408353	ko05414	Human Diseases	Cardiovascular diseases	Unigene85504_All;Unigene30450_All;Unigene38382_All;Unigene30447_All;Unigene12171_All;CL16096.Contig13_All;Unigene35639_All;Unigene30449_All;Unigene7216_All;Unigene252_All;Unigene254_All;CL623.Contig2_All	K05719+K06265+K12567+K06493+K06588
Leishmaniasis	12	0.158954	0.418866	ko05140	Human Diseases	Infectious diseases: Parasitic	Unigene85504_All;Unigene30450_All;CL11212.Contig4_All;Unigene38382_All;Unigene35639_All;CL11212.Contig1_All;CL11212.Contig3_All;Unigene7216_All;Unigene252_All;Unigene254_All;CL15343.Contig4_All;Unigene44329_All	K05719+K04687+K04448+K11220
HTLV-I infection	17	0.171635	0.446251	ko05166	Human Diseases	Infectious diseases: Viral	CL5298.Contig5_All;CL15086.Contig1_All;Unigene6664_All;CL15086.Contig2_All;CL15086.Contig3_All;Unigene20248_All;CL15086.Contig4_All;CL5155.Contig2_All;CL5155.Contig1_All;CL5155.Contig5_All;CL10623.Contig2_All;CL3247.Contig2_All;CL5155.Contig3_All;CL3391.Contig13_All;CL15343.Contig4_All;Unigene9851_All;CL2105.Contig1_All	K03159+K05405+K06062+K03158+K04502+K04685+K06621+K07299+K04448+K05862+K15041+K09052
Glycerolipid metabolism	3	0.179355	0.460188	ko00561	Metabolism	Lipid metabolism	CL9153.Contig4_All;CL9153.Contig3_All;CL9153.Contig2_All	K01046
ECM-receptor interaction	8	0.218293	0.552821	ko04512	Environmental Information Processing	Signaling molecules and interaction	CL7950.Contig1_All;Unigene85504_All;Unigene30450_All;Unigene38382_All;Unigene35639_All;Unigene7216_All;Unigene252_All;Unigene254_All	K06261+K05719+K06255+K06265+K06493+K06588+K16857
Tryptophan metabolism	2	0.224585	0.561461	ko00380	Metabolism	Amino acid metabolism	CL11693.Contig2_All;CL11693.Contig1_All	K03334
Shigellosis	10	0.229696	0.566971	ko05131	Human Diseases	Infectious diseases: Bacterial	CL9416.Contig2_All;CL9416.Contig1_All;Unigene85504_All;Unigene30450_All;Unigene38382_All;Unigene35639_All;Unigene18820_All;Unigene7216_All;Unigene252_All;Unigene254_All	K05740+K05719+K19241
Tuberculosis	13	0.24221	0.590388	ko05152	Human Diseases	Infectious diseases: Bacterial	CL15086.Contig1_All;CL15086.Contig2_All;CL11212.Contig4_All;CL15086.Contig3_All;Unigene20248_All;CL15086.Contig4_All;CL11212.Contig1_All;CL3247.Contig2_All;CL11212.Contig3_All;Unigene22947_All;Unigene44329_All;CL11516.Contig2_All;CL11516.Contig1_All	K05405+K04687+K03158+K01368+K11220+K10059
Pantothenate and CoA biosynthesis	1	0.250846	0.603888	ko00770	Metabolism	Metabolism of cofactors and vitamins	CL2293.Contig2_All	K01513
Bladder cancer	4	0.254541	0.605311	ko05219	Human Diseases	Cancers: Specific types	CL10623.Contig2_All;Unigene252_All;Unigene254_All;CL10158.Contig1_All	K06621+K16857+K08803
Valine, leucine and isoleucine degradation	2	0.278317	0.653876	ko00280	Metabolism	Amino acid metabolism	CL11693.Contig2_All;CL11693.Contig1_All	K03334
Salivary secretion	5	0.287762	0.668018	ko04970	Organismal Systems	Digestive system	Unigene83687_All;CL7950.Contig3_All;Unigene28870_All;Unigene36465_All;CL7606.Contig2_All	K13908+K13909+K01540
Steroid biosynthesis	1	0.291436	0.668587	ko00100	Metabolism	Lipid metabolism	CL5340.Contig3_All	K00801
MAPK signaling pathway	11	0.308024	0.692594	ko04010	Environmental Information Processing	Signal transduction	Unigene20248_All;Unigene20803_All;Unigene37605_All;Unigene61521_All;Unigene85520_All;CL3247.Contig2_All;CL5267.Contig2_All;Unigene87892_All;CL5396.Contig2_All;CL15343.Contig4_All;CL5396.Contig1_All	K03158+K03283+K04459+K04448
Type I diabetes mellitus	4	0.309003	0.692594	ko04940	Human Diseases	Endocrine and metabolic diseases	CL11212.Contig4_All;Unigene7919_All;CL11212.Contig1_All;CL11212.Contig3_All	K04687+K07818
Fatty acid biosynthesis	1	0.336797	0.746312	ko00061	Metabolism	Lipid metabolism	CL12051.Contig2_All	K00665
Thyroid hormone synthesis	3	0.364778	0.789157	ko04918	Organismal Systems	Endocrine system	CL7606.Contig2_All;CL11516.Contig2_All;CL11516.Contig1_All	K01540+K10064
Herpes simplex infection	13	0.365048	0.789157	ko05168	Human Diseases	Infectious diseases: Viral	CL2366.Contig1_All;CL5298.Contig5_All;CL15086.Contig1_All;CL15086.Contig2_All;CL11212.Contig4_All;CL15086.Contig3_All;Unigene20248_All;CL15086.Contig4_All;CL11212.Contig1_All;CL3247.Contig2_All;CL11212.Contig3_All;CL15343.Contig4_All;Unigene44329_All	K14216+K05152+K05405+K04687+K03158+K04448+K11220
Chemokine signaling pathway	8	0.368273	0.789157	ko04062	Organismal Systems	Immune system	CL4125.Contig1_All;Unigene9957_All;Unigene85545_All;CL1561.Contig2_All;CL1561.Contig3_All;CL10554.Contig5_All;Unigene44329_All;Unigene65438_All	K12672+K05512+K16062+K12671+K16597+K05514+K05408+K11220
Ribosome biogenesis in eukaryotes	3	0.374161	0.793059	ko03008	Genetic Information Processing	Translation	CL6356.Contig4_All;CL7950.Contig2_All;CL7950.Contig4_All	K14570+K12618
Arginine biosynthesis	1	0.379264	0.79523	ko00220	Metabolism	Amino acid metabolism	Unigene14227_All	K01940
Nicotine addiction	2	0.390254	0.80957	ko05033	Human Diseases	Substance dependence	CL2435.Contig2_All;Unigene17845_All	K05185
mRNA surveillance pathway	6	0.406742	0.834891	ko03015	Genetic Information Processing	Translation	CL5303.Contig3_All;Unigene99132_All;Unigene23487_All;CL14518.Contig7_All;CL5053.Contig13_All;CL5053.Contig3_All	K12875+K13171+K14326
Small cell lung cancer	8	0.42689	0.850969	ko05222	Human Diseases	Cancers: Specific types	Unigene85504_All;Unigene30450_All;Unigene38382_All;CL10623.Contig2_All;Unigene35639_All;Unigene7216_All;Unigene252_All;Unigene254_All	K05719+K04685
Wnt signaling pathway	5	0.433796	0.850969	ko04310	Environmental Information Processing	Signal transduction	CL5155.Contig2_All;CL5155.Contig1_All;CL5155.Contig5_All;CL5155.Contig3_All;CL15343.Contig4_All	K04502+K04448
GABAergic synapse	4	0.435172	0.850969	ko04727	Organismal Systems	Nervous system	CL2435.Contig2_All;Unigene17845_All;CL9603.Contig2_All;CL9603.Contig3_All	K05185+K05039
Pertussis	12	0.435441	0.850969	ko05133	Human Diseases	Infectious diseases: Bacterial	CL15086.Contig1_All;Unigene85504_All;Unigene30450_All;CL15086.Contig2_All;CL15086.Contig3_All;Unigene38382_All;CL15086.Contig4_All;Unigene35639_All;Unigene7216_All;Unigene252_All;Unigene254_All;CL15343.Contig4_All	K05405+K05719+K04448
Arginine and proline metabolism	2	0.439322	0.850969	ko00330	Metabolism	Amino acid metabolism	CL12654.Contig6_All;CL10058.Contig1_All	K00472
Glycosphingolipid biosynthesis - globo series	1	0.442808	0.850969	ko00603	Metabolism	Glycan biosynthesis and metabolism	CL15881.Contig36_All	K00722
Glucagon signaling pathway	4	0.445122	0.850969	ko04922	Organismal Systems	Endocrine system	CL13227.Contig12_All;Unigene6205_All;CL3391.Contig13_All;Unigene84391_All	K00850+K07299+K00873
Apoptosis	4	0.470881	0.891474	ko04210	Cellular Processes	Cell growth and death	Unigene20248_All;CL3247.Contig2_All;Unigene18818_All;Unigene38143_All	K03158+K03853+K01367
Type II diabetes mellitus	2	0.482815	0.898108	ko04930	Human Diseases	Endocrine and metabolic diseases	Unigene84391_All;CL6337.Contig4_All	K00873+K04694
Carbon metabolism	4	0.483597	0.898108	ko01200	Metabolism	Global and overview maps	CL13227.Contig12_All;Unigene6205_All;Unigene84391_All;CL4960.Contig3_All	K00850+K00873+K01623
NOD-like receptor signaling pathway	7	0.495279	0.911126	ko04621	Organismal Systems	Immune system	CL15086.Contig1_All;CL15086.Contig2_All;CL15086.Contig3_All;CL15086.Contig4_All;CL4361.Contig2_All;Unigene24713_All;Unigene2035_All	K05405+K12797+K04079
Cysteine and methionine metabolism	2	0.508111	0.919978	ko00270	Metabolism	Amino acid metabolism	CL11693.Contig2_All;CL11693.Contig1_All	K03334
Bacterial invasion of epithelial cells	8	0.509526	0.919978	ko05100	Human Diseases	Infectious diseases: Bacterial	Unigene85504_All;Unigene30450_All;Unigene38382_All;Unigene35639_All;Unigene18820_All;Unigene7216_All;Unigene252_All;Unigene254_All	K05719+K19241
Arrhythmogenic right ventricular cardiomyopathy (ARVC)	7	0.514319	0.920112	ko05412	Human Diseases	Cardiovascular diseases	Unigene85504_All;Unigene30450_All;Unigene38382_All;Unigene35639_All;Unigene7216_All;Unigene252_All;Unigene254_All	K05719+K06265+K06493+K06588
PI3K-Akt signaling pathway	16	0.534097	0.946809	ko04151	Environmental Information Processing	Signal transduction	CL15086.Contig1_All;CL13964.Contig2_All;Unigene85504_All;Unigene30450_All;CL15086.Contig2_All;CL15086.Contig3_All;Unigene38382_All;CL15086.Contig4_All;Unigene35639_All;Unigene38465_All;Unigene7216_All;Unigene60991_All;Unigene24713_All;Unigene252_All;Unigene254_All;Unigene2035_All	K05405+K05423+K05719+K06493+K06588+K16340+K08270+K04079+K16857
Spliceosome	7	0.540539	0.948084	ko03040	Genetic Information Processing	Transcription	CL5303.Contig3_All;CL9416.Contig1_All;Unigene20803_All;Unigene37605_All;Unigene61521_All;Unigene85520_All;Unigene87892_All	K12875+K12822+K03283
NF-kappa B signaling pathway	8	0.544541	0.948084	ko04064	Environmental Information Processing	Signal transduction	CL5298.Contig5_All;Unigene20248_All;CL3247.Contig2_All;Unigene9957_All;CL2585.Contig2_All;CL2585.Contig5_All;CL10554.Contig5_All;CL2197.Contig10_All	K03159+K03158+K05512+K16062+K05476+K18052
Allograft rejection	4	0.551472	0.951656	ko05330	Human Diseases	Immune diseases	CL11212.Contig4_All;Unigene7919_All;CL11212.Contig1_All;CL11212.Contig3_All	K04687+K07818
Retinol metabolism	1	0.563446	0.963789	ko00830	Metabolism	Metabolism of cofactors and vitamins	CL5998.Contig2_All	K11146
Dorso-ventral axis formation	2	0.578026	0.974789	ko04320	Organismal Systems	Development	CL9416.Contig2_All;CL9416.Contig1_All	K02184
Starch and sucrose metabolism	1	0.579875	0.974789	ko00500	Metabolism	Carbohydrate metabolism	CL2293.Contig2_All	K01513
Focal adhesion	12	0.595358	0.989593	ko04510	Cellular Processes	Cellular community	CL9416.Contig2_All;CL9416.Contig1_All;Unigene85504_All;Unigene30450_All;Unigene38382_All;Unigene35639_All;Unigene7216_All;Unigene18818_All;Unigene38143_All;Unigene252_All;Unigene254_All;CL15343.Contig4_All	K05740+K05719+K06493+K06588+K03853+K16857+K04448
Thyroid hormone signaling pathway	8	0.59883	0.989593	ko04919	Organismal Systems	Endocrine system	CL7950.Contig4_All;Unigene6664_All;CL13227.Contig12_All;Unigene35639_All;Unigene6205_All;CL7606.Contig2_All;CL3391.Contig13_All;Unigene44329_All	K15162+K06062+K00850+K06493+K01540+K07299+K11220
Carbohydrate digestion and absorption	1	0.637128	0.998922	ko04973	Organismal Systems	Digestive system	CL7606.Contig2_All	K01540
Insulin secretion	2	0.661445	0.998922	ko04911	Organismal Systems	Endocrine system	CL7606.Contig2_All;CL3391.Contig13_All	K01540+K07299
Hepatitis C	4	0.702696	0.998922	ko05160	Human Diseases	Infectious diseases: Viral	CL2366.Contig1_All;Unigene20248_All;CL3247.Contig2_All;Unigene44329_All	K14216+K03158+K11220
Serotonergic synapse	3	0.711575	0.998922	ko04726	Organismal Systems	Nervous system	CL5267.Contig2_All;CL5396.Contig2_All;CL5396.Contig1_All	K04459
Cocaine addiction	1	0.715785	0.998922	ko05030	Human Diseases	Substance dependence	CL15343.Contig4_All	K04448
AMPK signaling pathway	4	0.716423	0.998922	ko04152	Environmental Information Processing	Signal transduction	CL13883.Contig1_All;CL13227.Contig12_All;Unigene6205_All;CL12051.Contig2_All	K05424+K00850+K00665
FoxO signaling pathway	5	0.719269	0.998922	ko04068	Environmental Information Processing	Signal transduction	CL15086.Contig1_All;CL15086.Contig2_All;CL15086.Contig3_All;CL15086.Contig4_All;CL10623.Contig2_All	K05405+K04685
Mineral absorption	1	0.7331	0.998922	ko04978	Organismal Systems	Digestive system	CL7606.Contig2_All	K01540
Glycosphingolipid biosynthesis - lacto and neolacto series	1	0.743159	0.998922	ko00601	Metabolism	Glycan biosynthesis and metabolism	CL15881.Contig36_All	K00709
Amino sugar and nucleotide sugar metabolism	1	0.746722	0.998922	ko00520	Metabolism	Carbohydrate metabolism	CL3295.Contig3_All	K01784
Aldosterone-regulated sodium reabsorption	1	0.750236	0.998922	ko04960	Organismal Systems	Excretory system	CL7606.Contig2_All	K01540
cAMP signaling pathway	6	0.753284	0.998922	ko04024	Environmental Information Processing	Signal transduction	CL7606.Contig2_All;Unigene28252_All;CL15343.Contig4_All;Unigene63012_All;Unigene28067_All;Unigene35528_All	K01540+K00232+K04448
Pyruvate metabolism	1	0.757966	0.998922	ko00620	Metabolism	Carbohydrate metabolism	Unigene84391_All	K00873
RIG-I-like receptor signaling pathway	2	0.759632	0.998922	ko04622	Organismal Systems	Immune system	CL1561.Contig2_All;CL1561.Contig3_All	K12671
Endocrine and other factor-regulated calcium reabsorption	1	0.768713	0.998922	ko04961	Organismal Systems	Excretory system	CL7606.Contig2_All	K01540
Alzheimer's disease	4	0.777654	0.998922	ko05010	Human Diseases	Neurodegenerative diseases	Unigene20248_All;CL3247.Contig2_All;Unigene18818_All;Unigene38143_All	K03158+K03853+K01367
RNA transport	7	0.794291	0.998922	ko03013	Genetic Information Processing	Translation	CL5303.Contig3_All;Unigene99132_All;Unigene23487_All;CL14518.Contig7_All;CL5053.Contig13_All;CL5053.Contig3_All;CL11956.Contig2_All	K12875+K13171+K14326+K14317
Proteoglycans in cancer	11	0.809315	0.998922	ko05205	Human Diseases	Cancers: Overview	Unigene6694_All;Unigene8904_All;Unigene85504_All;Unigene30450_All;Unigene38382_All;Unigene35639_All;Unigene17832_All;Unigene7216_All;Unigene35736_All;Unigene252_All;Unigene254_All	K03985+K05719+K06255+K06493+K06588+K16866+K16857
Progesterone-mediated oocyte maturation	2	0.810385	0.998922	ko04914	Organismal Systems	Endocrine system	Unigene24713_All;Unigene2035_All	K04079
Axon guidance	7	0.814696	0.998922	ko04360	Organismal Systems	Development	Unigene85504_All;Unigene30450_All;Unigene38382_All;Unigene35639_All;Unigene7216_All;Unigene252_All;Unigene254_All	K05719
Leukocyte transendothelial migration	7	0.820273	0.998922	ko04670	Organismal Systems	Immune system	Unigene85504_All;Unigene30450_All;Unigene38382_All;Unigene35639_All;Unigene7216_All;Unigene252_All;Unigene254_All	K05719
Morphine addiction	2	0.823495	0.998922	ko05032	Human Diseases	Substance dependence	CL2435.Contig2_All;Unigene17845_All	K05185
Prolactin signaling pathway	2	0.831778	0.998922	ko04917	Organismal Systems	Endocrine system	Unigene44329_All;CL6337.Contig4_All	K11220+K04694
Retrograde endocannabinoid signaling	2	0.833125	0.998922	ko04723	Organismal Systems	Nervous system	CL2435.Contig2_All;Unigene17845_All	K05185
Transcriptional misregulation in cancer	7	0.833507	0.998922	ko05202	Human Diseases	Cancers: Overview	CL15086.Contig1_All;CL15086.Contig2_All;CL15086.Contig3_All;CL15086.Contig4_All;CL5267.Contig2_All;CL5396.Contig2_All;CL5396.Contig1_All	K05405+K04459
Epstein-Barr virus infection	10	0.835332	0.998922	ko05169	Human Diseases	Infectious diseases: Viral	CL11212.Contig4_All;Unigene20803_All;Unigene37605_All;Unigene61521_All;Unigene85520_All;CL11212.Contig1_All;CL11212.Contig3_All;CL11956.Contig2_All;Unigene87892_All;CL15343.Contig4_All	K04687+K03283+K14317+K04448
MicroRNAs in cancer	7	0.843116	0.998922	ko05206	Human Diseases	Cancers: Overview	CL10623.Contig2_All;Unigene35639_All;Unigene60991_All;Unigene35736_All;Unigene252_All;Unigene254_All;CL6337.Contig4_All	K06621+K06493+K08270+K16866+K16857+K04694
Amphetamine addiction	1	0.848492	0.998922	ko05031	Human Diseases	Substance dependence	CL15343.Contig4_All	K04448
Cardiac muscle contraction	1	0.851639	0.998922	ko04260	Organismal Systems	Circulatory system	CL7606.Contig2_All	K01540
Inflammatory mediator regulation of TRP channels	2	0.852981	0.998922	ko04750	Organismal Systems	Sensory system	CL10158.Contig1_All;CL2197.Contig10_All	K04984+K18052
Pancreatic cancer	2	0.853379	0.998922	ko05212	Human Diseases	Cancers: Specific types	CL10623.Contig2_All;Unigene44329_All	K06621+K11220
Platelet activation	8	0.856882	0.998922	ko04611	Organismal Systems	Immune system	CL7950.Contig1_All;Unigene85504_All;Unigene30450_All;Unigene38382_All;Unigene35639_All;Unigene7216_All;Unigene252_All;Unigene254_All	K06261+K05719+K06493
Sphingolipid signaling pathway	3	0.887281	0.998922	ko04071	Environmental Information Processing	Signal transduction	Unigene20248_All;CL3247.Contig2_All;CL1513.Contig1_All	K03158+K00654
Sphingolipid metabolism	1	0.891731	0.998922	ko00600	Metabolism	Lipid metabolism	CL1513.Contig1_All	K00654
Pancreatic secretion	1	0.89361	0.998922	ko04972	Organismal Systems	Digestive system	CL7606.Contig2_All	K01540
Viral carcinogenesis	6	0.901781	0.998922	ko05203	Human Diseases	Cancers: Overview	CL5298.Contig5_All;Unigene6664_All;CL10623.Contig2_All;CL15343.Contig4_All;Unigene9851_All;Unigene84391_All	K03159+K06062+K04685+K06621+K04448+K15041+K00873
T cell receptor signaling pathway	5	0.903177	0.998922	ko04660	Organismal Systems	Immune system	CL11212.Contig4_All;CL11212.Contig1_All;CL11212.Contig3_All;CL15343.Contig4_All;CL2197.Contig10_All	K04687+K04448+K18052
Asthma	1	0.90752	0.998922	ko05310	Human Diseases	Immune diseases	CL10554.Contig5_All	K16597
Cell cycle	2	0.91264	0.998922	ko04110	Cellular Processes	Cell growth and death	CL10623.Contig2_All;CL2185.Contig1_All	K04685+K06621+K09993
Neurotrophin signaling pathway	3	0.922548	0.998922	ko04722	Organismal Systems	Nervous system	CL14327.Contig14_All;CL14327.Contig4_All;CL15343.Contig4_All	K12388+K04448
Parkinson's disease	1	0.922927	0.998922	ko05012	Human Diseases	Neurodegenerative diseases	Unigene9851_All	K05862+K15041
Viral myocarditis	4	0.924167	0.998922	ko05416	Human Diseases	Cardiovascular diseases	Unigene85504_All;Unigene30450_All;Unigene38382_All;Unigene7919_All	K06265+K07818
Colorectal cancer	1	0.928146	0.998922	ko05210	Human Diseases	Cancers: Specific types	CL15343.Contig4_All	K04448
Gastric acid secretion	1	0.930622	0.998922	ko04971	Organismal Systems	Digestive system	CL7606.Contig2_All	K01540
Olfactory transduction	1	0.937988	0.998922	ko04740	Organismal Systems	Sensory system	Unigene24986_All	K04257
Non-small cell lung cancer	1	0.94923	0.998922	ko05223	Human Diseases	Cancers: Specific types	CL10623.Contig2_All	K06621
Notch signaling pathway	1	0.951664	0.998922	ko04330	Environmental Information Processing	Signal transduction	Unigene6664_All	K06062
Insulin signaling pathway	3	0.951878	0.998922	ko04910	Organismal Systems	Endocrine system	CL4766.Contig2_All;CL12051.Contig2_All;CL6337.Contig4_All	K07189+K00665+K04694
mTOR signaling pathway	1	0.955414	0.998922	ko04150	Environmental Information Processing	Signal transduction	Unigene60991_All	K08270
Prostate cancer	2	0.958091	0.998922	ko05215	Human Diseases	Cancers: Specific types	Unigene24713_All;Unigene2035_All	K04079
Natural killer cell mediated cytotoxicity	4	0.959121	0.998922	ko04650	Organismal Systems	Immune system	CL11212.Contig4_All;Unigene7919_All;CL11212.Contig1_All;CL11212.Contig3_All	K04687+K07818
Melanoma	1	0.964516	0.998922	ko05218	Human Diseases	Cancers: Specific types	CL10623.Contig2_All	K06621
Adrenergic signaling in cardiomyocytes	2	0.96488	0.998922	ko04261	Organismal Systems	Circulatory system	CL7606.Contig2_All;CL2105.Contig1_All	K01540+K09052
Regulation of actin cytoskeleton	9	0.966209	0.998922	ko04810	Cellular Processes	Cell motility	CL9416.Contig2_All;CL9416.Contig1_All;Unigene85504_All;Unigene30450_All;Unigene38382_All;Unigene35639_All;Unigene7216_All;Unigene252_All;Unigene254_All	K05740+K05719+K06493+K06588
Inositol phosphate metabolism	1	0.968179	0.998922	ko00562	Metabolism	Carbohydrate metabolism	Unigene32655_All	K01099
Glioma	1	0.971863	0.998922	ko05214	Human Diseases	Cancers: Specific types	CL10623.Contig2_All	K06621
GnRH signaling pathway	1	0.972931	0.998922	ko04912	Organismal Systems	Endocrine system	CL15343.Contig4_All	K04448
Endocytosis	7	0.978715	0.998922	ko04144	Cellular Processes	Transport and catabolism	Unigene99093_All;CL814.Contig2_All;Unigene20803_All;Unigene37605_All;Unigene61521_All;Unigene85520_All;Unigene87892_All	K19475+K12471+K03283
Hippo signaling pathway	2	0.979174	0.998922	ko04390	Environmental Information Processing	Signal transduction	Unigene21504_All;Unigene30905_All	K03982
ErbB signaling pathway	1	0.9795	0.998922	ko04012	Environmental Information Processing	Signal transduction	CL15343.Contig4_All	K04448
Huntington's disease	2	0.980512	0.998922	ko05016	Human Diseases	Neurodegenerative diseases	Unigene7216_All;Unigene9851_All	K05625+K05862+K15041
Alcoholism	1	0.981812	0.998922	ko05034	Human Diseases	Substance dependence	CL11643.Contig2_All	K15985
Autoimmune thyroid disease	1	0.982193	0.998922	ko05320	Human Diseases	Immune diseases	Unigene7919_All	K07818
Epithelial cell signaling in Helicobacter pylori infection	1	0.982626	0.998922	ko05120	Human Diseases	Infectious diseases: Bacterial	CL15343.Contig4_All	K04448
Chronic myeloid leukemia	1	0.983808	0.998922	ko05220	Human Diseases	Cancers: Specific types	CL10623.Contig2_All	K06621
Rap1 signaling pathway	7	0.985106	0.998922	ko04015	Environmental Information Processing	Signal transduction	Unigene85504_All;Unigene30450_All;Unigene38382_All;Unigene35639_All;Unigene7216_All;Unigene252_All;Unigene254_All	K05719+K06493+K16857
Phosphatidylinositol signaling system	1	0.990854	0.998922	ko04070	Environmental Information Processing	Signal transduction	Unigene32655_All	K01099
Choline metabolism in cancer	1	0.991045	0.998922	ko05231	Human Diseases	Cancers: Overview	CL15343.Contig4_All	K04448
Neuroactive ligand-receptor interaction	3	0.991138	0.998922	ko04080	Environmental Information Processing	Signaling molecules and interaction	CL2435.Contig2_All;CL13883.Contig1_All;Unigene17845_All	K05185+K05424
Ubiquitin mediated proteolysis	1	0.994097	0.998922	ko04120	Genetic Information Processing	Folding, sorting and degradation	CL6337.Contig4_All	K04694
cGMP-PKG signaling pathway	2	0.994249	0.998922	ko04022	Environmental Information Processing	Signal transduction	CL7606.Contig2_All;Unigene9851_All	K01540+K05862+K15041
Cell adhesion molecules (CAMs)	7	0.994907	0.998922	ko04514	Environmental Information Processing	Signaling molecules and interaction	Unigene85504_All;Unigene30450_All;Unigene38382_All;Unigene35639_All;Unigene7216_All;Unigene252_All;Unigene254_All	K05719
Vascular smooth muscle contraction	1	0.996138	0.998922	ko04270	Organismal Systems	Circulatory system	CL2197.Contig10_All	K18052
Oxytocin signaling pathway	1	0.997393	0.998922	ko04921	Organismal Systems	Endocrine system	CL15343.Contig4_All	K04448
Calcium signaling pathway	1	0.997672	0.998922	ko04020	Environmental Information Processing	Signal transduction	Unigene9851_All	K05862+K15041
B cell receptor signaling pathway	1	0.997987	0.998922	ko04662	Organismal Systems	Immune system	CL15343.Contig4_All	K04448
Tight junction	1	0.998922	0.998922	ko04530	Cellular Processes	Cellular community	CL2197.Contig10_All	K18052

## Sheet: Common down-regulation
Pathway	Number of DEUs	P value	Q value	Pathway ID	Level 1	Level 2	Unigene ID	KO ID
Staphylococcus aureus infection	91	1.41631e-38	3.68241e-36	ko05150	Human Diseases	Infectious diseases: Bacterial	Unigene4848_All;CL799.Contig2_All;Unigene27945_All;CL16574.Contig16_All;CL13349.Contig8_All;Unigene10598_All;CL11309.Contig1_All;CL9612.Contig3_All;Unigene2124_All;Unigene1739_All;Unigene40738_All;CL799.Contig1_All;CL13349.Contig49_All;CL2949.Contig6_All;CL799.Contig3_All;Unigene12897_All;CL11381.Contig3_All;Unigene38752_All;CL2949.Contig3_All;CL13349.Contig17_All;Unigene34800_All;Unigene40961_Al…	K06461+K06490+K07604+K06464+K06856+K06752+K01334+K06496+K06544+K04010+K10785+K10784+K01335+K03990+K04004+K03987+K03988+K03994+K03989+K03992+K01333
Asthma	61	2.79112e-29	3.62846e-27	ko05310	Human Diseases	Immune diseases	Unigene7483_All;Unigene4848_All;CL13349.Contig8_All;Unigene63848_All;CL2776.Contig14_All;Unigene4108_All;CL11309.Contig1_All;Unigene63840_All;CL13349.Contig49_All;CL9305.Contig4_All;Unigene38752_All;Unigene4029_All;CL13349.Contig17_All;CL9305.Contig1_All;CL9305.Contig2_All;Unigene6622_All;Unigene20699_All;CL2500.Contig10_All;CL3099.Contig25_All;Unigene6849_All;Unigene20698_All;Unigene12090_All;Un…	K08090+K03161+K06856+K06752+K10788+K10785+K16597+K10784+K03160
Rheumatoid arthritis	77	1.77401e-20	1.53747e-18	ko05323	Human Diseases	Immune diseases	Unigene4848_All;CL14788.Contig14_All;CL16574.Contig16_All;CL13349.Contig8_All;CL14788.Contig15_All;CL11309.Contig1_All;CL14788.Contig8_All;CL14788.Contig10_All;CL14788.Contig1_All;CL14788.Contig3_All;CL13349.Contig49_All;CL2949.Contig6_All;CL14788.Contig17_All;CL14788.Contig20_All;CL14788.Contig9_All;Unigene5194_All;CL14788.Contig12_All;CL11381.Contig3_All;Unigene38752_All;Unigene9765_All;CL2949.…	K06490+K10031+K06464+K06856+K06752+K05465+K04379+K10785+K10784+K01365+K05096
Complement and coagulation cascades	44	1.70522e-18	1.1084e-16	ko04610	Organismal Systems	Immune system	CL14359.Contig3_All;CL1759.Contig10_All;CL9612.Contig3_All;CL14359.Contig1_All;CL14359.Contig2_All;Unigene26775_All;Unigene40961_All;CL4327.Contig2_All;Unigene31583_All;CL12493.Contig1_All;CL3463.Contig3_All;CL4327.Contig1_All;Unigene12874_All;CL3463.Contig1_All;CL3405.Contig1_All;CL12493.Contig3_All;CL4327.Contig3_All;CL12493.Contig2_All;CL12385.Contig6_All;CL236.Contig3_All;CL15567.Contig15_All…	K04008+K04011+K01334+K04010+K03909+K03996+K03982+K01335+K03990+K03908+K04004+K03987+K03988+K03994+K03995+K03989+K03992+K01314+K01333
Intestinal immune network for IgA production	69	3.92432e-18	2.04065e-16	ko04672	Organismal Systems	Immune system	CL13160.Contig1_All;CL13160.Contig4_All;CL13160.Contig5_All;CL10574.Contig5_All;Unigene4848_All;Unigene42743_All;CL14788.Contig14_All;CL13349.Contig8_All;CL2776.Contig14_All;CL14788.Contig15_All;CL11309.Contig1_All;CL7316.Contig3_All;CL14788.Contig8_All;CL14788.Contig10_All;CL14788.Contig1_All;CL14788.Contig3_All;CL13349.Contig49_All;CL2949.Contig6_All;CL14788.Contig17_All;CL14788.Contig20_All;CL…	K06590+K13073+K03161+K10031+K06856+K06752+K05513+K10785+K10784+K13072+K03160+K03159
Antigen processing and presentation	51	3.09108e-17	1.33947e-15	ko04612	Organismal Systems	Immune system	CL11309.Contig1_All;Unigene38752_All;Unigene10682_All;CL2500.Contig10_All;Unigene61007_All;Unigene10371_All;Unigene10521_All;CL14633.Contig3_All;CL2500.Contig11_All;CL7056.Contig2_All;CL7056.Contig1_All;CL3085.Contig1_All;CL2500.Contig3_All;CL3705.Contig1_All;CL14633.Contig7_All;CL3705.Contig2_All;CL16733.Contig4_All;CL16733.Contig5_All;Unigene63761_All;CL16733.Contig2_All;CL16733.Contig6_All;Uni…	K06454+K06752+K06458+K06459+K06751+K10785+K10784+K06505+K01369+K01365+K08060+K08059
Hematopoietic cell lineage	89	2.24293e-15	8.33089e-14	ko04640	Organismal Systems	Immune system	Unigene7483_All;Unigene4848_All;CL14359.Contig3_All;CL13349.Contig8_All;Unigene63848_All;CL2775.Contig2_All;Unigene4108_All;CL1759.Contig10_All;CL11309.Contig1_All;Unigene63840_All;CL14359.Contig1_All;CL14359.Contig2_All;CL4659.Contig7_All;CL13349.Contig49_All;CL13703.Contig2_All;Unigene38752_All;Unigene4029_All;CL13349.Contig17_All;CL16784.Contig15_All;Unigene26775_All;Unigene13272_All;Unigene10…	K06466+K06461+K04008+K06449+K06856+K06493+K04011+K06454+K06752+K05090+K05091+K05055+K06458+K06459+K06256+K05061+K06460+K06475+K04386+K06451+K06450+K05056
Tuberculosis	100	1.92744e-14	6.2642e-13	ko05152	Human Diseases	Infectious diseases: Bacterial	Unigene4848_All;CL11845.Contig2_All;CL13674.Contig1_All;CL11845.Contig1_All;Unigene8786_All;CL16574.Contig16_All;CL13349.Contig8_All;CL1759.Contig10_All;CL11309.Contig1_All;Unigene666_All;CL13349.Contig49_All;CL2949.Contig6_All;CL7581.Contig2_All;CL11381.Contig3_All;Unigene38752_All;CL1112.Contig9_All;CL2949.Contig3_All;CL13349.Contig17_All;Unigene8788_All;CL1112.Contig5_All;Unigene26775_All;CL11…	K06462+K06461+K06563+K10059+K06560+K05399+K06464+K06856+K04011+K06752+K14957+K04515+K05425+K06505+K03990+K01379+K08060+K07369+K04730+K04447+K12478
Leishmaniasis	86	2.32843e-13	6.6404e-12	ko05140	Human Diseases	Infectious diseases: Parasitic	CL13160.Contig1_All;CL13160.Contig4_All;CL13160.Contig5_All;Unigene4848_All;CL16574.Contig16_All;CL13349.Contig8_All;CL2776.Contig14_All;CL3674.Contig2_All;CL1759.Contig10_All;CL3674.Contig3_All;CL11309.Contig1_All;CL321.Contig3_All;CL13349.Contig49_All;CL2949.Contig6_All;CL11381.Contig3_All;CL2256.Contig8_All;Unigene38752_All;CL3674.Contig4_All;CL2256.Contig6_All;CL2256.Contig7_All;CL2949.Contig…	K05719+K06461+K06464+K06856+K04011+K06752+K04379+K08009+K05425+K03990+K08011+K04730+K04447
Steroid hormone biosynthesis	24	2.554e-13	6.6404e-12	ko00140	Metabolism	Lipid metabolism	CL7957.Contig1_All;CL7957.Contig4_All;CL3366.Contig2_All;Unigene6546_All;CL11884.Contig4_All;CL11884.Contig2_All;Unigene6580_All;CL3366.Contig3_All;CL3366.Contig6_All;Unigene86392_All;CL3366.Contig1_All;CL1524.Contig1_All;CL16266.Contig6_All;CL11884.Contig3_All;CL11884.Contig1_All;CL11884.Contig6_All;CL16266.Contig3_All;CL16266.Contig11_All;CL16266.Contig9_All;CL16266.Contig10_All;Unigene32170_Al…	K07408+K01015+K00699+K00071+K00489+K00498
Systemic lupus erythematosus	56	4.08101e-13	9.64601e-12	ko05322	Human Diseases	Immune diseases	Unigene4848_All;CL13349.Contig8_All;CL2776.Contig14_All;CL11309.Contig1_All;CL13349.Contig49_All;Unigene38752_All;CL13349.Contig17_All;CL12493.Contig1_All;CL2500.Contig10_All;CL3099.Contig25_All;Unigene61007_All;Unigene10371_All;Unigene10521_All;CL12493.Contig3_All;CL12493.Contig2_All;CL2500.Contig11_All;CL7056.Contig2_All;CL12385.Contig6_All;CL7056.Contig1_All;Unigene60353_All;CL2500.Contig3_All…	K03161+K06856+K06752+K03996+K10785+K10784+K03990+K03160+K03987+K03988+K03994+K03995+K03989+K11253
Phagosome	107	1.17043e-12	2.53594e-11	ko04145	Cellular Processes	Transport and catabolism	CL13160.Contig1_All;CL13160.Contig4_All;CL13160.Contig5_All;Unigene32034_All;Unigene4848_All;CL13674.Contig1_All;CL4137.Contig5_All;CL16574.Contig16_All;CL13349.Contig8_All;CL2776.Contig14_All;CL2775.Contig2_All;CL3674.Contig2_All;CL4137.Contig1_All;CL3674.Contig3_All;CL11309.Contig1_All;CL321.Contig3_All;CL13349.Contig49_All;CL2949.Contig6_All;CL7581.Contig2_All;CL11381.Contig3_All;CL2256.Contig…	K05719+K10789+K06461+K06563+K06560+K13884+K06464+K06856+K06493+K06752+K06588+K06751+K08009+K03990+K13885+K00921+K08011+K12182+K01365+K08008+K12478
Cytokine-cytokine receptor interaction	67	1.55517e-11	3.11035e-10	ko04060	Environmental Information Processing	Signaling molecules and interaction	CL4464.Contig3_All;Unigene4848_All;CL14788.Contig14_All;CL7941.Contig4_All;CL9489.Contig6_All;CL2776.Contig14_All;CL7941.Contig3_All;Unigene18685_All;CL14913.Contig6_All;CL14788.Contig15_All;CL14788.Contig8_All;CL14788.Contig10_All;CL14788.Contig1_All;CL4659.Contig7_All;CL14788.Contig3_All;CL14788.Contig17_All;CL14788.Contig20_All;CL14788.Contig9_All;CL4464.Contig1_All;Unigene5194_All;CL14788.Con…	K04182+K03161+K10031+K05474+K05058+K16062+K05069+K05090+K05091+K05055+K16598+K05513+K04180+K04177+K05061+K16597+K05080+K05425+K13072+K04190+K04390+K05152+K03160+K03159+K04386+K05097+K04179+K04178+K16596+K05509+K12672+K12671+K05096+K05056
Cell adhesion molecules (CAMs)	120	6.06676e-11	1.12669e-09	ko04514	Environmental Information Processing	Signaling molecules and interaction	CL13160.Contig1_All;CL13160.Contig4_All;CL13160.Contig5_All;CL686.Contig8_All;CL10574.Contig5_All;Unigene4848_All;CL8871.Contig5_All;CL9229.Contig1_All;CL14359.Contig3_All;CL16574.Contig16_All;CL15936.Contig8_All;CL2776.Contig14_All;CL686.Contig3_All;CL3674.Contig2_All;CL5449.Contig3_All;CL3674.Contig3_All;CL11309.Contig1_All;CL321.Contig3_All;CL7316.Contig3_All;Unigene1739_All;Unigene40738_All;C…	K05689+K05719+K06590+K06771+K06746+K06539+K06567+K06592+K16350+K03161+K06461+K06490+K06494+K06523+K06527+K06785+K06787+K06087+K06449+K06464+K06486+K06257+K06550+K06735+K06756+K16338+K06495+K06454+K06752+K06496+K06544+K06458+K06459+K06751+K06591+K06492+K06089+K10785+K10784+K06491+K06531+K05695+K06477+K06548+K03160+K06816+K16336+K06793
Arachidonic acid metabolism	22	9.46136e-11	1.63997e-09	ko00590	Metabolism	Lipid metabolism	Unigene89083_All;CL4327.Contig2_All;Unigene28545_All;Unigene90416_All;CL5088.Contig1_All;CL16698.Contig5_All;CL8540.Contig2_All;CL5088.Contig6_All;Unigene10405_All;Unigene63926_All;Unigene15837_All;CL5088.Contig5_All;Unigene33918_All;CL10786.Contig1_All;Unigene31689_All;CL16698.Contig6_All;CL14578.Contig10_All;Unigene26352_All;CL5088.Contig2_All;CL5088.Contig4_All;CL10786.Contig2_All;CL1686.Conti…	K17726+K01830+K16817+K01254+K18592+K16342
Viral myocarditis	69	1.37995e-10	2.24241e-09	ko05416	Human Diseases	Cardiovascular diseases	Unigene4848_All;CL16574.Contig16_All;CL13349.Contig8_All;CL2776.Contig14_All;CL11309.Contig1_All;CL13349.Contig49_All;CL2949.Contig6_All;CL11381.Contig3_All;Unigene38752_All;CL2949.Contig3_All;CL13349.Contig17_All;Unigene22917_All;Unigene10682_All;CL16194.Contig1_All;Unigene28193_All;Unigene22918_All;CL2500.Contig10_All;CL3099.Contig25_All;CL16574.Contig52_All;CL2689.Contig79_All;Unigene61007_All…	K03161+K06490+K06464+K06856+K06752+K06265+K06751+K06788+K10785+K10784+K03160+K10366
Axon guidance	81	4.51772e-10	6.90946e-09	ko04360	Organismal Systems	Development	CL13160.Contig1_All;CL13160.Contig4_All;CL13160.Contig5_All;CL14788.Contig14_All;Unigene26872_All;Unigene76709_All;Unigene89165_All;CL2776.Contig14_All;CL3674.Contig2_All;Unigene37320_All;Unigene8862_All;CL3674.Contig3_All;CL14788.Contig15_All;CL12572.Contig2_All;CL321.Contig3_All;CL14788.Contig8_All;CL14788.Contig10_All;CL14788.Contig1_All;CL14788.Contig3_All;CL2949.Contig6_All;CL14788.Contig17_…	K05719+K10031+K07520+K06550+K06820+K06521+K06821+K06754+K05725+K17332+K06842+K07524+K07528
Inflammatory bowel disease (IBD)	35	3.54724e-09	5.12379e-08	ko05321	Human Diseases	Immune diseases	Unigene31242_All;CL11309.Contig1_All;Unigene38752_All;CL2500.Contig10_All;Unigene61007_All;Unigene10371_All;Unigene10521_All;Unigene27792_All;CL2500.Contig11_All;CL7056.Contig2_All;CL7056.Contig1_All;CL2500.Contig3_All;CL3705.Contig1_All;CL3705.Contig2_All;CL16733.Contig4_All;CL16733.Contig5_All;Unigene63761_All;Unigene23012_All;CL7530.Contig6_All;CL16733.Contig2_All;CL16733.Contig6_All;Unigene29…	K09035+K06752+K10785+K10784+K05425+K04446
Malaria	52	4.11378e-09	5.62938e-08	ko05144	Human Diseases	Infectious diseases: Parasitic	Unigene4848_All;CL16574.Contig16_All;CL2776.Contig14_All;CL1759.Contig10_All;Unigene1739_All;Unigene40738_All;CL2949.Contig6_All;CL11381.Contig3_All;CL2949.Contig3_All;Unigene34800_All;Unigene26775_All;CL16194.Contig1_All;Unigene28193_All;CL2500.Contig10_All;CL3099.Contig25_All;CL16574.Contig52_All;CL2689.Contig79_All;Unigene10521_All;Unigene23259_All;Unigene30943_All;Unigene30217_All;CL2500.Cont…	K03161+K06490+K06494+K06527+K06464+K06257+K04011+K06496+K10785+K10784+K03160+K16336+K13823
Leukocyte transendothelial migration	78	6.64344e-09	8.63648e-08	ko04670	Organismal Systems	Immune system	CL13160.Contig1_All;CL13160.Contig4_All;CL10106.Contig2_All;CL13160.Contig5_All;Unigene4848_All;CL8871.Contig5_All;CL14788.Contig14_All;CL9229.Contig1_All;CL16574.Contig16_All;CL2776.Contig14_All;CL3674.Contig2_All;CL3674.Contig3_All;CL14788.Contig15_All;CL321.Contig3_All;CL14788.Contig8_All;CL14788.Contig10_All;CL14788.Contig1_All;CL14788.Contig3_All;CL2949.Contig6_All;CL14788.Contig17_All;CL147…	K05719+K01403+K06461+K06490+K06514+K06527+K06785+K06787+K10031+K06087+K06464+K06735+K07363+K08009+K06089+K08011+K05725+K01398+K08008
Autoimmune thyroid disease	43	2.92802e-08	3.62517e-07	ko05320	Human Diseases	Immune diseases	Unigene4848_All;CL13349.Contig8_All;CL2776.Contig14_All;CL15893.Contig1_All;CL15893.Contig3_All;CL11309.Contig1_All;CL13349.Contig49_All;Unigene38752_All;CL13349.Contig17_All;Unigene10682_All;CL2500.Contig10_All;CL3099.Contig25_All;Unigene61007_All;Unigene10371_All;Unigene10521_All;CL2500.Contig11_All;CL7056.Contig2_All;CL7056.Contig1_All;Unigene60353_All;CL2500.Contig3_All;CL432.Contig9_All;CL37…	K03161+K06856+K10809+K06752+K06751+K10785+K10784+K04390+K03160
Allograft rejection	42	4.62838e-08	5.46991e-07	ko05330	Human Diseases	Immune diseases	Unigene4848_All;CL13349.Contig8_All;CL2776.Contig14_All;CL11309.Contig1_All;CL13349.Contig49_All;Unigene38752_All;CL13349.Contig17_All;Unigene10682_All;CL2500.Contig10_All;CL3099.Contig25_All;Unigene61007_All;Unigene10371_All;Unigene10521_All;Unigene27792_All;CL2500.Contig11_All;CL7056.Contig2_All;CL7056.Contig1_All;Unigene60353_All;CL2500.Contig3_All;CL432.Contig9_All;CL3705.Contig1_All;CL3705.C…	K03161+K06856+K06752+K06751+K10785+K10784+K05425+K04390+K03160
Graft-versus-host disease	32	1.18231e-07	1.33652e-06	ko05332	Human Diseases	Immune diseases	CL11309.Contig1_All;Unigene38752_All;Unigene10682_All;CL2500.Contig10_All;Unigene61007_All;Unigene10371_All;Unigene10521_All;CL2500.Contig11_All;CL7056.Contig2_All;CL7056.Contig1_All;Unigene60353_All;CL2500.Contig3_All;CL3705.Contig1_All;CL3705.Contig2_All;CL16733.Contig4_All;CL16733.Contig5_All;Unigene63761_All;CL16733.Contig2_All;CL16733.Contig6_All;Unigene29418_All;CL15323.Contig43_All;Unigene…	K06752+K06751+K10785+K10784+K04390
Type I diabetes mellitus	33	1.60489e-07	1.73863e-06	ko04940	Human Diseases	Endocrine and metabolic diseases	CL11309.Contig1_All;Unigene38752_All;Unigene10682_All;CL2500.Contig10_All;Unigene61007_All;Unigene10371_All;Unigene10521_All;Unigene27792_All;CL2500.Contig11_All;CL7056.Contig2_All;CL7056.Contig1_All;Unigene60353_All;CL2500.Contig3_All;CL3705.Contig1_All;CL3705.Contig2_All;CL16733.Contig4_All;CL16733.Contig5_All;Unigene63761_All;CL16733.Contig2_All;CL16733.Contig6_All;Unigene29418_All;CL15323.Con…	K06752+K06751+K10785+K10784+K05425+K04390
Primary immunodeficiency	53	1.97801e-07	2.05713e-06	ko05340	Human Diseases	Immune diseases	Unigene4848_All;CL13349.Contig8_All;CL2776.Contig14_All;CL11309.Contig1_All;CL13349.Contig49_All;Unigene38752_All;CL13349.Contig17_All;Unigene10682_All;CL3099.Contig25_All;Unigene61007_All;Unigene10371_All;Unigene33555_All;CL16673.Contig4_All;CL7056.Contig2_All;CL7056.Contig1_All;Unigene60353_All;CL432.Contig9_All;CL3705.Contig1_All;CL3705.Contig2_All;Unigene1496_All;Unigene43516_All;CL16733.Cont…	K03161+K06856+K06454+K06458+K06459+K06554+K03160+K06451+K07360+K05856+K08060+K06450+K07371
Protein digestion and absorption	32	2.16418e-07	2.16417e-06	ko04974	Organismal Systems	Digestive system	Unigene32034_All;CL2447.Contig2_All;CL3674.Contig2_All;CL8073.Contig2_All;CL3674.Contig3_All;CL3674.Contig4_All;CL7083.Contig1_All;CL2447.Contig1_All;Unigene63312_All;CL7083.Contig3_All;Unigene35016_All;CL9264.Contig6_All;CL8736.Contig1_All;CL9264.Contig1_All;Unigene63311_All;CL14551.Contig3_All;CL9264.Contig5_All;CL1351.Contig3_All;Unigene2045_All;CL324.Contig1_All;Unigene9503_All;CL3674.Contig1…	K19479+K04916+K06238+K01278+K08779+K16628+K14208+K13781+K01312+K01540+K06519+K16617+K06236+K08187
Chemokine signaling pathway	57	7.66968e-07	7.38561e-06	ko04062	Organismal Systems	Immune system	CL4464.Contig3_All;CL14788.Contig14_All;Unigene18685_All;CL14788.Contig15_All;CL14788.Contig8_All;CL14788.Contig10_All;CL14788.Contig1_All;CL14788.Contig3_All;CL14788.Contig17_All;CL14788.Contig20_All;CL14788.Contig9_All;CL4464.Contig1_All;CL3069.Contig13_All;Unigene5194_All;CL14788.Contig12_All;Unigene5193_All;CL2218.Contig3_All;Unigene9914_All;Unigene87551_All;Unigene19586_All;Unigene7790_All;U…	K04182+K10031+K16062+K05747+K07363+K16598+K05513+K04180+K04177+K06068+K16597+K04545+K04541+K13072+K04190+K03099+K08011+K05725+K04438+K12367+K04179+K04178+K16596+K05509+K04542+K04347+K12361+K12672+K12671+K04447+K08893+K05854
Rap1 signaling pathway	94	2.59294e-06	2.40773e-05	ko04015	Environmental Information Processing	Signal transduction	CL13160.Contig1_All;CL13160.Contig4_All;CL13160.Contig5_All;Unigene4848_All;CL8871.Contig5_All;CL16574.Contig16_All;CL2776.Contig14_All;CL2775.Contig2_All;CL3674.Contig2_All;CL3674.Contig3_All;CL321.Contig3_All;CL4659.Contig7_All;CL2949.Contig6_All;CL13703.Contig2_All;CL11381.Contig3_All;CL2256.Contig8_All;CL3674.Contig4_All;CL2256.Contig6_All;CL2256.Contig7_All;Unigene9765_All;CL2949.Contig3_All…	K05689+K05719+K06461+K05631+K06464+K06493+K05090+K05091+K05465+K05467+K07831+K17698+K10785+K08390+K07361+K10784+K04289+K04680+K06277+K05093+K04438+K05097+K12361+K05629+K05096+K05466
Toxoplasmosis	68	1.13784e-05	0.000102013	ko05145	Human Diseases	Infectious diseases: Parasitic	CL13160.Contig1_All;CL13160.Contig4_All;CL13160.Contig5_All;Unigene4848_All;CL2776.Contig14_All;CL3674.Contig2_All;CL3674.Contig3_All;CL11309.Contig1_All;CL321.Contig3_All;CL2949.Contig6_All;CL2256.Contig8_All;Unigene38752_All;CL3674.Contig4_All;CL2256.Contig6_All;CL2256.Contig7_All;CL2949.Contig3_All;CL321.Contig4_All;Unigene22917_All;Unigene19586_All;CL16194.Contig1_All;Unigene22918_All;CL10539…	K05719+K03161+K06752+K04180+K05425+K05636+K06243+K03160+K08060+K04730+K04447
Transcriptional misregulation in cancer	67	2.24721e-05	0.000194758	ko05202	Human Diseases	Cancers: Overview	CL13160.Contig1_All;CL13160.Contig4_All;CL10106.Contig2_All;CL13160.Contig5_All;Unigene31242_All;Unigene32034_All;CL4464.Contig3_All;Unigene4848_All;CL13349.Contig8_All;Unigene29405_All;CL14913.Contig6_All;CL4659.Contig7_All;CL3172.Contig6_All;CL13349.Contig49_All;CL2949.Contig6_All;Unigene31738_All;CL4464.Contig1_All;CL13703.Contig2_All;CL3172.Contig10_All;CL2949.Contig3_All;Unigene67465_All;CL1…	K06590+K01403+K09035+K10789+K04182+K06461+K06856+K10138+K05069+K05090+K10051+K04650+K08526+K08524+K10785+K11447+K10784+K09383+K03160+K09438+K08527+K05725+K15612+K09435+K09436+K05096+K11253
ECM-receptor interaction	45	5.47655e-05	0.000459324	ko04512	Environmental Information Processing	Signaling molecules and interaction	CL13160.Contig1_All;CL13160.Contig4_All;CL13160.Contig5_All;CL2776.Contig14_All;CL2775.Contig2_All;CL3674.Contig2_All;CL3674.Contig3_All;CL321.Contig3_All;CL2949.Contig6_All;CL11381.Contig3_All;CL2256.Contig8_All;CL3674.Contig4_All;CL2256.Contig6_All;CL2256.Contig7_All;CL2949.Contig3_All;CL321.Contig4_All;Unigene22917_All;CL16194.Contig1_All;Unigene28193_All;Unigene22918_All;CL10539.Contig1_All;C…	K05719+K06590+K06257+K16338+K06493+K06238+K06588+K06255+K06265+K05717+K06256+K06589+K06591+K06254+K05636+K06525+K06243+K06236
Prion diseases	21	0.000139635	0.00113454	ko05020	Human Diseases	Neurodegenerative diseases	Unigene6542_All;CL12493.Contig1_All;Unigene27792_All;CL12493.Contig3_All;CL12493.Contig2_All;CL3564.Contig14_All;Unigene2045_All;CL3564.Contig3_All;CL3564.Contig13_All;CL3564.Contig1_All;CL4463.Contig1_All;CL3564.Contig6_All;CL9529.Contig1_All;CL3564.Contig12_All;CL3564.Contig11_All;CL10076.Contig10_All;CL10076.Contig8_All;CL10076.Contig12_All;CL9806.Contig2_All;CL9806.Contig3_All;CL711.Contig2_A…	K02599+K03996+K06491+K03987+K03988+K03994+K03995
T cell receptor signaling pathway	56	0.000149254	0.00117594	ko04660	Organismal Systems	Immune system	Unigene4848_All;CL2776.Contig14_All;CL11309.Contig1_All;Unigene38752_All;CL2218.Contig3_All;CL4321.Contig8_All;Unigene10682_All;CL2500.Contig10_All;CL3099.Contig25_All;CL550.Contig2_All;Unigene61007_All;Unigene10371_All;Unigene10521_All;CL2218.Contig1_All;CL2500.Contig11_All;CL7056.Contig2_All;CL7056.Contig1_All;Unigene60353_All;CL2500.Contig3_All;CL5399.Contig3_All;CL432.Contig9_All;CL3705.Conti…	K03161+K06454+K07363+K04379+K06458+K06459+K10785+K07361+K10784+K03099+K07366+K06451+K04446+K17332+K07360+K05856+K06450+K07369
Regulation of actin cytoskeleton	91	0.000285021	0.00217957	ko04810	Cellular Processes	Cell motility	CL13160.Contig1_All;CL13160.Contig4_All;CL13160.Contig5_All;Unigene4848_All;CL16574.Contig16_All;CL2776.Contig14_All;CL2775.Contig2_All;CL3674.Contig2_All;CL3674.Contig3_All;CL321.Contig3_All;CL15220.Contig3_All;CL2949.Contig6_All;CL3069.Contig13_All;CL11381.Contig3_All;CL2256.Contig8_All;CL3674.Contig4_All;CL15220.Contig6_All;CL2256.Contig6_All;CL2256.Contig7_All;CL2949.Contig3_All;CL2583.Contig…	K05719+K06590+K06462+K06461+K06464+K06493+K10352+K05747+K05753+K06588+K07831+K05768+K05717+K06589+K06591+K06525+K00907+K00921+K05764+K03099+K05093+K05742+K05725+K04438+K05754+K04347+K05627+K05748+K05741+K05746
NF-kappa B signaling pathway	54	0.000426447	0.00316789	ko04064	Environmental Information Processing	Signal transduction	Unigene4848_All;CL14788.Contig14_All;Unigene8786_All;CL13349.Contig8_All;CL2776.Contig14_All;Unigene18685_All;CL14788.Contig15_All;CL14788.Contig8_All;CL14788.Contig10_All;CL14788.Contig1_All;CL14788.Contig3_All;CL13349.Contig49_All;CL2949.Contig6_All;CL14788.Contig17_All;CL14788.Contig20_All;CL14788.Contig9_All;Unigene5194_All;CL14788.Contig12_All;CL2949.Contig3_All;CL13349.Contig17_All;Unigene8…	K03161+K06490+K06527+K10031+K05399+K06856+K16062+K10785+K10784+K10798+K03160+K03159+K04386+K07360+K05856+K07371+K07369+K04730+K05854
HTLV-I infection	80	0.000600069	0.00430203	ko05166	Human Diseases	Infectious diseases: Viral	Unigene4848_All;CL16574.Contig16_All;CL2776.Contig14_All;CL14913.Contig6_All;CL11309.Contig1_All;CL2949.Contig6_All;CL11381.Contig3_All;Unigene38752_All;CL2949.Contig3_All;CL2583.Contig5_All;CL4321.Contig8_All;CL14913.Contig7_All;Unigene10682_All;Unigene28193_All;CL2500.Contig10_All;CL3099.Contig25_All;CL16574.Contig52_All;CL14788.Contig5_All;Unigene15078_All;CL14913.Contig9_All;Unigene61007_All;…	K06490+K06527+K06464+K05069+K06752+K07831+K04379+K06751+K10785+K15308+K02678+K10784+K03160+K03159+K06618+K09438+K04386+K06451+K04446+K17332+K02375+K05856+K06450
Steroid biosynthesis	7	0.000612212	0.00430203	ko00100	Metabolism	Lipid metabolism	CL13284.Contig6_All;CL7536.Contig1_All;CL7536.Contig4_All;CL13284.Contig3_All;CL13284.Contig5_All;CL13284.Contig7_All;CL5340.Contig4_All	K00222+K01052+K00801
Pathogenic Escherichia coli infection	49	0.000719331	0.00492174	ko05130	Human Diseases	Infectious diseases: Bacterial	CL13160.Contig1_All;CL13160.Contig4_All;CL13160.Contig5_All;CL9229.Contig1_All;CL799.Contig2_All;Unigene27945_All;Unigene10598_All;CL2776.Contig14_All;CL3674.Contig2_All;CL3674.Contig3_All;CL321.Contig3_All;Unigene2124_All;CL799.Contig1_All;CL2949.Contig6_All;CL3069.Contig13_All;CL799.Contig3_All;Unigene12897_All;CL2256.Contig8_All;CL3674.Contig4_All;CL2256.Contig6_All;CL2256.Contig7_All;CL2949.C…	K05689+K05719+K06087+K07604+K05747+K05754+K12791
Amoebiasis	47	0.0023567	0.0157113	ko05146	Human Diseases	Infectious diseases: Parasitic	CL5449.Contig2_All;CL5449.Contig4_All;Unigene4848_All;CL16574.Contig16_All;CL13349.Contig8_All;CL5449.Contig6_All;CL54.Contig4_All;CL13349.Contig49_All;CL2949.Contig6_All;CL11381.Contig3_All;CL2949.Contig3_All;CL13349.Contig17_All;CL16194.Contig1_All;CL54.Contig5_All;CL3463.Contig3_All;CL54.Contig2_All;Unigene28193_All;CL3099.Contig25_All;Unigene85994_All;CL16574.Contig52_All;CL2689.Contig79_All;…	K10955+K06461+K06464+K06856+K13963+K05717+K05425+K05636+K06243+K04386+K05725+K06236
Arrhythmogenic right ventricular cardiomyopathy (ARVC)	44	0.00286065	0.0185942	ko05412	Human Diseases	Cardiovascular diseases	CL13160.Contig1_All;CL13160.Contig4_All;CL13160.Contig5_All;CL14176.Contig1_All;CL2776.Contig14_All;CL2775.Contig2_All;CL3674.Contig2_All;CL3674.Contig3_All;CL321.Contig3_All;CL2949.Contig6_All;CL11381.Contig3_All;CL2256.Contig8_All;CL3674.Contig4_All;CL2256.Contig6_All;CL2256.Contig7_All;CL2949.Contig3_All;CL321.Contig4_All;Unigene22917_All;CL16194.Contig1_All;Unigene28193_All;Unigene22918_All;C…	K05719+K06590+K02620+K06493+K06588+K06265+K06589+K06591+K06525+K10366
Legionellosis	26	0.00321201	0.0203689	ko05134	Human Diseases	Infectious diseases: Bacterial	Unigene4848_All;CL16574.Contig16_All;CL1759.Contig10_All;CL2949.Contig6_All;CL11381.Contig3_All;CL2949.Contig3_All;Unigene26775_All;Unigene28193_All;CL3099.Contig25_All;CL16574.Contig52_All;Unigene27792_All;Unigene30943_All;CL12385.Contig6_All;CL10493.Contig30_All;CL432.Contig9_All;CL1759.Contig6_All;CL10076.Contig10_All;CL12385.Contig9_All;CL10076.Contig8_All;CL10076.Contig12_All;CL13737.Contig2…	K06461+K06464+K04011+K05425+K03990
Linoleic acid metabolism	6	0.00543118	0.0336216	ko00591	Metabolism	Lipid metabolism	CL5088.Contig1_All;CL5088.Contig6_All;CL5088.Contig5_All;CL5088.Contig2_All;CL5088.Contig4_All;CL1686.Contig1_All	K16817+K16342
alpha-Linolenic acid metabolism	6	0.00728982	0.044078	ko00592	Metabolism	Lipid metabolism	CL5088.Contig1_All;CL5088.Contig6_All;CL5088.Contig5_All;CL5088.Contig2_All;CL5088.Contig4_All;CL1686.Contig1_All	K16817+K16342
Dorso-ventral axis formation	16	0.0082311	0.0486383	ko04320	Organismal Systems	Development	Unigene6542_All;Unigene15078_All;CL3564.Contig14_All;Unigene10662_All;Unigene85015_All;CL5399.Contig3_All;CL3564.Contig3_All;CL3564.Contig13_All;CL3564.Contig1_All;CL3564.Contig6_All;CL3564.Contig12_All;CL3564.Contig11_All;CL5399.Contig4_All;CL9806.Contig2_All;CL9806.Contig3_All;Unigene28246_All	K02599+K02678+K03099+K02184
Ether lipid metabolism	11	0.0099773	0.0576466	ko00565	Metabolism	Lipid metabolism	CL5088.Contig1_All;CL5088.Contig6_All;CL9038.Contig4_All;CL5088.Contig5_All;CL9038.Contig3_All;CL5088.Contig2_All;CL5088.Contig4_All;CL3657.Contig3_All;CL2679.Contig4_All;CL1686.Contig1_All;CL2679.Contig1_All	K16817+K13510+K01080+K16342
Ovarian steroidogenesis	13	0.0110301	0.0623438	ko04913	Organismal Systems	Endocrine system	CL7957.Contig1_All;CL7957.Contig4_All;Unigene17606_All;CL16266.Contig6_All;CL12561.Contig3_All;CL16266.Contig3_All;CL16266.Contig11_All;CL16266.Contig9_All;CL16266.Contig10_All;CL1686.Contig1_All;CL16266.Contig14_All;CL16266.Contig4_All;CL16266.Contig5_All	K07408+K16931+K00498+K13885+K16342
Chemical carcinogenesis	8	0.0136551	0.0752534	ko05204	Human Diseases	Cancers: Overview	CL7957.Contig1_All;CL7957.Contig4_All;Unigene6546_All;Unigene42125_All;Unigene86392_All;Unigene32170_All;CL679.Contig1_All;Unigene85589_All	K07408+K00699+K01014+K00799
PI3K-Akt signaling pathway	85	0.0138929	0.0752534	ko04151	Environmental Information Processing	Signal transduction	CL13160.Contig1_All;CL13160.Contig4_All;CL13160.Contig5_All;CL13349.Contig8_All;CL2776.Contig14_All;CL2775.Contig2_All;CL3674.Contig2_All;CL14913.Contig6_All;CL3674.Contig3_All;CL321.Contig3_All;CL4659.Contig7_All;CL13349.Contig49_All;CL2949.Contig6_All;CL13703.Contig2_All;CL11381.Contig3_All;CL2256.Contig8_All;CL3674.Contig4_All;CL2256.Contig6_All;CL2256.Contig7_All;Unigene9765_All;CL2949.Contig…	K05719+K06590+K06856+K06493+K06238+K05069+K05090+K05091+K06588+K05465+K05467+K05055+K04273+K08524+K05717+K06589+K06591+K08390+K05061+K04545+K05080+K04289+K04541+K05636+K06525+K06243+K03099+K05093+K05725+K16340+K07207+K06236+K05097+K04465+K04542+K04347+K05096+K04447+K05466
p53 signaling pathway	19	0.0147395	0.0782094	ko04115	Cellular Processes	Cell growth and death	Unigene29405_All;Unigene31738_All;CL3463.Contig3_All;CL15598.Contig2_All;CL13759.Contig6_All;CL3463.Contig1_All;CL13759.Contig2_All;CL13759.Contig1_All;Unigene23323_All;Unigene60353_All;CL15598.Contig4_All;CL7602.Contig4_All;Unigene15175_All;Unigene9444_All;CL15598.Contig1_All;CL11863.Contig6_All;CL11863.Contig2_All;CL14673.Contig6_All;CL14673.Contig13_All	K10138+K03982+K06509+K04390+K10133+K07207+K10141
African trypanosomiasis	22	0.018664	0.0970526	ko05143	Human Diseases	Infectious diseases: Parasitic	Unigene4848_All;CL13349.Contig8_All;CL2776.Contig14_All;CL1345.Contig1_All;CL13349.Contig49_All;CL2949.Contig6_All;CL2949.Contig3_All;CL13349.Contig17_All;CL10383.Contig1_All;CL3099.Contig25_All;Unigene27792_All;CL1345.Contig2_All;Unigene14000_All;Unigene85077_All;Unigene60353_All;CL432.Contig9_All;Unigene61394_All;Unigene11513_All;CL2776.Contig5_All;CL8104.Contig2_All;Unigene23656_All;CL2776.Con…	K06490+K06494+K06527+K06856+K14480+K04234+K05425+K04390+K13823
Metabolism of xenobiotics by cytochrome P450	7	0.0197675	0.100776	ko00980	Metabolism	Xenobiotics biodegradation and metabolism	CL7957.Contig1_All;CL7957.Contig4_All;Unigene6546_All;Unigene86392_All;Unigene32170_All;CL679.Contig1_All;Unigene85589_All	K07408+K00699+K00799
Thyroid cancer	19	0.0203881	0.10194	ko05216	Human Diseases	Cancers: Specific types	CL13160.Contig1_All;CL13160.Contig4_All;CL13160.Contig5_All;CL14176.Contig1_All;CL2776.Contig14_All;Unigene24840_All;Unigene7224_All;CL15027.Contig16_All;CL14898.Contig5_All;CL8850.Contig2_All;Unigene14104_All;Unigene87743_All;CL15140.Contig47_All;CL2776.Contig5_All;CL12081.Contig1_All;Unigene1522_All;Unigene83655_All;CL2776.Contig37_All;CL12081.Contig2_All	K05689+K02620+K08526+K08524+K09291
Hypertrophic cardiomyopathy (HCM)	43	0.0221337	0.10858	ko05410	Human Diseases	Cardiovascular diseases	CL13160.Contig1_All;CL13160.Contig4_All;CL13160.Contig5_All;CL13349.Contig8_All;CL2776.Contig14_All;CL2775.Contig2_All;CL3674.Contig2_All;CL3674.Contig3_All;CL321.Contig3_All;CL2949.Contig6_All;CL11381.Contig3_All;CL2256.Contig8_All;CL3674.Contig4_All;CL2256.Contig6_All;CL2256.Contig7_All;CL2949.Contig3_All;CL321.Contig4_All;Unigene22917_All;CL16194.Contig1_All;Unigene28193_All;Unigene22918_All;C…	K05719+K06590+K12567+K06493+K06588+K06265+K06589+K06591+K06525+K10366
Bile secretion	14	0.0233717	0.11253	ko04976	Organismal Systems	Digestive system	Unigene6546_All;Unigene24840_All;Unigene6580_All;Unigene86392_All;CL14551.Contig3_All;CL12561.Contig3_All;CL5010.Contig3_All;Unigene14104_All;CL440.Contig7_All;CL15140.Contig47_All;CL440.Contig1_All;CL6817.Contig2_All;Unigene32170_All;CL11497.Contig1_All	K00699+K08524+K00489+K01540+K13885+K05742+K05667+K14360
Bacterial invasion of epithelial cells	44	0.0250396	0.118369	ko05100	Human Diseases	Infectious diseases: Bacterial	CL13160.Contig1_All;CL13160.Contig4_All;CL13160.Contig5_All;CL2776.Contig14_All;CL3674.Contig2_All;CL3674.Contig3_All;CL321.Contig3_All;CL2949.Contig6_All;CL3069.Contig13_All;CL2256.Contig8_All;CL3674.Contig4_All;CL2256.Contig6_All;CL2256.Contig7_All;CL2949.Contig3_All;CL321.Contig4_All;Unigene22917_All;CL16194.Contig1_All;Unigene22918_All;CL10539.Contig1_All;CL1327.Contig4_All;CL2689.Contig79_Al…	K05689+K05719+K05747+K05753+K05717+K13738+K05725+K04438+K05754+K05748
Lysosome	27	0.029932	0.13897	ko04142	Cellular Processes	Transport and catabolism	Unigene84668_All;Unigene84666_All;Unigene24187_All;CL1613.Contig3_All;CL939.Contig34_All;Unigene84667_All;CL939.Contig14_All;CL7536.Contig1_All;CL7536.Contig4_All;CL1613.Contig2_All;CL3085.Contig1_All;CL2488.Contig13_All;CL939.Contig41_All;CL14593.Contig3_All;CL14593.Contig5_All;CL4943.Contig4_All;CL2650.Contig3_All;CL2650.Contig2_All;CL14593.Contig6_All;CL9176.Contig5_All;Unigene12997_All;CL9680…	K01197+K13443+K12382+K01052+K01369+K12348+K01279+K01379+K01373+K01365+K01195+K12384+K01158
Ascorbate and aldarate metabolism	5	0.034698	0.156934	ko00053	Metabolism	Carbohydrate metabolism	Unigene6546_All;CL9862.Contig2_All;Unigene86392_All;CL9862.Contig3_All;Unigene32170_All	K00699+K00149
Aldosterone synthesis and secretion	18	0.0357407	0.156934	ko04925	Organismal Systems	Endocrine system	Unigene17606_All;Unigene27509_All;CL16266.Contig6_All;CL1407.Contig6_All;CL12561.Contig3_All;CL1407.Contig5_All;CL16266.Contig3_All;CL1407.Contig3_All;CL16266.Contig11_All;CL16266.Contig9_All;CL1407.Contig1_All;CL1407.Contig4_All;CL16266.Contig10_All;CL262.Contig10_All;Unigene5764_All;CL16266.Contig14_All;CL16266.Contig4_All;CL16266.Contig5_All	K16931+K04515+K00498+K08794+K13885+K04958+K04465
Fc epsilon RI signaling pathway	25	0.0359612	0.156934	ko04664	Organismal Systems	Immune system	Unigene7483_All;CL13349.Contig8_All;Unigene63848_All;Unigene4108_All;Unigene63840_All;CL13349.Contig49_All;Unigene4029_All;CL13349.Contig17_All;Unigene20699_All;Unigene20698_All;CL550.Contig2_All;Unigene12090_All;Unigene100025_All;Unigene3433_All;Unigene65738_All;Unigene67626_All;Unigene53306_All;Unigene4335_All;CL5399.Contig3_All;Unigene77157_All;Unigene12795_All;Unigene43540_All;CL5399.Contig4_…	K08090+K06856+K07361+K03099+K16342+K05854
Glycosphingolipid biosynthesis - globo series	6	0.0362156	0.156934	ko00603	Metabolism	Glycan biosynthesis and metabolism	CL15881.Contig22_All;Unigene1858_All;CL15881.Contig53_All;Unigene30982_All;Unigene7138_All;CL15881.Contig50_All	K00722
Hippo signaling pathway	33	0.041927	0.178705	ko04390	Environmental Information Processing	Signal transduction	CL13160.Contig1_All;CL13160.Contig4_All;CL13160.Contig5_All;CL14176.Contig1_All;CL16574.Contig16_All;CL2776.Contig14_All;CL2949.Contig6_All;CL11381.Contig3_All;CL2949.Contig3_All;CL3463.Contig3_All;Unigene28193_All;CL16574.Contig52_All;CL14898.Contig5_All;CL3463.Contig1_All;Unigene30943_All;CL10317.Contig2_All;CL12385.Contig6_All;CL10493.Contig30_All;CL432.Contig9_All;CL10317.Contig1_All;CL10076.…	K05689+K02620+K06464+K03982+K04680+K02375
Herpes simplex infection	60	0.0461274	0.191654	ko05168	Human Diseases	Infectious diseases: Viral	Unigene23982_All;CL11309.Contig1_All;Unigene38752_All;CL4321.Contig8_All;CL3623.Contig5_All;Unigene10682_All;Unigene61007_All;Unigene10371_All;Unigene27792_All;CL14633.Contig3_All;CL3623.Contig2_All;Unigene49354_All;CL7056.Contig2_All;CL12385.Contig6_All;CL7056.Contig1_All;Unigene60353_All;CL3705.Contig1_All;CL14633.Contig7_All;CL3705.Contig2_All;CL4463.Contig1_All;CL16733.Contig4_All;CL16733.Con…	K15412+K06752+K04379+K06751+K05425+K06505+K06531+K03990+K04390+K05152+K03994+K05401+K03129+K03006+K11299+K12891+K04447
D-Glutamine and D-glutamate metabolism	3	0.0475565	0.191654	ko00471	Metabolism	Metabolism of other amino acids	Unigene1255_All;Unigene35252_All;CL1146.Contig1_All	K00261
Drug metabolism - cytochrome P450	6	0.0478573	0.191654	ko00982	Metabolism	Xenobiotics biodegradation and metabolism	Unigene6546_All;Unigene86392_All;CL592.Contig2_All;Unigene32170_All;CL679.Contig1_All;Unigene85589_All	K00699+K00274+K00799
Nitrogen metabolism	4	0.0479134	0.191654	ko00910	Metabolism	Energy metabolism	CL9646.Contig1_All;Unigene1255_All;Unigene35252_All;CL1146.Contig1_All	K01672+K00261
Pathways in cancer	98	0.0531149	0.209241	ko05200	Human Diseases	Cancers: Overview	CL13160.Contig1_All;CL13160.Contig4_All;CL10106.Contig2_All;CL13160.Contig5_All;CL14788.Contig14_All;CL14176.Contig1_All;CL2776.Contig14_All;CL3674.Contig2_All;CL3674.Contig3_All;CL14788.Contig15_All;CL321.Contig3_All;CL14788.Contig8_All;CL14788.Contig10_All;CL14788.Contig1_All;CL4659.Contig7_All;CL14788.Contig3_All;CL2949.Contig6_All;CL14788.Contig17_All;CL14788.Contig20_All;CL14788.Contig9_All;…	K05689+K05719+K01403+K10031+K02620+K05090+K05091+K04379+K04273+K08526+K08524+K05717+K09291+K08390+K05061+K02678+K04545+K04289+K04541+K05636+K06243+K04390+K06618+K03099+K09438+K05093+K08527+K05725+K04438+K01398+K02375+K04542+K04347+K12361+K00799
Shigellosis	41	0.0564917	0.219222	ko05131	Human Diseases	Infectious diseases: Bacterial	CL13160.Contig1_All;CL13160.Contig4_All;CL13160.Contig5_All;CL2776.Contig14_All;CL3674.Contig2_All;CL3674.Contig3_All;CL321.Contig3_All;CL2949.Contig6_All;CL3069.Contig13_All;CL2256.Contig8_All;CL3674.Contig4_All;CL2256.Contig6_All;CL2256.Contig7_All;CL2949.Contig3_All;CL321.Contig4_All;Unigene22917_All;CL16194.Contig1_All;Unigene22918_All;CL10539.Contig1_All;CL2689.Contig79_All;CL544.Contig5_All…	K05719+K05747+K05753+K06256+K04438+K05754+K05748
Glycerophospholipid metabolism	18	0.0631782	0.241564	ko00564	Metabolism	Lipid metabolism	CL5088.Contig1_All;Unigene35534_All;CL6829.Contig4_All;Unigene90587_All;CL5088.Contig6_All;CL9038.Contig4_All;CL5088.Contig5_All;Unigene16_All;CL9038.Contig3_All;CL5088.Contig2_All;CL5088.Contig4_All;CL3657.Contig3_All;CL3056.Contig11_All;CL2679.Contig4_All;CL2590.Contig3_All;CL1686.Contig1_All;CL2679.Contig1_All;CL2590.Contig1_All	K16817+K00650+K13506+K13510+K01049+K01080+K13523+K00894+K16342
Dilated cardiomyopathy	45	0.0687437	0.259034	ko05414	Human Diseases	Cardiovascular diseases	CL13160.Contig1_All;CL13160.Contig4_All;CL13160.Contig5_All;CL13349.Contig8_All;CL2776.Contig14_All;CL2775.Contig2_All;CL3674.Contig2_All;CL3674.Contig3_All;CL321.Contig3_All;CL13349.Contig49_All;CL2949.Contig6_All;CL11381.Contig3_All;CL2256.Contig8_All;CL3674.Contig4_All;CL2256.Contig6_All;CL2256.Contig7_All;CL2949.Contig3_All;CL13349.Contig17_All;CL321.Contig4_All;Unigene22917_All;CL16194.Conti…	K05719+K06590+K06856+K12567+K06493+K06588+K06265+K06589+K06591+K06525+K10366
Starch and sucrose metabolism	7	0.0717162	0.266375	ko00500	Metabolism	Carbohydrate metabolism	Unigene44208_All;Unigene6546_All;Unigene86392_All;CL10072.Contig3_All;Unigene12997_All;Unigene25937_All;Unigene32170_All	K00688+K00699+K01187+K12317+K01195+K00963
Folate biosynthesis	3	0.0785355	0.287595	ko00790	Metabolism	Metabolism of cofactors and vitamins	Unigene23107_All;CL16040.Contig5_All;CL9088.Contig1_All	K01077+K01307
Pertussis	56	0.0865135	0.31241	ko05133	Human Diseases	Infectious diseases: Bacterial	CL13160.Contig1_All;CL13160.Contig4_All;CL13160.Contig5_All;Unigene4848_All;CL16574.Contig16_All;CL2776.Contig14_All;CL3674.Contig2_All;CL3674.Contig3_All;CL321.Contig3_All;CL2949.Contig6_All;CL11381.Contig3_All;CL2256.Contig8_All;CL3674.Contig4_All;CL2256.Contig6_All;CL2256.Contig7_All;CL2949.Contig3_All;CL321.Contig4_All;Unigene22917_All;CL4321.Contig8_All;CL16194.Contig1_All;Unigene28193_All;U…	K05719+K06461+K06464+K04379+K05425+K03990+K03987+K03988+K03994+K03989+K04730
Endocytosis	65	0.0929058	0.330897	ko04144	Cellular Processes	Transport and catabolism	Unigene76477_All;CL15546.Contig8_All;CL14913.Contig6_All;CL4659.Contig7_All;CL3661.Contig1_All;CL3069.Contig13_All;CL13703.Contig2_All;CL3661.Contig6_All;Unigene26520_All;CL6951.Contig2_All;CL14913.Contig7_All;Unigene19586_All;Unigene133_All;Unigene3144_All;Unigene10682_All;Unigene29756_All;Unigene11648_All;Unigene19702_All;Unigene26518_All;CL1327.Contig4_All;CL14913.Contig9_All;Unigene26516_All;…	K07905+K19475+K05069+K05090+K05091+K12488+K05747+K12475+K12474+K04180+K06751+K12470+K17920+K12495+K18466+K04679+K12485+K05093+K12182+K12486+K10396+K12482+K05754+K05096+K12478+K12185
Cyanoamino acid metabolism	2	0.0954363	0.335317	ko00460	Metabolism	Metabolism of other amino acids	CL10786.Contig1_All;CL10786.Contig2_All	K18592
Vasopressin-regulated water reabsorption	8	0.0969711	0.336166	ko04962	Organismal Systems	Excretory system	Unigene76477_All;Unigene29756_All;Unigene19702_All;Unigene25873_All;Unigene5249_All;Unigene83353_All;Unigene83354_All;Unigene30324_All	K07905
Glycosaminoglycan degradation	5	0.101772	0.346629	ko00531	Metabolism	Glycan biosynthesis and metabolism	Unigene84668_All;Unigene84666_All;Unigene24187_All;Unigene84667_All;Unigene12997_All	K01197+K01195
Natural killer cell mediated cytotoxicity	41	0.102655	0.346629	ko04650	Organismal Systems	Immune system	Unigene4848_All;CL16574.Contig16_All;CL13349.Contig8_All;CL13349.Contig49_All;CL2949.Contig6_All;CL11381.Contig3_All;CL2949.Contig3_All;CL13349.Contig17_All;Unigene10682_All;Unigene37779_All;Unigene28193_All;CL3099.Contig25_All;CL16574.Contig52_All;CL550.Contig2_All;Unigene30943_All;CL12385.Contig6_All;Unigene14000_All;Unigene85077_All;Unigene60353_All;CL5399.Contig3_All;CL10493.Contig30_All;CL43…	K06490+K06523+K06464+K06856+K06751+K06479+K07361+K04390+K03099+K04446+K17332+K07360+K05856+K07990
Small cell lung cancer	37	0.110653	0.368842	ko05222	Human Diseases	Cancers: Specific types	CL13160.Contig1_All;CL13160.Contig4_All;CL13160.Contig5_All;CL2776.Contig14_All;CL3674.Contig2_All;CL3674.Contig3_All;CL321.Contig3_All;CL2949.Contig6_All;CL2256.Contig8_All;CL3674.Contig4_All;CL2256.Contig6_All;CL2256.Contig7_All;CL2949.Contig3_All;CL321.Contig4_All;Unigene22917_All;Unigene24840_All;CL16194.Contig1_All;Unigene22918_All;CL10539.Contig1_All;CL2689.Contig79_All;CL6706.Contig2_All;C…	K05719+K08526+K08524+K05717+K05636+K06243+K06618+K05725
Amino sugar and nucleotide sugar metabolism	9	0.121312	0.397989	ko00520	Metabolism	Carbohydrate metabolism	CL3825.Contig3_All;CL3825.Contig2_All;CL2747.Contig6_All;CL2747.Contig5_All;CL2747.Contig4_All;Unigene25937_All;CL4918.Contig1_All;Unigene34628_All;CL5726.Contig2_All	K01183+K08080+K00963+K05056+K01787
Primary bile acid biosynthesis	3	0.122458	0.397989	ko00120	Metabolism	Lipid metabolism	Unigene14321_All;Unigene6580_All;CL250.Contig1_All	K10223+K00489+K07431
beta-Alanine metabolism	5	0.127697	0.409891	ko00410	Metabolism	Metabolism of other amino acids	CL9862.Contig2_All;CL10248.Contig3_All;CL10248.Contig1_All;CL9862.Contig3_All;CL10958.Contig2_All	K00149+K00802+K12259
Retinol metabolism	6	0.133184	0.422289	ko00830	Metabolism	Metabolism of cofactors and vitamins	CL7957.Contig1_All;CL7957.Contig4_All;Unigene6546_All;Unigene86392_All;Unigene32170_All;CL9989.Contig3_All	K07408+K00699+K11153
Pentose and glucuronate interconversions	5	0.136227	0.426734	ko00040	Metabolism	Carbohydrate metabolism	Unigene6546_All;Unigene86392_All;Unigene12997_All;Unigene25937_All;Unigene32170_All	K00699+K01195+K00963
Arginine biosynthesis	4	0.138126	0.427532	ko00220	Metabolism	Amino acid metabolism	Unigene27331_All;Unigene1255_All;Unigene35252_All;CL1146.Contig1_All	K14677+K00261
Tryptophan metabolism	6	0.170821	0.522511	ko00380	Metabolism	Amino acid metabolism	CL7957.Contig1_All;CL7957.Contig4_All;CL6721.Contig1_All;CL9862.Contig2_All;CL9862.Contig3_All;CL592.Contig2_All	K07408+K00626+K00149+K00274
Salmonella infection	23	0.180524	0.54577	ko05132	Human Diseases	Infectious diseases: Bacterial	Unigene8786_All;CL15220.Contig3_All;CL3069.Contig13_All;CL15220.Contig6_All;Unigene8788_All;CL4321.Contig8_All;CL4065.Contig4_All;CL15220.Contig2_All;Unigene8787_All;CL4585.Contig3_All;CL544.Contig5_All;Unigene83932_All;CL4585.Contig4_All;CL4585.Contig5_All;Unigene1390_All;CL6689.Contig5_All;CL6689.Contig2_All;CL2983.Contig6_All;CL16710.Contig3_All;Unigene8632_All;Unigene38423_All;Unigene8626_All…	K05399+K10352+K05747+K05753+K04379+K04437+K05754+K05748
Mineral absorption	8	0.186588	0.556695	ko04978	Organismal Systems	Digestive system	Unigene9701_All;CL11514.Contig1_All;CL11514.Contig3_All;CL11514.Contig2_All;CL14551.Contig3_All;CL10417.Contig1_All;CL3765.Contig1_All;Unigene65527_All	K08370+K14685+K01540+K14734+K14613
Proteoglycans in cancer	64	0.18842	0.556695	ko05205	Human Diseases	Cancers: Overview	CL13160.Contig1_All;CL13160.Contig4_All;CL10106.Contig2_All;CL13160.Contig5_All;CL2776.Contig14_All;CL2775.Contig2_All;CL3674.Contig2_All;CL3674.Contig3_All;CL321.Contig3_All;CL2949.Contig6_All;CL11381.Contig3_All;CL2256.Contig8_All;CL3674.Contig4_All;CL2256.Contig6_All;CL2256.Contig7_All;CL2949.Contig3_All;CL2583.Contig5_All;CL16768.Contig1_All;CL321.Contig4_All;Unigene22917_All;Unigene27509_All…	K05719+K01403+K06257+K16338+K06493+K06588+K07831+K08107+K06255+K04515+K05717+K06256+K05425+K04437+K04390+K03099+K10380+K16336+K05742+K05725+K06236+K01398+K02375+K01365+K04958
Histidine metabolism	3	0.191265	0.558752	ko00340	Metabolism	Amino acid metabolism	CL9862.Contig2_All;CL9862.Contig3_All;CL592.Contig2_All	K00149+K00274
Porphyrin and chlorophyll metabolism	5	0.199709	0.574428	ko00860	Metabolism	Metabolism of cofactors and vitamins	Unigene6546_All;Unigene86392_All;CL9074.Contig3_All;Unigene12997_All;Unigene32170_All	K00699+K00214+K01195
Drug metabolism - other enzymes	6	0.20105	0.574428	ko00983	Metabolism	Xenobiotics biodegradation and metabolism	Unigene63218_All;Unigene6546_All;Unigene6158_All;Unigene86392_All;Unigene12997_All;Unigene32170_All	K01489+K00699+K03927+K01195
Glycosphingolipid biosynthesis - lacto and neolacto series	8	0.206659	0.578796	ko00601	Metabolism	Glycan biosynthesis and metabolism	CL15881.Contig22_All;CL475.Contig6_All;Unigene1858_All;CL15881.Contig53_All;Unigene30982_All;Unigene7138_All;CL15881.Contig50_All;CL15432.Contig16_All	K00709+K07635+K07820
Thyroid hormone signaling pathway	40	0.207031	0.578796	ko04919	Organismal Systems	Endocrine system	CL2775.Contig2_All;Unigene6542_All;Unigene67465_All;CL9286.Contig1_All;Unigene24840_All;CL16194.Contig1_All;Unigene28193_All;CL2689.Contig79_All;CL14551.Contig3_All;CL3564.Contig14_All;Unigene19568_All;Unigene88678_All;CL1811.Contig1_All;CL3564.Contig3_All;CL5010.Contig3_All;CL3564.Contig13_All;CL3564.Contig1_All;Unigene14104_All;CL1811.Contig3_All;CL3564.Contig6_All;Unigene15175_All;CL1811.Conti…	K06493+K02599+K04650+K17902+K08526+K08524+K01540+K05742+K07207+K08187
Epstein-Barr virus infection	60	0.212772	0.588518	ko05169	Human Diseases	Infectious diseases: Viral	Unigene4848_All;CL13349.Contig8_All;CL11309.Contig1_All;CL13349.Contig49_All;Unigene38752_All;CL13349.Contig17_All;CL11323.Contig1_All;Unigene10682_All;CL16194.Contig1_All;Unigene37779_All;CL3099.Contig25_All;CL2689.Contig79_All;Unigene61007_All;Unigene10371_All;CL11323.Contig2_All;CL7056.Contig2_All;CL7056.Contig1_All;Unigene14000_All;Unigene85077_All;Unigene60353_All;CL6292.Contig1_All;Unigene2…	K06490+K06856+K06752+K07606+K06751+K06256+K06492+K06477+K03160+K06618+K09438+K13784+K03006+K04730+K05854
Taurine and hypotaurine metabolism	2	0.215423	0.589579	ko00430	Metabolism	Metabolism of other amino acids	CL10786.Contig1_All;CL10786.Contig2_All	K18592
Fat digestion and absorption	5	0.220193	0.596357	ko04975	Organismal Systems	Digestive system	CL6721.Contig1_All;CL12561.Contig3_All;CL3657.Contig3_All;CL2679.Contig4_All;CL2679.Contig1_All	K00626+K13885+K01080
Chagas disease (American trypanosomiasis)	21	0.235884	0.628124	ko05142	Human Diseases	Infectious diseases: Parasitic	CL4321.Contig8_All;CL3463.Contig3_All;CL2500.Contig10_All;Unigene10521_All;Unigene27792_All;CL3463.Contig1_All;CL2500.Contig11_All;CL12385.Contig6_All;Unigene60353_All;CL2500.Contig3_All;Unigene2045_All;CL14634.Contig2_All;CL12385.Contig9_All;CL2689.Contig57_All;Unigene40198_All;CL6365.Contig3_All;CL12385.Contig1_All;CL12385.Contig8_All;CL12385.Contig4_All;CL12385.Contig11_All;CL12385.Contig3_All	K04379+K03982+K10785+K10784+K05425+K03990+K04390+K03987+K03988+K06451+K06450+K04730
Sphingolipid signaling pathway	25	0.236754	0.628124	ko04071	Environmental Information Processing	Signal transduction	Unigene7483_All;Unigene63848_All;Unigene4108_All;Unigene63840_All;CL4177.Contig3_All;Unigene4029_All;CL4177.Contig1_All;Unigene20699_All;CL4177.Contig2_All;Unigene20698_All;Unigene12090_All;Unigene100025_All;Unigene3433_All;Unigene65738_All;Unigene67626_All;Unigene31688_All;Unigene53306_All;CL2965.Contig2_All;Unigene4335_All;CL2488.Contig13_All;Unigene77157_All;Unigene12795_All;Unigene43540_All;C…	K08090+K04293+K18953+K12348+K01379
Tight junction	32	0.252673	0.663587	ko04530	Cellular Processes	Cellular community	Unigene4848_All;CL8871.Contig5_All;CL9229.Contig1_All;CL2776.Contig14_All;CL15220.Contig3_All;CL15220.Contig6_All;CL8588.Contig3_All;CL2583.Contig5_All;CL4065.Contig4_All;CL15220.Contig2_All;Unigene28193_All;CL3099.Contig25_All;CL4678.Contig11_All;CL4678.Contig10_All;Unigene31712_All;CL7899.Contig15_All;Unigene83318_All;CL6292.Contig2_All;CL432.Contig9_All;CL4599.Contig5_All;Unigene1390_All;CL166…	K06785+K05631+K06786+K06087+K06735+K10352+K06107+K07831+K06089+K06068+K06102+K06110+K06096+K18625+K05629+K06115
Tyrosine metabolism	4	0.257758	0.670171	ko00350	Metabolism	Amino acid metabolism	CL4758.Contig1_All;Unigene1470_All;CL4758.Contig2_All;CL592.Contig2_All	K00553+K00503+K00274
Glycerolipid metabolism	8	0.263192	0.677524	ko00561	Metabolism	Lipid metabolism	CL9862.Contig2_All;CL6829.Contig4_All;Unigene90587_All;CL9862.Contig3_All;CL3657.Contig3_All;CL3056.Contig11_All;CL2679.Contig4_All;CL2679.Contig1_All	K00149+K13506+K01080+K13523
Platelet activation	50	0.268054	0.683276	ko04611	Organismal Systems	Immune system	CL13160.Contig1_All;CL13160.Contig4_All;CL13160.Contig5_All;CL2776.Contig14_All;CL2775.Contig2_All;CL3674.Contig2_All;CL3674.Contig3_All;CL321.Contig3_All;CL2949.Contig6_All;CL2256.Contig8_All;CL3674.Contig4_All;CL2256.Contig6_All;CL2256.Contig7_All;CL2949.Contig3_All;CL321.Contig4_All;Unigene22917_All;CL16194.Contig1_All;Unigene28193_All;Unigene22918_All;CL10539.Contig1_All;CL2689.Contig79_All;C…	K05719+K06493+K07361+K00907+K19477+K06236+K04958+K16342+K12361+K05854
Glycosaminoglycan biosynthesis - chondroitin sulfate / dermatan sulfate	3	0.275054	0.683437	ko00532	Metabolism	Glycan biosynthesis and metabolism	CL3152.Contig1_All;Unigene43049_All;CL6365.Contig3_All	K08106+K00771
PPAR signaling pathway	10	0.278384	0.683437	ko03320	Organismal Systems	Endocrine system	Unigene32034_All;Unigene24301_All;Unigene24840_All;Unigene6580_All;Unigene14104_All;Unigene27759_All;CL15140.Contig47_All;CL104.Contig6_All;CL6940.Contig1_All;CL250.Contig1_All	K07296+K08755+K08526+K08524+K00489+K08771+K08536+K06086+K07431
Phospholipase D signaling pathway	46	0.278701	0.683437	ko04072	Environmental Information Processing	Signal transduction	Unigene7483_All;CL13349.Contig8_All;Unigene63848_All;Unigene4108_All;Unigene63840_All;CL4659.Contig7_All;CL13349.Contig49_All;Unigene4029_All;CL13349.Contig17_All;CL2583.Contig5_All;CL6856.Contig4_All;Unigene20699_All;CL3943.Contig4_All;Unigene20698_All;Unigene12090_All;Unigene100025_All;CL8313.Contig3_All;Unigene3433_All;Unigene65738_All;Unigene67626_All;Unigene53306_All;Unigene4335_All;CL8313.C…	K08090+K06856+K05091+K07831+K04273+K08390+K04289+K03099+K04608+K01080+K07207+K13523+K16342
Neuroactive ligand-receptor interaction	39	0.282128	0.683437	ko04080	Environmental Information Processing	Signaling molecules and interaction	CL16111.Contig3_All;CL369.Contig3_All;CL4177.Contig3_All;CL10383.Contig1_All;Unigene40961_All;Unigene31583_All;CL8220.Contig3_All;CL6856.Contig4_All;CL4177.Contig1_All;CL369.Contig2_All;Unigene22255_All;Unigene12874_All;CL3943.Contig4_All;CL8736.Contig1_All;CL4177.Contig2_All;CL15743.Contig3_All;CL8313.Contig3_All;CL16111.Contig9_All;CL16765.Contig1_All;CL8313.Contig1_All;CL3943.Contig1_All;Unige…	K04296+K01352+K04293+K04234+K04010+K05200+K04273+K04278+K01312+K05080+K04289+K08388+K04608+K08386+K04274+K04276+K04299
Vascular smooth muscle contraction	26	0.283579	0.683437	ko04270	Organismal Systems	Circulatory system	Unigene13067_All;CL15220.Contig3_All;CL15220.Contig6_All;CL1112.Contig9_All;CL1112.Contig5_All;CL1112.Contig15_All;Unigene83621_All;CL1112.Contig7_All;CL1112.Contig8_All;CL4065.Contig4_All;CL1112.Contig11_All;CL15220.Contig2_All;CL4678.Contig11_All;CL1112.Contig2_All;CL11550.Contig1_All;CL4678.Contig10_All;CL1112.Contig1_All;Unigene24174_All;Unigene83318_All;Unigene5353_All;Unigene1390_All;CL262.…	K12328+K10352+K12327+K06068+K08449+K08447+K08448+K00907+K12337+K04958+K16342
Osteoclast differentiation	36	0.283889	0.683437	ko04380	Organismal Systems	Development	CL14522.Contig2_All;CL14522.Contig1_All;CL14522.Contig3_All;CL2775.Contig2_All;CL4659.Contig7_All;CL13703.Contig2_All;CL4321.Contig8_All;CL16194.Contig1_All;Unigene16594_All;Unigene28193_All;CL2689.Contig79_All;CL550.Contig2_All;CL4659.Contig5_All;Unigene23252_All;CL4325.Contig7_All;CL1811.Contig1_All;Unigene6744_All;Unigene21153_All;CL1811.Contig3_All;Unigene33059_All;CL1811.Contig2_All;Unigene8…	K06551+K06493+K05090+K04379+K08009+K07361+K09438+K08011+K04386+K04446+K17332+K05856+K07371+K08008
Salivary secretion	17	0.323467	0.771574	ko04970	Organismal Systems	Digestive system	CL3160.Contig6_All;CL3160.Contig5_All;CL3160.Contig1_All;CL2775.Contig2_All;CL3160.Contig8_All;CL3160.Contig2_All;CL5449.Contig8_All;CL14551.Contig3_All;CL4712.Contig1_All;CL5399.Contig3_All;CL5010.Contig3_All;Unigene2141_All;CL5399.Contig4_All;CL262.Contig10_All;CL4712.Contig2_All;CL6817.Contig2_All;CL6275.Contig9_All	K13915+K13912+K01540+K19477+K05742+K13899+K04958+K13908
Aldosterone-regulated sodium reabsorption	7	0.354379	0.837624	ko04960	Organismal Systems	Excretory system	CL11884.Contig4_All;CL11884.Contig2_All;CL1524.Contig1_All;CL11884.Contig3_All;CL14551.Contig3_All;CL11884.Contig1_All;CL11884.Contig6_All	K00071+K01540
Serotonergic synapse	17	0.363026	0.850331	ko04726	Organismal Systems	Nervous system	CL6036.Contig6_All;Unigene6721_All;CL6685.Contig1_All;CL6706.Contig2_All;CL592.Contig2_All;CL6036.Contig8_All;CL1893.Contig4_All;Unigene8623_All;CL262.Contig10_All;CL13845.Contig3_All;CL1893.Contig3_All;CL8955.Contig2_All;CL1686.Contig1_All;Unigene8620_All;CL1893.Contig6_All;CL1893.Contig1_All;CL2689.Contig105_All	K05037+K04545+K04541+K04520+K00274+K04958+K04542+K04347+K16342+K04819
Fc gamma R-mediated phagocytosis	28	0.369029	0.853036	ko04666	Organismal Systems	Immune system	CL13349.Contig8_All;CL13349.Contig49_All;CL3661.Contig1_All;CL3069.Contig13_All;CL3661.Contig6_All;CL13349.Contig17_All;CL6087.Contig3_All;CL6087.Contig4_All;CL4678.Contig11_All;CL6087.Contig2_All;Unigene100059_All;CL544.Contig5_All;CL4678.Contig10_All;CL3661.Contig3_All;Unigene83318_All;CL4325.Contig7_All;CL14239.Contig4_All;Unigene21399_All;CL3657.Contig3_All;CL4325.Contig2_All;CL6689.Contig5_A…	K06856+K12488+K05747+K05753+K05768+K06068+K08011+K04438+K12367+K01080+K05754+K16342+K05748+K08893+K05854
N-Glycan biosynthesis	7	0.370742	0.853036	ko00510	Metabolism	Glycan biosynthesis and metabolism	CL10072.Contig3_All;CL13597.Contig1_All;Unigene4429_All;Unigene4725_All;Unigene3812_All;CL1007.Contig10_All;Unigene43673_All	K05546+K03849+K01230+K00726
Notch signaling pathway	14	0.376056	0.857672	ko04330	Environmental Information Processing	Signal transduction	Unigene6542_All;CL3564.Contig14_All;Unigene10675_All;CL3564.Contig3_All;CL3564.Contig13_All;CL3564.Contig1_All;CL3564.Contig6_All;CL3564.Contig12_All;CL3564.Contig11_All;CL12294.Contig2_All;CL9806.Contig2_All;Unigene38925_All;CL9806.Contig3_All;Unigene38924_All	K02599+K06051+K05948
Ras signaling pathway	37	0.38979	0.881263	ko04014	Environmental Information Processing	Signal transduction	CL4659.Contig7_All;CL13703.Contig2_All;Unigene9765_All;CL2583.Contig5_All;Unigene85005_All;Unigene20223_All;CL5088.Contig1_All;CL2500.Contig10_All;Unigene15078_All;Unigene35053_All;CL5088.Contig6_All;Unigene6721_All;Unigene10521_All;CL6685.Contig1_All;CL4659.Contig5_All;CL2500.Contig11_All;CL5088.Contig5_All;Unigene63501_All;Unigene10662_All;CL2500.Contig3_All;Unigene85015_All;CL5399.Contig3_All;…	K05090+K05091+K05465+K05467+K07831+K16817+K10785+K02678+K04545+K10784+K04541+K17638+K03099+K17636+K05093+K05097+K07360+K04542+K04347+K16342+K12361+K05096+K05466
Glutathione metabolism	6	0.395154	0.885689	ko00480	Metabolism	Metabolism of other amino acids	CL10248.Contig3_All;CL10248.Contig1_All;CL10786.Contig1_All;CL10786.Contig2_All;CL679.Contig1_All;Unigene85589_All	K00802+K18592+K00799
Galactose metabolism	4	0.426226	0.947169	ko00052	Metabolism	Carbohydrate metabolism	CL10072.Contig3_All;Unigene25937_All;CL4918.Contig1_All;Unigene34628_All	K01187+K12317+K00963+K05056
DNA replication	4	0.435847	0.960341	ko03030	Genetic Information Processing	Replication and repair	Unigene4814_All;Unigene3645_All;Unigene3986_All;Unigene34524_All	K02684
Focal adhesion	53	0.462498	1	ko04510	Cellular Processes	Cellular community	CL13160.Contig1_All;CL13160.Contig4_All;CL13160.Contig5_All;CL2776.Contig14_All;CL2775.Contig2_All;CL3674.Contig2_All;CL3674.Contig3_All;CL321.Contig3_All;CL2949.Contig6_All;CL3069.Contig13_All;CL11381.Contig3_All;CL2256.Contig8_All;CL3674.Contig4_All;CL2256.Contig6_All;CL2256.Contig7_All;CL2949.Contig3_All;CL321.Contig4_All;Unigene22917_All;CL16194.Contig1_All;Unigene28193_All;Unigene22918_All;C…	K05719+K06590+K06493+K06238+K06275+K06588+K05717+K06589+K06591+K04437+K05636+K06525+K06243+K00907+K03099+K06277+K05725+K04438+K06236+K05097+K05096
Proximal tubule bicarbonate reclamation	5	0.533438	1	ko04964	Organismal Systems	Excretory system	CL14551.Contig3_All;Unigene63200_All;Unigene1255_All;Unigene35252_All;CL1146.Contig1_All	K01540+K00025+K00261
TGF-beta signaling pathway	11	0.549389	1	ko04350	Environmental Information Processing	Signal transduction	Unigene25039_All;Unigene28345_All;CL10317.Contig2_All;CL2273.Contig3_All;CL2273.Contig4_All;CL2273.Contig6_All;CL10317.Contig1_All;CL2273.Contig1_All;CL2273.Contig2_All;CL2273.Contig5_All;CL1987.Contig2_All	K19558+K17695+K04680+K04679+K17694
Phenylalanine metabolism	1	0.551402	1	ko00360	Metabolism	Amino acid metabolism	CL592.Contig2_All	K00274
MAPK signaling pathway - fly	5	0.559426	1	ko04013	Environmental Information Processing	Signal transduction	Unigene15078_All;Unigene10662_All;Unigene85015_All;CL5399.Contig3_All;CL5399.Contig4_All	K02678+K03099
Synthesis and degradation of ketone bodies	1	0.570601	1	ko00072	Metabolism	Lipid metabolism	CL6721.Contig1_All	K00626
B cell receptor signaling pathway	25	0.573717	1	ko04662	Organismal Systems	Immune system	CL13349.Contig8_All;CL5674.Contig2_All;CL7365.Contig1_All;CL13349.Contig49_All;CL13349.Contig17_All;CL7365.Contig2_All;CL5674.Contig4_All;CL7365.Contig3_All;CL4321.Contig8_All;CL7365.Contig6_All;CL7365.Contig4_All;CL7365.Contig8_All;CL5399.Contig3_All;CL7365.Contig7_All;CL5674.Contig1_All;CL7530.Contig6_All;CL5399.Contig4_All;CL7530.Contig1_All;CL3556.Contig1_All;CL771.Contig10_All;CL7530.Contig3…	K06856+K06566+K06507+K04379+K03099+K04446+K17332+K12229+K07371+K07369+K05854
Pancreatic secretion	9	0.583225	1	ko04972	Organismal Systems	Digestive system	CL7083.Contig1_All;CL7083.Contig3_All;CL8736.Contig1_All;CL14551.Contig3_All;CL5010.Contig3_All;CL262.Contig10_All;CL6817.Contig2_All;CL2997.Contig3_All;CL2997.Contig2_All	K08779+K01312+K01540+K05742+K04958+K05030
Arginine and proline metabolism	6	0.588536	1	ko00330	Metabolism	Amino acid metabolism	CL9862.Contig2_All;CL10248.Contig3_All;CL10248.Contig1_All;CL9862.Contig3_All;CL592.Contig2_All;CL10958.Contig2_All	K00149+K00802+K00274+K12259
Circadian rhythm - fly	2	0.602952	1	ko04711	Organismal Systems	Environmental adaptation	Unigene38081_All;Unigene2168_All	K12114
Bladder cancer	10	0.623726	1	ko05219	Human Diseases	Cancers: Specific types	CL13160.Contig1_All;CL13160.Contig4_All;CL10106.Contig2_All;CL13160.Contig5_All;CL2776.Contig14_All;CL6292.Contig1_All;CL8689.Contig2_All;Unigene5661_All;CL2776.Contig5_All;CL2776.Contig37_All	K05689+K01403+K06618+K01398
Measles	32	0.653254	1	ko05162	Human Diseases	Infectious diseases: Viral	Unigene4848_All;CL16574.Contig16_All;CL13349.Contig8_All;CL14913.Contig6_All;CL13349.Contig49_All;CL13349.Contig17_All;CL14913.Contig7_All;CL2500.Contig10_All;CL3099.Contig25_All;CL16574.Contig52_All;CL14913.Contig9_All;Unigene10521_All;Unigene27792_All;Unigene30943_All;CL2500.Contig11_All;CL14913.Contig1_All;Unigene85077_All;Unigene60353_All;CL2500.Contig3_All;CL10493.Contig30_All;CL432.Contig9_…	K06563+K06856+K05069+K10785+K10784+K05425+K04390+K06451+K14752+K06450+K07990+K04730+K04447
Acute myeloid leukemia	11	0.663471	1	ko05221	Human Diseases	Cancers: Specific types	CL14176.Contig1_All;CL4659.Contig7_All;CL14898.Contig5_All;CL5399.Contig3_All;Unigene23252_All;Unigene36660_All;Unigene21153_All;Unigene33059_All;Unigene27906_All;CL16296.Contig13_All;CL5399.Contig4_All	K02620+K05091+K03099+K09438+K08527
Alanine, aspartate and glutamate metabolism	3	0.697442	1	ko00250	Metabolism	Amino acid metabolism	Unigene1255_All;Unigene35252_All;CL1146.Contig1_All	K00261
Pyruvate metabolism	5	0.702059	1	ko00620	Metabolism	Carbohydrate metabolism	CL6721.Contig1_All;CL9862.Contig2_All;CL9862.Contig3_All;Unigene86150_All;Unigene63200_All	K00626+K00149+K00016+K00025
Fatty acid degradation	3	0.731985	1	ko00071	Metabolism	Lipid metabolism	CL6721.Contig1_All;CL9862.Contig2_All;CL9862.Contig3_All	K00626+K00149
Propanoate metabolism	2	0.744134	1	ko00640	Metabolism	Carbohydrate metabolism	CL6721.Contig1_All;Unigene86150_All	K00626+K00016
Vitamin digestion and absorption	2	0.759979	1	ko04977	Organismal Systems	Digestive system	CL12561.Contig3_All;Unigene65527_All	K13885+K14613
Jak-STAT signaling pathway	20	0.773511	1	ko04630	Environmental Information Processing	Signal transduction	CL9489.Contig6_All;CL14913.Contig6_All;CL9489.Contig4_All;CL9489.Contig5_All;CL16784.Contig15_All;CL14913.Contig7_All;CL6030.Contig5_All;CL6030.Contig6_All;Unigene9070_All;Unigene10636_All;CL14913.Contig9_All;CL15743.Contig3_All;Unigene27792_All;CL6030.Contig3_All;CL14913.Contig1_All;CL5399.Contig3_All;CL5399.Contig4_All;CL4041.Contig10_All;CL4918.Contig1_All;Unigene34628_All	K05058+K05069+K05055+K05077+K05061+K05080+K05425+K03099+K04447+K05056
Regulation of lipolysis in adipocytes	8	0.78364	1	ko04923	Organismal Systems	Endocrine system	CL5088.Contig1_All;CL5088.Contig6_All;CL5088.Contig5_All;CL5399.Contig3_All;CL5088.Contig2_All;CL5088.Contig4_All;Unigene27759_All;CL5399.Contig4_All	K16817+K19477+K08771
Glycolysis / Gluconeogenesis	4	0.807047	1	ko00010	Metabolism	Carbohydrate metabolism	CL9862.Contig2_All;CL12091.Contig2_All;CL9862.Contig3_All;Unigene86150_All	K00149+K01623+K00016
Valine, leucine and isoleucine degradation	3	0.808322	1	ko00280	Metabolism	Amino acid metabolism	CL6721.Contig1_All;CL9862.Contig2_All;CL9862.Contig3_All	K00626+K00149
2-Oxocarboxylic acid metabolism	2	0.810991	1	ko01210	Metabolism	Global and overview maps	Unigene88139_All;Unigene27331_All	K00030+K14677
Toll-like receptor signaling pathway	13	0.81123	1	ko04620	Organismal Systems	Immune system	Unigene8786_All;Unigene8788_All;CL4321.Contig8_All;Unigene8787_All;CL4585.Contig3_All;Unigene27792_All;Unigene60353_All;CL4585.Contig4_All;Unigene36731_All;CL4585.Contig5_All;CL1825.Contig3_All;CL6365.Contig3_All;Unigene35538_All	K05399+K04379+K05425+K03160+K09446+K05401+K04730+K12672+K12671
Choline metabolism in cancer	16	0.818081	1	ko05231	Human Diseases	Cancers: Overview	CL3069.Contig13_All;CL4321.Contig8_All;CL544.Contig5_All;CL5399.Contig3_All;CL14563.Contig2_All;CL3657.Contig3_All;Unigene15175_All;Unigene9444_All;CL5399.Contig4_All;CL14563.Contig3_All;CL2679.Contig4_All;CL1686.Contig1_All;CL2679.Contig1_All;Unigene64701_All;Unigene8632_All;Unigene8626_All	K05747+K05753+K04379+K03099+K15377+K01080+K07207+K16342+K05748
Lysine degradation	11	0.831572	1	ko00310	Metabolism	Amino acid metabolism	CL6721.Contig1_All;CL15916.Contig2_All;CL9862.Contig2_All;CL15916.Contig3_All;Unigene88139_All;Unigene19568_All;CL9862.Contig3_All;Unigene88678_All;Unigene1366_All;Unigene31503_All;Unigene89624_All	K00626+K15588+K00149+K00306+K09188+K00658
Signaling pathways regulating pluripotency of stem cells	16	0.832105	1	ko04550	Cellular Processes	Cellular community	CL9489.Contig6_All;CL417.Contig3_All;CL417.Contig2_All;CL9489.Contig4_All;CL9489.Contig5_All;Unigene27537_All;Unigene16621_All;Unigene28345_All;CL417.Contig4_All;CL10317.Contig2_All;CL60.Contig6_All;CL10317.Contig1_All;CL3710.Contig6_All;Unigene21363_All;CL1987.Contig2_All;CL4041.Contig10_All	K05058+K11478+K17695+K04680+K05093+K08026+K02375+K17694+K04447
Glycine, serine and threonine metabolism	3	0.833595	1	ko00260	Metabolism	Amino acid metabolism	CL6958.Contig2_All;Unigene88139_All;CL592.Contig2_All	K00544+K00306+K00274
Cysteine and methionine metabolism	5	0.837561	1	ko00270	Metabolism	Amino acid metabolism	CL6958.Contig2_All;CL10248.Contig3_All;CL10248.Contig1_All;Unigene86150_All;Unigene63200_All	K00544+K00802+K00016+K00025
Terpenoid backbone biosynthesis	1	0.849761	1	ko00900	Metabolism	Metabolism of terpenoids and polyketides	CL6721.Contig1_All	K00626
Butanoate metabolism	1	0.851937	1	ko00650	Metabolism	Carbohydrate metabolism	CL6721.Contig1_All	K00626
Maturity onset diabetes of the young	1	0.851937	1	ko04950	Human Diseases	Endocrine and metabolic diseases	CL3710.Contig6_All	K08026
Gastric acid secretion	8	0.863009	1	ko04971	Organismal Systems	Digestive system	Unigene44109_All;Unigene27509_All;CL14551.Contig3_All;Unigene24174_All;CL5010.Contig3_All;CL262.Contig10_All;CL143.Contig2_All;CL6817.Contig2_All	K04913+K04515+K01540+K00907+K05742+K04958
ABC transporters	2	0.866429	1	ko02010	Environmental Information Processing	Membrane transport	CL440.Contig7_All;CL440.Contig1_All	K05667
Metabolic pathways	124	0.866482	1	ko01100	Metabolism	Global and overview maps	CL4758.Contig1_All;CL7957.Contig1_All;CL15881.Contig22_All;CL7957.Contig4_All;Unigene63218_All;CL475.Contig6_All;Unigene44208_All;CL6721.Contig1_All;CL2588.Contig4_All;CL2588.Contig2_All;CL6958.Contig2_All;Unigene1858_All;CL15881.Contig53_All;Unigene6546_All;CL9862.Contig2_All;CL3825.Contig3_All;CL3825.Contig2_All;Unigene30982_All;Unigene89083_All;Unigene84668_All;Unigene23107_All;Unigene1470_All…	K00553+K07408+K00709+K00722+K01489+K07635+K00688+K00626+K02258+K00544+K00699+K00149+K01183+K17726+K01197+K01077+K00503+K01830+K16817+K00489+K00030+K00306+K13506+K00802+K01858+K01623+K01254+K00222+K13510+K00498+K01187+K05546+K12317+K18082+K03849+K00274+K00016+K12348+K18592+K00771+K01106+K01230+K00025+K14677+K01080+K13523+K02684+K03940+K01490+K01195+K00658+K03006+K00726+K00894+K07820+K00963+K16342+…
Basal cell carcinoma	3	0.873146	1	ko05217	Human Diseases	Cancers: Specific types	CL14176.Contig1_All;CL14898.Contig5_All;Unigene21363_All	K02620+K02375
Cholinergic synapse	10	0.873196	1	ko04725	Organismal Systems	Nervous system	Unigene27509_All;Unigene61414_All;CL4321.Contig8_All;Unigene6721_All;Unigene13878_All;CL6685.Contig1_All;Unigene16_All;CL262.Contig10_All;CL8955.Contig2_All;CL4041.Contig10_All	K04515+K04930+K04379+K04545+K04541+K01049+K04958+K04542+K04347+K04447
MicroRNAs in cancer	33	0.883311	1	ko05206	Human Diseases	Cancers: Overview	CL10106.Contig2_All;CL2775.Contig2_All;Unigene6542_All;CL11323.Contig1_All;CL16194.Contig1_All;Unigene28193_All;CL2689.Contig79_All;CL11323.Contig2_All;CL3564.Contig14_All;CL5399.Contig3_All;CL1811.Contig1_All;CL3564.Contig3_All;CL3564.Contig13_All;CL14239.Contig4_All;CL3564.Contig1_All;CL1811.Contig3_All;CL3564.Contig6_All;CL1811.Contig2_All;CL3564.Contig12_All;CL3564.Contig11_All;Unigene8623_Al…	K01403+K06493+K02599+K07606+K06256+K03099+K04438+K17455+K04381
Olfactory transduction	8	0.889786	1	ko04740	Organismal Systems	Sensory system	Unigene27509_All;CL9168.Contig5_All;CL5399.Contig3_All;CL9168.Contig3_All;CL5399.Contig4_All;CL9168.Contig10_All;CL9168.Contig2_All;CL9168.Contig4_All	K04515+K04257+K19477
Endometrial cancer	10	0.890208	1	ko05213	Human Diseases	Cancers: Specific types	CL13160.Contig1_All;CL13160.Contig4_All;CL13160.Contig5_All;CL14176.Contig1_All;CL2776.Contig14_All;CL14898.Contig5_All;CL5399.Contig3_All;CL5399.Contig4_All;CL2776.Contig5_All;CL2776.Contig37_All	K05689+K02620+K03099
GABAergic synapse	10	0.894997	1	ko04727	Organismal Systems	Nervous system	CL16647.Contig9_All;CL16647.Contig4_All;Unigene63045_All;CL16647.Contig11_All;Unigene6721_All;CL6685.Contig1_All;Unigene13737_All;Unigene27780_All;Unigene26921_All;CL8955.Contig2_All	K05039+K04545+K04541+K04542+K04347
Type II diabetes mellitus	4	0.906735	1	ko04930	Human Diseases	Endocrine and metabolic diseases	Unigene32034_All;CL4678.Contig11_All;CL4678.Contig10_All;Unigene83318_All	K07296+K06068
HIF-1 signaling pathway	16	0.907039	1	ko04066	Environmental Information Processing	Signal transduction	Unigene9765_All;CL16784.Contig15_All;Unigene27509_All;Unigene85005_All;Unigene20223_All;CL3463.Contig3_All;Unigene10636_All;CL12091.Contig2_All;Unigene35053_All;CL3463.Contig1_All;Unigene86150_All;Unigene60353_All;Unigene19668_All;Unigene88176_All;Unigene24444_All;CL4651.Contig5_All	K05465+K05467+K05055+K04515+K03982+K01623+K00016+K03159+K08008+K05096+K05466
Circadian entrainment	9	0.907042	1	ko04713	Organismal Systems	Environmental adaptation	Unigene27509_All;CL4321.Contig8_All;CL8220.Contig3_All;Unigene6721_All;CL6685.Contig1_All;CL5399.Contig3_All;CL5399.Contig4_All;CL262.Contig10_All;CL8955.Contig2_All	K04515+K04379+K05200+K04545+K04541+K19477+K04958+K04542+K04347
Phototransduction - fly	2	0.914917	1	ko04745	Organismal Systems	Sensory system	Unigene27509_All;CL262.Contig10_All	K04515+K04958
Other types of O-glycan biosynthesis	2	0.91591	1	ko00514	Metabolism	Glycan biosynthesis and metabolism	CL475.Contig6_All;CL12294.Contig2_All	K07635+K05948
Renin secretion	5	0.928567	1	ko04924	Organismal Systems	Endocrine system	CL5399.Contig3_All;CL5399.Contig4_All;CL262.Contig10_All;CL2997.Contig3_All;CL2997.Contig2_All	K19477+K04958+K05030
GnRH signaling pathway	10	0.930295	1	ko04912	Organismal Systems	Endocrine system	Unigene27509_All;CL4678.Contig11_All;CL4678.Contig10_All;Unigene83318_All;CL5399.Contig3_All;CL8689.Contig2_All;Unigene5661_All;CL5399.Contig4_All;CL262.Contig10_All;CL1686.Contig1_All	K04515+K06068+K03099+K01398+K04958+K16342
AMPK signaling pathway	14	0.94232	1	ko04152	Environmental Information Processing	Signal transduction	Unigene76477_All;Unigene32034_All;Unigene29756_All;Unigene19702_All;Unigene25873_All;Unigene5249_All;Unigene83353_All;Unigene83354_All;Unigene84514_All;Unigene15175_All;Unigene9444_All;CL14785.Contig10_All;Unigene30324_All;Unigene31329_All	K07905+K07296+K08271+K07207+K18341
Thyroid hormone synthesis	5	0.945754	1	ko04918	Organismal Systems	Endocrine system	CL15893.Contig1_All;CL15893.Contig3_All;Unigene666_All;CL14551.Contig3_All;CL262.Contig10_All	K10809+K10064+K01540+K04958
Citrate cycle (TCA cycle)	3	0.947595	1	ko00020	Metabolism	Carbohydrate metabolism	Unigene88139_All;Unigene63200_All;Unigene89624_All	K00030+K00025+K00658
Inositol phosphate metabolism	9	0.947618	1	ko00562	Metabolism	Carbohydrate metabolism	CL11378.Contig1_All;CL2273.Contig3_All;CL2273.Contig6_All;Unigene38159_All;Unigene27641_All;CL2273.Contig1_All;CL2273.Contig2_All;CL2273.Contig5_All;Unigene9513_All	K01858+K18082+K00921+K01106+K00888
Amphetamine addiction	4	0.9539	1	ko05031	Human Diseases	Substance dependence	Unigene27509_All;CL4321.Contig8_All;CL8220.Contig3_All;CL592.Contig2_All	K04515+K04379+K05200+K00274
Glycosaminoglycan biosynthesis - heparan sulfate / heparin	2	0.956433	1	ko00534	Metabolism	Glycan biosynthesis and metabolism	Unigene43049_All;CL6365.Contig3_All	K00771
Long-term depression	5	0.957575	1	ko04730	Organismal Systems	Nervous system	CL5399.Contig3_All;CL5399.Contig4_All;CL262.Contig10_All;CL1686.Contig1_All;CL10297.Contig2_All	K19477+K04958+K16342+K05854
Dopaminergic synapse	9	0.962034	1	ko04728	Organismal Systems	Nervous system	Unigene27509_All;CL4321.Contig8_All;CL8220.Contig3_All;Unigene6721_All;CL6685.Contig1_All;CL592.Contig2_All;Unigene12356_All;CL262.Contig10_All;CL8955.Contig2_All	K04515+K04379+K05200+K04545+K04541+K00274+K10396+K04958+K04542+K04347
TNF signaling pathway	18	0.965168	1	ko04668	Environmental Information Processing	Signal transduction	CL10106.Contig2_All;Unigene4848_All;CL2776.Contig14_All;CL2949.Contig6_All;CL2949.Contig3_All;CL4321.Contig8_All;CL3099.Contig25_All;Unigene14000_All;Unigene85077_All;Unigene60353_All;CL432.Contig9_All;Unigene61394_All;Unigene11513_All;CL2776.Contig5_All;Unigene23656_All;CL2776.Contig37_All;CL6940.Contig1_All;Unigene35538_All	K01403+K06490+K06494+K06527+K04379+K04390+K05629+K12671
Estrogen signaling pathway	10	0.966063	1	ko04915	Organismal Systems	Endocrine system	CL10106.Contig2_All;CL4321.Contig8_All;CL4678.Contig11_All;CL4678.Contig10_All;Unigene83318_All;CL5399.Contig3_All;CL8689.Contig2_All;Unigene5661_All;CL5399.Contig4_All;CL262.Contig10_All	K01403+K04379+K06068+K03099+K01398+K04958
Pentose phosphate pathway	1	0.968034	1	ko00030	Metabolism	Carbohydrate metabolism	CL12091.Contig2_All	K01623
Alcoholism	10	0.968969	1	ko05034	Human Diseases	Substance dependence	Unigene780_All;Unigene76456_All;Unigene6721_All;CL6685.Contig1_All;CL592.Contig2_All;CL5399.Contig3_All;CL5399.Contig4_All;CL8955.Contig2_All;CL16852.Contig5_All;CL16852.Contig2_All	K15014+K11408+K04545+K04541+K00274+K03099+K04542+K04347+K11253
Adherens junction	18	0.970038	1	ko04520	Cellular Processes	Cellular community	CL13160.Contig1_All;CL13160.Contig4_All;CL13160.Contig5_All;CL10574.Contig5_All;CL14176.Contig1_All;CL2776.Contig14_All;CL3069.Contig13_All;CL14898.Contig5_All;CL544.Contig5_All;Unigene49354_All;CL6706.Contig2_All;CL6606.Contig5_All;CL2776.Contig5_All;CL3487.Contig3_All;CL2776.Contig37_All;CL6940.Contig1_All;Unigene8632_All;Unigene8626_All	K05689+K06592+K02620+K05747+K05753+K06531+K05695+K05627+K06086+K06084+K05748
Glyoxylate and dicarboxylate metabolism	2	0.970187	1	ko00630	Metabolism	Carbohydrate metabolism	CL6721.Contig1_All;Unigene63200_All	K00626+K00025
Inflammatory mediator regulation of TRP channels	8	0.971348	1	ko04750	Organismal Systems	Sensory system	CL10383.Contig1_All;Unigene27509_All;CL4678.Contig11_All;CL4678.Contig10_All;Unigene83318_All;Unigene6744_All;CL262.Contig10_All;CL1686.Contig1_All	K04234+K04515+K06068+K04386+K04958+K16342
Fructose and mannose metabolism	1	0.981653	1	ko00051	Metabolism	Carbohydrate metabolism	CL12091.Contig2_All	K01623
Carbon metabolism	8	0.982609	1	ko01200	Metabolism	Global and overview maps	CL6721.Contig1_All;Unigene88139_All;CL12091.Contig2_All;Unigene63200_All;Unigene89624_All;Unigene1255_All;Unigene35252_All;CL1146.Contig1_All	K00626+K00030+K01623+K00025+K00658+K00261
Sphingolipid metabolism	4	0.982616	1	ko00600	Metabolism	Lipid metabolism	CL2488.Contig13_All;CL3657.Contig3_All;CL2679.Contig4_All;CL2679.Contig1_All	K12348+K01080
VEGF signaling pathway	5	0.984288	1	ko04370	Environmental Information Processing	Signal transduction	CL57.Contig1_All;CL7530.Contig6_All;CL7530.Contig1_All;CL1686.Contig1_All;CL7530.Contig3_All	K05725+K17332+K16342
Non-small cell lung cancer	6	0.984464	1	ko05223	Human Diseases	Cancers: Specific types	Unigene24840_All;CL6292.Contig1_All;CL5399.Contig3_All;Unigene14104_All;CL5399.Contig4_All;CL15140.Contig47_All	K08526+K08524+K06618+K03099
Glutamatergic synapse	15	0.984504	1	ko04724	Organismal Systems	Nervous system	CL8220.Contig3_All;Unigene6721_All;CL6685.Contig1_All;Unigene32121_All;Unigene9962_All;Unigene91671_All;CL14814.Contig2_All;CL262.Contig10_All;CL2689.Contig92_All;CL8955.Contig2_All;CL1686.Contig1_All;CL15983.Contig1_All;CL896.Contig1_All;Unigene44497_All;CL15647.Contig2_All	K05200+K04545+K04541+K04608+K04958+K04542+K04347+K16342+K05614
Melanoma	7	0.984986	1	ko05218	Human Diseases	Cancers: Specific types	CL13160.Contig1_All;CL13160.Contig4_All;CL13160.Contig5_All;CL2776.Contig14_All;CL6292.Contig1_All;CL2776.Contig5_All;CL2776.Contig37_All	K05689+K06618
Wnt signaling pathway	10	0.985599	1	ko04310	Environmental Information Processing	Signal transduction	CL14176.Contig1_All;Unigene25039_All;Unigene27509_All;CL14898.Contig5_All;CL9442.Contig1_All;CL7530.Contig6_All;Unigene21363_All;CL7530.Contig1_All;Unigene3429_All;CL7530.Contig3_All	K02620+K01645+K04515+K02166+K04446+K17332+K02375+K04512
Carbohydrate digestion and absorption	1	0.985689	1	ko04973	Organismal Systems	Digestive system	CL14551.Contig3_All	K01540
Cardiac muscle contraction	3	0.985955	1	ko04260	Organismal Systems	Circulatory system	CL14551.Contig3_All;CL5010.Contig3_All;CL6817.Contig2_All	K01540+K05742
Phosphatidylinositol signaling system	11	0.986039	1	ko04070	Environmental Information Processing	Signal transduction	CL2273.Contig3_All;CL2273.Contig6_All;CL13726.Contig3_All;Unigene38159_All;Unigene27641_All;CL2273.Contig1_All;CL2273.Contig2_All;CL262.Contig10_All;CL2273.Contig5_All;Unigene9513_All;CL13726.Contig2_All	K18082+K00921+K07756+K01106+K04958+K00888
Influenza A	38	0.986288	1	ko05164	Human Diseases	Infectious diseases: Viral	Unigene4848_All;CL11309.Contig1_All;Unigene41176_All;Unigene38752_All;CL3099.Contig25_All;CL8736.Contig1_All;Unigene61007_All;Unigene10371_All;Unigene27792_All;CL7056.Contig2_All;CL7056.Contig1_All;Unigene14000_All;Unigene60353_All;CL432.Contig9_All;CL3705.Contig1_All;CL3705.Contig2_All;CL16733.Contig4_All;CL16733.Contig5_All;Unigene63761_All;CL16733.Contig2_All;CL16733.Contig6_All;Unigene29418_A…	K06490+K06752+K14297+K01312+K05425+K04390+K08060+K05401+K12671+K04447
Epithelial cell signaling in Helicobacter pylori infection	9	0.986439	1	ko05120	Human Diseases	Infectious diseases: Bacterial	Unigene4848_All;CL8871.Contig5_All;CL2776.Contig14_All;Unigene28193_All;CL3099.Contig25_All;CL432.Contig9_All;CL2776.Contig5_All;CL2776.Contig37_All;CL10297.Contig2_All	K06785+K06786+K06735+K06089+K05854
Base excision repair	5	0.986988	1	ko03410	Genetic Information Processing	Replication and repair	CL13026.Contig33_All;CL13026.Contig27_All;CL1631.Contig4_All;CL1631.Contig2_All;CL1631.Contig3_All	K10798+K10802
Circadian rhythm	1	0.987269	1	ko04710	Organismal Systems	Environmental adaptation	CL9010.Contig3_All	K03728
Basal transcription factors	1	0.987992	1	ko03022	Genetic Information Processing	Transcription	Unigene89624_All	K03129
Non-alcoholic fatty liver disease (NAFLD)	10	0.988606	1	ko04932	Human Diseases	Endocrine and metabolic diseases	Unigene32034_All;CL16784.Contig15_All;Unigene24840_All;Unigene10636_All;Unigene60353_All;Unigene14104_All;CL16305.Contig2_All;CL15140.Contig47_All;CL104.Contig6_All;CL16305.Contig4_All	K07296+K05055+K08524+K04390+K03940+K08536
Oxidative phosphorylation	4	0.988854	1	ko00190	Metabolism	Energy metabolism	CL2588.Contig4_All;CL2588.Contig2_All;CL16305.Contig2_All;CL16305.Contig4_All	K02258+K03940
Biosynthesis of amino acids	3	0.990167	1	ko01230	Metabolism	Global and overview maps	Unigene88139_All;CL12091.Contig2_All;Unigene27331_All	K00030+K01623+K14677
MAPK signaling pathway	25	0.991047	1	ko04010	Environmental Information Processing	Signal transduction	CL12482.Contig1_All;CL2583.Contig5_All;CL4321.Contig8_All;Unigene83932_All;CL15650.Contig3_All;Unigene60353_All;CL5399.Contig3_All;CL60.Contig6_All;Unigene6744_All;CL14239.Contig4_All;CL7530.Contig6_All;CL5399.Contig4_All;Unigene13000_All;CL7530.Contig1_All;Unigene9758_All;Unigene5764_All;CL8955.Contig2_All;Unigene6624_All;CL1686.Contig1_All;CL7530.Contig3_All;Unigene24228_All;Unigene29465_All;CL…	K04373+K07831+K04379+K04437+K04407+K04390+K03099+K05093+K04386+K04438+K04446+K04408+K04465+K04347+K04429+K16342+K12361+K04381
Adipocytokine signaling pathway	5	0.991739	1	ko04920	Organismal Systems	Endocrine system	Unigene32034_All;Unigene24840_All;Unigene14104_All;CL15140.Contig47_All;CL4041.Contig10_All	K07296+K08526+K08524+K04447
Prolactin signaling pathway	6	0.992112	1	ko04917	Organismal Systems	Endocrine system	CL4321.Contig8_All;CL5399.Contig3_All;CL5399.Contig4_All;CL4041.Contig10_All;CL4918.Contig1_All;Unigene34628_All	K04379+K03099+K04447+K05056
Oxytocin signaling pathway	14	0.992496	1	ko04921	Organismal Systems	Endocrine system	Unigene27509_All;CL4321.Contig8_All;Unigene24174_All;CL1407.Contig6_All;CL1407.Contig5_All;CL1407.Contig3_All;CL1407.Contig1_All;CL1407.Contig4_All;CL7530.Contig6_All;CL262.Contig10_All;CL7530.Contig1_All;CL143.Contig2_All;CL1686.Contig1_All;CL7530.Contig3_All	K04515+K04379+K00907+K08794+K04446+K17332+K04958+K16342
Fatty acid metabolism	1	0.993211	1	ko01212	Metabolism	Global and overview maps	CL6721.Contig1_All	K00626
Alzheimer's disease	12	0.993372	1	ko05010	Human Diseases	Neurodegenerative diseases	CL6706.Contig2_All;Unigene60353_All;CL1893.Contig4_All;CL16305.Contig2_All;Unigene8623_All;CL262.Contig10_All;CL13845.Contig3_All;CL1893.Contig3_All;Unigene8620_All;CL1893.Contig6_All;CL1893.Contig1_All;CL16305.Contig4_All	K04520+K04390+K03940+K04958
Cocaine addiction	1	0.994858	1	ko05030	Human Diseases	Substance dependence	CL592.Contig2_All	K00274
Peroxisome	3	0.995245	1	ko04146	Cellular Processes	Transport and catabolism	Unigene88139_All;Unigene27331_All;CL10958.Contig2_All	K00306+K00477+K00308
Fanconi anemia pathway	1	0.995871	1	ko03460	Genetic Information Processing	Replication and repair	CL6706.Contig2_All	K10895
Vibrio cholerae infection	6	0.995933	1	ko05110	Human Diseases	Infectious diseases: Bacterial	CL5449.Contig2_All;CL5449.Contig4_All;CL5449.Contig6_All;Unigene85994_All;CL3710.Contig6_All;CL6275.Contig9_All	K10955
mTOR signaling pathway	5	0.99621	1	ko04150	Environmental Information Processing	Signal transduction	CL12482.Contig1_All;Unigene84514_All;Unigene15175_All;Unigene9444_All;CL14785.Contig10_All	K04373+K08271+K07207
Insulin resistance	11	0.996417	1	ko04931	Human Diseases	Endocrine and metabolic diseases	Unigene44208_All;CL12482.Contig1_All;CL9286.Contig1_All;CL4678.Contig11_All;CL4678.Contig10_All;CL6706.Contig2_All;Unigene83318_All;CL6606.Contig5_All;Unigene35348_All;CL104.Contig6_All;Unigene31329_All	K00688+K04373+K17902+K06068+K05695+K07189+K08536
Nicotine addiction	1	0.996536	1	ko05033	Human Diseases	Substance dependence	CL8220.Contig3_All	K05200
Melanogenesis	5	0.997155	1	ko04916	Organismal Systems	Endocrine system	CL14176.Contig1_All;CL4659.Contig7_All;Unigene27509_All;CL14898.Contig5_All;Unigene21363_All	K02620+K05091+K04515+K02375
FoxO signaling pathway	13	0.997273	1	ko04068	Environmental Information Processing	Signal transduction	CL3400.Contig9_All;CL4177.Contig3_All;CL5339.Contig5_All;CL4177.Contig1_All;CL4177.Contig2_All;CL3400.Contig11_All;CL3400.Contig13_All;CL5399.Contig3_All;CL3400.Contig3_All;CL1793.Contig1_All;CL5339.Contig3_All;CL5339.Contig2_All;CL5399.Contig4_All	K08861+K04293+K17845+K03099
RNA degradation	3	0.997287	1	ko03018	Genetic Information Processing	Folding, sorting and degradation	Unigene61323_All;CL2461.Contig1_All;CL2461.Contig11_All	K14443
Retrograde endocannabinoid signaling	5	0.997443	1	ko04723	Organismal Systems	Nervous system	CL8220.Contig3_All;Unigene6721_All;CL6685.Contig1_All;CL262.Contig10_All;CL8955.Contig2_All	K05200+K04545+K04541+K04958+K04542+K04347
Endocrine and other factor-regulated calcium reabsorption	1	0.997831	1	ko04961	Organismal Systems	Excretory system	CL14551.Contig3_All	K01540
Hepatitis C	9	0.997941	1	ko05160	Human Diseases	Infectious diseases: Viral	CL9229.Contig1_All;Unigene24840_All;CL12561.Contig3_All;CL5399.Contig3_All;Unigene14104_All;CL5399.Contig4_All;CL15140.Contig47_All;CL1825.Contig3_All;CL104.Contig6_All	K06087+K08524+K13885+K03099+K05401+K08536
mRNA surveillance pathway	10	0.998023	1	ko03015	Genetic Information Processing	Translation	Unigene23644_All;Unigene62949_All;Unigene15672_All;Unigene15673_All;Unigene15651_All;Unigene62947_All;Unigene43049_All;Unigene63200_All;CL4723.Contig3_All;CL4723.Contig2_All	K13171+K11124+K14401+K12875
Hippo signaling pathway - fly	4	0.998209	1	ko04391	Environmental Information Processing	Signal transduction	CL1505.Contig15_All;CL12389.Contig3_All;CL13718.Contig3_All;CL3535.Contig7_All	K05628+K09851
Calcium signaling pathway	12	0.998753	1	ko04020	Environmental Information Processing	Signal transduction	CL13349.Contig8_All;CL13349.Contig49_All;CL13349.Contig17_All;Unigene27509_All;CL2500.Contig10_All;Unigene10521_All;CL2500.Contig11_All;Unigene24174_All;CL2500.Contig3_All;CL262.Contig10_All;CL143.Contig2_All;Unigene40198_All	K06856+K04515+K10785+K10784+K00907+K04958
Colorectal cancer	3	0.998798	1	ko05210	Human Diseases	Cancers: Specific types	CL14176.Contig1_All;CL4321.Contig8_All;CL14898.Contig5_All	K02620+K04379
Renal cell carcinoma	6	0.999199	1	ko05211	Human Diseases	Cancers: Specific types	Unigene15078_All;Unigene10662_All;Unigene85015_All;CL5399.Contig3_All;CL14239.Contig4_All;CL5399.Contig4_All	K02678+K03099+K06277+K04438
Insulin secretion	2	0.99922	1	ko04911	Organismal Systems	Endocrine system	Unigene27509_All;CL14551.Contig3_All	K04515+K01540
Gap junction	5	0.999222	1	ko04540	Cellular Processes	Cellular community	CL8313.Contig3_All;CL8313.Contig1_All;CL5399.Contig3_All;CL5399.Contig4_All;CL262.Contig10_All	K04289+K19477+K03099+K04958
Pyrimidine metabolism	6	0.99928	1	ko00240	Metabolism	Nucleotide metabolism	Unigene63218_All;Unigene4814_All;Unigene3645_All;Unigene3986_All;Unigene34524_All;CL15607.Contig7_All	K01489+K02684+K03006
Long-term potentiation	3	0.999326	1	ko04720	Organismal Systems	Nervous system	CL12482.Contig1_All;Unigene27509_All;CL262.Contig10_All	K04373+K04515+K04958
Cytosolic DNA-sensing pathway	1	0.999338	1	ko04623	Organismal Systems	Immune system	Unigene35538_All	K12671
Synaptic vesicle cycle	1	0.999393	1	ko04721	Organismal Systems	Nervous system	CL4456.Contig3_All	K15292
Insulin signaling pathway	12	0.999422	1	ko04910	Organismal Systems	Endocrine system	Unigene44208_All;CL6706.Contig2_All;Unigene38159_All;CL5399.Contig3_All;CL6606.Contig5_All;CL14239.Contig4_All;Unigene35348_All;Unigene27641_All;Unigene15175_All;Unigene9444_All;CL5399.Contig4_All;CL6940.Contig1_All	K00688+K05695+K01106+K03099+K06277+K04438+K07189+K07207+K06086
Prostate cancer	8	0.999516	1	ko05215	Human Diseases	Cancers: Specific types	CL14176.Contig1_All;CL14898.Contig5_All;CL6292.Contig1_All;CL5399.Contig3_All;CL60.Contig6_All;CL5399.Contig4_All;CL679.Contig1_All;Unigene85589_All	K02620+K06618+K03099+K05093+K00799
Glucagon signaling pathway	4	0.999645	1	ko04922	Organismal Systems	Endocrine system	Unigene44208_All;Unigene27509_All;Unigene86150_All;CL262.Contig10_All	K00688+K04515+K00016+K04958
ErbB signaling pathway	5	0.999665	1	ko04012	Environmental Information Processing	Signal transduction	Unigene27509_All;CL5399.Contig3_All;CL57.Contig1_All;CL14239.Contig4_All;CL5399.Contig4_All	K04515+K03099+K05725+K04438
Viral carcinogenesis	20	0.999685	1	ko05203	Human Diseases	Cancers: Overview	Unigene76456_All;Unigene19586_All;CL6087.Contig3_All;CL6087.Contig4_All;Unigene10682_All;CL6087.Contig2_All;CL12385.Contig6_All;Unigene60353_All;CL6292.Contig1_All;CL15984.Contig2_All;CL12385.Contig9_All;CL4212.Contig1_All;Unigene35545_All;CL12385.Contig1_All;CL12385.Contig8_All;CL12385.Contig4_All;CL12385.Contig11_All;CL10297.Contig2_All;Unigene23841_All;CL12385.Contig3_All	K11408+K04180+K05768+K06751+K03990+K03159+K06618+K04179+K04178+K05854+K11643
RNA transport	19	0.999722	1	ko03013	Genetic Information Processing	Translation	Unigene23644_All;Unigene62949_All;Unigene15672_All;Unigene15673_All;Unigene41176_All;Unigene15651_All;Unigene62947_All;Unigene7224_All;CL15027.Contig16_All;Unigene49354_All;CL8850.Contig2_All;CL6292.Contig1_All;Unigene87743_All;CL12081.Contig1_All;Unigene1522_All;Unigene83655_All;CL4723.Contig3_All;CL4723.Contig2_All;CL12081.Contig2_All	K13171+K14297+K09291+K12172+K14283+K12875
Parkinson's disease	2	0.999742	1	ko05012	Human Diseases	Neurodegenerative diseases	CL16305.Contig2_All;CL16305.Contig4_All	K03940
Glioma	4	0.999775	1	ko05214	Human Diseases	Cancers: Specific types	Unigene27509_All;CL6292.Contig1_All;CL5399.Contig3_All;CL5399.Contig4_All	K04515+K06618+K03099
Amyotrophic lateral sclerosis (ALS)	2	0.999784	1	ko05014	Human Diseases	Neurodegenerative diseases	CL4065.Contig4_All;Unigene23841_All	K04574+K04572
RNA polymerase	1	0.999786	1	ko03020	Genetic Information Processing	Transcription	CL15607.Contig7_All	K03006
Morphine addiction	3	0.999819	1	ko05032	Human Diseases	Substance dependence	Unigene6721_All;CL6685.Contig1_All;CL8955.Contig2_All	K04545+K04541+K04542+K04347
Neurotrophin signaling pathway	9	0.999826	1	ko04722	Organismal Systems	Nervous system	CL12482.Contig1_All;Unigene27509_All;CL4678.Contig11_All;CL4678.Contig10_All;Unigene83318_All;CL5399.Contig3_All;CL14239.Contig4_All;CL5399.Contig4_All;CL6365.Contig3_All	K04373+K04515+K06068+K03099+K06277+K04438+K04730
RIG-I-like receptor signaling pathway	2	0.999876	1	ko04622	Organismal Systems	Immune system	Unigene27792_All;Unigene35538_All	K05425+K12671
Purine metabolism	10	0.999908	1	ko00230	Metabolism	Nucleotide metabolism	CL8843.Contig5_All;CL8843.Contig1_All;Unigene4814_All;Unigene23151_All;Unigene3645_All;Unigene11506_All;Unigene3986_All;Unigene34524_All;CL15607.Contig7_All;Unigene33054_All	K01509+K02684+K01490+K03006
Hepatitis B	10	0.999938	1	ko05161	Human Diseases	Infectious diseases: Viral	CL10106.Contig2_All;Unigene22917_All;CL4321.Contig8_All;Unigene22918_All;Unigene60353_All;CL6292.Contig1_All;CL7530.Contig6_All;CL1825.Contig3_All;CL7530.Contig1_All;CL7530.Contig3_All	K01403+K06255+K04379+K04390+K06618+K04446+K17332+K05401
Central carbon metabolism in cancer	3	0.99995	1	ko05230	Human Diseases	Cancers: Overview	CL4659.Contig7_All;Unigene86150_All;CL60.Contig6_All	K05091+K00016+K05093
Apoptosis	3	0.999956	1	ko04210	Cellular Processes	Cell growth and death	Unigene60353_All;Unigene6744_All;CL6365.Contig3_All	K04390+K04386+K04730
Chronic myeloid leukemia	4	0.999967	1	ko05220	Human Diseases	Cancers: Specific types	CL6292.Contig1_All;CL5399.Contig3_All;CL14239.Contig4_All;CL5399.Contig4_All	K06618+K03099+K04438
cAMP signaling pathway	12	0.999973	1	ko04024	Environmental Information Processing	Signal transduction	Unigene961_All;CL2554.Contig12_All;Unigene27509_All;CL4321.Contig8_All;CL8220.Contig3_All;CL14551.Contig3_All;CL5010.Contig3_All;CL2554.Contig11_All;CL7530.Contig6_All;CL7530.Contig1_All;CL6817.Contig2_All;CL7530.Contig3_All	K08402+K13360+K04515+K04379+K05200+K01540+K05742+K04446
Oocyte meiosis	3	0.999986	1	ko04114	Cellular Processes	Cell growth and death	CL12482.Contig1_All;Unigene27509_All;CL262.Contig10_All	K04373+K04515+K04958
cGMP-PKG signaling pathway	10	0.999994	1	ko04022	Environmental Information Processing	Signal transduction	CL14551.Contig3_All;Unigene24174_All;Unigene5353_All;CL5399.Contig3_All;CL7530.Contig6_All;CL5399.Contig4_All;CL262.Contig10_All;CL7530.Contig1_All;CL143.Contig2_All;CL7530.Contig3_All	K01540+K00907+K12337+K19477+K04446+K17332+K04958
Progesterone-mediated oocyte maturation	1	0.999997	1	ko04914	Organismal Systems	Endocrine system	CL12482.Contig1_All	K04373
Adrenergic signaling in cardiomyocytes	4	0.999999	1	ko04261	Organismal Systems	Circulatory system	Unigene27509_All;CL14551.Contig3_All;CL5010.Contig3_All;CL6817.Contig2_All	K04515+K01540+K05742
Pancreatic cancer	1	0.999999	1	ko05212	Human Diseases	Cancers: Specific types	CL6292.Contig1_All	K06618
Huntington's disease	5	1	1	ko05016	Human Diseases	Neurodegenerative diseases	CL16305.Contig2_All;Unigene89624_All;CL15607.Contig7_All;CL262.Contig10_All;CL16305.Contig4_All	K03940+K03129+K03006+K04958
Protein processing in endoplasmic reticulum	5	1	1	ko04141	Genetic Information Processing	Folding, sorting and degradation	CL10072.Contig3_All;Unigene4429_All;Unigene4725_All;Unigene3812_All;Unigene43673_All	K05546+K01230
Spliceosome	5	1	1	ko03040	Genetic Information Processing	Transcription	CL7262.Contig5_All;CL7262.Contig22_All;CL2607.Contig14_All;CL4723.Contig3_All;CL4723.Contig2_All	K12897+K12891+K12875
Cell cycle	1	1	1	ko04110	Cellular Processes	Cell growth and death	CL6292.Contig1_All	K06618
Ubiquitin mediated proteolysis	1	1	1	ko04120	Genetic Information Processing	Folding, sorting and degradation	CL15504.Contig5_All	K10447
NOD-like receptor signaling pathway	1	1	1	ko04621	Organismal Systems	Immune system	Unigene13853_All	K12804

## Sheet: Unique up-regulation in A+
Pathway	Number of DEUs	P value	Q value	Pathway ID	Level 1	Level 2	Unigene ID	KO ID
Cytokine-cytokine receptor interaction	43	1.40321e-10	3.77465e-08	ko04060	Environmental Information Processing	Signaling molecules and interaction	CL15338.Contig1_All;CL4548.Contig2_All;Unigene51769_All;Unigene19245_All;CL16658.Contig11_All;Unigene3047_All;Unigene19650_All;Unigene76452_All;Unigene16337_All;Unigene83262_All;CL8772.Contig3_All;CL2585.Contig7_All;Unigene6809_All;Unigene10704_All;CL10554.Contig4_All;Unigene42631_All;Unigene31859_All;Unigene14032_All;CL1561.Contig1_All;Unigene5154_All;CL14649.Contig1_All;Unigene19649_All;CL2585.…	K05416+K16621+K06854+K05444+K05445+K05144+K05142+K12671+K12672+K12964+K05514+K05060+K05058+K05057+K05064+K05063+K05408+K03161+K05476+K05069+K05146+K04722+K16597+K16062+K04388+K05150+K05075+K05443+K04738+K04675
Arachidonic acid metabolism	14	2.30919e-08	3.10587e-06	ko00590	Metabolism	Lipid metabolism	Unigene77472_All;Unigene49732_All;Unigene39165_All;CL10786.Contig3_All;CL15513.Contig8_All;CL11741.Contig2_All;CL15513.Contig2_All;CL10720.Contig1_All;Unigene29774_All;CL1331.Contig6_All;CL11872.Contig2_All;CL15513.Contig9_All;Unigene34033_All;CL15919.Contig2_All	K00458+K00461+K08726+K18592+K16342+K11987+K15717+K00807
Nicotinate and nicotinamide metabolism	14	4.16606e-08	3.73557e-06	ko00760	Metabolism	Metabolism of cofactors and vitamins	Unigene39839_All;Unigene102659_All;CL994.Contig6_All;CL14274.Contig17_All;CL14274.Contig13_All;Unigene29437_All;CL994.Contig8_All;CL994.Contig5_All;CL14274.Contig15_All;CL7655.Contig10_All;CL7655.Contig13_All;CL7655.Contig16_All;CL994.Contig12_All;CL994.Contig3_All	K03783+K01081+K10524
Metabolic pathways	106	1.7239e-05	0.00115932	ko01100	Metabolism	Global and overview maps	CL3468.Contig4_All;CL2238.Contig4_All;Unigene85726_All;Unigene39504_All;CL4419.Contig7_All;CL3580.Contig1_All;Unigene50417_All;CL696.Contig3_All;Unigene55560_All;Unigene37241_All;Unigene77472_All;Unigene52434_All;Unigene41004_All;Unigene55900_All;Unigene49732_All;CL4167.Contig2_All;Unigene39839_All;Unigene39165_All;Unigene33878_All;CL2639.Contig21_All;Unigene74159_All;Unigene61440_All;CL10517.Con…	K00008+K07249+K08074+K00472+K18083+K02266+K10532+K13937+K00850+K00876+K00458+K00461+K07424+K00025+K01596+K08726+K01080+K03783+K03942+K00431+K03843+K07750+K03846+K18592+K01634+K04714+K12354+K00232+K00915+K00791+K05291+K06126+K01081+K11155+K00787+K00511+K00021+K05605+K16816+K01824+K00771+K16342+K01580+K01758+K00306+K07969+K11987+K11188+K00758+K02154+K05917+K17497+K01681+K01897+K01432+K15717+K01641+…
ECM-receptor interaction	29	3.18358e-05	0.00171276	ko04512	Environmental Information Processing	Signaling molecules and interaction	Unigene51513_All;Unigene51261_All;Unigene85327_All;Unigene52284_All;Unigene33620_All;CL5322.Contig1_All;Unigene67536_All;Unigene39568_All;Unigene49220_All;Unigene33609_All;Unigene38380_All;CL4651.Contig6_All;CL8772.Contig3_All;Unigene33606_All;Unigene20522_All;CL16286.Contig18_All;Unigene33617_All;Unigene253_All;Unigene49776_All;Unigene40842_All;Unigene44886_All;CL6002.Contig4_All;CL3687.Contig3_…	K06263+K05719+K06236+K06256+K06257+K06493+K06237+K06591+K06254+K06481+K06590+K06255+K06265+K06252+K06589+K16338+K16857+K06261+K06525+K06588
Hypertrophic cardiomyopathy (HCM)	34	5.40465e-05	0.00242309	ko05410	Human Diseases	Cardiovascular diseases	Unigene51261_All;Unigene85327_All;Unigene52284_All;CL16307.Contig8_All;Unigene33620_All;Unigene67536_All;Unigene39568_All;Unigene49220_All;Unigene33609_All;Unigene38380_All;CL16579.Contig6_All;CL4651.Contig6_All;CL8772.Contig3_All;Unigene33606_All;CL16579.Contig5_All;Unigene20522_All;CL16286.Contig18_All;Unigene33617_All;Unigene253_All;Unigene40842_All;Unigene44886_All;CL6002.Contig4_All;CL3687.C…	K05719+K06493+K06591+K12314+K06481+K06590+K06265+K12567+K06589+K06525+K17751+K06588+K10375+K09290
Central carbon metabolism in cancer	20	0.00010682	0.00410494	ko05230	Human Diseases	Cancers: Overview	CL3660.Contig9_All;Unigene55560_All;Unigene33878_All;Unigene86821_All;CL3660.Contig25_All;Unigene84635_All;Unigene49885_All;Unigene33616_All;CL3660.Contig22_All;Unigene41107_All;CL3660.Contig14_All;Unigene61041_All;CL3660.Contig10_All;CL3660.Contig4_All;CL3660.Contig18_All;Unigene33595_All;CL2074.Contig7_All;Unigene24564_All;Unigene63884_All;Unigene15068_All	K08268+K00850+K04362+K05101+K04451+K02649+K00873
Ovarian steroidogenesis	12	0.000128842	0.00433231	ko04913	Organismal Systems	Endocrine system	Unigene77472_All;Unigene41004_All;CL4548.Contig2_All;Unigene89064_All;CL15513.Contig8_All;CL11741.Contig2_All;CL15513.Contig2_All;CL10720.Contig1_All;Unigene29774_All;CL1331.Contig6_All;CL15513.Contig9_All;CL15919.Contig2_All	K00461+K08048+K16620+K04248+K16342+K11987
Dilated cardiomyopathy	36	0.000160546	0.00479855	ko05414	Human Diseases	Cardiovascular diseases	Unigene39890_All;Unigene41004_All;Unigene51261_All;Unigene85327_All;Unigene52284_All;CL16307.Contig8_All;Unigene33620_All;Unigene67536_All;Unigene39568_All;Unigene49220_All;Unigene33609_All;Unigene38380_All;CL16579.Contig6_All;CL4651.Contig6_All;CL8772.Contig3_All;Unigene33606_All;CL16579.Contig5_All;Unigene20522_All;CL16286.Contig18_All;Unigene33617_All;Unigene253_All;Unigene40842_All;Unigene448…	K06856+K08048+K05719+K06493+K06591+K12314+K06481+K06590+K06265+K12567+K06589+K06525+K17751+K06588+K10375+K09290
Thyroid hormone signaling pathway	35	0.000216871	0.00583383	ko04919	Organismal Systems	Endocrine system	CL3660.Contig9_All;Unigene55560_All;CL7184.Contig1_All;CL10664.Contig1_All;Unigene33878_All;CL3660.Contig25_All;Unigene51261_All;Unigene84635_All;Unigene85327_All;Unigene52284_All;Unigene33616_All;Unigene67536_All;CL3660.Contig22_All;CL4651.Contig6_All;CL8772.Contig3_All;Unigene41107_All;CL3660.Contig14_All;Unigene61041_All;CL3660.Contig10_All;CL3660.Contig4_All;Unigene16425_All;CL3687.Contig3_Al…	K08268+K00850+K17901+K02599+K06493+K04451+K19662+K02677+K17751+K02649+K11644
Osteoclast differentiation	33	0.000258903	0.00597981	ko04380	Organismal Systems	Development	Unigene24788_All;Unigene29743_All;Unigene51261_All;Unigene85327_All;Unigene52284_All;Unigene25203_All;Unigene67536_All;CL9974.Contig7_All;Unigene12164_All;CL9974.Contig3_All;CL4651.Contig6_All;CL8772.Contig3_All;Unigene42631_All;CL16286.Contig17_All;CL13054.Contig8_All;CL3457.Contig23_All;CL3687.Contig3_All;Unigene12169_All;CL15343.Contig6_All;Unigene15199_All;Unigene66031_All;Unigene83712_All;CL…	K04446+K06551+K06493+K05855+K12560+K14380+K04388+K01371+K04466+K04448+K02649+K14379+K07361+K04449
Fructose and mannose metabolism	9	0.000266757	0.00597981	ko00051	Metabolism	Carbohydrate metabolism	CL3468.Contig4_All;Unigene55560_All;Unigene33878_All;Unigene84635_All;Unigene61041_All;CL7067.Contig3_All;Unigene17720_All;Unigene24564_All;Unigene15068_All	K00008+K00850+K17497
Terpenoid backbone biosynthesis	6	0.000483784	0.00946411	ko00900	Metabolism	Metabolism of terpenoids and polyketides	CL6247.Contig2_All;CL11730.Contig2_All;CL4624.Contig2_All;CL4624.Contig4_All;CL4726.Contig6_All;CL3080.Contig4_All	K00787+K00021+K01641+K00804+K01597
Arrhythmogenic right ventricular cardiomyopathy (ARVC)	29	0.000492556	0.00946411	ko05412	Human Diseases	Cardiovascular diseases	Unigene86821_All;Unigene51261_All;Unigene85327_All;Unigene52284_All;Unigene33620_All;Unigene67536_All;Unigene39568_All;Unigene49220_All;Unigene33609_All;Unigene38380_All;CL4651.Contig6_All;CL8772.Contig3_All;Unigene33606_All;Unigene20522_All;CL16286.Contig18_All;Unigene33617_All;Unigene253_All;Unigene40842_All;Unigene44886_All;CL6002.Contig4_All;CL3687.Contig3_All;Unigene66031_All;CL7929.Contig3_…	K06736+K05719+K06493+K06591+K06481+K06590+K06265+K06589+K06525+K06588+K07372
Mineral absorption	10	0.000694025	0.0124462	ko04978	Organismal Systems	Digestive system	Unigene51448_All;Unigene36703_All;Unigene87556_All;Unigene62774_All;Unigene38008_All;Unigene33053_All;Unigene38009_All;CL16835.Contig2_All;CL16835.Contig6_All;CL4276.Contig2_All	K05850+K14738+K00522
Steroid biosynthesis	5	0.000954299	0.0160442	ko00100	Metabolism	Lipid metabolism	CL10517.Contig1_All;CL10517.Contig2_All;Unigene26858_All;Unigene1838_All;CL7244.Contig2_All	K07750+K00511+K01824+K05917
Intestinal immune network for IgA production	22	0.00124318	0.0196715	ko04672	Organismal Systems	Immune system	Unigene39890_All;Unigene49220_All;CL8772.Contig3_All;Unigene26373_All;Unigene33606_All;CL2585.Contig7_All;Unigene64622_All;Unigene44886_All;Unigene235_All;CL3457.Contig23_All;Unigene234_All;CL2585.Contig11_All;Unigene37201_All;Unigene31407_All;Unigene66031_All;Unigene63141_All;CL7055.Contig2_All;CL784.Contig2_All;CL8772.Contig4_All;Unigene5057_All;Unigene41687_All;CL15323.Contig1_All	K06856+K06590+K06779+K03161+K13073+K05476+K04466+K05150+K05443+K06752
PI3K-Akt signaling pathway	53	0.00167962	0.0241227	ko04151	Environmental Information Processing	Signal transduction	Unigene39890_All;Unigene55900_All;Unigene50301_All;Unigene86821_All;CL6769.Contig3_All;Unigene51261_All;Unigene21299_All;Unigene52632_All;Unigene85327_All;Unigene52284_All;Unigene25203_All;Unigene33616_All;Unigene33620_All;Unigene67536_All;CL16117.Contig12_All;Unigene39568_All;Unigene49220_All;Unigene33609_All;Unigene76452_All;Unigene38380_All;CL4651.Contig6_All;CL8772.Contig3_All;Unigene33606_Al…	K06856+K01596+K02582+K04362+K06630+K05719+K06236+K06493+K16340+K06237+K06591+K05855+K04451+K04570+K06481+K06590+K05057+K06252+K06589+K05466+K05069+K16857+K02677+K06525+K05103+K05462+K02649+K06588+K12230+K13302+K02539
Hematopoietic cell lineage	32	0.00170383	0.0241227	ko04640	Organismal Systems	Immune system	Unigene39890_All;CL10299.Contig1_All;CL4206.Contig10_All;CL4206.Contig5_All;Unigene51513_All;CL4206.Contig3_All;Unigene51261_All;Unigene51769_All;Unigene85327_All;Unigene52284_All;Unigene12175_All;CL1293.Contig2_All;Unigene67536_All;Unigene37233_All;Unigene39568_All;CL4206.Contig8_All;Unigene60323_All;CL16579.Contig1_All;Unigene44060_All;CL4651.Contig6_All;CL8772.Contig3_All;Unigene50924_All;Unig…	K06856+K04008+K06449+K06466+K06263+K06256+K06493+K06854+K06467+K06503+K06481+K06261+K06454+K06752
Platelet activation	39	0.00195977	0.0256424	ko04611	Organismal Systems	Immune system	Unigene51513_All;Unigene41004_All;Unigene51261_All;Unigene50361_All;Unigene52098_All;Unigene85327_All;Unigene49787_All;Unigene52284_All;Unigene25203_All;Unigene33620_All;Unigene67536_All;Unigene39568_All;Unigene22854_All;Unigene33609_All;Unigene38380_All;CL15513.Contig8_All;CL4651.Contig6_All;CL8772.Contig3_All;Unigene33606_All;Unigene20522_All;CL16286.Contig18_All;Unigene33617_All;Unigene253_All…	K06263+K08048+K05719+K06236+K06493+K00907+K06270+K04236+K03903+K05855+K06481+K19477+K16342+K06261+K02649+K04959+K04630+K07361
alpha-Linolenic acid metabolism	5	0.00200182	0.0256424	ko00592	Metabolism	Lipid metabolism	Unigene49462_All;Unigene1088_All;CL15513.Contig8_All;CL15513.Contig2_All;CL15513.Contig9_All	K00232+K10226+K16342
Pentose phosphate pathway	7	0.00224408	0.026856	ko00030	Metabolism	Carbohydrate metabolism	CL696.Contig3_All;Unigene55560_All;Unigene33878_All;Unigene84635_All;Unigene61041_All;Unigene24564_All;Unigene15068_All	K13937+K00850
HIF-1 signaling pathway	22	0.00230813	0.026856	ko04066	Environmental Information Processing	Signal transduction	CL3660.Contig9_All;Unigene55560_All;Unigene33878_All;CL3660.Contig25_All;Unigene84635_All;CL1293.Contig2_All;CL3660.Contig22_All;CL6064.Contig3_All;CL4651.Contig6_All;CL6064.Contig4_All;CL3660.Contig14_All;Unigene61041_All;CL3660.Contig10_All;CL3660.Contig4_All;Unigene16425_All;CL3660.Contig18_All;CL6064.Contig5_All;Unigene37170_All;CL2074.Contig7_All;CL3239.Contig7_All;Unigene24564_All;Unigene15…	K08268+K00850+K06503+K16366+K05466+K19662+K02677+K04692+K02649+K04372
Leukocyte transendothelial migration	34	0.00239608	0.026856	ko04670	Organismal Systems	Immune system	Unigene49755_All;CL14167.Contig2_All;Unigene49654_All;Unigene51739_All;Unigene51261_All;Unigene85327_All;Unigene52284_All;Unigene33620_All;Unigene49813_All;Unigene67536_All;Unigene39568_All;Unigene33609_All;Unigene38380_All;CL5117.Contig2_All;CL4651.Contig6_All;CL8772.Contig3_All;Unigene33606_All;Unigene20522_All;CL16286.Contig18_All;Unigene33617_All;Unigene253_All;Unigene40842_All;CL5117.Contig4…	K06464+K05760+K06787+K04351+K05719+K06471+K12755+K06514+K19662+K02677+K02649+K04630+K06087
Proteoglycans in cancer	46	0.00261836	0.0281735	ko05205	Human Diseases	Cancers: Overview	CL14115.Contig9_All;CL3660.Contig9_All;CL14167.Contig2_All;Unigene86821_All;CL3660.Contig25_All;Unigene51261_All;Unigene52098_All;Unigene85327_All;Unigene52284_All;Unigene33616_All;Unigene33620_All;Unigene67536_All;Unigene39568_All;CL3660.Contig22_All;Unigene24609_All;Unigene33609_All;Unigene38380_All;CL4651.Contig6_All;CL8772.Contig3_All;Unigene33606_All;Unigene20522_All;CL16286.Contig18_All;Uni…	K12823+K08268+K05760+K04362+K05719+K06236+K06256+K06257+K06493+K06270+K04451+K06481+K06225+K06255+K16338+K16857+K16866+K19662+K02677+K04692+K01365+K02649+K06588+K04959+K02354
Glycolysis / Gluconeogenesis	9	0.00280887	0.029061	ko00010	Metabolism	Carbohydrate metabolism	Unigene85726_All;Unigene55560_All;Unigene55900_All;Unigene33878_All;Unigene84635_All;Unigene61041_All;Unigene24564_All;Unigene63884_All;Unigene15068_All	K08074+K00850+K01596+K00873
Transcriptional misregulation in cancer	34	0.00313906	0.0312743	ko05202	Human Diseases	Cancers: Overview	Unigene39890_All;CL6363.Contig4_All;CL14115.Contig9_All;Unigene33616_All;Unigene2021_All;Unigene87371_All;CL16117.Contig12_All;Unigene62975_All;Unigene49220_All;CL6363.Contig1_All;Unigene33606_All;Unigene6809_All;Unigene33612_All;Unigene41107_All;CL6363.Contig2_All;CL1162.Contig7_All;Unigene41611_All;Unigene42631_All;Unigene44886_All;Unigene5154_All;Unigene33595_All;CL162.Contig5_All;Unigene22252…	K06856+K01353+K12823+K04451+K11253+K09299+K04570+K06590+K05069+K03211+K15626+K04388+K10138+K17693+K15617+K11644+K00069+K04459
Biosynthesis of amino acids	11	0.00494233	0.0435032	ko01230	Metabolism	Global and overview maps	Unigene55560_All;Unigene33878_All;Unigene84635_All;Unigene30603_All;Unigene61041_All;CL15171.Contig4_All;CL15171.Contig5_All;CL15171.Contig2_All;Unigene24564_All;Unigene63884_All;Unigene15068_All	K00850+K01758+K01681+K00873
Toll-like receptor signaling pathway	17	0.00507006	0.0435032	ko04620	Organismal Systems	Immune system	CL15338.Contig1_All;Unigene3047_All;Unigene19650_All;Unigene83262_All;CL10554.Contig4_All;Unigene31859_All;CL13054.Contig8_All;CL1561.Contig1_All;CL14649.Contig1_All;CL15343.Contig6_All;Unigene19649_All;Unigene83712_All;CL2074.Contig7_All;Unigene15149_All;CL15343.Contig2_All;Unigene83263_All;Unigene38267_All	K05416+K12671+K12672+K12964+K05408+K01371+K04448+K02649
Apoptosis	16	0.00515054	0.0435032	ko04210	Cellular Processes	Cell growth and death	Unigene50301_All;Unigene52535_All;Unigene33616_All;CL16117.Contig12_All;Unigene10704_All;Unigene41107_All;CL3457.Contig23_All;Unigene33595_All;CL2074.Contig7_All;CL14918.Contig15_All;CL14918.Contig9_All;CL7309.Contig11_All;CL7309.Contig6_All;CL6598.Contig1_All;CL6598.Contig4_All;CL16117.Contig4_All	K02582+K04739+K04451+K04570+K04722+K04466+K02649+K04738+K04727
p53 signaling pathway	13	0.00519318	0.0435032	ko04115	Cellular Processes	Cell growth and death	CL3880.Contig4_All;Unigene33616_All;Unigene62774_All;Unigene253_All;Unigene10704_All;Unigene41107_All;Unigene33595_All;Unigene33053_All;CL162.Contig5_All;CL16835.Contig2_All;CL14918.Contig15_All;CL16835.Contig6_All;CL14918.Contig9_All	K10141+K04451+K10142+K16857+K04722+K10138
Cytosolic DNA-sensing pathway	10	0.00520826	0.0435032	ko04623	Organismal Systems	Immune system	Unigene27976_All;Unigene3047_All;Unigene19650_All;Unigene83262_All;CL2920.Contig1_All;CL1561.Contig1_All;CL14649.Contig1_All;Unigene19649_All;Unigene83263_All;Unigene38267_All	K01370+K12799+K12671+K12964
Toxoplasmosis	33	0.00533682	0.0435032	ko05145	Human Diseases	Infectious diseases: Parasitic	Unigene77472_All;Unigene51261_All;Unigene85327_All;Unigene33620_All;CL16117.Contig12_All;Unigene39568_All;Unigene33609_All;Unigene38380_All;CL4651.Contig6_All;CL8772.Contig3_All;Unigene33606_All;Unigene20522_All;CL16286.Contig18_All;Unigene33617_All;Unigene253_All;Unigene40842_All;CL10720.Contig1_All;CL6002.Contig4_All;CL3687.Contig3_All;Unigene37170_All;Unigene29774_All;Unigene66031_All;CL1331.C…	K00461+K05719+K04570+K03161+K04692+K02649+K04630+K05443+K06752
Carbon metabolism	16	0.00599743	0.0474502	ko01200	Metabolism	Global and overview maps	Unigene85726_All;CL696.Contig3_All;Unigene55560_All;Unigene41004_All;Unigene33878_All;Unigene84635_All;Unigene33620_All;Unigene33609_All;Unigene33617_All;Unigene61041_All;CL15171.Contig4_All;CL15171.Contig5_All;CL15171.Contig2_All;Unigene24564_All;Unigene63884_All;Unigene15068_All	K08074+K13937+K00850+K00025+K05605+K01681+K00873
Serotonergic synapse	16	0.007319	0.0549217	ko04726	Organismal Systems	Nervous system	Unigene77472_All;Unigene49533_All;Unigene51261_All;Unigene85327_All;CL15513.Contig8_All;CL11741.Contig2_All;CL15513.Contig2_All;CL10720.Contig1_All;Unigene16425_All;Unigene29774_All;CL1331.Contig6_All;Unigene49272_All;Unigene14096_All;CL15513.Contig9_All;CL15919.Contig2_All;CL3961.Contig7_All	K00458+K00461+K04819+K04520+K16342+K11987+K19662+K02677+K04959+K04630+K04459
Biosynthesis of unsaturated fatty acids	5	0.00773601	0.0549217	ko01040	Metabolism	Lipid metabolism	Unigene49462_All;Unigene1088_All;CL4817.Contig1_All;CL4817.Contig3_All;CL4817.Contig2_All	K00232+K10226+K00507
Rheumatoid arthritis	21	0.00774257	0.0549217	ko05323	Human Diseases	Immune diseases	Unigene39890_All;Unigene49755_All;Unigene52284_All;Unigene49813_All;Unigene83262_All;CL2585.Contig7_All;CL10554.Contig4_All;Unigene31859_All;CL16053.Contig14_All;CL13054.Contig8_All;CL15343.Contig6_All;Unigene19649_All;CL2585.Contig11_All;Unigene83712_All;Unigene15149_All;CL7044.Contig3_All;CL15323.Contig1_All;CL15343.Contig2_All;CL7044.Contig2_All;Unigene83263_All;CL7044.Contig1_All	K06856+K06464+K05408+K05476+K02154+K01371+K04448+K01365+K14379+K06752
Phagosome	40	0.00775846	0.0549217	ko04145	Cellular Processes	Transport and catabolism	Unigene39890_All;Unigene49755_All;Unigene51261_All;Unigene83452_All;Unigene85327_All;Unigene52284_All;Unigene49691_All;Unigene33620_All;Unigene49813_All;CL1293.Contig2_All;Unigene67536_All;Unigene39568_All;Unigene12164_All;Unigene33609_All;Unigene38380_All;CL4651.Contig6_All;CL8772.Contig3_All;Unigene33606_All;Unigene20522_All;CL16286.Contig18_All;Unigene33617_All;Unigene253_All;Unigene40842_All;…	K06856+K06464+K06563+K05719+K06493+K10415+K06560+K06503+K12560+K06481+K16857+K02154+K01368+K01365+K06588+K06752
Cell adhesion molecules (CAMs)	48	0.00827191	0.0559696	ko04514	Environmental Information Processing	Signaling molecules and interaction	CL10299.Contig1_All;Unigene49755_All;Unigene49654_All;Unigene86821_All;Unigene51261_All;CL6700.Contig2_All;Unigene89085_All;Unigene50269_All;Unigene85327_All;Unigene52284_All;Unigene12175_All;Unigene33620_All;Unigene49813_All;CL5322.Contig1_All;Unigene67536_All;Unigene37233_All;Unigene39568_All;Unigene60323_All;Unigene49220_All;Unigene33609_All;Unigene38380_All;CL16579.Contig1_All;Unigene44060_Al…	K06449+K06464+K06486+K06523+K06787+K06491+K06550+K06736+K05719+K06257+K16360+K06770+K05695+K06591+K06477+K06548+K06467+K06471+K05689+K06495+K06590+K06779+K16338+K03161+K06494+K06081+K06531+K06539+K06592+K06780+K06781+K16350+K06547+K06454+K06752+K06492+K06087
Galactose metabolism	6	0.00834784	0.0559696	ko00052	Metabolism	Carbohydrate metabolism	Unigene55560_All;Unigene33878_All;Unigene84635_All;Unigene61041_All;Unigene24564_All;Unigene15068_All	K00850
Small cell lung cancer	26	0.00853068	0.0559696	ko05222	Human Diseases	Cancers: Specific types	Unigene51261_All;Unigene85327_All;Unigene49787_All;Unigene33616_All;Unigene33620_All;CL16117.Contig12_All;Unigene39568_All;Unigene33609_All;Unigene38380_All;CL4651.Contig6_All;Unigene33606_All;Unigene20522_All;CL11741.Contig2_All;CL16286.Contig18_All;Unigene33617_All;Unigene253_All;Unigene41107_All;Unigene40842_All;CL6002.Contig4_All;CL3687.Contig3_All;Unigene33595_All;CL2074.Contig7_All;CL7929.C…	K05719+K06237+K06618+K04451+K04570+K06481+K11987+K02649
Synthesis and degradation of ketone bodies	3	0.00965664	0.0600722	ko00072	Metabolism	Lipid metabolism	CL16549.Contig2_All;CL4624.Contig2_All;CL4624.Contig4_All	K01027+K01641
PPAR signaling pathway	10	0.00980048	0.0600722	ko03320	Organismal Systems	Endocrine system	Unigene55900_All;Unigene49462_All;Unigene1088_All;Unigene13226_All;CL4817.Contig1_All;CL4624.Contig2_All;CL4817.Contig3_All;CL4624.Contig4_All;CL4817.Contig2_All;CL5565.Contig2_All	K01596+K00232+K10226+K01897+K00507+K01641+K08764
Linoleic acid metabolism	4	0.00982594	0.0600722	ko00591	Metabolism	Lipid metabolism	Unigene52434_All;CL15513.Contig8_All;CL15513.Contig2_All;CL15513.Contig9_All	K07424+K16342
Amyotrophic lateral sclerosis (ALS)	12	0.0122405	0.0731712	ko05014	Human Diseases	Neurodegenerative diseases	Unigene52145_All;Unigene27976_All;Unigene33616_All;CL16117.Contig12_All;CL4609.Contig1_All;Unigene41107_All;Unigene33595_All;CL13763.Contig2_All;CL8995.Contig2_All;CL13763.Contig1_All;CL16117.Contig4_All;CL12454.Contig2_All	K04574+K01370+K04451+K04570+K04426+K04573
Ether lipid metabolism	7	0.013872	0.0811211	ko00565	Metabolism	Lipid metabolism	CL4167.Contig2_All;CL15513.Contig8_All;CL15513.Contig2_All;Unigene17456_All;Unigene38509_All;CL15513.Contig9_All;CL13798.Contig1_All	K01080+K16342+K01019
Complement and coagulation cascades	10	0.0149826	0.0845192	ko04610	Organismal Systems	Immune system	CL10299.Contig1_All;Unigene52531_All;Unigene50361_All;Unigene52284_All;CL5874.Contig1_All;CL4467.Contig1_All;Unigene23586_All;CL4467.Contig2_All;CL7361.Contig5_All;CL3831.Contig1_All	K04008+K03901+K04007+K03903+K03916+K03909+K03902+K03907+K03996
Choline metabolism in cancer	18	0.0150815	0.0845192	ko05231	Human Diseases	Cancers: Overview	CL3660.Contig9_All;CL4167.Contig2_All;CL3660.Contig25_All;CL3660.Contig22_All;CL15513.Contig8_All;CL3660.Contig14_All;CL15513.Contig2_All;CL3660.Contig10_All;Unigene17456_All;Unigene38509_All;CL3660.Contig4_All;Unigene16425_All;CL3660.Contig18_All;CL15343.Contig6_All;CL2074.Contig7_All;CL15513.Contig9_All;CL15343.Contig2_All;CL177.Contig7_All	K08268+K01080+K16342+K19662+K02677+K04448+K02649+K00901
Focal adhesion	39	0.0158571	0.087052	ko04510	Cellular Processes	Cellular community	Unigene99238_All;CL14167.Contig2_All;Unigene51261_All;Unigene50361_All;Unigene52098_All;Unigene85327_All;Unigene52284_All;Unigene33620_All;Unigene67536_All;Unigene39568_All;Unigene49220_All;Unigene33609_All;Unigene38380_All;CL5117.Contig2_All;CL4651.Contig6_All;CL8772.Contig3_All;Unigene33606_All;Unigene20522_All;CL16286.Contig18_All;Unigene33617_All;Unigene253_All;Unigene40842_All;CL5117.Contig4…	K06273+K05760+K05719+K06236+K06493+K00907+K06270+K06237+K06591+K06481+K06590+K12755+K06252+K06589+K16857+K19662+K02677+K06525+K04448+K02649+K06588+K04349
Phototransduction	5	0.0162713	0.0875395	ko04744	Organismal Systems	Sensory system	Unigene52145_All;Unigene50361_All;CL14253.Contig2_All;Unigene49220_All;Unigene966_All	K13749+K04952+K02183
Inflammatory mediator regulation of TRP channels	14	0.0173681	0.0912798	ko04750	Organismal Systems	Sensory system	Unigene77472_All;Unigene41004_All;Unigene50301_All;CL5874.Contig1_All;CL15513.Contig8_All;CL15513.Contig2_All;Unigene16425_All;CL1331.Contig6_All;CL2074.Contig7_All;Unigene49272_All;CL15513.Contig9_All;CL2197.Contig2_All;Unigene966_All;CL2197.Contig8_All	K00458+K08048+K02582+K03916+K16342+K19662+K02677+K02649+K04959+K18052+K02183
Butanoate metabolism	4	0.0176452	0.0912798	ko00650	Metabolism	Carbohydrate metabolism	CL16549.Contig2_All;Unigene88545_All;CL4624.Contig2_All;CL4624.Contig4_All	K01027+K01580+K01641
Axon guidance	30	0.019178	0.0973374	ko04360	Organismal Systems	Development	Unigene51513_All;Unigene25274_All;Unigene86821_All;Unigene51261_All;Unigene85327_All;CL4187.Contig3_All;Unigene33620_All;Unigene39568_All;Unigene33609_All;Unigene38380_All;CL4651.Contig6_All;CL8772.Contig3_All;Unigene33606_All;CL5492.Contig1_All;Unigene20522_All;CL16286.Contig18_All;Unigene33617_All;Unigene253_All;Unigene40842_All;CL6002.Contig4_All;CL14080.Contig2_All;CL3687.Contig3_All;CL5492.C…	K06753+K06754+K06839+K06521+K06820+K06821+K06550+K05719+K06529+K06572+K07525+K05103+K05462+K04630
Oxytocin signaling pathway	21	0.0197167	0.0980628	ko04921	Organismal Systems	Endocrine system	Unigene24788_All;CL7184.Contig1_All;Unigene41004_All;Unigene50361_All;Unigene52098_All;CL15513.Contig8_All;CL5117.Contig2_All;CL11741.Contig2_All;CL5117.Contig4_All;CL15513.Contig2_All;Unigene16425_All;CL15343.Contig6_All;CL2074.Contig7_All;Unigene49272_All;Unigene14096_All;CL15513.Contig9_All;CL15343.Contig2_All;Unigene29893_All;Unigene966_All;CL2149.Contig9_All;CL2149.Contig13_All	K04446+K17901+K08048+K00907+K06270+K16342+K12755+K11987+K19662+K02677+K04448+K02649+K04959+K04630+K02183+K08292
Salmonella infection	17	0.02005	0.0980628	ko05132	Human Diseases	Infectious diseases: Bacterial	Unigene95115_All;Unigene76394_All;Unigene27976_All;Unigene83452_All;Unigene19650_All;Unigene83262_All;CL10554.Contig4_All;Unigene31859_All;CL2920.Contig1_All;CL14649.Contig1_All;CL15343.Contig6_All;Unigene19649_All;CL1652.Contig13_All;CL15343.Contig2_All;CL1652.Contig1_All;Unigene83263_All;Unigene38267_All	K10352+K01370+K12799+K10415+K12964+K05408+K04448
Jak-STAT signaling pathway	20	0.0204665	0.0983123	ko04630	Environmental Information Processing	Signal transduction	Unigene51769_All;Unigene19245_All;CL16117.Contig12_All;Unigene76452_All;Unigene16337_All;Unigene6809_All;Unigene14032_All;Unigene5154_All;Unigene37170_All;CL2074.Contig7_All;CL3908.Contig1_All;CL784.Contig2_All;CL7309.Contig11_All;Unigene33459_All;CL3908.Contig4_All;CL7309.Contig6_All;Unigene5153_All;Unigene87174_All;CL16117.Contig4_All;CL8255.Contig6_All	K06854+K05444+K05445+K04570+K05060+K05058+K05057+K05064+K05063+K05069+K04692+K02649+K05075+K05443+K04738+K02539
Measles	27	0.020923	0.0987421	ko05162	Human Diseases	Infectious diseases: Viral	Unigene39890_All;Unigene49755_All;Unigene50361_All;Unigene2074_All;Unigene33616_All;Unigene49813_All;Unigene67536_All;Unigene37237_All;Unigene12164_All;Unigene6809_All;Unigene10704_All;Unigene41107_All;Unigene49678_All;CL16286.Contig17_All;Unigene49593_All;Unigene12169_All;Unigene5154_All;Unigene33595_All;Unigene37170_All;CL2074.Contig7_All;CL14918.Contig15_All;CL2197.Contig2_All;CL14918.Contig9_…	K06856+K06563+K04007+K14753+K04451+K12560+K06536+K05069+K04722+K04692+K02649+K18052
Leishmaniasis	28	0.0244059	0.113193	ko05140	Human Diseases	Infectious diseases: Parasitic	Unigene39890_All;Unigene49755_All;Unigene51261_All;Unigene85327_All;Unigene52284_All;Unigene33620_All;Unigene49813_All;Unigene39568_All;Unigene33609_All;Unigene38380_All;CL4651.Contig6_All;Unigene33606_All;Unigene20522_All;CL11741.Contig2_All;CL16286.Contig18_All;Unigene33617_All;Unigene253_All;Unigene40842_All;Unigene16425_All;CL6002.Contig4_All;CL3687.Contig3_All;CL15343.Contig6_All;CL7929.Cont…	K06856+K06464+K05719+K11987+K19662+K04448+K05443+K06752
Pantothenate and CoA biosynthesis	3	0.0250641	0.114275	ko00770	Metabolism	Metabolism of cofactors and vitamins	CL5834.Contig8_All;CL5834.Contig6_All;CL5834.Contig1_All	K02318
Valine, leucine and isoleucine degradation	6	0.0267196	0.119793	ko00280	Metabolism	Amino acid metabolism	Unigene33620_All;CL16549.Contig2_All;Unigene33609_All;Unigene33617_All;CL4624.Contig2_All;CL4624.Contig4_All	K05605+K01027+K01641
NF-kappa B signaling pathway	26	0.027791	0.122554	ko04064	Environmental Information Processing	Signal transduction	Unigene39890_All;Unigene41004_All;Unigene25203_All;Unigene29997_All;Unigene19650_All;CL16117.Contig12_All;Unigene83262_All;CL8772.Contig3_All;Unigene33606_All;CL2585.Contig7_All;CL11741.Contig2_All;CL10554.Contig4_All;Unigene33594_All;Unigene31859_All;Unigene16425_All;CL3457.Contig23_All;CL14649.Contig1_All;Unigene19649_All;CL2585.Contig11_All;Unigene66031_All;CL8772.Contig4_All;CL2197.Contig2_Al…	K06856+K10798+K05855+K12964+K04570+K03161+K05476+K11987+K16062+K19662+K04466+K18052
MicroRNAs in cancer	30	0.0296896	0.128815	ko05206	Human Diseases	Cancers: Overview	CL10664.Contig1_All;Unigene51261_All;Unigene50345_All;Unigene85327_All;Unigene52284_All;Unigene33616_All;Unigene87371_All;Unigene67536_All;Unigene62975_All;CL4651.Contig6_All;CL8772.Contig3_All;CL11741.Contig2_All;Unigene253_All;Unigene41107_All;Unigene10373_All;Unigene41611_All;Unigene16425_All;CL14080.Contig2_All;CL3687.Contig3_All;Unigene33595_All;Unigene37170_All;Unigene66031_All;CL2074.Conti…	K02599+K06256+K06493+K17455+K04451+K09299+K06252+K11987+K16857+K16866+K19662+K02677+K05462+K04692+K02649+K02539
Vascular smooth muscle contraction	19	0.0338445	0.144511	ko04270	Organismal Systems	Circulatory system	Unigene95115_All;Unigene76394_All;Unigene41004_All;Unigene50361_All;Unigene52098_All;CL15513.Contig8_All;CL5117.Contig2_All;CL5117.Contig4_All;CL15513.Contig2_All;Unigene16425_All;CL1652.Contig13_All;Unigene49272_All;CL15513.Contig9_All;CL2197.Contig2_All;Unigene37266_All;Unigene29893_All;CL1652.Contig1_All;Unigene966_All;CL2197.Contig8_All	K10352+K08048+K00907+K06270+K16342+K12755+K19662+K02677+K04959+K18052+K04577+K02183
Retinol metabolism	5	0.0350738	0.14742	ko00830	Metabolism	Metabolism of cofactors and vitamins	CL2238.Contig4_All;Unigene52434_All;Unigene49787_All;CL13460.Contig2_All;CL13460.Contig1_All	K07249+K07424+K11155+K11151
Glucagon signaling pathway	13	0.0378196	0.156515	ko04922	Organismal Systems	Endocrine system	Unigene55560_All;Unigene55900_All;Unigene33878_All;CL1344.Contig2_All;Unigene84635_All;CL13135.Contig3_All;Unigene61041_All;CL13135.Contig2_All;Unigene49272_All;Unigene24564_All;Unigene966_All;Unigene63884_All;Unigene15068_All	K00850+K01596+K15423+K16311+K04959+K02183+K00873
Regulation of actin cytoskeleton	43	0.0412216	0.168009	ko04810	Cellular Processes	Cell motility	CL7177.Contig2_All;Unigene95115_All;Unigene49755_All;Unigene76394_All;CL14167.Contig2_All;Unigene86821_All;Unigene51261_All;Unigene50361_All;Unigene52098_All;Unigene85327_All;Unigene52284_All;Unigene17544_All;Unigene33620_All;Unigene49813_All;Unigene67536_All;Unigene39568_All;CL5874.Contig1_All;Unigene49220_All;Unigene33609_All;Unigene38380_All;CL5117.Contig2_All;CL4651.Contig6_All;CL8772.Contig3…	K05768+K10352+K06464+K05760+K04362+K05719+K06493+K00907+K06270+K06591+K05741+K06481+K03916+K06590+K12755+K06589+K06525+K02649+K06588
Basal cell carcinoma	6	0.0463056	0.183179	ko05217	Human Diseases	Cancers: Specific types	Unigene12668_All;Unigene33616_All;Unigene24609_All;Unigene41107_All;Unigene33595_All;CL10363.Contig4_All	K06228+K04451+K06225+K02354
Fatty acid metabolism	6	0.0463056	0.183179	ko01212	Metabolism	Global and overview maps	Unigene49462_All;Unigene1088_All;Unigene13226_All;CL4817.Contig1_All;CL4817.Contig3_All;CL4817.Contig2_All	K00232+K10226+K01897+K00507
beta-Alanine metabolism	4	0.0504605	0.195362	ko00410	Metabolism	Metabolism of other amino acids	Unigene33620_All;Unigene33609_All;Unigene88545_All;Unigene33617_All	K05605+K01580
Renin-angiotensin system	3	0.0508378	0.195362	ko04614	Organismal Systems	Endocrine system	Unigene61215_All;CL6363.Contig1_All;CL6363.Contig2_All	K01322+K01329
Glycerophospholipid metabolism	11	0.0538536	0.202397	ko00564	Metabolism	Lipid metabolism	CL4167.Contig2_All;CL15513.Contig8_All;CL8379.Contig9_All;CL15513.Contig2_All;Unigene17456_All;Unigene38509_All;CL15513.Contig9_All;CL8379.Contig5_All;CL177.Contig7_All;CL8379.Contig4_All;Unigene16447_All	K01080+K16342+K13515+K00901
Bladder cancer	10	0.0550363	0.202397	ko05219	Human Diseases	Cancers: Specific types	Unigene49787_All;Unigene33616_All;Unigene39568_All;Unigene33606_All;Unigene253_All;Unigene41107_All;CL10834.Contig1_All;Unigene33595_All;CL13265.Contig4_All;CL13265.Contig6_All	K06618+K04451+K05689+K16857+K00758+K08803
Peroxisome	9	0.0556603	0.202397	ko04146	Cellular Processes	Transport and catabolism	Unigene49732_All;Unigene39165_All;Unigene49462_All;CL11351.Contig9_All;Unigene41938_All;Unigene13226_All;CL11351.Contig6_All;CL5565.Contig2_All;Unigene35762_All	K08726+K00232+K05677+K00306+K01897+K08764+K13279
Rap1 signaling pathway	39	0.055678	0.202397	ko04015	Environmental Information Processing	Signal transduction	Unigene49755_All;Unigene41004_All;Unigene49654_All;Unigene50301_All;Unigene86821_All;Unigene51739_All;Unigene51261_All;Unigene85327_All;Unigene49787_All;Unigene52284_All;Unigene33620_All;Unigene49813_All;Unigene67536_All;Unigene39568_All;Unigene33609_All;Unigene38380_All;Unigene9114_All;CL4651.Contig6_All;CL8772.Contig3_All;Unigene33606_All;Unigene20522_All;CL16286.Contig18_All;Unigene33617_All;U…	K06464+K08048+K05631+K02582+K04362+K04351+K05719+K06493+K04236+K05689+K06070+K05466+K16857+K19662+K02677+K05103+K05462+K02649+K04630+K07361+K02183
VEGF signaling pathway	10	0.0608061	0.218091	ko04370	Environmental Information Processing	Signal transduction	CL14167.Contig2_All;CL15513.Contig8_All;CL11741.Contig2_All;CL15513.Contig2_All;Unigene16425_All;CL16454.Contig9_All;CL2074.Contig7_All;CL16454.Contig11_All;CL16454.Contig1_All;CL15513.Contig9_All	K05760+K16342+K11987+K19662+K02677+K04444+K02649
Inflammatory bowel disease (IBD)	10	0.064715	0.229057	ko05321	Human Diseases	Immune diseases	Unigene24788_All;Unigene19245_All;Unigene16337_All;CL15343.Contig6_All;Unigene37170_All;CL3908.Contig1_All;CL784.Contig2_All;CL15323.Contig1_All;CL15343.Contig2_All;CL3908.Contig4_All	K04446+K05445+K05064+K05063+K04448+K04692+K05075+K05443+K06752
Taurine and hypotaurine metabolism	2	0.0753352	0.259793	ko00430	Metabolism	Metabolism of other amino acids	CL10786.Contig3_All;Unigene88545_All	K18592+K01580
Asthma	9	0.0758769	0.259793	ko05310	Human Diseases	Immune diseases	Unigene39890_All;CL9305.Contig3_All;CL8772.Contig3_All;CL10554.Contig4_All;Unigene31859_All;Unigene66031_All;CL784.Contig2_All;CL8772.Contig4_All;CL15323.Contig1_All	K06856+K10788+K03161+K16597+K05443+K06752
Pathways in cancer	53	0.076296	0.259793	ko05200	Human Diseases	Cancers: Overview	CL3660.Contig9_All;Unigene41004_All;Unigene86821_All;CL3660.Contig25_All;Unigene51261_All;Unigene12668_All;Unigene85327_All;Unigene49787_All;Unigene26141_All;Unigene800_All;Unigene33616_All;Unigene33620_All;CL16117.Contig12_All;Unigene39568_All;CL5874.Contig1_All;CL3660.Contig22_All;Unigene24609_All;Unigene33609_All;Unigene38380_All;CL4651.Contig6_All;Unigene33606_All;Unigene20522_All;CL11741.Con…	K09095+K08268+K08048+K04362+K05719+K06228+K06237+K06618+K04236+K08878+K09291+K04451+K04570+K05689+K06481+K03916+K06225+K11987+K04388+K19662+K02677+K04448+K04692+K02649+K04630+K02354+K08803+K00799+K09290
RNA degradation	9	0.0785481	0.261979	ko03018	Genetic Information Processing	Folding, sorting and degradation	Unigene55560_All;Unigene33878_All;Unigene84635_All;CL5372.Contig15_All;CL4164.Contig1_All;Unigene61041_All;CL5306.Contig1_All;Unigene24564_All;Unigene15068_All	K00850+K12606+K12626+K14443
Hippo signaling pathway	18	0.0788858	0.261979	ko04390	Environmental Information Processing	Signal transduction	Unigene49755_All;CL7896.Contig2_All;CL4548.Contig2_All;CL1424.Contig13_All;CL6769.Contig3_All;Unigene52284_All;Unigene49813_All;CL1950.Contig2_All;Unigene39568_All;CL1950.Contig1_All;Unigene33606_All;CL9608.Contig1_All;Unigene42631_All;CL3687.Contig3_All;CL14553.Contig2_All;CL10363.Contig4_All;CL2438.Contig1_All;CL6598.Contig4_All	K06464+K05706+K16620+K16621+K03362+K06630+K16822+K16821+K05689+K09854+K04388+K06827+K17693+K02354+K16819
Chemical carcinogenesis	4	0.0805433	0.264221	ko05204	Human Diseases	Cancers: Overview	Unigene52434_All;CL11741.Contig2_All;Unigene34033_All;Unigene37117_All	K07424+K11987+K00799
Fat digestion and absorption	4	0.0880848	0.28548	ko04975	Organismal Systems	Digestive system	CL4167.Contig2_All;Unigene49787_All;Unigene17456_All;Unigene38509_All	K01080+K11155
Pyruvate metabolism	6	0.0894422	0.286428	ko00620	Metabolism	Carbohydrate metabolism	Unigene41004_All;Unigene55900_All;CL285.Contig11_All;CL285.Contig13_All;CL285.Contig7_All;Unigene63884_All	K00025+K01596+K01069+K00873
Glycosaminoglycan biosynthesis - keratan sulfate	3	0.0971672	0.307506	ko00533	Metabolism	Glycan biosynthesis and metabolism	Unigene41938_All;CL10625.Contig1_All;CL15312.Contig2_All	K07969+K00781
Glycerolipid metabolism	6	0.0991961	0.308828	ko00561	Metabolism	Lipid metabolism	CL4167.Contig2_All;Unigene49787_All;CL9490.Contig2_All;Unigene17456_All;Unigene38509_All;CL177.Contig7_All	K01080+K11155+K16816+K00901
MAPK signaling pathway	26	0.0998811	0.308828	ko04010	Environmental Information Processing	Signal transduction	Unigene24788_All;CL2260.Contig2_All;Unigene50301_All;Unigene86821_All;Unigene33616_All;CL2260.Contig1_All;CL15513.Contig8_All;CL4609.Contig1_All;Unigene41107_All;Unigene42631_All;CL15513.Contig2_All;Unigene16425_All;CL3457.Contig23_All;CL16454.Contig9_All;Unigene33595_All;CL15343.Contig6_All;CL16454.Contig11_All;CL16454.Contig1_All;CL15513.Contig9_All;CL15343.Contig2_All;CL13763.Contig2_All;CL899…	K04446+K04380+K02582+K04362+K04451+K16342+K04426+K04388+K19662+K02677+K04466+K04444+K04448+K04449+K04349+K04372+K04459
Pyrimidine metabolism	13	0.102763	0.314128	ko00240	Metabolism	Nucleotide metabolism	Unigene37241_All;Unigene39839_All;Unigene102659_All;CL994.Contig6_All;CL10834.Contig1_All;CL14274.Contig17_All;CL14274.Contig13_All;Unigene29437_All;CL994.Contig8_All;CL994.Contig5_All;CL14274.Contig15_All;CL994.Contig12_All;CL994.Contig3_All	K00876+K03783+K01081+K00758
cGMP-PKG signaling pathway	21	0.10719	0.323978	ko04022	Environmental Information Processing	Signal transduction	Unigene24788_All;Unigene41004_All;Unigene50361_All;Unigene51448_All;Unigene52098_All;CL14253.Contig2_All;CL5874.Contig1_All;Unigene22854_All;Unigene49220_All;CL5117.Contig2_All;CL5117.Contig4_All;CL12450.Contig3_All;CL1652.Contig13_All;CL2074.Contig7_All;Unigene49272_All;Unigene14096_All;CL12450.Contig4_All;Unigene29893_All;CL1652.Contig1_All;CL12450.Contig2_All;Unigene966_All	K04446+K08048+K00907+K04952+K05850+K06270+K03916+K19477+K12755+K09261+K17751+K02649+K04959+K04630+K02183
Pathogenic Escherichia coli infection	21	0.109079	0.326025	ko05130	Human Diseases	Infectious diseases: Bacterial	Unigene51261_All;Unigene85327_All;Unigene33620_All;Unigene39568_All;Unigene33609_All;Unigene38380_All;CL4651.Contig6_All;Unigene33606_All;Unigene20522_All;CL16286.Contig18_All;Unigene33617_All;Unigene253_All;Unigene40842_All;Unigene16425_All;CL6002.Contig4_All;CL3687.Contig3_All;CL7929.Contig3_All;CL7929.Contig2_All;CL7929.Contig4_All;Unigene13549_All;CL12454.Contig1_All	K05719+K05689+K02677+K06087+K11294
AMPK signaling pathway	15	0.111477	0.329532	ko04152	Environmental Information Processing	Signal transduction	Unigene55560_All;Unigene55900_All;Unigene33878_All;Unigene84635_All;CL11730.Contig2_All;CL674.Contig9_All;Unigene61041_All;CL4817.Contig1_All;CL2074.Contig7_All;CL4817.Contig3_All;Unigene24564_All;CL4817.Contig2_All;CL2149.Contig9_All;CL2149.Contig13_All;Unigene15068_All	K00850+K01596+K00021+K07297+K00507+K02649+K08292
Bacterial invasion of epithelial cells	22	0.121834	0.349648	ko05100	Human Diseases	Infectious diseases: Bacterial	Unigene69361_All;CL14167.Contig2_All;Unigene51261_All;Unigene85327_All;Unigene33620_All;Unigene39568_All;Unigene33609_All;Unigene38380_All;CL4651.Contig6_All;Unigene33606_All;Unigene20522_All;CL16286.Contig18_All;Unigene33617_All;Unigene253_All;Unigene40842_All;CL6002.Contig4_All;CL3687.Contig3_All;CL2074.Contig7_All;CL7929.Contig3_All;CL7929.Contig2_All;CL7929.Contig4_All;Unigene33095_All	K13736+K05760+K05719+K05689+K02649+K19241
Cardiac muscle contraction	7	0.122137	0.349648	ko04260	Organismal Systems	Circulatory system	CL3580.Contig1_All;CL16307.Contig8_All;CL1652.Contig13_All;Unigene12617_All;CL1652.Contig1_All;Unigene12616_All;Unigene60170_All	K02266+K12314+K17751+K10375+K09290
Sulfur metabolism	2	0.122182	0.349648	ko00920	Metabolism	Energy metabolism	CL285.Contig13_All;CL285.Contig7_All	K17725
Pertussis	30	0.133008	0.376623	ko05133	Human Diseases	Infectious diseases: Bacterial	Unigene49755_All;Unigene27976_All;Unigene49258_All;Unigene51261_All;Unigene85327_All;Unigene52284_All;Unigene33620_All;Unigene49813_All;Unigene39568_All;Unigene33609_All;Unigene38380_All;CL4651.Contig6_All;Unigene33606_All;Unigene20522_All;CL16286.Contig18_All;Unigene33617_All;Unigene253_All;Unigene40842_All;CL6002.Contig4_All;CL2920.Contig1_All;CL3687.Contig3_All;CL15343.Contig6_All;CL7929.Conti…	K06464+K01370+K12799+K09444+K05719+K04448+K04630+K05443+K12800+K02183
Glyoxylate and dicarboxylate metabolism	5	0.146849	0.411483	ko00630	Metabolism	Carbohydrate metabolism	Unigene41004_All;CL15171.Contig4_All;CL12325.Contig1_All;CL15171.Contig5_All;CL15171.Contig2_All	K00025+K01681+K01432
Sphingolipid signaling pathway	15	0.150914	0.418515	ko04071	Environmental Information Processing	Signal transduction	Unigene62994_All;Unigene1361_All;Unigene33616_All;CL5874.Contig1_All;CL4609.Contig1_All;Unigene41107_All;Unigene16425_All;Unigene33595_All;CL2074.Contig7_All;Unigene14096_All;CL13763.Contig2_All;CL8995.Contig2_All;CL820.Contig5_All;CL13763.Contig1_All;CL820.Contig3_All	K01634+K04714+K04451+K03916+K04426+K19662+K02677+K02649+K04630+K04288
Natural killer cell mediated cytotoxicity	22	0.15324	0.420627	ko04650	Organismal Systems	Immune system	Unigene39890_All;CL6363.Contig4_All;Unigene24788_All;Unigene49755_All;Unigene52284_All;Unigene25203_All;Unigene49813_All;Unigene37233_All;Unigene37237_All;Unigene44060_All;Unigene49567_All;CL6363.Contig1_All;Unigene50924_All;Unigene10704_All;CL6363.Contig2_All;Unigene49678_All;Unigene16425_All;CL2074.Contig7_All;CL14918.Contig15_All;CL3826.Contig6_All;CL14918.Contig9_All;Unigene24166_All	K06856+K01353+K04446+K06464+K06523+K05855+K06479+K06582+K04722+K19662+K02677+K02649+K07361
Nitrogen metabolism	2	0.158144	0.429704	ko00910	Metabolism	Energy metabolism	CL9646.Contig2_All;Unigene28427_All	K01672+K18245
Propanoate metabolism	3	0.160572	0.431938	ko00640	Metabolism	Carbohydrate metabolism	Unigene33620_All;Unigene33609_All;Unigene33617_All	K05605
Retrograde endocannabinoid signaling	10	0.165884	0.44181	ko04723	Organismal Systems	Nervous system	Unigene41004_All;Unigene50288_All;Unigene22854_All;Unigene17259_All;CL11741.Contig2_All;Unigene16425_All;Unigene49272_All;Unigene14096_All;Unigene60345_All;CL10022.Contig3_All	K08048+K05175+K05186+K13700+K11987+K19662+K02677+K04959+K04630
Glycosylphosphatidylinositol(GPI)-anchor biosynthesis	4	0.17522	0.462099	ko00563	Metabolism	Glycan biosynthesis and metabolism	Unigene74394_All;CL9643.Contig4_All;Unigene33606_All;Unigene33594_All	K01127+K05291
Glutamatergic synapse	16	0.20658	0.534994	ko04724	Organismal Systems	Nervous system	Unigene52202_All;Unigene49533_All;Unigene41004_All;Unigene37287_All;Unigene51448_All;Unigene21299_All;Unigene52632_All;Unigene50930_All;CL15513.Contig8_All;Unigene5518_All;CL15513.Contig2_All;Unigene32136_All;Unigene16425_All;Unigene49272_All;Unigene14096_All;CL15513.Contig9_All	K04608+K08048+K16342+K05612+K19662+K02677+K04959+K04630
Sphingolipid metabolism	7	0.207659	0.534994	ko00600	Metabolism	Lipid metabolism	CL4167.Contig2_All;Unigene62994_All;Unigene1361_All;Unigene49462_All;Unigene17456_All;Unigene38509_All;CL13798.Contig1_All	K01080+K01634+K04714+K12354+K01019
Chagas disease (American trypanosomiasis)	12	0.211484	0.534994	ko05142	Human Diseases	Infectious diseases: Parasitic	CL5874.Contig1_All;Unigene83262_All;CL10554.Contig4_All;Unigene42631_All;Unigene31859_All;CL15343.Contig6_All;Unigene19649_All;CL2074.Contig7_All;Unigene14096_All;CL784.Contig2_All;CL15343.Contig2_All;Unigene83263_All	K03916+K05408+K04388+K04448+K02649+K04630+K05443
2-Oxocarboxylic acid metabolism	3	0.213328	0.534994	ko01210	Metabolism	Global and overview maps	CL15171.Contig4_All;CL15171.Contig5_All;CL15171.Contig2_All	K01681
Shigellosis	20	0.215695	0.534994	ko05131	Human Diseases	Infectious diseases: Bacterial	CL1424.Contig13_All;Unigene51261_All;Unigene85327_All;Unigene33620_All;Unigene39568_All;Unigene33609_All;Unigene38380_All;CL4651.Contig6_All;Unigene33606_All;Unigene20522_All;CL16286.Contig18_All;Unigene33617_All;Unigene253_All;Unigene40842_All;CL6002.Contig4_All;CL3687.Contig3_All;CL7929.Contig3_All;CL7929.Contig2_All;CL7929.Contig4_All;Unigene33095_All	K03362+K05719+K06256+K19241
Long-term depression	7	0.218326	0.534994	ko04730	Organismal Systems	Nervous system	Unigene22854_All;CL15513.Contig8_All;CL15513.Contig2_All;Unigene16425_All;Unigene49272_All;Unigene14096_All;CL15513.Contig9_All	K19477+K16342+K19662+K02677+K04959+K04630
Tight junction	18	0.218813	0.534994	ko04530	Cellular Processes	Cellular community	Unigene95115_All;Unigene76394_All;Unigene49654_All;Unigene25957_All;CL2659.Contig7_All;CL7718.Contig2_All;CL4523.Contig1_All;CL5117.Contig2_All;CL16373.Contig52_All;CL16373.Contig33_All;CL5117.Contig4_All;Unigene16425_All;CL1652.Contig13_All;Unigene14096_All;CL2197.Contig2_All;Unigene13549_All;CL1652.Contig1_All;CL2197.Contig8_All	K10352+K05631+K06786+K06103+K06105+K06115+K06114+K12755+K19662+K02677+K17751+K04630+K18052+K06087
Gastric acid secretion	8	0.221636	0.534994	ko04971	Organismal Systems	Digestive system	Unigene41004_All;Unigene50361_All;Unigene16425_All;Unigene49272_All;Unigene14096_All;CL3627.Contig2_All;Unigene28427_All;Unigene966_All	K08048+K00907+K19662+K02677+K04959+K04630+K04218+K18245+K02183
Neuroactive ligand-receptor interaction	22	0.222572	0.534994	ko04080	Environmental Information Processing	Signaling molecules and interaction	Unigene52202_All;Unigene49533_All;Unigene89064_All;Unigene37287_All;Unigene50288_All;Unigene51448_All;Unigene21299_All;Unigene52632_All;Unigene49462_All;Unigene50930_All;Unigene49787_All;Unigene19425_All;Unigene19424_All;CL16549.Contig2_All;CL5874.Contig1_All;Unigene22854_All;Unigene32136_All;Unigene60345_All;Unigene37266_All;CL820.Contig5_All;CL3627.Contig2_All;CL820.Contig3_All	K04608+K04248+K05175+K04306+K04236+K04804+K04806+K03916+K05186+K04577+K04288+K04218
Citrate cycle (TCA cycle)	5	0.222748	0.534994	ko00020	Metabolism	Carbohydrate metabolism	Unigene41004_All;Unigene55900_All;CL15171.Contig4_All;CL15171.Contig5_All;CL15171.Contig2_All	K00025+K01596+K01681
Adrenergic signaling in cardiomyocytes	14	0.228253	0.543364	ko04261	Organismal Systems	Circulatory system	Unigene41004_All;Unigene51739_All;Unigene51448_All;CL16307.Contig8_All;Unigene16425_All;CL1652.Contig13_All;CL2074.Contig7_All;Unigene14096_All;Unigene12617_All;CL1652.Contig1_All;Unigene966_All;Unigene12616_All;Unigene49349_All;Unigene60170_All	K08048+K04351+K05850+K12314+K02677+K17751+K02649+K04630+K10375+K02183+K09290+K09052
mTOR signaling pathway	9	0.231731	0.546805	ko04150	Environmental Information Processing	Signal transduction	CL3660.Contig9_All;CL3660.Contig25_All;CL3660.Contig22_All;CL3660.Contig14_All;CL3660.Contig10_All;CL3660.Contig4_All;Unigene16425_All;CL3660.Contig18_All;CL2074.Contig7_All	K08268+K19662+K02677+K02649
Thyroid cancer	8	0.235712	0.551361	ko05216	Human Diseases	Cancers: Specific types	Unigene800_All;Unigene33616_All;Unigene39568_All;Unigene33606_All;Unigene41107_All;Unigene33595_All;Unigene29893_All;Unigene12616_All	K09291+K04451+K05689+K09290
Cyanoamino acid metabolism	1	0.238313	0.55264	ko00460	Metabolism	Metabolism of other amino acids	CL10786.Contig3_All	K18592
B cell receptor signaling pathway	16	0.262915	0.599849	ko04662	Organismal Systems	Immune system	Unigene39890_All;Unigene24788_All;Unigene25203_All;Unigene12175_All;Unigene67536_All;Unigene60323_All;Unigene12164_All;CL16579.Contig1_All;CL16286.Contig17_All;Unigene16425_All;CL967.Contig13_All;Unigene12169_All;CL15343.Contig6_All;CL2074.Contig7_All;CL16579.Contig2_All;CL15343.Contig2_All	K06856+K04446+K05855+K06467+K12560+K19662+K12229+K04448+K02649+K12230
cAMP signaling pathway	19	0.263131	0.599849	ko04024	Environmental Information Processing	Signal transduction	Unigene24788_All;Unigene41004_All;Unigene51739_All;Unigene50361_All;Unigene51448_All;Unigene49462_All;Unigene52098_All;CL14253.Contig2_All;Unigene49220_All;Unigene24609_All;CL5117.Contig2_All;CL5117.Contig4_All;CL15343.Contig6_All;CL2074.Contig7_All;Unigene14096_All;CL15343.Contig2_All;Unigene29893_All;CL3627.Contig2_All;Unigene966_All	K04446+K08048+K04351+K04952+K05850+K00232+K06270+K06225+K12755+K04448+K02649+K04630+K04218+K02183
Regulation of autophagy	3	0.275213	0.616316	ko04140	Cellular Processes	Transport and catabolism	Unigene29946_All;CL3636.Contig2_All;CL3636.Contig3_All	K17888+K08341
ABC transporters	3	0.275213	0.616316	ko02010	Environmental Information Processing	Membrane transport	CL16295.Contig14_All;CL11351.Contig9_All;CL11351.Contig6_All	K05668+K05677
Viral myocarditis	18	0.277228	0.616316	ko05416	Human Diseases	Cardiovascular diseases	Unigene39890_All;Unigene49755_All;Unigene101144_All;CL13357.Contig2_All;Unigene52284_All;Unigene49813_All;CL5322.Contig1_All;Unigene38380_All;CL4651.Contig6_All;CL8772.Contig3_All;Unigene20522_All;CL16286.Contig18_All;Unigene40842_All;CL1652.Contig13_All;Unigene66031_All;CL8772.Contig4_All;CL15323.Contig1_All;CL1652.Contig1_All	K06856+K06464+K03260+K08887+K06788+K06265+K03161+K17751+K06752
Purine metabolism	16	0.285027	0.628461	ko00230	Metabolism	Nucleotide metabolism	Unigene41004_All;Unigene39839_All;Unigene51140_All;Unigene102659_All;Unigene39170_All;CL994.Contig6_All;Unigene88213_All;CL14274.Contig17_All;CL14274.Contig13_All;Unigene29437_All;CL994.Contig8_All;CL994.Contig5_All;CL14274.Contig15_All;CL994.Contig12_All;Unigene63884_All;CL994.Contig3_All	K08048+K03783+K00944+K01081+K01509+K00873
TNF signaling pathway	16	0.296673	0.648822	ko04668	Environmental Information Processing	Signal transduction	Unigene3047_All;CL6064.Contig3_All;CL11741.Contig2_All;CL4609.Contig1_All;CL6064.Contig4_All;Unigene49678_All;CL3457.Contig23_All;CL1561.Contig1_All;Unigene49593_All;CL15343.Contig6_All;CL6064.Contig5_All;CL2074.Contig7_All;CL15343.Contig2_All;CL13763.Contig2_All;CL8995.Contig2_All;CL13763.Contig1_All	K12671+K16366+K11987+K04426+K06494+K04466+K04448+K02649
Malaria	13	0.300492	0.651873	ko05144	Human Diseases	Infectious diseases: Parasitic	Unigene49755_All;Unigene51261_All;Unigene52284_All;Unigene49813_All;Unigene67536_All;CL4651.Contig6_All;CL8772.Contig3_All;Unigene253_All;Unigene49678_All;Unigene49593_All;Unigene66031_All;CL784.Contig2_All;CL8772.Contig4_All	K06464+K06257+K06471+K03161+K16857+K06494+K05443
Chemokine signaling pathway	17	0.306514	0.659618	ko04062	Organismal Systems	Immune system	CL15338.Contig1_All;CL14167.Contig2_All;Unigene41004_All;Unigene3047_All;Unigene19650_All;Unigene83262_All;CL10554.Contig4_All;Unigene31859_All;Unigene16425_All;CL1561.Contig1_All;CL14649.Contig1_All;Unigene19649_All;Unigene37170_All;CL2074.Contig7_All;Unigene14096_All;Unigene83263_All;Unigene38267_All	K05416+K05760+K08048+K12671+K12672+K12964+K05514+K05408+K16597+K16062+K19662+K04692+K02649+K04630
GABAergic synapse	9	0.310702	0.663324	ko04727	Organismal Systems	Nervous system	Unigene41004_All;Unigene50288_All;Unigene22854_All;Unigene88545_All;Unigene16425_All;Unigene14096_All;Unigene60345_All;CL3636.Contig2_All;CL3636.Contig3_All	K08048+K05175+K05186+K01580+K19662+K02677+K04630+K08341
Pancreatic cancer	9	0.315843	0.66899	ko05212	Human Diseases	Cancers: Specific types	Unigene49787_All;Unigene33616_All;CL16117.Contig12_All;Unigene41107_All;Unigene42631_All;Unigene33595_All;Unigene37170_All;CL2074.Contig7_All;CL16117.Contig4_All	K06618+K04451+K04570+K04388+K04692+K02649
Nicotine addiction	4	0.335261	0.704573	ko05033	Human Diseases	Substance dependence	Unigene50288_All;Unigene19425_All;Unigene22854_All;Unigene60345_All	K05175+K04806+K05186
Colorectal cancer	7	0.341868	0.712888	ko05210	Human Diseases	Cancers: Specific types	Unigene33616_All;Unigene41107_All;Unigene42631_All;Unigene33595_All;CL15343.Contig6_All;CL2074.Contig7_All;CL15343.Contig2_All	K04451+K04388+K04448+K02649
Neurotrophin signaling pathway	14	0.344529	0.712911	ko04722	Organismal Systems	Nervous system	Unigene50301_All;CL6769.Contig3_All;Unigene49885_All;Unigene33616_All;CL4609.Contig1_All;Unigene41107_All;Unigene33595_All;CL15343.Contig6_All;CL2074.Contig7_All;CL15343.Contig2_All;CL13763.Contig2_All;CL8995.Contig2_All;Unigene966_All;CL13763.Contig1_All	K02582+K06630+K05101+K04451+K04426+K04448+K02649+K02183
Aldosterone-regulated sodium reabsorption	4	0.352229	0.723279	ko04960	Organismal Systems	Excretory system	Unigene16425_All;CL2074.Contig7_All;CL11488.Contig1_All;CL11488.Contig3_All	K19662+K02677+K02649+K13302
Systemic lupus erythematosus	11	0.359339	0.731674	ko05322	Human Diseases	Immune diseases	Unigene39890_All;Unigene2021_All;CL8772.Contig3_All;Unigene49405_All;Unigene66031_All;CL784.Contig2_All;CL8772.Contig4_All;Unigene25854_All;CL15323.Contig1_All;CL3831.Contig1_All;Unigene3550_All	K06856+K11252+K11253+K03161+K11251+K05443+K11254+K06752+K03996
Renal cell carcinoma	10	0.365645	0.731674	ko05211	Human Diseases	Cancers: Specific types	CL3660.Contig9_All;CL3660.Contig25_All;CL3660.Contig22_All;CL3660.Contig14_All;CL3660.Contig10_All;CL3660.Contig4_All;CL3660.Contig18_All;CL15343.Contig6_All;CL2074.Contig7_All;CL15343.Contig2_All	K09095+K08268+K04448+K02649
Glycosaminoglycan degradation	2	0.36668	0.731674	ko00531	Metabolism	Glycan biosynthesis and metabolism	Unigene50417_All;CL12549.Contig3_All	K10532+K01197
Autoimmune thyroid disease	10	0.368631	0.731674	ko05320	Human Diseases	Immune diseases	Unigene39890_All;CL6363.Contig4_All;Unigene74159_All;CL6363.Contig1_All;CL8772.Contig3_All;CL6363.Contig2_All;Unigene66031_All;CL784.Contig2_All;CL8772.Contig4_All;CL15323.Contig1_All	K06856+K01353+K00431+K03161+K05443+K06752
Protein digestion and absorption	7	0.372203	0.731674	ko04974	Organismal Systems	Digestive system	CL15752.Contig20_All;Unigene99871_All;Unigene51261_All;Unigene35262_All;Unigene85327_All;Unigene5518_All;CL15752.Contig15_All	K08132+K06236+K16628+K06237+K05612
GnRH signaling pathway	9	0.375461	0.731674	ko04912	Organismal Systems	Endocrine system	Unigene41004_All;CL15513.Contig8_All;CL15513.Contig2_All;Unigene16425_All;CL15343.Contig6_All;Unigene49272_All;CL15513.Contig9_All;CL15343.Contig2_All;Unigene966_All	K08048+K16342+K19662+K02677+K04448+K04959+K02183
Staphylococcus aureus infection	10	0.377603	0.731674	ko05150	Human Diseases	Infectious diseases: Bacterial	Unigene39890_All;Unigene49755_All;Unigene52284_All;Unigene49813_All;Unigene67536_All;Unigene12164_All;CL16286.Contig17_All;Unigene12169_All;CL784.Contig2_All;CL15323.Contig1_All	K06856+K06464+K12560+K05443+K06752
Fc gamma R-mediated phagocytosis	15	0.378077	0.731674	ko04666	Organismal Systems	Immune system	Unigene39890_All;CL7177.Contig2_All;CL4167.Contig2_All;Unigene25203_All;Unigene67536_All;Unigene12164_All;CL15513.Contig8_All;CL15513.Contig2_All;Unigene17456_All;CL16286.Contig17_All;Unigene38509_All;Unigene16425_All;Unigene12169_All;CL2074.Contig7_All;CL15513.Contig9_All	K06856+K05768+K01080+K05855+K12560+K16342+K19662+K02677+K02649
Melanogenesis	8	0.387243	0.739975	ko04916	Organismal Systems	Endocrine system	Unigene41004_All;CL6064.Contig3_All;CL6064.Contig4_All;Unigene16425_All;CL6064.Contig5_All;Unigene14096_All;CL10363.Contig4_All;Unigene966_All	K08048+K16366+K19662+K02677+K04630+K02354+K02183
Endocrine and other factor-regulated calcium reabsorption	4	0.389522	0.739975	ko04961	Organismal Systems	Excretory system	Unigene51448_All;CL3875.Contig4_All;CL5874.Contig1_All;Unigene16425_All	K05850+K14757+K03916+K19662+K02677
Olfactory transduction	7	0.392922	0.739975	ko04740	Organismal Systems	Sensory system	Unigene50361_All;CL14253.Contig2_All;Unigene22854_All;Unigene49220_All;Unigene33606_All;Unigene966_All;CL14625.Contig7_All	K04952+K19477+K04257+K02183+K19695
Drug metabolism - cytochrome P450	2	0.39337	0.739975	ko00982	Metabolism	Xenobiotics biodegradation and metabolism	Unigene34033_All;Unigene37117_All	K00799
Metabolism of xenobiotics by cytochrome P450	2	0.411745	0.769163	ko00980	Metabolism	Xenobiotics biodegradation and metabolism	Unigene34033_All;Unigene37117_All	K00799
Ubiquinone and other terpenoid-quinone biosynthesis	1	0.415488	0.770802	ko00130	Metabolism	Metabolism of cofactors and vitamins	Unigene52098_All	K06126
Regulation of lipolysis in adipocytes	6	0.421448	0.776504	ko04923	Organismal Systems	Endocrine system	Unigene41004_All;CL9490.Contig2_All;Unigene22854_All;CL11741.Contig2_All;CL2074.Contig7_All;Unigene14096_All	K08048+K16816+K19477+K11987+K02649+K04630
Taste transduction	2	0.424701	0.777173	ko04742	Organismal Systems	Sensory system	Unigene41004_All;Unigene27527_All	K08048+K04980
Melanoma	8	0.430238	0.781986	ko05218	Human Diseases	Cancers: Specific types	Unigene86821_All;Unigene49787_All;Unigene33616_All;Unigene39568_All;Unigene33606_All;Unigene41107_All;Unigene33595_All;CL2074.Contig7_All	K04362+K06618+K04451+K05689+K02649
Vasopressin-regulated water reabsorption	3	0.4355	0.786238	ko04962	Organismal Systems	Excretory system	Unigene83452_All;CL38.Contig5_All;CL38.Contig7_All	K10415+K04648
Collecting duct acid secretion	2	0.442585	0.793702	ko04966	Organismal Systems	Excretory system	CL16053.Contig14_All;Unigene28427_All	K02154+K18245
Signaling pathways regulating pluripotency of stem cells	11	0.45053	0.8026	ko04550	Cellular Processes	Cellular community	Unigene86821_All;Unigene76452_All;Unigene39170_All;Unigene88213_All;Unigene14032_All;Unigene37170_All;CL2074.Contig7_All;CL14553.Contig2_All;CL10363.Contig4_All;CL2438.Contig1_All;CL178.Contig1_All	K04362+K05060+K05058+K09367+K04692+K02649+K17693+K02354+K04675
Wnt signaling pathway	10	0.461651	0.812279	ko04310	Environmental Information Processing	Signal transduction	Unigene24788_All;CL1424.Contig13_All;Unigene33616_All;CL9413.Contig1_All;Unigene41107_All;Unigene16425_All;Unigene33595_All;CL15343.Contig6_All;CL15343.Contig2_All;CL10363.Contig4_All	K04446+K03362+K04451+K02185+K19662+K02677+K04448+K02354
Proximal tubule bicarbonate reclamation	3	0.462848	0.812279	ko04964	Organismal Systems	Excretory system	Unigene41004_All;Unigene55900_All;Unigene28427_All	K00025+K01596+K18245
Glycosaminoglycan biosynthesis - heparan sulfate / heparin	3	0.466708	0.812279	ko00534	Metabolism	Glycan biosynthesis and metabolism	CL13357.Contig2_All;CL925.Contig4_All;Unigene33594_All	K08103+K00771
Primary bile acid biosynthesis	1	0.470246	0.812279	ko00120	Metabolism	Lipid metabolism	CL5565.Contig2_All	K08764
Lysosome	10	0.476548	0.812279	ko04142	Cellular Processes	Transport and catabolism	Unigene50417_All;CL16053.Contig14_All;CL13054.Contig8_All;Unigene83712_All;Unigene19608_All;Unigene15149_All;CL7044.Contig3_All;CL7044.Contig2_All;CL12549.Contig3_All;CL7044.Contig1_All	K10532+K02154+K01368+K01371+K01365+K12384+K14379+K01197
Allograft rejection	9	0.476982	0.812279	ko05330	Human Diseases	Immune diseases	Unigene39890_All;CL6363.Contig4_All;CL6363.Contig1_All;CL8772.Contig3_All;CL6363.Contig2_All;Unigene66031_All;CL784.Contig2_All;CL8772.Contig4_All;CL15323.Contig1_All	K06856+K01353+K03161+K05443+K06752
SNARE interactions in vesicular transport	2	0.479836	0.812279	ko04130	Genetic Information Processing	Folding, sorting and degradation	CL9354.Contig2_All;CL1840.Contig2_All	K08495+K08490
Hedgehog signaling pathway	3	0.48012	0.812279	ko04340	Environmental Information Processing	Signal transduction	CL1424.Contig13_All;Unigene12668_All;Unigene24609_All	K03362+K06228+K06225
Non-alcoholic fatty liver disease (NAFLD)	10	0.490375	0.821183	ko04932	Human Diseases	Endocrine and metabolic diseases	CL3580.Contig1_All;CL2639.Contig21_All;CL674.Contig9_All;CL4609.Contig1_All;CL15343.Contig6_All;CL2074.Contig7_All;CL15343.Contig2_All;CL13763.Contig2_All;CL8995.Contig2_All;CL13763.Contig1_All	K02266+K03942+K07297+K04426+K04448+K02649
Glutathione metabolism	3	0.491489	0.821183	ko00480	Metabolism	Metabolism of other amino acids	CL10786.Contig3_All;Unigene34033_All;Unigene37117_All	K18592+K00799
Selenocompound metabolism	1	0.497577	0.826224	ko00450	Metabolism	Metabolism of other amino acids	Unigene30603_All	K01758
Thyroid hormone synthesis	5	0.500651	0.826227	ko04918	Organismal Systems	Endocrine system	Unigene41004_All;Unigene74159_All;Unigene49885_All;Unigene16425_All;Unigene49272_All	K08048+K00431+K15173+K19662+K02677+K04959
Cocaine addiction	3	0.512006	0.839815	ko05030	Human Diseases	Substance dependence	CL15343.Contig6_All;Unigene14096_All;CL15343.Contig2_All	K04448+K04630
TGF-beta signaling pathway	6	0.516335	0.841783	ko04350	Environmental Information Processing	Signal transduction	CL4548.Contig2_All;Unigene253_All;Unigene42631_All;CL14553.Contig2_All;CL2438.Contig1_All;CL178.Contig1_All	K16620+K16621+K16857+K04388+K17693+K04675
Hepatitis B	14	0.520908	0.844122	ko05161	Human Diseases	Infectious diseases: Viral	Unigene24788_All;Unigene49787_All;Unigene33616_All;Unigene38380_All;Unigene20522_All;CL16286.Contig18_All;Unigene41107_All;Unigene40842_All;Unigene16425_All;Unigene33595_All;CL15343.Contig6_All;Unigene37170_All;CL2074.Contig7_All;CL15343.Contig2_All	K04446+K06618+K04451+K06255+K19662+K02677+K04448+K04692+K02649
Chronic myeloid leukemia	9	0.528592	0.850632	ko05220	Human Diseases	Cancers: Specific types	Unigene49787_All;Unigene26141_All;Unigene33616_All;CL16117.Contig12_All;Unigene41107_All;Unigene42631_All;Unigene33595_All;CL2074.Contig7_All;CL16117.Contig4_All	K06618+K08878+K04451+K04570+K04388+K02649
Pancreatic secretion	5	0.53125	0.850632	ko04972	Organismal Systems	Digestive system	Unigene41004_All;Unigene51448_All;Unigene16425_All;Unigene49272_All;Unigene28427_All	K08048+K05850+K19662+K02677+K04959+K18245
Fanconi anemia pathway	3	0.539259	0.858347	ko03460	Genetic Information Processing	Replication and repair	Unigene49752_All;CL6507.Contig2_All;CL6006.Contig8_All	K16618+K06054+K07466
Steroid hormone biosynthesis	2	0.547328	0.866066	ko00140	Metabolism	Lipid metabolism	Unigene52434_All;CL12088.Contig62_All	K07424+K01015
Alanine, aspartate and glutamate metabolism	2	0.558328	0.8768	ko00250	Metabolism	Amino acid metabolism	Unigene88545_All;CL8226.Contig7_All	K01580+K00820
Bile secretion	4	0.563242	0.8768	ko04976	Organismal Systems	Digestive system	Unigene52434_All;Unigene41004_All;CL11730.Contig2_All;Unigene28427_All	K07424+K08048+K00021+K18245
Glycosphingolipid biosynthesis - lacto and neolacto series	3	0.56389	0.8768	ko00601	Metabolism	Glycan biosynthesis and metabolism	Unigene41938_All;CL10625.Contig1_All;CL15312.Contig2_All	K07969+K00781
Amino sugar and nucleotide sugar metabolism	3	0.570778	0.882377	ko00520	Metabolism	Carbohydrate metabolism	CL7067.Contig3_All;Unigene17720_All;CL8226.Contig7_All	K17497+K00820
Adipocytokine signaling pathway	6	0.577734	0.882377	ko04920	Organismal Systems	Endocrine system	Unigene55900_All;CL674.Contig9_All;Unigene37170_All;Unigene13226_All;CL2197.Contig2_All;CL2197.Contig8_All	K01596+K07297+K04692+K01897+K18052
Mismatch repair	1	0.577848	0.882377	ko03430	Genetic Information Processing	Replication and repair	CL6006.Contig8_All	K07466
Amphetamine addiction	4	0.582353	0.882377	ko05031	Human Diseases	Substance dependence	Unigene16425_All;CL15343.Contig6_All;CL15343.Contig2_All;Unigene966_All	K19662+K02677+K04448+K02183
Fatty acid degradation	2	0.588104	0.882377	ko00071	Metabolism	Lipid metabolism	Unigene49462_All;Unigene13226_All	K00232+K01897
N-Glycan biosynthesis	3	0.58937	0.882377	ko00510	Metabolism	Glycan biosynthesis and metabolism	Unigene61440_All;CL1931.Contig4_All;CL815.Contig3_All	K03843+K03846+K07441
Fatty acid biosynthesis	1	0.590438	0.882377	ko00061	Metabolism	Lipid metabolism	Unigene13226_All	K01897
Phospholipase D signaling pathway	21	0.600661	0.892696	ko04072	Environmental Information Processing	Signal transduction	Unigene39890_All;Unigene52202_All;Unigene49533_All;Unigene41004_All;CL4167.Contig2_All;Unigene37287_All;Unigene51739_All;Unigene51448_All;Unigene21299_All;Unigene52632_All;Unigene50930_All;Unigene25203_All;CL15513.Contig8_All;CL15513.Contig2_All;Unigene17456_All;Unigene38509_All;Unigene32136_All;Unigene16425_All;CL2074.Contig7_All;CL15513.Contig9_All;CL177.Contig7_All	K06856+K04608+K08048+K01080+K04351+K05855+K16342+K02677+K02649+K00901
Drug metabolism - other enzymes	2	0.606446	0.896341	ko00983	Metabolism	Xenobiotics biodegradation and metabolism	Unigene37241_All;CL10834.Contig1_All	K00876+K00758
Glycosaminoglycan biosynthesis - chondroitin sulfate / dermatan sulfate	1	0.614506	0.899755	ko00532	Metabolism	Glycan biosynthesis and metabolism	CL925.Contig4_All	K00771
Estrogen signaling pathway	8	0.620666	0.899755	ko04915	Organismal Systems	Endocrine system	Unigene41004_All;CL15343.Contig6_All;CL2074.Contig7_All;Unigene49272_All;Unigene14096_All;CL15343.Contig2_All;Unigene966_All;Unigene29958_All	K08048+K04448+K02649+K04959+K04630+K02183+K09571
Non-small cell lung cancer	6	0.621658	0.899755	ko05223	Human Diseases	Cancers: Specific types	Unigene49787_All;Unigene33616_All;Unigene41107_All;Unigene16425_All;Unigene33595_All;CL2074.Contig7_All	K06618+K04451+K19662+K02677+K02649
Phototransduction - fly	2	0.626091	0.899755	ko04745	Organismal Systems	Sensory system	Unigene16425_All;Unigene966_All	K02677+K02183
Other types of O-glycan biosynthesis	2	0.628013	0.899755	ko00514	Metabolism	Glycan biosynthesis and metabolism	CL10625.Contig1_All;CL15312.Contig2_All	K00781
Maturity onset diabetes of the young	1	0.628825	0.899755	ko04950	Human Diseases	Endocrine and metabolic diseases	CL6507.Contig2_All	K06054
Prion diseases	4	0.634004	0.902365	ko05020	Human Diseases	Neurodegenerative diseases	CL10664.Contig1_All;Unigene86821_All;CL5322.Contig1_All;CL3831.Contig1_All	K02599+K06491+K03996
Carbohydrate digestion and absorption	2	0.644966	0.909782	ko04973	Organismal Systems	Digestive system	Unigene16425_All;CL2074.Contig7_All	K19662+K02649
Renin secretion	4	0.648539	0.909782	ko04924	Organismal Systems	Endocrine system	Unigene22854_All;Unigene49272_All;Unigene14096_All;Unigene966_All	K19477+K04959+K04630+K02183
Glioma	7	0.649361	0.909782	ko05214	Human Diseases	Cancers: Specific types	Unigene49787_All;Unigene33616_All;Unigene41107_All;Unigene16425_All;Unigene33595_All;CL2074.Contig7_All;Unigene966_All	K06618+K04451+K19662+K02677+K02649+K02183
Fc epsilon RI signaling pathway	8	0.653088	0.910262	ko04664	Organismal Systems	Immune system	Unigene39890_All;Unigene25203_All;CL15513.Contig8_All;CL15513.Contig2_All;Unigene16425_All;CL2074.Contig7_All;CL3826.Contig6_All;CL15513.Contig9_All	K06856+K05855+K16342+K02677+K02649+K07361
Gap junction	7	0.664118	0.920865	ko04540	Cellular Processes	Cellular community	Unigene41004_All;Unigene22854_All;Unigene16425_All;Unigene49272_All;Unigene14096_All;CL10262.Contig5_All;CL10262.Contig2_All	K08048+K19477+K19662+K02677+K04959+K04630+K07372
Morphine addiction	6	0.67833	0.935748	ko05032	Human Diseases	Substance dependence	Unigene41004_All;Unigene50288_All;Unigene22854_All;Unigene16425_All;Unigene14096_All;Unigene60345_All	K08048+K05175+K05186+K19662+K02677+K04630
Glycine, serine and threonine metabolism	2	0.685507	0.940823	ko00260	Metabolism	Amino acid metabolism	Unigene30603_All;Unigene41938_All	K01758+K00306
Aldosterone synthesis and secretion	5	0.694602	0.948467	ko04925	Organismal Systems	Endocrine system	Unigene41004_All;Unigene9114_All;Unigene16425_All;Unigene49272_All;Unigene966_All	K08048+K06070+K19662+K02677+K04959+K02183
Cholinergic synapse	6	0.71166	0.965644	ko04725	Organismal Systems	Nervous system	Unigene41004_All;Unigene19425_All;Unigene16425_All;CL2074.Contig7_All;Unigene49272_All;Unigene14096_All	K08048+K04806+K19662+K02677+K02649+K04959+K04630
HTLV-I infection	26	0.714361	0.965644	ko05166	Human Diseases	Infectious diseases: Viral	Unigene24788_All;Unigene49755_All;Unigene41004_All;Unigene49462_All;Unigene49787_All;Unigene52284_All;CL6247.Contig2_All;Unigene33616_All;Unigene49813_All;CL16117.Contig12_All;Unigene6809_All;Unigene41107_All;Unigene42631_All;CL3457.Contig23_All;Unigene5154_All;Unigene33595_All;CL15343.Contig6_All;CL2074.Contig7_All;CL15323.Contig1_All;Unigene33459_All;CL15343.Contig2_All;CL10363.Contig4_All;Unig…	K04446+K06464+K08048+K11126+K06618+K00787+K04451+K04570+K05069+K04388+K04466+K04448+K02649+K06752+K02354+K09052
Insulin secretion	4	0.723132	0.965751	ko04911	Organismal Systems	Endocrine system	Unigene41004_All;CL9764.Contig2_All;Unigene51739_All;Unigene16425_All	K08048+K07882+K04351+K19662+K02677
Type I diabetes mellitus	5	0.728442	0.965751	ko04940	Human Diseases	Endocrine and metabolic diseases	CL6363.Contig4_All;CL6363.Contig1_All;Unigene88545_All;CL6363.Contig2_All;CL15323.Contig1_All	K01353+K01580+K06752
Endometrial cancer	6	0.732824	0.965751	ko05213	Human Diseases	Cancers: Specific types	Unigene33616_All;Unigene39568_All;Unigene33606_All;Unigene41107_All;Unigene33595_All;CL2074.Contig7_All	K04451+K05689+K02649
Tuberculosis	20	0.73458	0.965751	ko05152	Human Diseases	Infectious diseases: Bacterial	Unigene39890_All;Unigene49755_All;Unigene52284_All;Unigene25203_All;Unigene49691_All;Unigene49813_All;Unigene67536_All;Unigene12164_All;Unigene49678_All;CL16286.Contig17_All;CL16053.Contig14_All;CL13054.Contig8_All;Unigene49593_All;Unigene12169_All;Unigene83712_All;CL12918.Contig2_All;Unigene15149_All;CL784.Contig2_All;CL15323.Contig1_All;Unigene966_All	K06856+K06464+K06563+K05855+K06560+K12560+K02154+K01368+K05443+K06752+K02183
Ras signaling pathway	16	0.735522	0.965751	ko04014	Environmental Information Processing	Signal transduction	Unigene50301_All;Unigene86821_All;CL13357.Contig2_All;Unigene547_All;CL16117.Contig12_All;CL15513.Contig8_All;CL4651.Contig6_All;CL15513.Contig2_All;Unigene16425_All;CL14080.Contig2_All;CL2074.Contig7_All;CL14080.Contig1_All;CL15513.Contig9_All;CL12014.Contig3_All;Unigene966_All;CL16117.Contig4_All	K02582+K04362+K08887+K17635+K04570+K16342+K05466+K19662+K02677+K05103+K05462+K02649+K04349+K02183
Synaptic vesicle cycle	3	0.735981	0.965751	ko04721	Organismal Systems	Nervous system	CL9764.Contig2_All;Unigene69164_All;CL16053.Contig14_All	K07882+K15296+K02154
Tyrosine metabolism	1	0.739981	0.966286	ko00350	Metabolism	Amino acid metabolism	Unigene74159_All	K00431
FoxO signaling pathway	11	0.754908	0.974509	ko04068	Environmental Information Processing	Signal transduction	Unigene55900_All;Unigene42631_All;Unigene37170_All;CL2074.Contig7_All;CL784.Contig2_All;CL11488.Contig1_All;CL11488.Contig3_All;CL820.Contig5_All;CL820.Contig3_All;CL3636.Contig2_All;CL3636.Contig3_All	K01596+K04388+K04692+K02649+K05443+K13302+K04288+K08341
Pentose and glucuronate interconversions	1	0.757117	0.974509	ko00040	Metabolism	Carbohydrate metabolism	CL3468.Contig4_All	K00008
Vitamin digestion and absorption	1	0.760769	0.974509	ko04977	Organismal Systems	Digestive system	CL6083.Contig2_All	K14619
Homologous recombination	1	0.760769	0.974509	ko03440	Genetic Information Processing	Replication and repair	CL6006.Contig8_All	K07466
Viral carcinogenesis	17	0.786329	0.998925	ko05203	Human Diseases	Cancers: Overview	CL7177.Contig2_All;CL14167.Contig2_All;CL6769.Contig3_All;Unigene49787_All;Unigene25203_All;Unigene33616_All;Unigene2021_All;Unigene76452_All;Unigene41107_All;Unigene14032_All;Unigene33595_All;CL15343.Contig6_All;Unigene37170_All;CL2074.Contig7_All;Unigene25854_All;CL15343.Contig2_All;Unigene63884_All	K05768+K05760+K06630+K06618+K05855+K04451+K11252+K05060+K04448+K04692+K02649+K11254+K00873
Salivary secretion	6	0.787355	0.998925	ko04970	Organismal Systems	Digestive system	Unigene41004_All;Unigene51448_All;Unigene22854_All;Unigene16425_All;Unigene49272_All;Unigene966_All	K08048+K05850+K19477+K19662+K02677+K04959+K02183
Phosphatidylinositol signaling system	8	0.790971	0.998925	ko04070	Environmental Information Processing	Signal transduction	CL4419.Contig7_All;Unigene49885_All;Unigene16425_All;CL2074.Contig7_All;Unigene49272_All;CL12014.Contig3_All;CL177.Contig7_All;Unigene966_All	K18083+K00915+K19662+K02677+K02649+K04959+K01109+K00901+K02183
Insulin resistance	9	0.800841	0.999987	ko04931	Human Diseases	Endocrine and metabolic diseases	Unigene55900_All;Unigene50269_All;Unigene16425_All;Unigene37170_All;CL2074.Contig7_All;CL4766.Contig1_All;CL2197.Contig2_All;CL8226.Contig7_All;CL2197.Contig8_All	K01596+K05695+K19662+K04692+K02649+K07189+K18052+K00820
Parkinson's disease	4	0.803665	0.999987	ko05012	Human Diseases	Neurodegenerative diseases	CL3580.Contig1_All;CL2639.Contig21_All;CL7498.Contig6_All;Unigene14096_All	K02266+K03942+K08669+K04630
Circadian entrainment	5	0.811966	0.999987	ko04713	Organismal Systems	Environmental adaptation	Unigene41004_All;Unigene22854_All;Unigene16425_All;Unigene14096_All;Unigene966_All	K08048+K19477+K19662+K02677+K04630+K02183
Graft-versus-host disease	4	0.823065	0.999987	ko05332	Human Diseases	Immune diseases	CL6363.Contig4_All;CL6363.Contig1_All;CL6363.Contig2_All;CL15323.Contig1_All	K01353+K06752
DNA replication	1	0.828596	0.999987	ko03030	Genetic Information Processing	Replication and repair	CL6006.Contig8_All	K07466
African trypanosomiasis	5	0.830498	0.999987	ko05143	Human Diseases	Infectious diseases: Parasitic	Unigene39890_All;Unigene49678_All;Unigene16425_All;Unigene49593_All;CL784.Contig2_All	K06856+K06494+K19662+K02677+K05443
Base excision repair	4	0.832157	0.999987	ko03410	Genetic Information Processing	Replication and repair	Unigene41004_All;Unigene29997_All;Unigene33606_All;Unigene33594_All	K10798
Arginine and proline metabolism	2	0.834541	0.999987	ko00330	Metabolism	Amino acid metabolism	Unigene39504_All;Unigene13408_All	K00472+K00933
Prostate cancer	8	0.837399	0.999987	ko05215	Human Diseases	Cancers: Specific types	Unigene86821_All;Unigene49787_All;Unigene33616_All;Unigene41107_All;Unigene33595_All;CL2074.Contig7_All;Unigene34033_All;Unigene37117_All	K04362+K06618+K04451+K02649+K00799
Calcium signaling pathway	10	0.838117	0.999987	ko04020	Environmental Information Processing	Signal transduction	Unigene39890_All;Unigene41004_All;Unigene89064_All;Unigene50361_All;Unigene51448_All;CL2141.Contig1_All;CL5874.Contig1_All;Unigene16425_All;Unigene49272_All;Unigene966_All	K06856+K08048+K04248+K00907+K05850+K18196+K03916+K19662+K02677+K04959+K02183
Long-term potentiation	4	0.853853	0.999987	ko04720	Organismal Systems	Nervous system	Unigene41004_All;Unigene16425_All;Unigene49272_All;Unigene966_All	K08048+K19662+K02677+K04959+K02183
Lysine degradation	5	0.856677	0.999987	ko00310	Metabolism	Amino acid metabolism	Unigene41938_All;Unigene49776_All;Unigene44886_All;CL3370.Contig3_All;Unigene41687_All	K00306+K09187+K09188
Tryptophan metabolism	1	0.857106	0.999987	ko00380	Metabolism	Amino acid metabolism	CL12325.Contig1_All	K01432
Aminoacyl-tRNA biosynthesis	1	0.860319	0.999987	ko00970	Genetic Information Processing	Translation	CL5374.Contig3_All	K01876
Alcoholism	6	0.862047	0.999987	ko05034	Human Diseases	Substance dependence	Unigene2021_All;Unigene49405_All;Unigene14096_All;Unigene25854_All;Unigene966_All;Unigene3550_All	K11252+K11253+K11251+K04630+K11254+K02183
Amoebiasis	12	0.86347	0.999987	ko05146	Human Diseases	Infectious diseases: Parasitic	Unigene39890_All;Unigene49755_All;Unigene51261_All;Unigene85327_All;Unigene52284_All;Unigene49813_All;Unigene34506_All;Unigene49776_All;Unigene16425_All;CL2074.Contig7_All;CL3370.Contig3_All;CL784.Contig2_All	K06856+K06464+K06236+K06237+K10955+K19662+K02677+K02649+K05443
Type II diabetes mellitus	2	0.867576	0.999987	ko04930	Human Diseases	Endocrine and metabolic diseases	CL2074.Contig7_All;Unigene63884_All	K02649+K00873
Vibrio cholerae infection	5	0.867616	0.999987	ko05110	Human Diseases	Infectious diseases: Bacterial	Unigene34506_All;Unigene49776_All;CL16053.Contig14_All;Unigene16425_All;CL3370.Contig3_All	K10955+K02154+K02677
Legionellosis	5	0.868726	0.999987	ko05134	Human Diseases	Infectious diseases: Bacterial	Unigene49755_All;Unigene27976_All;Unigene52284_All;Unigene49813_All;CL2920.Contig1_All	K06464+K01370+K12799
Antigen processing and presentation	4	0.882182	0.999987	ko04612	Organismal Systems	Immune system	CL13054.Contig8_All;Unigene83712_All;Unigene15149_All;CL15323.Contig1_All	K01368+K01365+K06454+K06752
Cysteine and methionine metabolism	2	0.884513	0.999987	ko00270	Metabolism	Amino acid metabolism	Unigene41004_All;Unigene30603_All	K00025+K01758
T cell receptor signaling pathway	13	0.885082	0.999987	ko04660	Organismal Systems	Immune system	Unigene24788_All;CL8772.Contig3_All;CL3457.Contig23_All;CL15343.Contig6_All;Unigene66031_All;CL2074.Contig7_All;CL784.Contig2_All;CL8772.Contig4_All;CL3826.Contig6_All;CL15323.Contig1_All;CL2197.Contig2_All;CL15343.Contig2_All;CL2197.Contig8_All	K04446+K03161+K04466+K04448+K02649+K05443+K07361+K06454+K18052
Oxidative phosphorylation	3	0.88644	0.999987	ko00190	Metabolism	Energy metabolism	CL3580.Contig1_All;CL2639.Contig21_All;CL16053.Contig14_All	K02266+K03942+K02154
Dopaminergic synapse	5	0.887391	0.999987	ko04728	Organismal Systems	Nervous system	Unigene50500_All;Unigene16425_All;Unigene49272_All;Unigene14096_All;Unigene966_All	K10396+K19662+K02677+K04959+K04630+K02183
Alzheimer's disease	8	0.889188	0.999987	ko05010	Human Diseases	Neurodegenerative diseases	CL2260.Contig2_All;CL3580.Contig1_All;CL2639.Contig21_All;Unigene51261_All;Unigene85327_All;CL2260.Contig1_All;Unigene49272_All;Unigene966_All	K04380+K02266+K03942+K04520+K04959+K02183
Hepatitis C	7	0.892173	0.999987	ko05160	Human Diseases	Infectious diseases: Viral	Unigene49258_All;Unigene33616_All;Unigene41107_All;Unigene33595_All;Unigene37170_All;CL2074.Contig7_All;Unigene13549_All	K09444+K04451+K04692+K02649+K06087
Notch signaling pathway	4	0.892205	0.999987	ko04330	Environmental Information Processing	Signal transduction	CL10664.Contig1_All;Unigene22854_All;CL6507.Contig2_All;Unigene60345_All	K02599+K06058+K06054
Circadian rhythm	1	0.89608	0.999987	ko04710	Organismal Systems	Environmental adaptation	CL1424.Contig13_All	K03362
Nucleotide excision repair	1	0.907255	0.999987	ko03420	Genetic Information Processing	Replication and repair	CL6006.Contig8_All	K07466
Prolactin signaling pathway	4	0.917924	0.999987	ko04917	Organismal Systems	Endocrine system	Unigene49258_All;Unigene89064_All;Unigene37170_All;CL2074.Contig7_All	K09444+K04248+K04692+K02649
Oocyte meiosis	5	0.919069	0.999987	ko04114	Cellular Processes	Cell growth and death	Unigene41004_All;CL1424.Contig13_All;CL6769.Contig3_All;Unigene49272_All;Unigene966_All	K08048+K03362+K06630+K04959+K02183
ErbB signaling pathway	5	0.921581	0.999987	ko04012	Environmental Information Processing	Signal transduction	CL13357.Contig2_All;Unigene16425_All;CL15343.Contig6_All;CL2074.Contig7_All;CL15343.Contig2_All	K08887+K19662+K02677+K04448+K02649
Dorso-ventral axis formation	2	0.923549	0.999987	ko04320	Organismal Systems	Development	CL10664.Contig1_All;Unigene33612_All	K02599+K03211
MAPK signaling pathway - fly	1	0.926693	0.999987	ko04013	Environmental Information Processing	Signal transduction	Unigene33612_All	K03211
Adherens junction	9	0.93607	0.999987	ko04520	Cellular Processes	Cellular community	CL7896.Contig2_All;Unigene86821_All;Unigene50269_All;Unigene39568_All;Unigene33606_All;CL4609.Contig1_All;Unigene42631_All;Unigene27068_All;CL8995.Contig2_All	K05706+K04362+K05695+K05689+K06084+K04388+K06081+K06531+K06592
Huntington's disease	8	0.936286	0.999987	ko05016	Human Diseases	Neurodegenerative diseases	CL3580.Contig1_All;CL2639.Contig21_All;Unigene33616_All;Unigene41107_All;Unigene33595_All;CL12454.Contig4_All;CL38.Contig5_All;CL38.Contig7_All	K02266+K03942+K04451+K11644+K04648
Epithelial cell signaling in Helicobacter pylori infection	5	0.936732	0.999987	ko05120	Human Diseases	Infectious diseases: Bacterial	Unigene49654_All;CL16053.Contig14_All;CL3457.Contig23_All;CL15343.Contig6_All;CL15343.Contig2_All	K06786+K02154+K04466+K04448
Cell cycle	5	0.937892	0.999987	ko04110	Cellular Processes	Cell growth and death	CL6769.Contig3_All;Unigene49787_All;Unigene33616_All;Unigene41107_All;Unigene33595_All	K06630+K06618+K04451
Primary immunodeficiency	8	0.938736	0.999987	ko05340	Human Diseases	Immune diseases	Unigene39890_All;Unigene100035_All;CL8772.Contig3_All;Unigene31407_All;Unigene66031_All;Unigene63141_All;CL8772.Contig4_All;CL15323.Contig1_All	K06856+K06554+K03161+K05150+K06454
Progesterone-mediated oocyte maturation	3	0.961768	0.999987	ko04914	Organismal Systems	Endocrine system	Unigene41004_All;CL2074.Contig7_All;Unigene14096_All	K08048+K02649+K04630
Insulin signaling pathway	8	0.96382	0.999987	ko04910	Organismal Systems	Endocrine system	Unigene55900_All;Unigene50269_All;Unigene52535_All;CL12834.Contig1_All;CL2074.Contig7_All;CL4766.Contig1_All;CL3239.Contig7_All;Unigene966_All	K01596+K05695+K04739+K07196+K02649+K07189+K04372+K02183
Epstein-Barr virus infection	19	0.973362	0.999987	ko05169	Human Diseases	Infectious diseases: Viral	Unigene39890_All;CL6769.Contig3_All;Unigene51261_All;Unigene85327_All;Unigene49787_All;Unigene25203_All;Unigene33616_All;Unigene12175_All;CL4651.Contig6_All;Unigene41107_All;CL3457.Contig23_All;Unigene33595_All;CL15343.Contig6_All;Unigene37170_All;CL2074.Contig7_All;CL784.Contig2_All;CL15323.Contig1_All;Unigene43305_All;CL15343.Contig2_All	K06856+K06630+K06256+K06618+K05855+K04451+K06477+K04466+K04448+K04692+K02649+K05443+K06752+K06492
Influenza A	18	0.978245	0.999987	ko05164	Human Diseases	Infectious diseases: Viral	Unigene27976_All;CL13357.Contig2_All;CL6247.Contig2_All;Unigene3047_All;Unigene33606_All;Unigene33604_All;Unigene10704_All;Unigene33594_All;Unigene16425_All;CL2920.Contig1_All;CL1561.Contig1_All;CL15343.Contig6_All;CL2074.Contig7_All;CL14918.Contig15_All;Unigene33522_All;CL15323.Contig1_All;CL14918.Contig9_All;CL15343.Contig2_All	K01370+K12799+K14297+K00787+K12671+K04722+K19662+K02677+K04448+K02649+K12800+K06752
Inositol phosphate metabolism	3	0.979363	0.999987	ko00562	Metabolism	Carbohydrate metabolism	CL4419.Contig7_All;Unigene49885_All;CL12014.Contig3_All	K18083+K00915+K01109
RIG-I-like receptor signaling pathway	2	0.982268	0.999987	ko04622	Organismal Systems	Immune system	Unigene3047_All;CL1561.Contig1_All	K12671
Spliceosome	8	0.983356	0.999987	ko03040	Genetic Information Processing	Transcription	CL14115.Contig9_All;Unigene50742_All;CL8314.Contig6_All;Unigene50361_All;CL9974.Contig7_All;CL4164.Contig1_All;CL9974.Contig3_All;CL11758.Contig2_All	K12823+K12893+K12896+K12824+K12827+K12626+K11097
Ribosome	1	0.984903	0.999987	ko03010	Genetic Information Processing	Translation	Unigene16352_All	K02950+K02992
Acute myeloid leukemia	2	0.98697	0.999987	ko05221	Human Diseases	Cancers: Specific types	Unigene37170_All;CL2074.Contig7_All	K04692+K02649
Protein processing in endoplasmic reticulum	6	0.988978	0.999987	ko04141	Genetic Information Processing	Folding, sorting and degradation	Unigene9770_All;CL14285.Contig2_All;CL4609.Contig1_All;CL13763.Contig2_All;CL8995.Contig2_All;CL13763.Contig1_All	K09521+K09508+K04426
RNA transport	10	0.993827	0.999987	ko03013	Genetic Information Processing	Translation	Unigene51760_All;Unigene101144_All;Unigene84566_All;CL13357.Contig2_All;Unigene49787_All;Unigene800_All;Unigene33606_All;Unigene33604_All;Unigene33594_All;Unigene29893_All	K14306+K03260+K13171+K14297+K14283+K09291
Hippo signaling pathway - fly	1	0.998355	0.999987	ko04391	Environmental Information Processing	Signal transduction	CL6769.Contig3_All	K06630
Herpes simplex infection	12	0.998768	0.999987	ko05168	Human Diseases	Infectious diseases: Viral	Unigene50742_All;CL8314.Contig6_All;Unigene5456_All;Unigene33616_All;CL4609.Contig1_All;Unigene41107_All;Unigene27068_All;Unigene33595_All;CL15343.Contig6_All;CL15323.Contig1_All;CL15343.Contig2_All;CL8995.Contig2_All	K12893+K12896+K15410+K04451+K15411+K06081+K06531+K04448+K06752
NOD-like receptor signaling pathway	5	0.998784	0.999987	ko04621	Organismal Systems	Immune system	Unigene27976_All;Unigene3472_All;Unigene85696_All;CL2920.Contig1_All;Unigene33522_All	K01370+K12799+K12804+K12800
Endocytosis	14	0.999251	0.999987	ko04144	Cellular Processes	Transport and catabolism	Unigene13063_All;Unigene96709_All;Unigene50500_All;CL9857.Contig3_All;CL1293.Contig2_All;CL3436.Contig4_All;Unigene6809_All;Unigene42631_All;CL9123.Contig3_All;Unigene19812_All;Unigene5154_All;Unigene33459_All;Unigene5153_All;Unigene87174_All	K09526+K12484+K10396+K11247+K06503+K12474+K05069+K04388+K18440
Ubiquitin mediated proteolysis	2	0.999824	0.999987	ko04120	Genetic Information Processing	Folding, sorting and degradation	Unigene71832_All;CL1424.Contig13_All	K10592+K03362
mRNA surveillance pathway	1	0.999987	0.999987	ko03015	Genetic Information Processing	Translation	Unigene84566_All	K13171

## Sheet: Unique down-regulation in A+
Pathway	Number of DEUs	P value	Q value	Pathway ID	Level 1	Level 2	Unigene ID	KO ID
Primary immunodeficiency	79	3.03422e-17	8.67787e-15	ko05340	Human Diseases	Immune diseases	CL771.Contig9_All;Unigene44769_All;CL2689.Contig142_All;Unigene41011_All;CL771.Contig11_All;Unigene47743_All;CL8134.Contig4_All;CL8377.Contig2_All;Unigene67239_All;Unigene85107_All;CL15323.Contig44_All;Unigene55640_All;CL12184.Contig3_All;CL14950.Contig22_All;Unigene60833_All;CL14634.Contig10_All;CL771.Contig8_All;CL436.Contig42_All;CL16772.Contig1_All;Unigene41910_All;Unigene42165_All;CL15323.Co…	K07371+K06713+K06458+K06459+K10603+K06554+K01488+K06454+K08060+K06451+K06478+K03160+K03161+K06856+K05070+K16056+K07370
Hematopoietic cell lineage	92	2.04258e-14	2.92088e-12	ko04640	Organismal Systems	Immune system	Unigene102603_All;Unigene98526_All;Unigene88160_All;Unigene18663_All;CL7893.Contig4_All;Unigene44744_All;Unigene44970_All;Unigene10315_All;Unigene27458_All;CL2689.Contig142_All;Unigene1890_All;Unigene16431_All;CL12190.Contig2_All;CL5990.Contig6_All;Unigene1350_All;Unigene63846_All;CL8377.Contig2_All;Unigene27743_All;Unigene2947_All;Unigene67239_All;Unigene21348_All;CL1460.Contig2_All;Unigene22238…	K06256+K06493+K06467+K06474+K06458+K06459+K11140+K06466+K06449+K06454+K06752+K06261+K05061+K04386+K05073+K05453+K03156+K00977+K06451+K06460+K06856+K06461+K06468+K04011+K04008
Cell adhesion molecules (CAMs)	138	5.56719e-14	5.30739e-12	ko04514	Environmental Information Processing	Signaling molecules and interaction	CL686.Contig7_All;Unigene6270_All;Unigene32350_All;Unigene36608_All;Unigene17099_All;Unigene12170_All;Unigene102603_All;Unigene80917_All;Unigene98526_All;Unigene88160_All;Unigene18663_All;CL1903.Contig2_All;Unigene44769_All;CL10493.Contig44_All;Unigene29372_All;CL7893.Contig4_All;Unigene44970_All;Unigene72212_All;CL5766.Contig2_All;Unigene32436_All;Unigene42699_All;Unigene10315_All;Unigene45910_A…	K06771+K05719+K06736+K06797+K06477+K06548+K06257+K05718+K06089+K06486+K06490+K06523+K06567+K06467+K06474+K06495+K06470+K06538+K06710+K06713+K06747+K06464+K06793+K06550+K16338+K05695+K06756+K06759+K06081+K06592+K06780+K06781+K06735+K06785+K06494+K06816+K06087+K06458+K06459+K06751+K16337+K06449+K06492+K06454+K06752+K06746+K06539+K16350+K06757+K06760+K06491+K06531+K10785+K06478+K05412+K06745+K05413+…
Staphylococcus aureus infection	50	3.75257e-10	2.68309e-08	ko05150	Human Diseases	Infectious diseases: Bacterial	CL799.Contig4_All;Unigene29625_All;Unigene80917_All;Unigene44732_All;CL10493.Contig44_All;Unigene44970_All;Unigene32436_All;Unigene42699_All;Unigene14574_All;Unigene45910_All;Unigene45067_All;Unigene62055_All;Unigene44171_All;Unigene44975_All;Unigene67239_All;Unigene22238_All;Unigene31155_All;CL10493.Contig9_All;CL6306.Contig2_All;Unigene6342_All;CL10493.Contig22_All;Unigene10146_All;CL6306.Conti…	K07604+K05718+K06490+K03989+K06464+K01315+K01335+K03990+K03992+K04010+K04004+K06752+K03905+K10785+K06856+K06461
B cell receptor signaling pathway	62	9.37026e-09	4.62871e-07	ko04662	Organismal Systems	Immune system	CL771.Contig9_All;Unigene28072_All;CL3556.Contig4_All;Unigene88160_All;Unigene48748_All;Unigene14683_All;Unigene10315_All;CL10237.Contig1_All;CL771.Contig11_All;CL7365.Contig5_All;Unigene45263_All;Unigene42484_All;CL15594.Contig1_All;CL7365.Contig9_All;CL209.Contig5_All;CL7530.Contig2_All;CL771.Contig8_All;CL209.Contig3_All;CL436.Contig42_All;CL5115.Contig3_All;CL209.Contig4_All;CL10168.Contig3_A…	K07371+K06566+K12229+K06467+K19662+K04348+K15909+K06507+K12230+K07369+K04446+K17332+K05730+K03083+K07368+K06856+K03099+K05854+K02580+K04371+K07370
Complement and coagulation cascades	31	9.71058e-09	4.62871e-07	ko04610	Organismal Systems	Immune system	CL9175.Contig1_All;Unigene44732_All;Unigene44970_All;Unigene14574_All;Unigene45910_All;Unigene45067_All;CL13336.Contig16_All;Unigene62055_All;Unigene44171_All;Unigene47556_All;Unigene44975_All;Unigene45966_All;Unigene2947_All;Unigene22238_All;Unigene43932_All;Unigene31155_All;CL6306.Contig2_All;Unigene6342_All;Unigene10146_All;CL6306.Contig1_All;Unigene9037_All;CL10995.Contig3_All;CL14838.Contig2…	K03898+K03989+K01315+K01335+K03990+K03992+K03902+K04010+K03912+K04004+K04000+K01313+K03905+K03910+K03903+K03904+K01348+K03900+K03907+K04011+K03985+K04008
Tuberculosis	89	1.58058e-08	6.45781e-07	ko05152	Human Diseases	Infectious diseases: Bacterial	CL10493.Contig44_All;Unigene46614_All;Unigene44970_All;CL15995.Contig5_All;Unigene14683_All;Unigene32436_All;Unigene42699_All;Unigene45910_All;Unigene31645_All;Unigene43232_All;CL2237.Contig10_All;Unigene44171_All;Unigene6317_All;Unigene66440_All;CL16671.Contig11_All;Unigene67239_All;Unigene21348_All;CL7581.Contig1_All;Unigene22238_All;CL12923.Contig4_All;Unigene41272_All;Unigene31155_All;CL10493…	K06464+K06563+K04498+K01368+K04348+K03990+K06560+K04515+K04399+K06752+K10159+K08060+K14957+K10059+K07369+K12794+K03156+K04730+K07368+K06856+K05870+K06462+K04513+K06461+K05132+K04011+K07897+K02580+K04371+K01379
Leishmaniasis	77	3.02663e-08	1.08202e-06	ko05140	Human Diseases	Infectious diseases: Parasitic	Unigene6270_All;Unigene102603_All;Unigene98526_All;CL1903.Contig2_All;Unigene48748_All;CL10493.Contig44_All;CL7893.Contig4_All;Unigene44970_All;Unigene32436_All;Unigene42699_All;Unigene45910_All;CL15149.Contig5_All;Unigene98782_All;Unigene27458_All;Unigene1890_All;Unigene57989_All;Unigene16431_All;CL3419.Contig3_All;Unigene44171_All;Unigene45808_All;Unigene1350_All;Unigene85562_All;Unigene46393_A…	K05719+K19662+K06464+K03990+K04403+K06752+K10159+K03156+K04730+K06856+K06461+K05132+K04011+K02580+K04371
Natural killer cell mediated cytotoxicity	72	5.74388e-08	1.82528e-06	ko04650	Organismal Systems	Immune system	Unigene80917_All;Unigene48748_All;CL10493.Contig44_All;Unigene44970_All;Unigene14683_All;Unigene32436_All;Unigene42699_All;Unigene45910_All;CL2689.Contig142_All;Unigene48558_All;Unigene44171_All;CL8377.Contig2_All;Unigene21348_All;Unigene22238_All;Unigene39863_All;Unigene41272_All;Unigene31155_All;CL10493.Contig9_All;CL6306.Contig2_All;Unigene6342_All;CL11279.Contig1_All;CL15503.Contig6_All;CL104…	K05718+K06490+K06523+K19662+K06464+K04348+K06751+K07293+K06479+K06582+K04721+K06453+K07988+K03156+K04446+K17332+K07990+K05730+K06856+K05703+K05132+K03099+K04371
Rheumatoid arthritis	53	2.16421e-07	6.18964e-06	ko05323	Human Diseases	Immune diseases	Unigene80917_All;CL11123.Contig2_All;Unigene44769_All;CL10493.Contig44_All;Unigene44970_All;Unigene32436_All;Unigene42699_All;Unigene45910_All;CL10919.Contig2_All;Unigene44171_All;Unigene67239_All;Unigene22238_All;CL12923.Contig4_All;Unigene31155_All;CL10493.Contig9_All;CL6306.Contig2_All;Unigene6342_All;CL10493.Contig22_All;Unigene10146_All;CL6306.Contig1_All;CL9145.Contig59_All;CL10493.Contig8_…	K05718+K06490+K10030+K06470+K06538+K06464+K05448+K06752+K10159+K05453+K10785+K03156+K14625+K05412+K05413+K06856+K14624+K05121
Viral myocarditis	62	1.16444e-06	3.02755e-05	ko05416	Human Diseases	Cardiovascular diseases	Unigene80917_All;Unigene44769_All;CL10493.Contig44_All;CL7893.Contig4_All;Unigene44970_All;Unigene32436_All;Unigene42699_All;Unigene45910_All;CL2689.Contig142_All;CL2237.Contig10_All;Unigene44171_All;CL12303.Contig4_All;Unigene45808_All;Unigene1350_All;CL8377.Contig2_All;Unigene67239_All;Unigene22238_All;Unigene31155_All;CL10493.Contig9_All;CL6306.Contig2_All;Unigene6342_All;CL10493.Contig22_All;…	K05718+K06490+K06470+K06464+K06788+K06751+K04399+K03260+K06265+K06752+K10785+K05637+K05412+K05413+K03160+K03161+K06856+K05703+K10366
Amoebiasis	62	2.71409e-06	6.46857e-05	ko05146	Human Diseases	Infectious diseases: Parasitic	Unigene102603_All;CL11123.Contig2_All;Unigene98526_All;CL5223.Contig5_All;Unigene48748_All;CL10493.Contig44_All;Unigene44970_All;Unigene32436_All;Unigene42699_All;Unigene45910_All;Unigene29296_All;Unigene7484_All;Unigene27458_All;Unigene1890_All;Unigene46329_All;Unigene44171_All;Unigene45966_All;Unigene46393_All;Unigene22238_All;CL12923.Contig4_All;Unigene31155_All;CL10493.Contig9_All;CL6306.Cont…	K06236+K10030+K10955+K19662+K06464+K05699+K04000+K06246+K10159+K04386+K13963+K05637+K03156+K04345+K06856+K05700+K06461+K07897+K02580
Phagosome	92	3.02025e-06	6.64455e-05	ko04145	Cellular Processes	Transport and catabolism	Unigene6270_All;Unigene102603_All;Unigene98526_All;CL1903.Contig2_All;CL3820.Contig21_All;CL10493.Contig44_All;CL7893.Contig4_All;Unigene44744_All;Unigene44970_All;CL15995.Contig5_All;Unigene32436_All;Unigene42699_All;Unigene45910_All;Unigene31645_All;Unigene98782_All;Unigene27458_All;CL2689.Contig142_All;Unigene1890_All;Unigene57989_All;Unigene16431_All;CL5990.Contig6_All;Unigene70042_All;CL3419…	K05719+K06493+K07375+K06464+K06563+K01368+K03990+K06560+K06751+K04659+K08008+K06752+K10159+K06856+K06461+K07897
Malaria	47	4.5538e-06	9.30277e-05	ko05144	Human Diseases	Infectious diseases: Parasitic	Unigene102603_All;Unigene80917_All;CL11123.Contig2_All;Unigene98526_All;CL10493.Contig44_All;CL7893.Contig4_All;Unigene44970_All;Unigene32436_All;Unigene42699_All;Unigene45910_All;CL5918.Contig2_All;Unigene27458_All;CL5918.Contig9_All;Unigene1890_All;Unigene16431_All;Unigene44171_All;Unigene1350_All;Unigene1748_All;Unigene21348_All;Unigene22238_All;CL12923.Contig4_All;Unigene41272_All;Unigene3115…	K06257+K05718+K06490+K10030+K06464+K06494+K04659+K05099+K10159+K06576+K10785+K03156+K05460+K03160+K03161+K14624+K06527+K04011
Asthma	27	1.77105e-05	0.000337681	ko05310	Human Diseases	Immune diseases	Unigene63846_All;Unigene67239_All;Unigene43480_All;CL9796.Contig5_All;CL15323.Contig44_All;CL5654.Contig3_All;Unigene55640_All;Unigene1401_All;CL16285.Contig5_All;CL15323.Contig13_All;Unigene55639_All;CL16658.Contig7_All;CL13349.Contig9_All;Unigene3642_All;Unigene87356_All;CL13349.Contig10_All;CL13349.Contig5_All;Unigene12093_All;CL3099.Contig22_All;CL13349.Contig7_All;CL3705.Contig4_All;Unigene4…	K08090+K06752+K10785+K03156+K16597+K03160+K03161+K06856
Systemic lupus erythematosus	41	1.89907e-05	0.000339459	ko05322	Human Diseases	Immune diseases	Unigene44769_All;Unigene44732_All;Unigene45910_All;Unigene7484_All;Unigene44171_All;CL2982.Contig1_All;Unigene45966_All;Unigene67239_All;CL6306.Contig2_All;Unigene10146_All;CL6306.Contig1_All;CL9796.Contig5_All;CL15323.Contig44_All;CL5654.Contig3_All;Unigene55640_All;CL6489.Contig11_All;Unigene22027_All;Unigene60298_All;CL14838.Contig2_All;CL15323.Contig13_All;Unigene55639_All;CL16658.Contig7_All…	K06470+K03989+K03990+K05699+K11254+K04000+K06752+K10785+K03156+K05412+K05413+K03160+K03161+K06856+K10651+K11251
Leukocyte transendothelial migration	69	6.20712e-05	0.00104426	ko04670	Organismal Systems	Immune system	Unigene38241_All;Unigene6270_All;Unigene102603_All;Unigene80917_All;Unigene43022_All;Unigene98526_All;CL1903.Contig2_All;Unigene48748_All;CL10493.Contig44_All;CL7893.Contig4_All;Unigene44970_All;Unigene32436_All;Unigene42699_All;Unigene45910_All;CL5248.Contig1_All;Unigene98782_All;Unigene7484_All;Unigene27458_All;Unigene1890_All;Unigene57989_All;Unigene48558_All;Unigene16431_All;Unigene70042_All;…	K05760+K05719+K05718+K06089+K06490+K04393+K19662+K06464+K06735+K06785+K06087+K05699+K07293+K08008+K05730+K06787+K07873+K05700+K04513+K06461+K06514+K06527+K08016
Rap1 signaling pathway	94	7.74031e-05	0.00122985	ko04015	Environmental Information Processing	Signal transduction	Unigene6270_All;Unigene102594_All;Unigene32350_All;Unigene102603_All;Unigene80917_All;Unigene10427_All;Unigene43022_All;Unigene98526_All;Unigene27221_All;CL1903.Contig2_All;Unigene48748_All;CL10493.Contig44_All;Unigene47085_All;CL7893.Contig4_All;Unigene49432_All;Unigene44744_All;Unigene44970_All;Unigene32436_All;Unigene10798_All;Unigene42699_All;Unigene45910_All;Unigene85852_All;Unigene5188_All;…	K05719+K05093+K04362+K05095+K06493+K05718+K05759+K04393+K17698+K19662+K06464+K04237+K17705+K05466+K08046+K05448+K04526+K08049+K06070+K05099+K05453+K10785+K04270+K05730+K05460+K04363+K05089+K05450+K05098+K08047+K05121+K05689+K17706+K04513+K06461+K12361+K04371
Glycosphingolipid biosynthesis - globo series	11	8.40669e-05	0.00126543	ko00603	Metabolism	Glycan biosynthesis and metabolism	Unigene17413_All;CL15881.Contig63_All;CL15881.Contig51_All;Unigene53229_All;Unigene53164_All;CL15881.Contig56_All;CL15881.Contig45_All;CL15881.Contig42_All;CL15881.Contig5_All;CL15881.Contig21_All;Unigene8768_All	K12373+K00722
PI3K-Akt signaling pathway	106	8.96328e-05	0.00128175	ko04151	Environmental Information Processing	Signal transduction	Unigene6270_All;Unigene102594_All;Unigene32350_All;CL7375.Contig4_All;Unigene102603_All;Unigene98526_All;CL1903.Contig2_All;Unigene47408_All;Unigene25175_All;Unigene47449_All;CL7893.Contig4_All;Unigene44744_All;Unigene44970_All;Unigene44937_All;Unigene10798_All;CL8939.Contig5_All;Unigene14445_All;Unigene8301_All;Unigene98782_All;Unigene27458_All;Unigene1890_All;Unigene57989_All;Unigene16431_All;C…	K05719+K06238+K05093+K04362+K05095+K16340+K06236+K06493+K04079+K06252+K06589+K01084+K05466+K16333+K04659+K05448+K04399+K04526+K12230+K05099+K06246+K06525+K10159+K06586+K05061+K05453+K05637+K04347+K04542+K07207+K05460+K03083+K04363+K05089+K05450+K10151+K06856+K05870+K05070+K03900+K05098+K05121+K08524+K06590+K03099+K07205+K02580+K04371
Dilated cardiomyopathy	64	0.000101327	0.00137997	ko05414	Human Diseases	Cardiovascular diseases	Unigene6270_All;Unigene102603_All;Unigene98526_All;CL1903.Contig2_All;CL7893.Contig4_All;Unigene44744_All;Unigene44970_All;CL981.Contig5_All;Unigene98782_All;Unigene44326_All;Unigene27458_All;Unigene1890_All;Unigene57989_All;Unigene16431_All;CL5990.Contig6_All;CL3419.Contig3_All;Unigene45808_All;Unigene1350_All;Unigene25448_All;Unigene47196_All;Unigene85562_All;Unigene2947_All;Unigene46393_All;Un…	K05719+K06493+K06589+K12567+K08046+K06265+K04962+K08049+K06525+K06586+K12641+K05849+K05637+K03156+K04345+K06856+K08047+K06590+K10366
Regulation of actin cytoskeleton	100	0.00012243	0.00159158	ko04810	Cellular Processes	Cell motility	Unigene38241_All;Unigene6270_All;Unigene102594_All;Unigene32350_All;Unigene64612_All;Unigene102603_All;Unigene80917_All;Unigene10427_All;Unigene43022_All;Unigene98526_All;CL1903.Contig2_All;Unigene80453_All;CL3968.Contig2_All;CL10493.Contig44_All;CL7893.Contig4_All;Unigene44744_All;Unigene82213_All;Unigene44970_All;CL14358.Contig7_All;Unigene32436_All;Unigene42699_All;Unigene45910_All;Unigene4512…	K05760+K05719+K05093+K04362+K05095+K06270+K06493+K05718+K05759+K04393+K05729+K05722+K05720+K06464+K06589+K05743+K05699+K06269+K04526+K05745+K05741+K01313+K06525+K06586+K00907+K05768+K10352+K04347+K05730+K05767+K04363+K05089+K05450+K06462+K05751+K06590+K04346+K05700+K04513+K06461+K03099+K04410+K05742+K04371+K16848
Axon guidance	66	0.000248503	0.00309008	ko04360	Organismal Systems	Development	Unigene6270_All;Unigene102603_All;Unigene43022_All;Unigene98526_All;CL8959.Contig6_All;Unigene49134_All;CL1903.Contig2_All;CL7893.Contig4_All;Unigene33837_All;Unigene44970_All;Unigene14683_All;CL14358.Contig7_All;CL3360.Contig2_All;Unigene67802_All;Unigene98782_All;Unigene27458_All;Unigene1890_All;Unigene57989_All;Unigene16431_All;CL10919.Contig2_All;CL3419.Contig3_All;Unigene45808_All;Unigene135…	K05719+K04393+K07520+K06550+K04352+K04348+K05743+K06821+K06841+K06724+K05099+K02090+K06820+K06755+K07524+K06572+K17332+K07528+K03083+K06840+K06753+K07521+K05703+K07365+K04513+K06521+K04410+K04371
Bile secretion	20	0.000361661	0.0043098	ko04976	Organismal Systems	Digestive system	Unigene44824_All;Unigene84548_All;CL7606.Contig1_All;CL3141.Contig4_All;Unigene44326_All;Unigene7863_All;Unigene50652_All;Unigene47196_All;Unigene52912_All;Unigene5651_All;Unigene12310_All;Unigene34376_All;CL440.Contig11_All;CL7359.Contig14_All;CL7359.Contig18_All;CL3028.Contig7_All;CL15140.Contig41_All;CL7359.Contig23_All;CL6817.Contig3_All;CL7359.Contig10_All	K01538+K00699+K01540+K08046+K05667+K05666+K08049+K01539+K18245+K04345+K08047+K08524+K05742
NF-kappa B signaling pathway	57	0.000690465	0.00766437	ko04064	Environmental Information Processing	Signal transduction	CL771.Contig9_All;CL10096.Contig1_All;Unigene80917_All;CL11123.Contig2_All;Unigene48748_All;Unigene47738_All;CL15149.Contig5_All;CL15521.Contig2_All;CL2022.Contig6_All;CL771.Contig11_All;Unigene44097_All;Unigene15979_All;Unigene43782_All;CL15594.Contig1_All;CL9796.Contig5_All;CL5654.Contig3_All;Unigene95304_All;CL6365.Contig4_All;CL771.Contig8_All;CL10995.Contig3_All;CL10168.Contig3_All;CL13026.C…	K07371+K10798+K06490+K10030+K19662+K10652+K04403+K12964+K10577+K12793+K04386+K07369+K10785+K05468+K03156+K09849+K04730+K01348+K07368+K03160+K03161+K06856+K16595+K06527+K05854+K02580+K04402+K07370
ECM-receptor interaction	44	0.000696761	0.00766437	ko04512	Environmental Information Processing	Signaling molecules and interaction	Unigene6270_All;Unigene102603_All;Unigene98526_All;CL6103.Contig13_All;CL1903.Contig2_All;CL7893.Contig4_All;Unigene44744_All;Unigene44970_All;Unigene98782_All;Unigene27458_All;Unigene1890_All;Unigene57989_All;Unigene16431_All;CL5990.Contig6_All;CL3419.Contig3_All;Unigene45808_All;Unigene1350_All;Unigene85562_All;Unigene2947_All;Unigene46393_All;CL1460.Contig2_All;Unigene22238_All;CL12923.Contig4…	K05719+K06238+K06236+K06256+K06257+K06493+K06258+K06252+K06589+K16338+K04659+K06255+K06265+K06246+K06525+K06261+K06586+K06254+K05637+K03900+K06590+K06824
Measles	57	0.00109573	0.011284	ko05162	Human Diseases	Infectious diseases: Viral	Unigene44769_All;CL15124.Contig13_All;CL10493.Contig44_All;Unigene42699_All;Unigene21348_All;CL12923.Contig4_All;Unigene41272_All;CL10493.Contig9_All;CL11279.Contig1_All;CL10493.Contig22_All;Unigene40881_All;Unigene3012_All;CL11279.Contig3_All;Unigene33569_All;CL10493.Contig8_All;CL11279.Contig2_All;CL9796.Contig5_All;Unigene34406_All;CL11279.Contig4_All;Unigene12016_All;CL6365.Contig4_All;CL9665…	K06470+K16195+K06563+K10159+K04721+K04693+K16196+K10785+K07990+K04730+K06451+K14754+K03083+K10151+K06856+K05703+K05070+K06536+K05404+K14752+K05132+K02580
Osteoclast differentiation	55	0.00110473	0.011284	ko04380	Organismal Systems	Development	CL771.Contig9_All;Unigene102603_All;Unigene98526_All;CL7893.Contig4_All;Unigene44744_All;Unigene44970_All;Unigene14683_All;CL15149.Contig5_All;Unigene27458_All;Unigene1890_All;Unigene16431_All;CL5990.Contig6_All;CL771.Contig11_All;Unigene70042_All;Unigene1350_All;Unigene2947_All;Unigene22238_All;Unigene31155_All;Unigene6342_All;Unigene43782_All;Unigene40881_All;Unigene757_All;CL9145.Contig59_All;…	K07371+K06493+K04348+K04403+K08008+K04386+K04693+K05453+K09438+K03156+K04446+K17332+K06551+K05870+K05703+K04388+K05132+K08091+K07364+K02580+K04371+K07370
Arrhythmogenic right ventricular cardiomyopathy (ARVC)	49	0.00118286	0.0116323	ko05412	Human Diseases	Cardiovascular diseases	Unigene6270_All;Unigene32350_All;Unigene102603_All;Unigene98526_All;CL1903.Contig2_All;CL7893.Contig4_All;Unigene44744_All;Unigene44970_All;Unigene98782_All;Unigene7484_All;Unigene27458_All;Unigene1890_All;Unigene57989_All;CL2568.Contig5_All;Unigene16431_All;CL5990.Contig6_All;CL3419.Contig3_All;Unigene45808_All;Unigene1350_All;Unigene25448_All;Unigene85562_All;Unigene2947_All;Unigene46393_All;Un…	K05719+K06736+K06493+K06589+K05699+K10381+K06265+K04962+K06525+K06586+K12641+K05849+K05637+K02620+K06590+K10366
Cytokine-cytokine receptor interaction	47	0.00122017	0.0116323	ko04060	Environmental Information Processing	Signaling molecules and interaction	CL11123.Contig2_All;CL13023.Contig2_All;CL15521.Contig2_All;CL10919.Contig2_All;Unigene1748_All;Unigene83238_All;Unigene9068_All;CL11279.Contig1_All;Unigene43782_All;CL10342.Contig1_All;CL13023.Contig1_All;CL11279.Contig3_All;CL15946.Contig1_All;CL9145.Contig59_All;CL11279.Contig2_All;Unigene31804_All;CL5654.Contig3_All;CL16658.Contig1_All;Unigene35510_All;Unigene1401_All;CL11279.Contig4_All;CL16…	K10030+K05162+K12964+K05448+K05099+K05082+K05061+K04721+K04386+K04193+K05075+K05073+K05453+K05468+K03156+K05144+K14625+K16597+K04184+K05460+K05514+K16596+K04363+K05089+K05450+K12671+K03160+K03161+K12672+K14624+K16595+K05070+K05098+K05050+K04388+K04179+K05132+K04188
Calcium signaling pathway	44	0.00165795	0.0152959	ko04020	Environmental Information Processing	Signal transduction	CL2113.Contig7_All;Unigene48748_All;Unigene6448_All;Unigene14683_All;CL7809.Contig5_All;Unigene43232_All;Unigene26304_All;Unigene45935_All;Unigene25348_All;Unigene25448_All;Unigene47196_All;CL14924.Contig1_All;CL5744.Contig1_All;Unigene39086_All;Unigene46189_All;Unigene35644_All;CL10580.Contig2_All;CL5744.Contig2_All;CL9796.Contig5_All;CL5510.Contig2_All;CL5599.Contig6_All;CL7359.Contig14_All;CL6…	K04136+K19662+K05217+K04348+K07190+K04515+K04958+K04962+K08049+K00907+K05220+K05849+K05218+K04258+K10785+K04345+K04363+K05089+K06856+K04197+K08047+K16056
Allograft rejection	31	0.0025441	0.0227379	ko05330	Human Diseases	Immune diseases	Unigene44769_All;CL2689.Contig142_All;CL8377.Contig2_All;Unigene67239_All;CL9796.Contig5_All;CL15323.Contig44_All;CL5654.Contig3_All;Unigene55640_All;CL12184.Contig3_All;Unigene60833_All;CL6489.Contig11_All;Unigene22027_All;Unigene60298_All;CL15323.Contig13_All;Unigene55639_All;CL16658.Contig7_All;CL13349.Contig9_All;Unigene3642_All;Unigene87356_All;CL13349.Contig10_All;CL13349.Contig5_All;Unigen…	K06470+K06751+K06752+K10785+K03156+K05412+K05413+K03160+K03161+K06856
HTLV-I infection	82	0.00304504	0.0263903	ko05166	Human Diseases	Infectious diseases: Viral	Unigene80917_All;CL10493.Contig44_All;Unigene46614_All;Unigene44970_All;Unigene14683_All;Unigene32436_All;Unigene42699_All;Unigene45910_All;CL8939.Contig5_All;Unigene96807_All;Unigene44048_All;Unigene44326_All;CL2689.Contig142_All;CL10919.Contig2_All;Unigene44171_All;Unigene66440_All;Unigene44097_All;Unigene47196_All;CL16671.Contig11_All;Unigene45263_All;CL8377.Contig2_All;Unigene67239_All;Unigen…	K05718+K06490+K06464+K04498+K04348+K16333+K02678+K06618+K08046+K06751+K06724+K11126+K08049+K06752+K12496+K04386+K02353+K10785+K09438+K05468+K03156+K04446+K17332+K06451+K02329+K03083+K04345+K04363+K05089+K10151+K03351+K05868+K03160+K05870+K05070+K08047+K04388+K06527+K02376+K02580+K03363
Endocrine and other factor-regulated calcium reabsorption	15	0.00323603	0.0272208	ko04961	Organismal Systems	Excretory system	Unigene44824_All;Unigene48748_All;CL7606.Contig1_All;Unigene44326_All;CL386.Contig29_All;Unigene47196_All;Unigene52912_All;Unigene39086_All;CL5510.Contig2_All;CL386.Contig35_All;CL7359.Contig14_All;CL7359.Contig18_All;CL7359.Contig23_All;CL7359.Contig10_All;CL386.Contig32_All	K01538+K19662+K01540+K08046+K01528+K08049+K01539+K05849+K04345
Autoimmune thyroid disease	31	0.00341178	0.0278791	ko05320	Human Diseases	Immune diseases	Unigene31163_All;Unigene44769_All;CL2689.Contig142_All;CL8377.Contig2_All;Unigene67239_All;CL9796.Contig5_All;CL15323.Contig44_All;Unigene55640_All;CL12184.Contig3_All;Unigene60833_All;CL6489.Contig11_All;Unigene22027_All;Unigene60298_All;CL15323.Contig13_All;Unigene55639_All;CL16658.Contig7_All;CL13349.Contig9_All;Unigene3642_All;Unigene87356_All;CL13349.Contig10_All;CL13349.Contig5_All;Unigene1…	K10809+K06470+K06538+K06751+K06752+K10785+K05412+K05413+K03160+K03161+K06856
Glycosphingolipid biosynthesis - lacto and neolacto series	14	0.00416384	0.0330794	ko00601	Metabolism	Glycan biosynthesis and metabolism	CL7045.Contig2_All;CL15881.Contig63_All;CL15881.Contig51_All;Unigene53229_All;Unigene53164_All;CL15881.Contig56_All;CL15881.Contig45_All;CL15881.Contig42_All;CL612.Contig7_All;CL15881.Contig5_All;CL15881.Contig21_All;Unigene8768_All;Unigene4145_All;Unigene3768_All	K07969+K00709+K07970+K07820+K03494
Platelet activation	69	0.00460717	0.0356122	ko04611	Organismal Systems	Immune system	Unigene6270_All;Unigene64612_All;Unigene102603_All;Unigene98526_All;CL1903.Contig2_All;CL7893.Contig4_All;Unigene44744_All;Unigene44970_All;Unigene45128_All;Unigene98782_All;Unigene44326_All;Unigene27458_All;Unigene1890_All;CL6353.Contig1_All;Unigene57989_All;Unigene16431_All;CL5990.Contig6_All;Unigene45935_All;CL3419.Contig3_All;Unigene45808_All;Unigene1350_All;Unigene47196_All;Unigene104885_All…	K05719+K06270+K06236+K06493+K08046+K06269+K04958+K08049+K06261+K03905+K03903+K03904+K00907+K04270+K19477+K04345+K05703+K01832+K17084+K03900+K08047+K04513+K16056+K12361+K05854+K04371+K07370
Antigen processing and presentation	24	0.00514266	0.0387053	ko04612	Organismal Systems	Immune system	Unigene47408_All;CL15995.Contig5_All;CL9380.Contig4_All;CL2689.Contig142_All;CL8377.Contig2_All;Unigene67239_All;Unigene85107_All;CL9796.Contig5_All;CL15323.Contig44_All;CL5654.Contig3_All;Unigene55640_All;CL15995.Contig8_All;CL12184.Contig3_All;Unigene60833_All;CL15323.Contig13_All;Unigene55639_All;Unigene3642_All;Unigene366_All;CL9380.Contig5_All;CL16425.Contig1_All;CL15995.Contig2_All;CL3705.C…	K04079+K01368+K01363+K06458+K06459+K06751+K06454+K06752+K08060+K10785+K03156+K05870
Intestinal immune network for IgA production	35	0.00655684	0.0480835	ko04672	Organismal Systems	Immune system	Unigene44769_All;Unigene67239_All;CL10574.Contig4_All;CL9796.Contig5_All;CL7316.Contig9_All;CL15323.Contig44_All;Unigene55640_All;CL7316.Contig4_All;Unigene14195_All;CL6489.Contig11_All;Unigene22027_All;Unigene12666_All;Unigene60298_All;Unigene12667_All;CL15323.Contig13_All;Unigene41075_All;Unigene55639_All;CL16658.Contig7_All;CL13349.Contig9_All;Unigene3642_All;Unigene87356_All;CL13349.Contig10_…	K06470+K06710+K06713+K06752+K13073+K10785+K04184+K05412+K05413+K03160+K03161+K06856+K06590
PPAR signaling pathway	17	0.0076227	0.0545023	ko03320	Organismal Systems	Endocrine system	CL104.Contig17_All;CL3360.Contig1_All;CL228.Contig1_All;Unigene23700_All;CL5351.Contig3_All;Unigene31431_All;Unigene34625_All;CL250.Contig2_All;Unigene27779_All;CL250.Contig3_All;CL104.Contig10_All;CL104.Contig11_All;CL104.Contig9_All;CL15140.Contig41_All;Unigene8214_All;CL104.Contig8_All;CL104.Contig15_All	K08536+K06086+K08746+K08749+K01897+K08745+K08757+K07431+K01059+K08524+K04504
Insulin secretion	19	0.0087585	0.0600532	ko04911	Organismal Systems	Endocrine system	Unigene44824_All;Unigene48748_All;Unigene46614_All;CL6172.Contig2_All;CL7606.Contig1_All;Unigene43232_All;Unigene44326_All;Unigene44620_All;Unigene25448_All;Unigene47196_All;Unigene52912_All;Unigene46189_All;CL7359.Contig14_All;CL7359.Contig18_All;Unigene366_All;CL3028.Contig7_All;CL16425.Contig1_All;CL7359.Contig23_All;CL7359.Contig10_All	K01538+K19662+K16882+K18211+K01540+K04515+K08046+K04526+K04962+K08049+K01539+K04345+K05870+K08047
Chemokine signaling pathway	45	0.00881899	0.0600532	ko04062	Organismal Systems	Immune system	Unigene38241_All;CL11123.Contig2_All;Unigene43022_All;Unigene48748_All;Unigene47085_All;CL15969.Contig2_All;CL15521.Contig2_All;Unigene44326_All;Unigene48055_All;Unigene44335_All;Unigene47196_All;CL10342.Contig1_All;Unigene31804_All;Unigene1401_All;CL11241.Contig4_All;Unigene14195_All;CL8955.Contig1_All;Unigene34760_All;CL5115.Contig3_All;CL16285.Contig4_All;Unigene722_All;CL16285.Contig5_All;CL7…	K05760+K10030+K04393+K19662+K04237+K12366+K12964+K08046+K00910+K08049+K04193+K14625+K16597+K08893+K04184+K04347+K04542+K05730+K05514+K03083+K16596+K04345+K12671+K12672+K14624+K16595+K08047+K05050+K04179+K04513+K03099+K12361+K05854+K04188+K02580+K04371
Hedgehog signaling pathway	12	0.00942989	0.0627197	ko04340	Environmental Information Processing	Signal transduction	Unigene44635_All;Unigene5995_All;Unigene15378_All;CL6952.Contig2_All;CL6952.Contig1_All;Unigene722_All;CL7359.Contig14_All;CL7359.Contig18_All;CL1424.Contig5_All;CL1424.Contig9_All;CL7359.Contig23_All;CL7359.Contig10_All	K06231+K06230+K03362+K11990+K11989+K11988+K03083+K04345
Legionellosis	26	0.00965966	0.0627878	ko05134	Human Diseases	Infectious diseases: Bacterial	CL11123.Contig2_All;CL10493.Contig44_All;Unigene44970_All;Unigene32436_All;Unigene42699_All;Unigene45910_All;Unigene2298_All;CL2237.Contig10_All;Unigene44171_All;Unigene22238_All;CL12923.Contig4_All;Unigene31155_All;CL10493.Contig9_All;CL6306.Contig2_All;Unigene6342_All;CL10493.Contig22_All;Unigene10146_All;CL6306.Contig1_All;CL10493.Contig8_All;CL5654.Contig3_All;Unigene42448_All;Unigene43618_Al…	K10030+K06464+K03990+K12799+K04399+K10159+K03156+K06461+K04011+K02580
Focal adhesion	75	0.0100459	0.0638475	ko04510	Cellular Processes	Cellular community	Unigene38241_All;Unigene6270_All;Unigene64612_All;Unigene102603_All;Unigene43022_All;Unigene98526_All;CL1903.Contig2_All;Unigene48748_All;CL7893.Contig4_All;Unigene44744_All;Unigene44970_All;Unigene45128_All;Unigene98782_All;Unigene7484_All;Unigene27458_All;Unigene1890_All;CL6353.Contig1_All;Unigene57989_All;Unigene16431_All;CL10919.Contig2_All;CL5990.Contig6_All;CL3419.Contig3_All;Unigene45808_A…	K05760+K05719+K06238+K06270+K06236+K06493+K04393+K19662+K06252+K06589+K05699+K06269+K04659+K05448+K04437+K05099+K06246+K06525+K06586+K00907+K05637+K05730+K05460+K03083+K04363+K05089+K05450+K10151+K05703+K03900+K05098+K06590+K05700+K04513+K03099+K04410+K04371
Metabolism of xenobiotics by cytochrome P450	8	0.0102704	0.0638552	ko00980	Metabolism	Xenobiotics biodegradation and metabolism	Unigene84548_All;CL3141.Contig4_All;Unigene50652_All;Unigene34376_All;CL4388.Contig1_All;Unigene31915_All;CL679.Contig3_All;CL8287.Contig2_All	K00699+K07410+K00799
Thyroid hormone synthesis	18	0.0110521	0.0672535	ko04918	Organismal Systems	Endocrine system	Unigene44824_All;Unigene31163_All;Unigene48748_All;CL7606.Contig1_All;Unigene46409_All;Unigene44326_All;Unigene45935_All;Unigene47196_All;Unigene52912_All;Unigene41964_All;CL7359.Contig14_All;Unigene41648_All;CL7359.Contig18_All;Unigene366_All;CL3028.Contig7_All;CL16425.Contig1_All;CL7359.Contig23_All;CL7359.Contig10_All	K01538+K10809+K19662+K01540+K00432+K08046+K04958+K08049+K01539+K10064+K04345+K05870+K08047
Adherens junction	42	0.0128024	0.0762809	ko04520	Cellular Processes	Cellular community	Unigene32350_All;Unigene43022_All;Unigene28656_All;CL3360.Contig1_All;Unigene47085_All;Unigene46614_All;Unigene72212_All;CL5766.Contig2_All;CL7896.Contig1_All;CL981.Contig5_All;Unigene7484_All;Unigene66440_All;CL16671.Contig11_All;Unigene1748_All;CL10574.Contig4_All;CL2975.Contig1_All;Unigene3012_All;Unigene18772_All;CL7316.Contig4_All;CL14898.Contig2_All;CL12791.Contig6_All;Unigene37798_All;CL48…	K04362+K04393+K06083+K06086+K04237+K04498+K05695+K06081+K06592+K05706+K05701+K05699+K05099+K06531+K02620+K05703+K04388+K05689+K05700+K04513+K06084+K04371+K16848
Bacterial invasion of epithelial cells	49	0.0140618	0.0820749	ko05100	Human Diseases	Infectious diseases: Bacterial	Unigene38241_All;Unigene6270_All;Unigene102603_All;Unigene43022_All;Unigene98526_All;CL1903.Contig2_All;CL7893.Contig4_All;Unigene44970_All;CL15969.Contig2_All;Unigene98782_All;CL386.Contig29_All;Unigene27458_All;Unigene1890_All;Unigene57989_All;Unigene16431_All;CL3419.Contig3_All;Unigene44335_All;Unigene45808_All;Unigene1350_All;Unigene1748_All;Unigene85562_All;Unigene46393_All;CL321.Contig1_All…	K05760+K05719+K04393+K12366+K01528+K05099+K13738+K13736+K05689+K05700+K04513+K07863
Steroid hormone biosynthesis	9	0.0160657	0.0918956	ko00140	Metabolism	Lipid metabolism	Unigene84548_All;Unigene47240_All;CL3141.Contig4_All;CL4779.Contig2_All;Unigene50652_All;Unigene34376_All;CL5284.Contig2_All;CL4388.Contig1_All;CL3106.Contig4_All	K00699+K12344+K12345+K13369+K07410+K00497
Wnt signaling pathway	30	0.0165447	0.0927801	ko04310	Environmental Information Processing	Signal transduction	Unigene48748_All;Unigene46614_All;Unigene14683_All;CL3360.Contig2_All;Unigene43232_All;Unigene34462_All;Unigene66440_All;CL16671.Contig11_All;Unigene15378_All;Unigene46189_All;Unigene34313_All;CL1236.Contig1_All;CL9841.Contig1_All;CL7530.Contig2_All;CL14898.Contig2_All;CL11771.Contig2_All;Unigene722_All;CL7359.Contig14_All;Unigene6855_All;CL7359.Contig18_All;Unigene40405_All;CL372.Contig3_All;Uni…	K19662+K04498+K04348+K04511+K04515+K04512+K03362+K04496+K02353+K04493+K04446+K17332+K02620+K02329+K03083+K04345+K10151+K04504+K04513+K02376
Mineral absorption	12	0.018819	0.101164	ko04978	Organismal Systems	Digestive system	Unigene44824_All;CL7606.Contig1_All;CL10417.Contig5_All;Unigene52912_All;CL14932.Contig4_All;CL10417.Contig6_All;Unigene39086_All;CL2985.Contig2_All;CL10417.Contig4_All;CL5510.Contig2_All;CL2985.Contig3_All;CL9426.Contig3_All	K01538+K01540+K14734+K01539+K17686+K05849+K14613+K14688
Pertussis	66	0.0190773	0.101164	ko05133	Human Diseases	Infectious diseases: Bacterial	Unigene107811_All;Unigene6270_All;Unigene102603_All;CL11123.Contig2_All;Unigene98526_All;CL1903.Contig2_All;Unigene44732_All;CL10493.Contig44_All;CL7893.Contig4_All;Unigene44970_All;Unigene32436_All;Unigene42699_All;Unigene45910_All;Unigene2298_All;Unigene98782_All;Unigene27458_All;CL107.Contig9_All;Unigene1890_All;Unigene57989_All;Unigene16431_All;CL3419.Contig3_All;Unigene44171_All;Unigene77370…	K12800+K05719+K10030+K03989+K06464+K03990+K12799+K03156+K04730+K04513+K06461+K10155+K02580+K04371
Lysosome	30	0.0191009	0.101164	ko04142	Cellular Processes	Transport and catabolism	Unigene17413_All;CL15995.Contig5_All;CL503.Contig6_All;Unigene45809_All;CL12694.Contig3_All;CL9380.Contig4_All;CL14555.Contig2_All;CL10403.Contig3_All;Unigene39855_All;CL15995.Contig8_All;CL3182.Contig2_All;CL4079.Contig5_All;CL9380.Contig5_All;CL11564.Contig3_All;CL4247.Contig3_All;CL10998.Contig2_All;CL10998.Contig1_All;Unigene19610_All;Unigene12582_All;CL15995.Contig2_All;CL7483.Contig4_All;Un…	K12373+K01368+K12396+K01197+K01186+K01363+K12382+K04992+K12316+K19363+K06501+K06546+K01275+K01158+K12384+K01206+K13289+K08568+K01379+K01374+K01366
Vascular smooth muscle contraction	36	0.0211182	0.109487	ko04270	Organismal Systems	Circulatory system	Unigene64612_All;CL2113.Contig7_All;Unigene48748_All;Unigene45128_All;Unigene44326_All;Unigene22644_All;CL6353.Contig1_All;Unigene45935_All;Unigene83443_All;Unigene47196_All;Unigene104885_All;CL11550.Contig5_All;CL14728.Contig13_All;CL14924.Contig1_All;CL1112.Contig4_All;Unigene39138_All;Unigene5352_All;CL7899.Contig7_All;CL1112.Contig10_All;CL2060.Contig1_All;CL7359.Contig14_All;CL7359.Contig18_…	K06270+K04136+K19662+K08046+K08447+K06269+K04958+K12337+K08049+K08449+K08448+K00907+K12327+K10352+K12328+K04345+K04197+K08047+K04346+K04513+K04577+K04371
Chemical carcinogenesis	8	0.0219252	0.109487	ko05204	Human Diseases	Cancers: Overview	Unigene84548_All;CL3141.Contig4_All;Unigene50652_All;Unigene34376_All;CL4388.Contig1_All;Unigene31915_All;CL679.Contig3_All;CL8287.Contig2_All	K00699+K07410+K00799
Melanogenesis	23	0.0221716	0.109487	ko04916	Organismal Systems	Endocrine system	Unigene48748_All;Unigene46614_All;Unigene43232_All;Unigene44326_All;Unigene66440_All;Unigene47196_All;CL16671.Contig11_All;Unigene46189_All;CL1236.Contig1_All;CL14898.Contig2_All;CL11771.Contig2_All;Unigene722_All;CL7359.Contig14_All;CL7359.Contig18_All;Unigene366_All;CL3028.Contig7_All;Unigene40405_All;CL16425.Contig1_All;CL372.Contig3_All;CL1909.Contig2_All;CL7359.Contig23_All;CL5014.Contig1_Al…	K19662+K04498+K04515+K08046+K08049+K02353+K02620+K02329+K03083+K04345+K05870+K08047+K02376+K04371
Shigellosis	47	0.0222036	0.109487	ko05131	Human Diseases	Infectious diseases: Bacterial	Unigene6270_All;Unigene102603_All;CL11123.Contig2_All;Unigene10427_All;Unigene43022_All;Unigene98526_All;CL1903.Contig2_All;CL7893.Contig4_All;Unigene44970_All;CL15969.Contig2_All;Unigene605_All;Unigene98782_All;Unigene27458_All;Unigene1890_All;Unigene57989_All;Unigene16431_All;CL3419.Contig3_All;Unigene44335_All;Unigene45808_All;Unigene1350_All;Unigene15378_All;Unigene85562_All;Unigene46393_All;…	K05719+K06256+K10030+K05759+K04393+K12366+K06689+K03362+K12836+K05700+K07863+K02580+K04371
Pathogenic Escherichia coli infection	45	0.0227611	0.110334	ko05130	Human Diseases	Infectious diseases: Bacterial	CL799.Contig4_All;Unigene6270_All;Unigene29625_All;Unigene102603_All;Unigene43022_All;Unigene98526_All;CL1903.Contig2_All;CL3820.Contig21_All;CL7893.Contig4_All;Unigene44970_All;CL5248.Contig1_All;Unigene98782_All;Unigene27458_All;Unigene1890_All;Unigene57989_All;Unigene16431_All;CL3419.Contig3_All;Unigene45808_All;Unigene1350_All;Unigene85562_All;CL2655.Contig14_All;Unigene46393_All;CL321.Contig…	K07604+K05719+K04393+K07375+K06087+K12791+K05703+K07365+K05689+K04513+K11294
Hippo signaling pathway	37	0.023814	0.113513	ko04390	Environmental Information Processing	Signal transduction	CL10493.Contig44_All;Unigene47085_All;Unigene44970_All;CL7896.Contig1_All;CL4633.Contig3_All;Unigene32436_All;Unigene42699_All;Unigene45910_All;CL3360.Contig2_All;CL6353.Contig1_All;Unigene45659_All;Unigene44171_All;Unigene15378_All;Unigene22580_All;Unigene22238_All;Unigene31155_All;CL10493.Contig9_All;CL6306.Contig2_All;Unigene6342_All;CL10493.Contig22_All;Unigene10146_All;CL6306.Contig1_All;CL1…	K06464+K04237+K05706+K06685+K16682+K06269+K06091+K03362+K04663+K02353+K02620+K02329+K03083+K10151+K04388+K05689+K02376
Drug metabolism - cytochrome P450	7	0.0251369	0.115112	ko00982	Metabolism	Xenobiotics biodegradation and metabolism	Unigene84548_All;CL3141.Contig4_All;Unigene50652_All;Unigene34376_All;Unigene31915_All;CL679.Contig3_All;CL8287.Contig2_All	K00699+K00799
Protein digestion and absorption	20	0.0253443	0.115112	ko04974	Organismal Systems	Digestive system	Unigene6270_All;Unigene44824_All;Unigene3402_All;Unigene102603_All;Unigene98526_All;CL3045.Contig5_All;CL7606.Contig1_All;Unigene27458_All;Unigene1890_All;CL3419.Contig3_All;Unigene52912_All;Unigene85562_All;CL324.Contig3_All;CL3045.Contig10_All;CL8208.Contig1_All;CL2518.Contig2_All;Unigene39086_All;CL5510.Contig2_All;CL1351.Contig1_All;CL324.Contig7_All	K06238+K01538+K06519+K06236+K14211+K01540+K01539+K16617+K16628+K05849
Hypertrophic cardiomyopathy (HCM)	46	0.0255421	0.115112	ko05410	Human Diseases	Cardiovascular diseases	Unigene6270_All;Unigene102603_All;Unigene98526_All;CL1903.Contig2_All;CL7893.Contig4_All;Unigene44744_All;Unigene44970_All;CL981.Contig5_All;Unigene98782_All;Unigene27458_All;Unigene1890_All;Unigene57989_All;Unigene16431_All;CL5990.Contig6_All;CL3419.Contig3_All;Unigene45808_All;Unigene1350_All;Unigene25448_All;Unigene85562_All;Unigene2947_All;Unigene46393_All;Unigene22238_All;CL12923.Contig4_All…	K05719+K06493+K06589+K12567+K06265+K04962+K06525+K06586+K12641+K05849+K05637+K03156+K06590+K10366
African trypanosomiasis	23	0.0257594	0.115112	ko05143	Human Diseases	Infectious diseases: Parasitic	Unigene80917_All;Unigene48748_All;CL5918.Contig2_All;Unigene34625_All;CL5918.Contig9_All;Unigene21348_All;Unigene41272_All;Unigene3012_All;CL5654.Contig3_All;Unigene44227_All;CL8227.Contig7_All;CL13349.Contig9_All;Unigene87356_All;CL13349.Contig10_All;CL13349.Contig5_All;Unigene12093_All;CL3099.Contig22_All;CL13349.Contig7_All;Unigene44879_All;Unigene67419_All;Unigene85340_All;Unigene13800_All;Un…	K06490+K19662+K06494+K08757+K03156+K06856+K06527
Transcriptional misregulation in cancer	56	0.0282977	0.12451	ko05202	Human Diseases	Cancers: Overview	CL11123.Contig2_All;CL682.Contig3_All;CL6701.Contig3_All;CL16222.Contig3_All;Unigene23322_All;CL2627.Contig5_All;CL70.Contig16_All;Unigene34665_All;Unigene1748_All;CL1846.Contig10_All;Unigene12106_All;CL9796.Contig5_All;CL16578.Contig1_All;Unigene43580_All;CL1846.Contig16_All;CL1846.Contig17_All;CL1846.Contig23_All;CL6489.Contig11_All;Unigene22027_All;CL4651.Contig9_All;CL10995.Contig3_All;CL1846…	K10030+K15612+K15187+K04459+K09299+K10500+K09355+K15621+K05099+K09383+K10053+K10785+K09438+K15617+K05413+K01348+K10151+K03160+K06856+K08367+K04388+K08524+K06590+K09186+K06461+K11644+K02580+K09436+K15604
Pathways in cancer	109	0.029493	0.127803	ko05200	Human Diseases	Cancers: Overview	Unigene6270_All;Unigene102594_All;Unigene32350_All;Unigene102603_All;CL11123.Contig2_All;Unigene43022_All;Unigene98526_All;CL1903.Contig2_All;Unigene48748_All;Unigene47408_All;CL7893.Contig4_All;Unigene46614_All;Unigene44970_All;Unigene96807_All;Unigene44635_All;Unigene44048_All;Unigene98782_All;Unigene44326_All;Unigene27458_All;Unigene1890_All;Unigene57989_All;Unigene16431_All;CL10919.Contig2_Al…	K05719+K05093+K04362+K10030+K04393+K19662+K04079+K04498+K02678+K06231+K06618+K08046+K05448+K01115+K04399+K06230+K08734+K08049+K04462+K09592+K05099+K06246+K11988+K03875+K05061+K09291+K04258+K04496+K10053+K02353+K05637+K09438+K09849+K08878+K02620+K04347+K04542+K02329+K05460+K03083+K04345+K04363+K05089+K00799+K16061+K04197+K08367+K08047+K04388+K08524+K05689+K04346+K04504+K04513+K03099+K02376+K12361+…
Vasopressin-regulated water reabsorption	10	0.033196	0.141702	ko04962	Organismal Systems	Excretory system	Unigene44326_All;CL12934.Contig2_All;Unigene47196_All;CL7359.Contig14_All;CL7359.Contig18_All;Unigene366_All;CL16425.Contig1_All;CL7359.Contig23_All;CL7359.Contig10_All;CL3812.Contig6_All	K08046+K10428+K08049+K04345+K05870+K13502
Type I diabetes mellitus	20	0.0350338	0.147348	ko04940	Human Diseases	Endocrine and metabolic diseases	Unigene44769_All;CL2689.Contig142_All;Unigene44620_All;CL8377.Contig2_All;Unigene67239_All;CL9796.Contig5_All;CL15323.Contig44_All;CL5654.Contig3_All;Unigene55640_All;CL12184.Contig3_All;Unigene60833_All;CL6489.Contig11_All;Unigene22027_All;Unigene60298_All;CL15323.Contig13_All;Unigene55639_All;Unigene3642_All;CL6008.Contig3_All;CL3705.Contig4_All;Unigene60832_All	K06470+K06751+K04526+K06752+K10785+K05468+K03156+K05412+K05413+K01294
Proteoglycans in cancer	77	0.0357086	0.14801	ko05205	Human Diseases	Cancers: Overview	Unigene38241_All;Unigene6270_All;Unigene32350_All;CL12544.Contig1_All;Unigene64612_All;Unigene102603_All;Unigene43022_All;Unigene98526_All;CL1903.Contig2_All;Unigene48748_All;CL7893.Contig4_All;Unigene44744_All;Unigene44970_All;Unigene45128_All;Unigene43232_All;Unigene98782_All;Unigene27458_All;Unigene1890_All;CL6353.Contig1_All;Unigene57989_All;Unigene48558_All;Unigene16431_All;CL10919.Contig2_A…	K05760+K05719+K04362+K09069+K06270+K06236+K06256+K06257+K06493+K04393+K19662+K16338+K04515+K06269+K07293+K05448+K04958+K06255+K04437+K05099+K10159+K03156+K05730+K02329+K01348+K05460+K04345+K05098+K04513+K03099+K02376+K05742+K09108+K03985+K04371+K16848
Epstein-Barr virus infection	73	0.0371934	0.151535	ko05169	Human Diseases	Infectious diseases: Viral	Unigene12170_All;Unigene102603_All;Unigene80917_All;Unigene98526_All;CL15124.Contig13_All;Unigene46614_All;Unigene106863_All;Unigene10315_All;CL12722.Contig1_All;CL15149.Contig5_All;Unigene44048_All;Unigene27458_All;CL2689.Contig142_All;Unigene1890_All;Unigene66440_All;CL16671.Contig11_All;CL8377.Contig2_All;Unigene27743_All;Unigene67239_All;Unigene21348_All;CL15189.Contig13_All;Unigene33569_All;…	K06477+K06256+K05718+K06490+K16195+K04498+K11406+K03006+K04403+K06618+K06751+K06492+K06752+K03875+K16196+K09438+K09849+K04730+K03083+K04345+K03160+K06856+K01510+K03024+K06468+K13784+K05854+K02580
Gastric acid secretion	19	0.037619	0.151535	ko04971	Organismal Systems	Digestive system	Unigene48748_All;CL7606.Contig1_All;Unigene45790_All;Unigene43232_All;Unigene44326_All;Unigene45935_All;Unigene47196_All;Unigene52912_All;Unigene5651_All;Unigene12310_All;CL14924.Contig1_All;Unigene46189_All;CL7359.Contig14_All;CL7359.Contig18_All;CL3028.Contig7_All;CL7359.Contig23_All;CL6817.Contig3_All;CL7359.Contig10_All;Unigene41215_All	K19662+K01540+K04920+K04515+K08046+K04958+K08049+K01539+K18245+K00907+K04345+K08047+K05742
Salivary secretion	24	0.0406814	0.161596	ko04970	Organismal Systems	Digestive system	Unigene44824_All;Unigene39648_All;CL2113.Contig7_All;Unigene48748_All;CL7606.Contig1_All;Unigene20758_All;Unigene29296_All;Unigene44326_All;Unigene45935_All;Unigene47196_All;Unigene52912_All;CL7753.Contig2_All;CL2088.Contig8_All;CL4712.Contig3_All;CL5399.Contig1_All;CL7059.Contig2_All;CL7359.Contig14_All;CL7359.Contig18_All;Unigene38619_All;Unigene37494_All;CL3028.Contig7_All;CL7359.Contig23_All;…	K01538+K13912+K04136+K19662+K01540+K13908+K08046+K04958+K08049+K01539+K19477+K04345+K13909+K08047+K05742
Prion diseases	15	0.044277	0.173469	ko05020	Human Diseases	Neurodegenerative diseases	Unigene45966_All;Unigene3012_All;CL12226.Contig1_All;CL7359.Contig14_All;CL3564.Contig7_All;CL7359.Contig18_All;CL10076.Contig14_All;CL12791.Contig6_All;Unigene37798_All;CL16670.Contig1_All;CL12791.Contig2_All;Unigene426_All;CL7359.Contig23_All;CL5014.Contig1_All;CL7359.Contig10_All	K04000+K06491+K04345+K02599+K05703+K04371
T cell receptor signaling pathway	47	0.0478789	0.185045	ko04660	Organismal Systems	Immune system	Unigene43022_All;Unigene44769_All;Unigene14683_All;CL2689.Contig142_All;Unigene55743_All;CL8377.Contig2_All;Unigene67239_All;CL15503.Contig6_All;CL15594.Contig1_All;CL9796.Contig5_All;CL15323.Contig44_All;CL5654.Contig3_All;Unigene55640_All;CL12184.Contig3_All;CL7530.Contig2_All;Unigene60833_All;CL14634.Contig10_All;CL436.Contig42_All;CL5115.Contig3_All;CL6489.Contig11_All;Unigene22027_All;CL1016…	K04393+K06470+K06538+K06713+K04348+K06458+K06459+K07366+K06454+K06453+K07369+K10785+K03156+K04446+K17332+K06451+K06478+K05730+K03083+K07368+K03161+K05703+K07365+K04513+K03099+K04410+K07364+K02580+K04371
Toxoplasmosis	54	0.050996	0.192066	ko05145	Human Diseases	Infectious diseases: Parasitic	Unigene6270_All;Unigene102603_All;Unigene98526_All;CL1903.Contig2_All;CL7893.Contig4_All;Unigene44970_All;CL15149.Contig5_All;Unigene98782_All;Unigene27458_All;Unigene1890_All;Unigene57989_All;Unigene16431_All;CL3419.Contig3_All;CL2237.Contig10_All;Unigene45808_All;Unigene1350_All;Unigene85562_All;Unigene46393_All;Unigene67239_All;CL12923.Contig4_All;CL321.Contig1_All;Unigene85107_All;CL8208.Cont…	K05719+K04403+K04399+K06246+K06752+K10159+K08060+K05637+K03156+K04730+K03160+K03161+K16061+K05132+K02580+K04371
Amino sugar and nucleotide sugar metabolism	11	0.0510384	0.192066	ko00520	Metabolism	Carbohydrate metabolism	Unigene17413_All;Unigene84973_All;Unigene48614_All;CL12819.Contig3_All;CL5726.Contig4_All;CL2747.Contig3_All;Unigene38472_All;CL3109.Contig1_All;CL3109.Contig3_All;CL5959.Contig2_All;CL3109.Contig2_All	K12373+K01639+K00844+K01443+K01787+K08080+K00972+K02564
Olfactory transduction	19	0.0524701	0.194889	ko04740	Organismal Systems	Sensory system	Unigene44749_All;CL11437.Contig2_All;Unigene43232_All;Unigene48055_All;Unigene39086_All;Unigene46189_All;CL5510.Contig2_All;CL5399.Contig1_All;CL7359.Contig14_All;CL9168.Contig9_All;CL9168.Contig7_All;CL7359.Contig18_All;Unigene87356_All;Unigene17262_All;CL7359.Contig23_All;Unigene44879_All;CL7359.Contig10_All;Unigene4718_All;Unigene43939_All	K04952+K13752+K04515+K00910+K05849+K19477+K04345+K04257
Maturity onset diabetes of the young	5	0.0576969	0.211555	ko04950	Human Diseases	Endocrine and metabolic diseases	CL12135.Contig3_All;Unigene44620_All;CL4874.Contig1_All;CL6327.Contig2_All;CL12586.Contig1_All	K07595+K04526+K08034+K08036+K06054
Graft-versus-host disease	18	0.0601062	0.2176	ko05332	Human Diseases	Immune diseases	Unigene44769_All;CL2689.Contig142_All;CL8377.Contig2_All;Unigene67239_All;CL9796.Contig5_All;CL15323.Contig44_All;CL5654.Contig3_All;Unigene55640_All;CL12184.Contig3_All;Unigene60833_All;CL6489.Contig11_All;Unigene22027_All;Unigene60298_All;CL15323.Contig13_All;Unigene55639_All;Unigene3642_All;CL3705.Contig4_All;Unigene60832_All	K06470+K06751+K06752+K10785+K03156+K05412+K05413
Glucagon signaling pathway	22	0.0684817	0.244822	ko04922	Organismal Systems	Endocrine system	Unigene46614_All;Unigene14683_All;Unigene44937_All;CL7809.Contig5_All;CL8939.Contig5_All;Unigene48077_All;Unigene43232_All;Unigene45935_All;Unigene66440_All;CL16671.Contig11_All;Unigene46189_All;Unigene8350_All;CL7359.Contig14_All;CL7359.Contig18_All;Unigene366_All;CL15362.Contig2_All;Unigene65535_All;Unigene40405_All;CL16425.Contig1_All;CL372.Contig3_All;CL7359.Contig23_All;CL7359.Contig10_All	K04498+K04348+K01084+K07190+K16333+K19008+K04515+K04958+K00016+K04345+K05870+K00850
DNA replication	7	0.0785468	0.277338	ko03030	Genetic Information Processing	Replication and repair	Unigene4314_All;CL9581.Contig1_All;CL4175.Contig2_All;Unigene5078_All;CL6006.Contig7_All;Unigene4820_All;CL4175.Contig1_All	K02684+K02542+K10744+K07466
Fc epsilon RI signaling pathway	25	0.0812516	0.28339	ko04664	Organismal Systems	Immune system	Unigene63846_All;Unigene43480_All;CL5654.Contig3_All;CL5115.Contig3_All;CL13349.Contig9_All;CL12791.Contig6_All;Unigene87356_All;CL16670.Contig1_All;CL12791.Contig2_All;CL13349.Contig10_All;CL13349.Contig5_All;Unigene12093_All;CL13349.Contig7_All;CL10219.Contig6_All;Unigene34925_All;Unigene44879_All;CL2219.Contig11_All;CL5014.Contig1_All;Unigene67419_All;Unigene85340_All;Unigene13800_All;Unigene2…	K08090+K03156+K05730+K06856+K05703+K03099+K08091+K05854+K04371+K07370
Small cell lung cancer	41	0.0841553	0.289981	ko05222	Human Diseases	Cancers: Specific types	Unigene6270_All;Unigene102603_All;Unigene98526_All;CL1903.Contig2_All;CL7893.Contig4_All;Unigene44970_All;Unigene44048_All;Unigene98782_All;Unigene27458_All;Unigene1890_All;Unigene57989_All;Unigene16431_All;CL3419.Contig3_All;CL2237.Contig10_All;Unigene45808_All;Unigene1350_All;Unigene85562_All;Unigene46393_All;CL15189.Contig13_All;CL321.Contig1_All;CL8208.Contig1_All;Unigene39086_All;Unigene757_…	K05719+K06618+K04399+K06246+K03875+K05637+K09849+K16061+K08524+K02580
Insulin resistance	31	0.086296	0.293818	ko04931	Human Diseases	Endocrine and metabolic diseases	CL104.Contig17_All;Unigene48748_All;CL228.Contig1_All;Unigene44937_All;Unigene72212_All;CL8939.Contig5_All;CL5351.Contig3_All;Unigene31431_All;CL6353.Contig1_All;Unigene48558_All;Unigene64838_All;Unigene44620_All;CL2975.Contig1_All;CL5654.Contig3_All;CL104.Contig10_All;Unigene722_All;CL104.Contig11_All;Unigene366_All;CL3505.Contig2_All;CL104.Contig9_All;Unigene65535_All;CL2148.Contig4_All;Unigene…	K08536+K19662+K08746+K08749+K01084+K05695+K16333+K08745+K06269+K07293+K17605+K04526+K03156+K03083+K05870+K17902+K07189+K07197+K02580
Renin secretion	14	0.0883602	0.296406	ko04924	Organismal Systems	Endocrine system	Unigene14683_All;Unigene44326_All;CL9380.Contig4_All;Unigene45935_All;CL5399.Contig1_All;CL7359.Contig14_All;CL7359.Contig18_All;Unigene366_All;CL9380.Contig5_All;CL2417.Contig11_All;CL16425.Contig1_All;Unigene4975_All;CL7359.Contig23_All;CL7359.Contig10_All	K04348+K08046+K01363+K04958+K19477+K04345+K05870+K04197+K16056
Pancreatic secretion	15	0.089129	0.296406	ko04972	Organismal Systems	Digestive system	Unigene44824_All;Unigene48748_All;CL7606.Contig1_All;Unigene44326_All;Unigene45935_All;Unigene25448_All;Unigene47196_All;Unigene52912_All;Unigene5651_All;Unigene12310_All;CL6836.Contig3_All;CL3028.Contig7_All;CL11706.Contig3_All;CL6817.Contig3_All;CL16383.Contig14_All	K01538+K19662+K01540+K08046+K04958+K04962+K08049+K01539+K18245+K07886+K08047+K04513+K05742
cAMP signaling pathway	42	0.0911674	0.2997	ko04024	Environmental Information Processing	Signal transduction	Unigene44824_All;Unigene64612_All;Unigene44749_All;Unigene46614_All;CL7606.Contig1_All;Unigene45128_All;Unigene44635_All;Unigene43232_All;Unigene44326_All;CL6353.Contig1_All;CL9855.Contig2_All;Unigene45479_All;Unigene5995_All;Unigene50652_All;Unigene66440_All;Unigene48972_All;Unigene25448_All;Unigene47196_All;Unigene52912_All;CL16671.Contig11_All;Unigene104885_All;CL2554.Contig7_All;CL14728.Conti…	K01538+K06270+K04952+K04498+K01540+K06231+K04515+K08046+K06269+K01115+K13293+K06230+K04615+K04962+K08049+K01539+K13360+K04446+K05730+K04345+K05870+K04197+K08047+K04513+K16056+K05742+K02580+K04371
Herpes simplex infection	62	0.0989965	0.319984	ko05168	Human Diseases	Infectious diseases: Viral	Unigene1330_All;CL15124.Contig13_All;CL11799.Contig1_All;Unigene46614_All;CL5766.Contig2_All;Unigene45910_All;CL12722.Contig1_All;CL15149.Contig5_All;CL2689.Contig142_All;CL6353.Contig1_All;Unigene48558_All;Unigene44171_All;Unigene22400_All;Unigene35844_All;Unigene66440_All;CL16671.Contig11_All;CL8377.Contig2_All;Unigene67239_All;CL15189.Contig13_All;CL8314.Contig2_All;CL12923.Contig4_All;CL6306.…	K15412+K16195+K14966+K04498+K06081+K03990+K03006+K04403+K06751+K06269+K07293+K03131+K03121+K06752+K03875+K12896+K10159+K04693+K16196+K06531+K05468+K03156+K09849+K05401+K14624+K12892+K12893+K05132+K09364+K02580+K15411+K11299
Inflammatory bowel disease (IBD)	17	0.0995755	0.319984	ko05321	Human Diseases	Immune diseases	Unigene67239_All;CL12923.Contig4_All;CL15946.Contig1_All;CL9796.Contig5_All;CL15323.Contig44_All;CL5654.Contig3_All;Unigene55640_All;CL7530.Contig2_All;CL15323.Contig13_All;Unigene55639_All;Unigene3642_All;Unigene579_All;CL16090.Contig35_All;CL904.Contig7_All;CL3705.Contig4_All;CL7437.Contig1_All;CL16090.Contig38_All	K06752+K10159+K05075+K10785+K03156+K04446+K05070+K05132+K11222+K02580
Starch and sucrose metabolism	7	0.102274	0.325005	ko00500	Metabolism	Carbohydrate metabolism	Unigene84548_All;Unigene44937_All;Unigene48614_All;CL3141.Contig4_All;Unigene50652_All;Unigene34376_All;CL3182.Contig2_All	K00699+K01084+K00844+K12316
C5-Branched dibasic acid metabolism	1	0.119712	0.372833	ko00660	Metabolism	Carbohydrate metabolism	Unigene39877_All	K17724
Serotonergic synapse	22	0.119932	0.372833	ko04726	Organismal Systems	Nervous system	Unigene102603_All;Unigene98526_All;Unigene48748_All;CL16222.Contig3_All;Unigene27458_All;Unigene1890_All;Unigene45935_All;Unigene49150_All;CL16104.Contig2_All;Unigene84762_All;CL7444.Contig3_All;CL1893.Contig7_All;CL4221.Contig4_All;CL8955.Contig1_All;CL7359.Contig14_All;Unigene39237_All;CL1893.Contig8_All;CL7359.Contig18_All;Unigene102509_All;CL7359.Contig23_All;CL5014.Contig1_All;CL7359.Contig1…	K04520+K19662+K04459+K04958+K00502+K04819+K07418+K04347+K04542+K04345+K04371
Phospholipase D signaling pathway	54	0.123043	0.378391	ko04072	Environmental Information Processing	Signal transduction	CL16740.Contig10_All;CL11123.Contig2_All;Unigene37694_All;Unigene25175_All;Unigene49471_All;Unigene9736_All;Unigene38125_All;Unigene8301_All;Unigene44326_All;CL386.Contig29_All;Unigene48558_All;Unigene86385_All;CL9855.Contig2_All;Unigene44620_All;Unigene48577_All;CL16104.Contig2_All;Unigene47196_All;Unigene63846_All;Unigene35326_All;Unigene43480_All;Unigene3181_All;CL386.Contig35_All;Unigene9442_…	K18441+K10030+K04608+K08046+K01528+K07293+K01115+K04526+K08049+K08090+K07207+K04363+K05089+K05450+K06856+K05703+K08047+K05050+K04346+K04513+K03099+K08091+K04371
Lysine biosynthesis	1	0.133631	0.404134	ko00300	Metabolism	Amino acid metabolism	CL15886.Contig7_All	K00825
Ascorbate and aldarate metabolism	4	0.13424	0.404134	ko00053	Metabolism	Carbohydrate metabolism	Unigene84548_All;CL3141.Contig4_All;Unigene50652_All;Unigene34376_All	K00699
Thyroid hormone signaling pathway	45	0.144236	0.429705	ko04919	Organismal Systems	Endocrine system	Unigene44824_All;Unigene102603_All;Unigene98526_All;Unigene48748_All;CL7893.Contig4_All;Unigene46614_All;Unigene44744_All;Unigene44970_All;CL7606.Contig1_All;Unigene27458_All;Unigene1890_All;Unigene16431_All;CL5990.Contig6_All;CL2237.Contig10_All;Unigene66440_All;Unigene1350_All;Unigene52912_All;CL16671.Contig11_All;Unigene2947_All;Unigene22238_All;Unigene31155_All;Unigene6342_All;Unigene757_All;…	K01538+K06493+K19662+K04498+K01540+K04399+K01539+K07207+K03083+K04345+K02599+K17902+K00850+K08524+K11644+K05742+K04371
Ovarian steroidogenesis	10	0.149056	0.439486	ko04913	Organismal Systems	Endocrine system	Unigene44326_All;Unigene44620_All;Unigene47196_All;CL4221.Contig4_All;CL7359.Contig14_All;CL4388.Contig1_All;CL7359.Contig18_All;CL3028.Contig7_All;CL7359.Contig23_All;CL7359.Contig10_All	K08046+K04526+K08049+K07418+K04345+K07410+K08047
Viral carcinogenesis	49	0.155436	0.453618	ko05203	Human Diseases	Cancers: Overview	Unigene38241_All;Unigene43022_All;CL15124.Contig13_All;Unigene46614_All;Unigene106863_All;Unigene45910_All;Unigene44048_All;Unigene7484_All;CL2689.Contig142_All;Unigene44171_All;CL2982.Contig1_All;Unigene66440_All;CL16671.Contig11_All;CL8377.Contig2_All;CL15189.Contig13_All;CL4607.Contig1_All;CL6306.Contig2_All;Unigene40881_All;Unigene10146_All;CL6087.Contig5_All;CL6306.Contig1_All;Unigene34406_A…	K05760+K04393+K16195+K04498+K11406+K03990+K06618+K05699+K06751+K11254+K03875+K12496+K04693+K05768+K09849+K04345+K10151+K05870+K04179+K04513+K05854+K02580+K04371+K03363
Cardiac muscle contraction	12	0.162013	0.460421	ko04260	Organismal Systems	Circulatory system	Unigene44824_All;CL8266.Contig1_All;CL7606.Contig1_All;Unigene16422_All;Unigene25448_All;Unigene52912_All;Unigene16421_All;Unigene39086_All;CL5510.Contig2_All;CL4694.Contig4_All;CL4694.Contig12_All;CL6817.Contig3_All	K01538+K02270+K01540+K02263+K04962+K01539+K05849+K12041+K05742
Oocyte meiosis	22	0.162333	0.460421	ko04114	Cellular Processes	Cell growth and death	Unigene14683_All;Unigene43232_All;Unigene44326_All;CL6353.Contig1_All;Unigene45935_All;Unigene44620_All;Unigene47196_All;Unigene15378_All;Unigene46189_All;CL7359.Contig14_All;Unigene18089_All;Unigene44364_All;CL7359.Contig18_All;CL9581.Contig1_All;CL7143.Contig4_All;CL3028.Contig7_All;CL1424.Contig5_All;CL1424.Contig9_All;CL7359.Contig23_All;CL5014.Contig1_All;CL7359.Contig10_All;Unigene67419_All	K04348+K04515+K08046+K06269+K04958+K04526+K08049+K03362+K04345+K03351+K05868+K12456+K08047+K04371+K03363
Neuroactive ligand-receptor interaction	45	0.162624	0.460421	ko04080	Environmental Information Processing	Signaling molecules and interaction	CL2113.Contig7_All;Unigene37694_All;Unigene6448_All;Unigene25175_All;Unigene47085_All;Unigene44970_All;Unigene49471_All;Unigene9736_All;Unigene38125_All;Unigene8301_All;Unigene26304_All;Unigene86385_All;Unigene25348_All;Unigene62055_All;Unigene48577_All;CL16104.Contig2_All;Unigene90169_All;Unigene50652_All;Unigene48972_All;Unigene36272_All;Unigene35326_All;Unigene2947_All;Unigene12310_All;CL5744.…	K04136+K04608+K05217+K04237+K01315+K04010+K05205+K04615+K04139+K01313+K05186+K05220+K05218+K04258+K04270+K04295+K04288+K04274+K04197+K04582+K04577
Proximal tubule bicarbonate reclamation	8	0.164206	0.460421	ko04964	Organismal Systems	Excretory system	Unigene44824_All;CL7606.Contig1_All;Unigene52912_All;Unigene5651_All;Unigene12310_All;Unigene33569_All;Unigene16163_All;Unigene12312_All	K01538+K01540+K01539+K18245+K00025
Other glycan degradation	4	0.166476	0.462253	ko00511	Metabolism	Glycan biosynthesis and metabolism	Unigene17413_All;CL12694.Contig3_All;Unigene12582_All;Unigene31282_All	K12373+K01186+K01206
Cholinergic synapse	19	0.168146	0.4624	ko04725	Organismal Systems	Nervous system	CL12316.Contig3_All;Unigene48748_All;Unigene43232_All;Unigene44326_All;Unigene45935_All;Unigene47196_All;Unigene46189_All;CL8955.Contig1_All;CL7359.Contig14_All;CL7359.Contig18_All;Unigene366_All;CL12791.Contig6_All;CL16670.Contig1_All;CL12791.Contig2_All;CL3028.Contig7_All;CL16425.Contig1_All;CL7359.Contig23_All;CL5014.Contig1_All;CL7359.Contig10_All	K04929+K19662+K04515+K08046+K04958+K08049+K04347+K04542+K04345+K05870+K05703+K08047+K04371
Pentose and glucuronate interconversions	5	0.175955	0.471244	ko00040	Metabolism	Carbohydrate metabolism	Unigene84548_All;CL3141.Contig4_All;Unigene50652_All;Unigene34376_All;CL1504.Contig5_All	K00699+K00002
Retinol metabolism	6	0.177343	0.471244	ko00830	Metabolism	Metabolism of cofactors and vitamins	Unigene84548_All;CL3141.Contig4_All;Unigene50652_All;Unigene34376_All;CL9989.Contig1_All;CL5284.Contig2_All	K00699+K11153+K11154+K13369
Basal cell carcinoma	8	0.177349	0.471244	ko05217	Human Diseases	Cancers: Specific types	Unigene44635_All;Unigene5995_All;CL6952.Contig1_All;CL1236.Contig1_All;CL14898.Contig2_All;CL11771.Contig2_All;Unigene722_All;CL1909.Contig2_All	K06231+K06230+K11988+K02353+K02620+K02329+K03083+K02376
TNF signaling pathway	34	0.17922	0.471244	ko04668	Environmental Information Processing	Signal transduction	Unigene80917_All;CL5918.Contig2_All;CL15149.Contig5_All;CL5918.Contig9_All;Unigene15979_All;Unigene21348_All;Unigene41272_All;Unigene3012_All;Unigene81254_All;CL9145.Contig59_All;CL5654.Contig3_All;Unigene95304_All;Unigene1401_All;Unigene34760_All;Unigene44227_All;CL8227.Contig7_All;Unigene24266_All;Unigene4972_All;CL14470.Contig3_All;Unigene366_All;CL645.Contig1_All;CL14470.Contig4_All;CL16425.C…	K06490+K06494+K04403+K12793+K08849+K05453+K05468+K03156+K09849+K14625+K12671+K05870+K14624+K07763+K06527+K02580+K04426+K04371
Carbohydrate digestion and absorption	7	0.18034	0.471244	ko04973	Organismal Systems	Digestive system	Unigene44824_All;Unigene48748_All;Unigene44937_All;CL7606.Contig1_All;Unigene48614_All;Unigene52912_All;CL2514.Contig1_All	K01538+K19662+K01084+K01540+K00844+K01539+K01229
Vitamin digestion and absorption	5	0.181248	0.471244	ko04977	Organismal Systems	Digestive system	Unigene13596_All;Unigene34625_All;Unigene7863_All;CL2985.Contig2_All;CL2985.Contig3_All	K14622+K08757+K05665+K14613
MAPK signaling pathway - fly	8	0.18312	0.471824	ko04013	Environmental Information Processing	Signal transduction	Unigene58844_All;Unigene96807_All;Unigene48558_All;CL3554.Contig4_All;Unigene23374_All;CL3554.Contig7_All;CL10219.Contig6_All;CL5014.Contig1_All	K12380+K02678+K07293+K03099+K04371
Nitrogen metabolism	3	0.186612	0.474376	ko00910	Metabolism	Energy metabolism	Unigene5651_All;Unigene12310_All;CL2816.Contig1_All	K18245+K01672+K01915
Prostate cancer	27	0.187428	0.474376	ko05215	Human Diseases	Cancers: Specific types	Unigene102594_All;Unigene32350_All;Unigene47408_All;Unigene46614_All;Unigene47240_All;Unigene44048_All;CL2237.Contig10_All;Unigene44620_All;Unigene66440_All;CL16671.Contig11_All;Unigene3012_All;CL60.Contig7_All;CL14898.Contig2_All;Unigene722_All;CL697.Contig17_All;Unigene31915_All;Unigene366_All;Unigene37798_All;CL679.Contig3_All;CL8287.Contig2_All;Unigene40405_All;CL16425.Contig1_All;CL372.Conti…	K05093+K04362+K04079+K04498+K12344+K06618+K04399+K04526+K02620+K03083+K04363+K05089+K05450+K00799+K05870+K03099+K02580+K04371
Taste transduction	5	0.189295	0.474899	ko04742	Organismal Systems	Sensory system	Unigene44326_All;CL7359.Contig14_All;CL7359.Contig18_All;CL7359.Contig23_All;CL7359.Contig10_All	K08046+K04345
Ras signaling pathway	44	0.19248	0.478691	ko04014	Environmental Information Processing	Signal transduction	Unigene102594_All;Unigene32350_All;Unigene43022_All;Unigene48748_All;Unigene33837_All;Unigene10798_All;Unigene58844_All;Unigene96807_All;CL10784.Contig2_All;Unigene48558_All;CL10919.Contig2_All;CL9855.Contig2_All;Unigene44620_All;Unigene1748_All;CL3554.Contig4_All;Unigene3012_All;CL9145.Contig59_All;CL60.Contig7_All;CL9796.Contig5_All;CL8955.Contig1_All;CL10995.Contig3_All;CL7359.Contig14_All;CL6…	K05093+K04362+K05095+K04393+K19662+K04352+K05466+K12380+K02678+K17638+K07293+K05448+K01115+K04526+K05099+K05453+K10785+K04347+K04542+K05460+K04345+K04363+K05089+K05450+K05098+K05121+K04513+K03099+K04410+K12361+K08091+K02580+K04371
Thiamine metabolism	1	0.199999	0.493101	ko00730	Metabolism	Metabolism of cofactors and vitamins	Unigene85436_All	K00949
Long-term potentiation	16	0.205129	0.501426	ko04720	Organismal Systems	Nervous system	Unigene48748_All;Unigene46614_All;Unigene14683_All;Unigene43232_All;CL6353.Contig1_All;Unigene45935_All;Unigene66440_All;CL16671.Contig11_All;Unigene46189_All;CL7359.Contig14_All;CL7359.Contig18_All;Unigene40405_All;CL372.Contig3_All;CL7359.Contig23_All;CL5014.Contig1_All;CL7359.Contig10_All	K19662+K04498+K04348+K04515+K06269+K04958+K04345+K04371
Cocaine addiction	8	0.215198	0.519168	ko05030	Human Diseases	Substance dependence	CL2833.Contig1_All;CL7359.Contig14_All;CL7359.Contig18_All;Unigene366_All;CL16425.Contig1_All;CL7359.Contig23_All;CL7437.Contig1_All;CL7359.Contig10_All	K02090+K04345+K05870+K02580
Non-homologous end-joining	2	0.216018	0.519168	ko03450	Genetic Information Processing	Replication and repair	CL7314.Contig1_All;CL6362.Contig3_All	K10885+K00977
Glutamatergic synapse	31	0.218639	0.52109	ko04724	Organismal Systems	Nervous system	Unigene37694_All;Unigene48748_All;Unigene25175_All;Unigene14683_All;Unigene49471_All;Unigene9736_All;Unigene38125_All;Unigene8301_All;Unigene44326_All;Unigene48055_All;Unigene86385_All;Unigene45935_All;CL9855.Contig2_All;Unigene48577_All;CL16104.Contig2_All;Unigene90169_All;Unigene47196_All;Unigene35326_All;Unigene3181_All;CL8955.Contig1_All;CL7359.Contig14_All;Unigene18696_All;CL7359.Contig18_Al…	K04608+K19662+K04348+K08046+K00910+K04958+K01115+K05205+K08049+K04347+K04542+K04345+K08047+K01915+K04371
Tryptophan metabolism	6	0.22347	0.528202	ko00380	Metabolism	Amino acid metabolism	CL15886.Contig7_All;Unigene104650_All;Unigene49150_All;CL6721.Contig8_All;Unigene83253_All;CL4388.Contig1_All	K00825+K01556+K00502+K00626+K07410
Toll-like receptor signaling pathway	21	0.228173	0.534898	ko04620	Organismal Systems	Immune system	CL11123.Contig2_All;CL15149.Contig5_All;CL15521.Contig2_All;CL12923.Contig4_All;CL5654.Contig3_All;CL6365.Contig4_All;CL3267.Contig3_All;CL6489.Contig11_All;Unigene22027_All;CL16285.Contig4_All;Unigene60298_All;Unigene24266_All;CL16658.Contig7_All;CL14470.Contig3_All;Unigene26862_All;CL14470.Contig4_All;CL10048.Contig1_All;CL14470.Contig1_All;CL7355.Contig6_All;CL7437.Contig1_All;CL5014.Contig1_A…	K10030+K04403+K12964+K10159+K03156+K04730+K05401+K05412+K05413+K12671+K03160+K12672+K09446+K05404+K02580+K04371
Synthesis and degradation of ketone bodies	2	0.233501	0.541019	ko00072	Metabolism	Lipid metabolism	Unigene35637_All;CL6721.Contig8_All	K01640+K00626
TGF-beta signaling pathway	15	0.234568	0.541019	ko04350	Environmental Information Processing	Signal transduction	Unigene46614_All;CL4319.Contig13_All;Unigene66440_All;CL16671.Contig11_All;Unigene22580_All;CL6370.Contig4_All;CL9046.Contig3_All;CL5654.Contig3_All;CL4016.Contig5_All;Unigene40405_All;CL12217.Contig2_All;CL372.Contig3_All;CL11706.Contig3_All;CL5014.Contig1_All;CL16383.Contig14_All	K04498+K16791+K04663+K19383+K19553+K03156+K04677+K04388+K04513+K04371
Amphetamine addiction	11	0.240851	0.551067	ko05031	Human Diseases	Substance dependence	Unigene48748_All;Unigene14683_All;Unigene43232_All;CL6353.Contig1_All;Unigene46189_All;CL7359.Contig14_All;CL7359.Contig18_All;Unigene366_All;CL16425.Contig1_All;CL7359.Contig23_All;CL7359.Contig10_All	K19662+K04348+K04515+K06269+K04345+K05870
Aldosterone synthesis and secretion	15	0.249395	0.564326	ko04925	Organismal Systems	Endocrine system	Unigene48748_All;Unigene43232_All;Unigene44326_All;Unigene45935_All;Unigene47196_All;CL16445.Contig16_All;Unigene46189_All;CL7359.Contig14_All;CL7359.Contig18_All;Unigene366_All;CL3028.Contig7_All;CL16425.Contig1_All;Unigene4975_All;CL7359.Contig23_All;CL7359.Contig10_All	K19662+K04515+K08046+K04958+K08049+K06070+K04345+K05870+K08047+K16056
Porphyrin and chlorophyll metabolism	5	0.251725	0.564326	ko00860	Metabolism	Metabolism of cofactors and vitamins	Unigene84548_All;CL3141.Contig4_All;Unigene50652_All;Unigene34376_All;CL9074.Contig2_All	K00699+K00214
Renin-angiotensin system	3	0.252566	0.564326	ko04614	Organismal Systems	Endocrine system	CL12190.Contig2_All;CL575.Contig3_All;CL7483.Contig4_All	K11140+K11141+K13289
Apoptosis	19	0.262149	0.581198	ko04210	Cellular Processes	Cell growth and death	Unigene14683_All;CL2237.Contig10_All;Unigene35230_All;CL11279.Contig1_All;Unigene43782_All;CL11279.Contig3_All;CL11279.Contig2_All;CL5654.Contig3_All;CL11279.Contig4_All;CL6365.Contig4_All;CL11279.Contig5_All;CL7359.Contig14_All;CL7359.Contig18_All;Unigene721_All;CL2342.Contig4_All;CL7359.Contig23_All;CL7437.Contig1_All;CL7359.Contig10_All;CL9339.Contig3_All	K04348+K04399+K01367+K04721+K04386+K03156+K04730+K04345+K16061+K02580
Circadian entrainment	17	0.269438	0.588549	ko04713	Organismal Systems	Environmental adaptation	Unigene48748_All;Unigene43232_All;Unigene44326_All;Unigene45935_All;Unigene25448_All;Unigene47196_All;Unigene46189_All;CL5399.Contig1_All;CL8955.Contig1_All;CL7359.Contig14_All;CL7359.Contig18_All;Unigene366_All;CL3028.Contig7_All;CL16425.Contig1_All;CL7359.Contig23_All;CL5014.Contig1_All;CL7359.Contig10_All	K19662+K04515+K08046+K04958+K04962+K08049+K19477+K04347+K04542+K04345+K05870+K08047+K04371
Mismatch repair	3	0.26958	0.588549	ko03430	Genetic Information Processing	Replication and repair	CL5457.Contig1_All;Unigene68629_All;CL6006.Contig7_All	K08734+K10858+K07466
Epithelial cell signaling in Helicobacter pylori infection	21	0.292383	0.633497	ko05120	Human Diseases	Infectious diseases: Bacterial	Unigene80917_All;CL11123.Contig2_All;Unigene43022_All;Unigene72212_All;Unigene32436_All;Unigene8114_All;CL981.Contig5_All;Unigene67802_All;Unigene48558_All;CL16813.Contig1_All;Unigene1748_All;CL2975.Contig1_All;Unigene39086_All;CL5510.Contig2_All;CL5725.Contig3_All;CL5725.Contig2_All;Unigene4339_All;CL3099.Contig22_All;CL2219.Contig11_All;CL7437.Contig1_All;Unigene23585_All	K06089+K10030+K06704+K04393+K08114+K06735+K06785+K05701+K07293+K05099+K05050+K05854+K02580
Galactose metabolism	5	0.29992	0.644942	ko00052	Metabolism	Carbohydrate metabolism	Unigene44937_All;Unigene48614_All;CL2514.Contig1_All;CL3182.Contig2_All;CL15362.Contig2_All	K01084+K00844+K01229+K12316+K00850
cGMP-PKG signaling pathway	36	0.3045	0.649904	ko04022	Environmental Information Processing	Signal transduction	Unigene44824_All;Unigene64612_All;Unigene44749_All;CL2113.Contig7_All;Unigene14683_All;CL7606.Contig1_All;Unigene45128_All;Unigene44326_All;CL6353.Contig1_All;Unigene45935_All;Unigene44620_All;Unigene35844_All;Unigene83443_All;Unigene47196_All;Unigene52912_All;Unigene104885_All;Unigene36272_All;CL14728.Contig13_All;CL14924.Contig1_All;Unigene39086_All;Unigene25967_All;Unigene39138_All;CL5510.Cont…	K01538+K06270+K04952+K04136+K04348+K01540+K08046+K06269+K04958+K04526+K03121+K12337+K08049+K01539+K04139+K00907+K05849+K17446+K04446+K17332+K19477+K05870+K04197+K08047+K04346+K04513+K04371
Glutathione metabolism	7	0.318572	0.67073	ko00480	Metabolism	Metabolism of other amino acids	Unigene7181_All;Unigene46409_All;CL12190.Contig2_All;Unigene38812_All;Unigene31915_All;CL679.Contig3_All;CL8287.Contig2_All	K01581+K00432+K11140+K18592+K00799
HIF-1 signaling pathway	26	0.318948	0.67073	ko04066	Environmental Information Processing	Signal transduction	Unigene48748_All;Unigene46614_All;Unigene10798_All;Unigene48614_All;Unigene43232_All;CL10919.Contig2_All;Unigene70042_All;Unigene44620_All;Unigene66440_All;CL16671.Contig11_All;CL15215.Contig14_All;Unigene46189_All;CL3697.Contig2_All;Unigene8350_All;CL3032.Contig3_All;CL12091.Contig1_All;CL15362.Contig2_All;Unigene40405_All;CL7524.Contig6_All;CL372.Contig3_All;CL16090.Contig35_All;CL1457.Contig3_…	K19662+K04498+K05466+K00844+K04515+K05448+K08008+K04526+K09592+K00016+K04372+K01623+K00850+K05121+K05132+K07205+K02580+K04371
Circadian rhythm	6	0.335895	0.701211	ko04710	Organismal Systems	Environmental adaptation	Unigene15378_All;Unigene366_All;CL9010.Contig1_All;CL16425.Contig1_All;CL1424.Contig5_All;CL1424.Contig9_All	K03362+K05870+K03728
Degradation of aromatic compounds	1	0.339286	0.703157	ko01220	Metabolism	Global and overview maps	CL1504.Contig5_All	K00002
Hippo signaling pathway - fly	15	0.359604	0.739904	ko04391	Environmental Information Processing	Signal transduction	Unigene47085_All;CL4633.Contig3_All;CL3360.Contig2_All;Unigene45659_All;CL9456.Contig2_All;CL13718.Contig1_All;Unigene48007_All;CL16608.Contig20_All;CL5950.Contig4_All;CL16608.Contig17_All;CL16608.Contig13_All;Unigene86804_All;CL16608.Contig3_All;CL4769.Contig2_All;CL5950.Contig3_All	K04237+K06685+K16682+K06091+K09236+K09851+K16669+K05628+K06095+K16675
MicroRNAs in cancer	46	0.369026	0.753868	ko05206	Human Diseases	Cancers: Overview	Unigene102603_All;Unigene98526_All;Unigene48748_All;CL7893.Contig4_All;Unigene46614_All;Unigene44744_All;Unigene44970_All;Unigene106863_All;Unigene23322_All;Unigene27458_All;Unigene1890_All;Unigene16431_All;CL10919.Contig2_All;CL5990.Contig6_All;CL2022.Contig6_All;Unigene7863_All;Unigene66440_All;Unigene1350_All;CL16671.Contig11_All;Unigene1748_All;Unigene2947_All;Unigene22238_All;Unigene31155_Al…	K06256+K06493+K19662+K06252+K04498+K11406+K09299+K05448+K10577+K05665+K05099+K02329+K01348+K04363+K05089+K10151+K02599+K07410+K17383+K04381+K04513+K09268+K03099+K02580+K04371
Alzheimer's disease	26	0.378223	0.767176	ko05010	Human Diseases	Neurodegenerative diseases	Unigene102603_All;Unigene43022_All;Unigene98526_All;Unigene14683_All;CL8266.Contig1_All;Unigene16422_All;Unigene8114_All;Unigene27458_All;Unigene1890_All;CL16813.Contig1_All;Unigene45935_All;CL2237.Contig10_All;Unigene35230_All;CL2833.Contig1_All;CL8809.Contig1_All;Unigene16421_All;Unigene27779_All;CL5654.Contig3_All;CL1893.Contig7_All;CL731.Contig2_All;Unigene722_All;CL1893.Contig8_All;Unigene72…	K04520+K06704+K04348+K02270+K02263+K04958+K04399+K01367+K02090+K04524+K01059+K03156+K04521+K03083+K04371+K03951
Primary bile acid biosynthesis	2	0.384084	0.772555	ko00120	Metabolism	Lipid metabolism	CL250.Contig2_All;CL250.Contig3_All	K07431
Sphingolipid signaling pathway	25	0.38895	0.772555	ko04071	Environmental Information Processing	Signal transduction	Unigene48748_All;Unigene7863_All;CL9855.Contig2_All;Unigene1779_All;CL1513.Contig7_All;Unigene63846_All;Unigene43480_All;CL1791.Contig2_All;CL2514.Contig1_All;CL5654.Contig3_All;CL3103.Contig3_All;CL10220.Contig2_All;CL10220.Contig1_All;CL12791.Contig6_All;CL16670.Contig1_All;CL12791.Contig2_All;CL1812.Contig4_All;CL11706.Contig3_All;Unigene34925_All;CL7437.Contig1_All;CL5855.Contig3_All;CL5014.C…	K19662+K05665+K01115+K00654+K08090+K12349+K03156+K04295+K04288+K04714+K05703+K04346+K04513+K08091+K02580+K04426+K04371+K01379
Dorso-ventral axis formation	10	0.388979	0.772555	ko04320	Organismal Systems	Development	Unigene96807_All;CL3554.Contig4_All;Unigene16956_All;Unigene23374_All;CL3564.Contig7_All;CL529.Contig7_All;Unigene426_All;CL3554.Contig7_All;CL10219.Contig6_All;CL5014.Contig1_All	K02678+K02857+K02599+K02184+K03099+K04371
Cytosolic DNA-sensing pathway	9	0.396364	0.781793	ko04623	Organismal Systems	Immune system	CL15521.Contig2_All;Unigene2298_All;CL16285.Contig4_All;Unigene24266_All;CL14470.Contig3_All;CL14470.Contig4_All;CL10886.Contig2_All;CL14470.Contig1_All;CL7437.Contig1_All	K12964+K12799+K12671+K03024+K02580
Fc gamma R-mediated phagocytosis	30	0.404402	0.792184	ko04666	Organismal Systems	Immune system	Unigene43022_All;Unigene28656_All;Unigene48748_All;CL14358.Contig7_All;CL386.Contig29_All;CL10237.Contig1_All;CL9855.Contig2_All;Unigene90169_All;CL6087.Contig5_All;CL11241.Contig4_All;CL436.Contig42_All;CL5115.Contig3_All;CL386.Contig35_All;CL13349.Contig9_All;CL4890.Contig2_All;Unigene87356_All;CL13349.Contig10_All;CL13349.Contig5_All;Unigene12093_All;CL13349.Contig7_All;Unigene34925_All;Unigen…	K04393+K06083+K19662+K05743+K01528+K15909+K01115+K12562+K05768+K08893+K06478+K05730+K06856+K08091+K05854+K04371
Butirosin and neomycin biosynthesis	1	0.409055	0.795848	ko00524	Metabolism	Biosynthesis of other secondary metabolites	Unigene48614_All	K00844
Arachidonic acid metabolism	5	0.417869	0.807504	ko00590	Metabolism	Lipid metabolism	Unigene80995_All;Unigene46409_All;CL4221.Contig4_All;Unigene38812_All;CL7626.Contig3_All	K17726+K00432+K07418+K18592+K01832
Sphingolipid metabolism	11	0.426034	0.814427	ko00600	Metabolism	Lipid metabolism	CL12694.Contig3_All;Unigene1779_All;Unigene44097_All;CL1513.Contig7_All;Unigene16163_All;CL1791.Contig2_All;CL2514.Contig1_All;CL10220.Contig2_All;Unigene12312_All;Unigene12309_All;CL10220.Contig1_All	K01186+K00654+K12354+K12349+K04714
Drug metabolism - other enzymes	5	0.427147	0.814427	ko00983	Metabolism	Xenobiotics biodegradation and metabolism	Unigene84548_All;CL3141.Contig4_All;Unigene50652_All;Unigene34376_All;Unigene9170_All	K00699+K00207
Riboflavin metabolism	1	0.436655	0.8216	ko00740	Metabolism	Metabolism of cofactors and vitamins	Unigene45791_All	K00953
Cyanoamino acid metabolism	1	0.436655	0.8216	ko00460	Metabolism	Metabolism of other amino acids	Unigene38812_All	K18592
N-Glycan biosynthesis	7	0.458881	0.857777	ko00510	Metabolism	Glycan biosynthesis and metabolism	CL2918.Contig3_All;CL2918.Contig8_All;CL2918.Contig6_All;CL11789.Contig2_All;CL1232.Contig1_All;CL1007.Contig5_All;Unigene23946_All	K00738+K12669+K01230+K00726
Endocytosis	61	0.464242	0.862164	ko04144	Cellular Processes	Transport and catabolism	Unigene584_All;Unigene102594_All;Unigene32350_All;CL16740.Contig10_All;Unigene71192_All;Unigene83726_All;CL10711.Contig1_All;Unigene43022_All;Unigene42105_All;Unigene47085_All;Unigene583_All;CL9300.Contig1_All;CL386.Contig29_All;Unigene48055_All;CL2689.Contig142_All;CL9855.Contig2_All;Unigene90169_All;Unigene23271_All;CL8377.Contig2_All;Unigene1748_All;CL11849.Contig3_All;CL11179.Contig2_All;Unig…	K12485+K05093+K05095+K18441+K13712+K12495+K10396+K04393+K12474+K04237+K12475+K01528+K00910+K06751+K01115+K12562+K05099+K11247+K12472+K12482+K18466+K04363+K12470+K18439+K12487+K05070+K12486+K19475+K05098+K05050+K04388+K10364+K04513+K19367+K12489+K12200+K07897+K12483
Glycosaminoglycan degradation	3	0.50491	0.926402	ko00531	Metabolism	Glycan biosynthesis and metabolism	Unigene17413_All;Unigene45809_All;Unigene39855_All	K12373+K01197
Notch signaling pathway	14	0.50531	0.926402	ko04330	Environmental Information Processing	Signal transduction	Unigene46614_All;Unigene66440_All;CL16671.Contig11_All;Unigene34313_All;Unigene17324_All;CL1236.Contig1_All;Unigene15665_All;CL3564.Contig7_All;Unigene15683_All;Unigene426_All;Unigene40405_All;CL372.Contig3_All;CL6327.Contig2_All;CL7297.Contig2_All	K04498+K04496+K05948+K02353+K06051+K02599+K06054
Progesterone-mediated oocyte maturation	14	0.525929	0.947434	ko04914	Organismal Systems	Endocrine system	Unigene47408_All;Unigene44326_All;Unigene44620_All;Unigene47196_All;CL7359.Contig14_All;Unigene18089_All;Unigene44364_All;CL7359.Contig18_All;CL9581.Contig1_All;CL7143.Contig4_All;CL3028.Contig7_All;CL7359.Contig23_All;CL5014.Contig1_All;CL7359.Contig10_All	K04079+K08046+K04526+K08049+K04345+K03351+K05868+K12456+K08047+K04371
Glyoxylate and dicarboxylate metabolism	6	0.526095	0.947434	ko00630	Metabolism	Carbohydrate metabolism	CL11911.Contig2_All;CL6721.Contig8_All;Unigene33569_All;Unigene16163_All;Unigene12312_All;CL2816.Contig1_All	K01647+K00626+K00025+K01915
Central carbon metabolism in cancer	16	0.526721	0.947434	ko05230	Human Diseases	Cancers: Overview	Unigene86564_All;Unigene102594_All;Unigene32350_All;Unigene2359_All;Unigene48614_All;Unigene1748_All;Unigene3012_All;CL60.Contig7_All;Unigene41159_All;Unigene8350_All;CL697.Contig17_All;Unigene37798_All;CL15362.Contig2_All;Unigene41158_All;CL5014.Contig1_All;CL697.Contig25_All	K07152+K05093+K04362+K05101+K00844+K05099+K00016+K04363+K05089+K00850+K04371
Tyrosine metabolism	3	0.535697	0.952412	ko00350	Metabolism	Amino acid metabolism	Unigene45223_All;CL5977.Contig10_All;CL13250.Contig2_All	K00457+K01557+K00503
Influenza A	57	0.536148	0.952412	ko05164	Human Diseases	Infectious diseases: Viral	Unigene107811_All;Unigene80917_All;CL11123.Contig2_All;Unigene48748_All;Unigene47738_All;CL15124.Contig13_All;Unigene46614_All;Unigene44970_All;Unigene2298_All;CL107.Contig9_All;CL2237.Contig10_All;Unigene77370_All;Unigene42252_All;Unigene66440_All;Unigene44097_All;CL16671.Contig11_All;Unigene67239_All;Unigene85107_All;CL11279.Contig1_All;Unigene40881_All;CL11279.Contig3_All;Unigene33569_All;CL11…	K12800+K06490+K10030+K19662+K10652+K16195+K04498+K01315+K12799+K04399+K14297+K06752+K08060+K04721+K04693+K16196+K03156+K05401+K14754+K03083+K12671+K14624+K05404+K05132+K02580+K04371
Renal cell carcinoma	18	0.546965	0.959733	ko05211	Human Diseases	Cancers: Specific types	Unigene43022_All;Unigene46614_All;Unigene96807_All;Unigene48558_All;CL10919.Contig2_All;Unigene66440_All;CL16671.Contig11_All;CL15215.Contig14_All;Unigene1748_All;CL3554.Contig4_All;CL10995.Contig3_All;Unigene23374_All;Unigene40405_All;CL3554.Contig7_All;CL372.Contig3_All;CL10219.Contig6_All;CL6265.Contig3_All;CL5014.Contig1_All	K04393+K04498+K02678+K07293+K05448+K09592+K05099+K05460+K03099+K04410+K04371
Fanconi anemia pathway	6	0.54698	0.959733	ko03460	Genetic Information Processing	Replication and repair	Unigene39216_All;CL5457.Contig1_All;Unigene68629_All;CL9007.Contig1_All;CL6006.Contig7_All;CL6327.Contig2_All	K10606+K08734+K10858+K03511+K07466+K06054
Chagas disease (American trypanosomiasis)	19	0.554066	0.960918	ko05142	Human Diseases	Infectious diseases: Parasitic	CL11123.Contig2_All;Unigene45910_All;Unigene44171_All;CL12923.Contig4_All;CL6306.Contig2_All;CL15503.Contig6_All;Unigene10146_All;CL6306.Contig1_All;CL9796.Contig5_All;CL5654.Contig3_All;CL6365.Contig4_All;CL14634.Contig10_All;CL645.Contig1_All;CL12217.Contig2_All;CL16090.Contig35_All;CL15503.Contig7_All;CL7437.Contig1_All;CL5014.Contig1_All;CL16090.Contig38_All	K10030+K03990+K10159+K06453+K10785+K03156+K04730+K06451+K14624+K04388+K05132+K02580+K04371
beta-Alanine metabolism	3	0.554376	0.960918	ko00410	Metabolism	Metabolism of other amino acids	Unigene62217_All;Unigene9170_All;CL4238.Contig3_All	K12259+K00207+K08660
GnRH signaling pathway	16	0.566118	0.968529	ko04912	Organismal Systems	Endocrine system	Unigene43022_All;Unigene48748_All;Unigene43232_All;Unigene44326_All;Unigene45935_All;CL9855.Contig2_All;Unigene47196_All;Unigene46189_All;CL7359.Contig14_All;CL7359.Contig18_All;CL3028.Contig7_All;CL1313.Contig2_All;CL10219.Contig6_All;CL7359.Contig23_All;CL5014.Contig1_All;CL7359.Contig10_All	K04393+K19662+K04515+K08046+K04958+K01115+K08049+K04345+K08047+K07763+K03099+K04371
Glycolysis / Gluconeogenesis	6	0.567444	0.968529	ko00010	Metabolism	Carbohydrate metabolism	Unigene44937_All;Unigene48614_All;CL1504.Contig5_All;Unigene8350_All;CL12091.Contig1_All;CL15362.Contig2_All	K01084+K00844+K00002+K00016+K01623+K00850
Morphine addiction	14	0.57132	0.968529	ko05032	Human Diseases	Substance dependence	Unigene48748_All;Unigene44326_All;Unigene48055_All;Unigene45479_All;Unigene50652_All;Unigene48972_All;Unigene47196_All;Unigene12310_All;CL8955.Contig1_All;CL7359.Contig14_All;CL7359.Contig18_All;CL3028.Contig7_All;CL7359.Contig23_All;CL7359.Contig10_All	K19662+K08046+K00910+K13293+K04615+K08049+K05186+K04347+K04542+K04345+K08047
Gap junction	16	0.572312	0.968529	ko04540	Cellular Processes	Cellular community	Unigene48748_All;CL3820.Contig21_All;CL981.Contig5_All;Unigene44326_All;Unigene45935_All;Unigene47196_All;CL5399.Contig1_All;CL7359.Contig14_All;CL697.Contig17_All;CL7359.Contig18_All;CL3028.Contig7_All;CL10219.Contig6_All;CL7359.Contig23_All;CL5014.Contig1_All;CL7359.Contig10_All;CL697.Contig25_All	K19662+K07375+K05701+K08046+K04958+K08049+K19477+K04345+K04363+K05089+K05450+K08047+K03099+K04371
Inflammatory mediator regulation of TRP channels	15	0.576567	0.969989	ko04750	Organismal Systems	Sensory system	Unigene48402_All;Unigene48748_All;Unigene43232_All;Unigene44326_All;CL6353.Contig1_All;Unigene45935_All;Unigene47196_All;Unigene43782_All;Unigene46189_All;CL4221.Contig4_All;CL7359.Contig14_All;CL7359.Contig18_All;CL3028.Contig7_All;CL7359.Contig23_All;CL7359.Contig10_All	K04984+K19662+K04515+K08046+K06269+K04958+K08049+K04386+K07418+K04345+K08047
Phenylalanine metabolism	1	0.583898	0.976577	ko00360	Metabolism	Amino acid metabolism	Unigene45223_All	K00457
Glycosaminoglycan biosynthesis - chondroitin sulfate / dermatan sulfate	2	0.594213	0.983885	ko00532	Metabolism	Glycan biosynthesis and metabolism	CL6753.Contig1_All;CL6365.Contig4_All	K04743+K00771
Sulfur relay system	1	0.59696	0.983885	ko04122	Genetic Information Processing	Folding, sorting and degradation	CL16458.Contig77_All	K14169
Aldosterone-regulated sodium reabsorption	6	0.602134	0.983885	ko04960	Organismal Systems	Excretory system	Unigene44824_All;Unigene48748_All;CL7606.Contig1_All;Unigene44620_All;Unigene52912_All;CL5014.Contig1_All	K01538+K19662+K01540+K04526+K01539+K04371
Ether lipid metabolism	5	0.606781	0.983885	ko00565	Metabolism	Lipid metabolism	CL9855.Contig2_All;Unigene28873_All;CL2935.Contig3_All;Unigene60694_All;CL16599.Contig4_All	K01115+K16860
Type II diabetes mellitus	7	0.607812	0.983885	ko04930	Human Diseases	Endocrine and metabolic diseases	CL12135.Contig3_All;Unigene48614_All;Unigene44620_All;Unigene25967_All;CL5654.Contig3_All;CL5014.Contig1_All;CL12586.Contig1_All	K07595+K00844+K04526+K17446+K03156+K04371
Terpenoid backbone biosynthesis	2	0.611204	0.983885	ko00900	Metabolism	Metabolism of terpenoids and polyketides	CL661.Contig10_All;CL6721.Contig8_All	K05954+K00626
Butanoate metabolism	2	0.615366	0.983885	ko00650	Metabolism	Carbohydrate metabolism	Unigene35637_All;CL6721.Contig8_All	K01640+K00626
Taurine and hypotaurine metabolism	1	0.615788	0.983885	ko00430	Metabolism	Metabolism of other amino acids	Unigene38812_All	K18592
Non-alcoholic fatty liver disease (NAFLD)	19	0.631921	0.999122	ko04932	Human Diseases	Endocrine and metabolic diseases	CL104.Contig17_All;CL11123.Contig2_All;Unigene43022_All;CL8266.Contig1_All;Unigene16422_All;Unigene44620_All;Unigene16421_All;CL5654.Contig3_All;CL104.Contig10_All;Unigene722_All;CL104.Contig11_All;CL104.Contig9_All;CL15140.Contig41_All;CL104.Contig8_All;CL104.Contig15_All;CL6513.Contig6_All;CL7437.Contig1_All;CL5855.Contig3_All;CL5294.Contig4_All	K08536+K10030+K04393+K02270+K02263+K04526+K03156+K03083+K08524+K07197+K02580+K04426+K03951
Amyotrophic lateral sclerosis (ALS)	11	0.634998	0.999122	ko05014	Human Diseases	Neurodegenerative diseases	CL9175.Contig1_All;Unigene14683_All;Unigene46409_All;CL981.Contig5_All;CL10784.Contig2_All;CL2237.Contig10_All;Unigene66017_All;CL5654.Contig3_All;CL16279.Contig6_All;Unigene11518_All;CL5855.Contig3_All	K04573+K04348+K00432+K04574+K04575+K04399+K03156+K04426
Alcoholism	17	0.636682	0.999122	ko05034	Human Diseases	Substance dependence	Unigene106863_All;CL6353.Contig1_All;CL2982.Contig1_All;Unigene782_All;Unigene32983_All;CL15095.Contig1_All;CL8955.Contig1_All;CL7359.Contig14_All;CL7359.Contig18_All;Unigene366_All;CL16425.Contig1_All;CL10219.Contig6_All;Unigene41814_All;CL7359.Contig23_All;CL5014.Contig1_All;CL7359.Contig10_All;CL6479.Contig1_All	K11406+K06269+K11254+K15014+K04347+K04542+K04345+K05870+K03099+K04371+K11251
VEGF signaling pathway	11	0.641861	0.999122	ko04370	Environmental Information Processing	Signal transduction	Unigene38241_All;Unigene43022_All;Unigene48748_All;Unigene14683_All;CL10919.Contig2_All;CL2237.Contig10_All;CL7530.Contig2_All;Unigene67204_All;CL9330.Contig5_All;CL646.Contig2_All;CL5014.Contig1_All	K05760+K04393+K19662+K04348+K05448+K04399+K17332+K05098+K04371
Phototransduction - fly	4	0.65034	0.999122	ko04745	Organismal Systems	Sensory system	Unigene43232_All;Unigene48055_All;Unigene45935_All;Unigene46189_All	K04515+K00910+K04958
Other types of O-glycan biosynthesis	4	0.653066	0.999122	ko00514	Metabolism	Glycan biosynthesis and metabolism	Unigene5615_All;Unigene17324_All;Unigene3768_All;CL7297.Contig2_All	K11703+K05948+K10157
Regulation of lipolysis in adipocytes	10	0.655586	0.999122	ko04923	Organismal Systems	Endocrine system	Unigene44326_All;Unigene44620_All;Unigene47196_All;Unigene25967_All;CL5399.Contig1_All;CL7359.Contig14_All;CL7359.Contig18_All;CL3028.Contig7_All;CL7359.Contig23_All;CL7359.Contig10_All	K08046+K04526+K08049+K17446+K19477+K04345+K08047
Dopaminergic synapse	15	0.659888	0.999122	ko04728	Organismal Systems	Nervous system	CL10711.Contig1_All;Unigene48748_All;Unigene14683_All;Unigene43232_All;CL6353.Contig1_All;Unigene45935_All;Unigene46189_All;CL8955.Contig1_All;Unigene722_All;CL7359.Contig14_All;CL7359.Contig18_All;Unigene366_All;CL16425.Contig1_All;CL7359.Contig23_All;CL7359.Contig10_All	K10396+K19662+K04348+K04515+K06269+K04958+K04347+K04542+K03083+K04345+K05870
Cell cycle	17	0.660043	0.999122	ko04110	Cellular Processes	Cell growth and death	Unigene46614_All;CL6965.Contig1_All;Unigene44048_All;Unigene66440_All;CL2627.Contig5_All;CL16671.Contig11_All;CL15189.Contig13_All;Unigene722_All;Unigene6855_All;Unigene18089_All;Unigene44364_All;CL9581.Contig1_All;CL7143.Contig4_All;Unigene40405_All;CL372.Contig3_All;Unigene67419_All;CL10768.Contig2_All	K04498+K09993+K06618+K10500+K03875+K03083+K10151+K03351+K05868+K02542+K12456+K03363+K04402
Glycosylphosphatidylinositol(GPI)-anchor biosynthesis	4	0.671748	0.999122	ko00563	Metabolism	Glycan biosynthesis and metabolism	CL4709.Contig13_All;Unigene44097_All;Unigene29963_All;Unigene4718_All	K05285+K01127
Hepatitis C	20	0.674111	0.999122	ko05160	Human Diseases	Infectious diseases: Viral	CL104.Contig17_All;CL11123.Contig2_All;CL15124.Contig13_All;CL5248.Contig1_All;Unigene40881_All;Unigene33569_All;CL5654.Contig3_All;Unigene34406_All;CL3267.Contig3_All;CL104.Contig10_All;Unigene722_All;CL104.Contig11_All;CL15323.Contig13_All;CL104.Contig9_All;CL15140.Contig41_All;CL104.Contig8_All;CL104.Contig15_All;CL10219.Contig6_All;CL7437.Contig1_All;CL5014.Contig1_All	K08536+K10030+K16195+K06087+K04693+K16196+K03156+K05401+K03083+K08524+K03099+K02580+K04371
Ubiquinone and other terpenoid-quinone biosynthesis	1	0.677612	0.999122	ko00130	Metabolism	Metabolism of cofactors and vitamins	Unigene45223_All	K00457
MAPK signaling pathway	39	0.680943	0.999122	ko04010	Environmental Information Processing	Signal transduction	Unigene102594_All;Unigene32350_All;Unigene43022_All;Unigene48748_All;Unigene33837_All;Unigene14683_All;CL16222.Contig3_All;CL15149.Contig5_All;Unigene52461_All;CL16710.Contig4_All;Unigene43782_All;Unigene3012_All;CL60.Contig7_All;CL5654.Contig3_All;CL7530.Contig2_All;CL3032.Contig3_All;CL8955.Contig1_All;CL7359.Contig14_All;CL697.Contig17_All;CL7359.Contig18_All;CL6108.Contig1_All;Unigene37798_Al…	K05093+K04362+K05095+K04393+K19662+K04352+K04348+K04459+K04403+K04462+K04437+K04386+K03156+K04446+K04372+K04347+K04345+K04363+K05089+K04436+K04388+K04381+K04346+K03099+K04410+K12361+K02580+K04426+K04371+K04402
Peroxisome	9	0.683099	0.999122	ko04146	Cellular Processes	Transport and catabolism	Unigene45933_All;CL228.Contig1_All;Unigene23700_All;Unigene62217_All;Unigene31431_All;Unigene35637_All;Unigene44459_All;Unigene102668_All;CL4343.Contig1_All	K13355+K08746+K01897+K00308+K01640+K05676+K13343+K05940
Fat digestion and absorption	3	0.683562	0.999122	ko04975	Organismal Systems	Digestive system	CL5351.Contig3_All;Unigene34625_All;CL6721.Contig8_All	K08745+K08757+K00626
Estrogen signaling pathway	16	0.709825	0.999122	ko04915	Organismal Systems	Endocrine system	Unigene47408_All;Unigene44326_All;CL2391.Contig3_All;Unigene45935_All;Unigene50652_All;Unigene48972_All;Unigene47196_All;CL7359.Contig14_All;CL7359.Contig18_All;Unigene366_All;CL3028.Contig7_All;CL16425.Contig1_All;CL10219.Contig6_All;CL7359.Contig23_All;CL5014.Contig1_All;CL7359.Contig10_All	K04079+K08046+K08551+K04958+K04615+K08049+K04345+K05870+K08047+K03099+K04371
Adrenergic signaling in cardiomyocytes	21	0.71856	0.999122	ko04261	Organismal Systems	Circulatory system	Unigene44824_All;CL2113.Contig7_All;CL7606.Contig1_All;Unigene43232_All;Unigene44326_All;CL6353.Contig1_All;Unigene25448_All;Unigene47196_All;Unigene52912_All;Unigene39086_All;Unigene46189_All;CL5510.Contig2_All;CL7359.Contig14_All;CL7359.Contig18_All;Unigene366_All;CL3028.Contig7_All;CL16425.Contig1_All;CL7359.Contig23_All;CL6817.Contig3_All;CL5014.Contig1_All;CL7359.Contig10_All	K01538+K04136+K01540+K04515+K08046+K06269+K04962+K08049+K01539+K05849+K04345+K05870+K08047+K05742+K04371
Sulfur metabolism	1	0.720723	0.999122	ko00920	Metabolism	Energy metabolism	Unigene48172_All	K01082
Parkinson's disease	10	0.724422	0.999122	ko05012	Human Diseases	Neurodegenerative diseases	Unigene48351_All;CL8266.Contig1_All;Unigene16422_All;CL2237.Contig10_All;Unigene16421_All;CL7359.Contig14_All;CL7359.Contig18_All;CL7359.Contig23_All;CL7359.Contig10_All;CL5294.Contig4_All	K04552+K02270+K02263+K04399+K04345+K03951
Pantothenate and CoA biosynthesis	1	0.733773	0.999122	ko00770	Metabolism	Metabolism of cofactors and vitamins	Unigene9170_All	K00207
Oxytocin signaling pathway	24	0.73585	0.999122	ko04921	Organismal Systems	Endocrine system	Unigene64612_All;Unigene48748_All;Unigene14683_All;Unigene45128_All;Unigene43232_All;Unigene44326_All;CL6353.Contig1_All;Unigene45935_All;Unigene25448_All;Unigene47196_All;Unigene104885_All;CL14728.Contig13_All;CL14924.Contig1_All;Unigene46189_All;CL7530.Contig2_All;CL7359.Contig14_All;CL7359.Contig18_All;CL3028.Contig7_All;CL11706.Contig3_All;CL7359.Contig23_All;CL5014.Contig1_All;CL7359.Contig1…	K06270+K19662+K04348+K04515+K08046+K06269+K04958+K04962+K08049+K00907+K04446+K17332+K04345+K08047+K04513+K04371
ABC transporters	3	0.738025	0.999122	ko02010	Environmental Information Processing	Membrane transport	Unigene44459_All;Unigene7863_All;CL440.Contig11_All	K05676+K05667+K05666+K05665
Glycosphingolipid biosynthesis - ganglio series	1	0.742133	0.999122	ko00604	Metabolism	Glycan biosynthesis and metabolism	Unigene17413_All	K12373
GABAergic synapse	13	0.762757	0.999122	ko04727	Organismal Systems	Nervous system	Unigene48748_All;Unigene44326_All;Unigene50652_All;Unigene48972_All;Unigene47196_All;Unigene12310_All;CL8955.Contig1_All;CL7359.Contig14_All;CL7359.Contig18_All;CL3028.Contig7_All;CL2816.Contig1_All;CL7359.Contig23_All;CL7359.Contig10_All	K19662+K08046+K04615+K08049+K05186+K04347+K04542+K04345+K08047+K01915
Acute myeloid leukemia	11	0.768555	0.999122	ko05221	Human Diseases	Cancers: Specific types	Unigene12106_All;CL16578.Contig1_All;CL14898.Contig2_All;Unigene25938_All;Unigene12123_All;Unigene8214_All;CL10219.Contig6_All;CL1457.Contig3_All;CL7437.Contig1_All;CL5014.Contig1_All;CL1457.Contig4_All	K10053+K09438+K02620+K08367+K04504+K03099+K07205+K02580+K04371
FoxO signaling pathway	24	0.77021	0.999122	ko04068	Environmental Information Processing	Signal transduction	CL3400.Contig14_All;Unigene46614_All;Unigene44937_All;CL1793.Contig2_All;Unigene44620_All;Unigene66440_All;CL16671.Contig11_All;CL15189.Contig13_All;CL11279.Contig1_All;CL11279.Contig3_All;CL11279.Contig2_All;Unigene25967_All;CL3103.Contig3_All;CL3400.Contig8_All;CL11279.Contig4_All;CL11279.Contig5_All;Unigene6855_All;Unigene44364_All;Unigene40405_All;CL12217.Contig2_All;CL372.Contig3_All;CL10219…	K08861+K04498+K01084+K17845+K04526+K03875+K04721+K17446+K04288+K10151+K05868+K04388+K03099+K04371+K04402
Pyruvate metabolism	5	0.77182	0.999122	ko00620	Metabolism	Carbohydrate metabolism	CL6721.Contig8_All;Unigene33569_All;Unigene16163_All;Unigene8350_All;Unigene12312_All	K00626+K00025+K00016
Ubiquitin mediated proteolysis	20	0.775497	0.999122	ko04120	Genetic Information Processing	Folding, sorting and degradation	CL2164.Contig11_All;Unigene48351_All;Unigene94800_All;Unigene605_All;Unigene39216_All;Unigene60664_All;Unigene41011_All;CL2022.Contig6_All;Unigene15378_All;CL15189.Contig13_All;Unigene18089_All;CL9581.Contig1_All;CL2342.Contig4_All;CL7143.Contig4_All;CL2489.Contig3_All;CL13300.Contig2_All;CL1424.Contig5_All;CL1424.Contig9_All;Unigene67419_All;CL15504.Contig2_All	K10594+K04552+K10596+K06689+K10606+K10140+K10603+K10577+K03362+K03875+K03351+K16061+K12456+K10583+K03363+K10447
Base excision repair	10	0.775743	0.999122	ko03410	Genetic Information Processing	Replication and repair	CL10096.Contig1_All;Unigene44801_All;Unigene44097_All;CL13026.Contig10_All;Unigene15653_All;Unigene4184_All;Unigene3768_All;Unigene29963_All;CL15357.Contig4_All;Unigene4718_All	K10798+K01142+K10802
Tight junction	27	0.778609	0.999122	ko04530	Cellular Processes	Cellular community	Unigene80917_All;CL1753.Contig3_All;Unigene43022_All;CL3360.Contig1_All;Unigene48748_All;CL8588.Contig1_All;Unigene47085_All;Unigene32436_All;CL5248.Contig1_All;CL981.Contig5_All;Unigene7484_All;Unigene45659_All;CL7899.Contig7_All;CL16699.Contig24_All;Unigene84932_All;CL4599.Contig1_All;CL16699.Contig7_All;CL5950.Contig4_All;Unigene3213_All;Unigene33740_All;CL16373.Contig64_All;Unigene38783_All;C…	K06089+K06103+K04393+K18625+K19662+K06107+K04237+K06735+K06785+K06087+K05701+K05699+K06091+K06102+K10352+K06115+K06110+K06095+K04513
Huntington's disease	23	0.780218	0.999122	ko05016	Human Diseases	Neurodegenerative diseases	CL1903.Contig2_All;Unigene46614_All;CL8266.Contig1_All;Unigene47983_All;Unigene16422_All;CL12722.Contig1_All;Unigene94218_All;Unigene46409_All;Unigene45935_All;CL2237.Contig10_All;Unigene66440_All;CL16671.Contig11_All;Unigene16421_All;Unigene366_All;Unigene5474_All;Unigene40405_All;CL952.Contig1_All;CL16425.Contig1_All;CL3658.Contig1_All;CL372.Contig3_All;Unigene1904_All;CL15636.Contig28_All;CL52…	K05625+K04498+K02270+K10408+K02263+K03006+K00432+K04958+K04399+K05870+K04533+K11644+K03951
Glycosaminoglycan biosynthesis - heparan sulfate / heparin	4	0.780865	0.999122	ko00534	Metabolism	Glycan biosynthesis and metabolism	Unigene48255_All;CL6365.Contig4_All;Unigene3768_All;Unigene4718_All	K08103+K00771
Insulin signaling pathway	25	0.783542	0.999122	ko04910	Organismal Systems	Endocrine system	CL3360.Contig1_All;Unigene44937_All;Unigene72212_All;CL7809.Contig5_All;Unigene48614_All;CL10237.Contig1_All;CL6353.Contig1_All;Unigene44620_All;CL2975.Contig1_All;Unigene25967_All;CL3032.Contig3_All;Unigene9442_All;Unigene722_All;CL7359.Contig14_All;Unigene40315_All;CL7359.Contig18_All;CL14864.Contig1_All;CL6513.Contig6_All;CL10219.Contig6_All;CL4513.Contig1_All;CL7359.Contig23_All;CL1457.Contig…	K06086+K01084+K05695+K07190+K00844+K15909+K06269+K04526+K17446+K04372+K07207+K03083+K04345+K07196+K07189+K07197+K03099+K07205+K04371
Propanoate metabolism	2	0.787072	0.999122	ko00640	Metabolism	Carbohydrate metabolism	CL6721.Contig8_All;Unigene8350_All	K00626+K00016
Steroid biosynthesis	1	0.793748	0.999122	ko00100	Metabolism	Lipid metabolism	CL13284.Contig8_All	K00222
Retrograde endocannabinoid signaling	12	0.794893	0.999122	ko04723	Organismal Systems	Nervous system	Unigene48748_All;Unigene44326_All;Unigene45935_All;Unigene47196_All;Unigene12310_All;CL8955.Contig1_All;CL7359.Contig14_All;CL7359.Contig18_All;CL3028.Contig7_All;CL7359.Contig23_All;CL5014.Contig1_All;CL7359.Contig10_All	K19662+K08046+K04958+K08049+K05186+K04347+K04542+K04345+K08047+K04371
Citrate cycle (TCA cycle)	5	0.807545	0.999122	ko00020	Metabolism	Carbohydrate metabolism	CL11911.Contig2_All;CL14800.Contig22_All;Unigene33569_All;Unigene16163_All;Unigene12312_All	K01647+K01648+K00025
Arginine and proline metabolism	5	0.809129	0.999122	ko00330	Metabolism	Amino acid metabolism	Unigene62217_All;Unigene7181_All;CL4490.Contig1_All;CL4490.Contig6_All;CL4238.Contig3_All	K12259+K01581+K00657+K08660
Fructose and mannose metabolism	3	0.809367	0.999122	ko00051	Metabolism	Carbohydrate metabolism	Unigene48614_All;CL12091.Contig1_All;CL15362.Contig2_All	K00844+K01623+K00850
Histidine metabolism	1	0.809563	0.999122	ko00340	Metabolism	Amino acid metabolism	CL4238.Contig3_All	K08660
Signaling pathways regulating pluripotency of stem cells	18	0.810449	0.999122	ko04550	Cellular Processes	Cellular community	Unigene102594_All;Unigene32350_All;Unigene32726_All;Unigene9910_All;CL4319.Contig13_All;CL13200.Contig1_All;CL9811.Contig2_All;CL4874.Contig1_All;CL417.Contig1_All;Unigene3012_All;CL7913.Contig4_All;CL60.Contig7_All;CL1236.Contig1_All;CL11771.Contig2_All;Unigene722_All;Unigene37798_All;CL1909.Contig2_All;CL5014.Contig1_All	K05093+K04362+K05095+K09378+K11421+K16791+K08036+K11478+K10177+K02353+K02329+K03083+K02376+K04371
Collecting duct acid secretion	2	0.824298	0.999122	ko04966	Organismal Systems	Excretory system	Unigene5651_All;Unigene12310_All	K18245
Linoleic acid metabolism	1	0.826949	0.999122	ko00591	Metabolism	Lipid metabolism	CL4221.Contig4_All	K07418
AMPK signaling pathway	18	0.840354	0.999122	ko04152	Environmental Information Processing	Signal transduction	Unigene44937_All;CL8939.Contig5_All;CL7535.Contig5_All;Unigene44620_All;Unigene25967_All;Unigene9442_All;Unigene6363_All;Unigene366_All;CL3505.Contig2_All;CL15362.Contig2_All;Unigene65535_All;Unigene66677_All;CL16425.Contig1_All;CL3318.Contig20_All;CL4949.Contig1_All;CL6513.Contig6_All;CL1457.Contig3_All;CL1457.Contig4_All	K01084+K16333+K18341+K04526+K17446+K07207+K16184+K05870+K00850+K08271+K07197+K07205
Fatty acid biosynthesis	1	0.847688	0.999122	ko00061	Metabolism	Lipid metabolism	Unigene23700_All	K01897
2-Oxocarboxylic acid metabolism	2	0.848263	0.999122	ko01210	Metabolism	Global and overview maps	CL15886.Contig7_All;CL11911.Contig2_All	K00825+K01647
Valine, leucine and isoleucine degradation	3	0.853018	0.999122	ko00280	Metabolism	Amino acid metabolism	Unigene35637_All;CL6721.Contig8_All;Unigene31208_All	K01640+K00626+K18660
SNARE interactions in vesicular transport	2	0.85377	0.999122	ko04130	Genetic Information Processing	Folding, sorting and degradation	CL5390.Contig2_All;CL3812.Contig6_All	K08497+K13502
Vibrio cholerae infection	12	0.859117	0.999122	ko05110	Human Diseases	Infectious diseases: Bacterial	CL5223.Contig5_All;Unigene29296_All;CL981.Contig5_All;Unigene46329_All;Unigene47196_All;Unigene43050_All;CL5223.Contig4_All;CL7359.Contig14_All;CL7359.Contig18_All;CL7359.Contig23_All;CL15636.Contig28_All;CL7359.Contig10_All	K10955+K05701+K08049+K04345
RIG-I-like receptor signaling pathway	9	0.875851	0.999122	ko04622	Organismal Systems	Immune system	CL11123.Contig2_All;Unigene47738_All;CL5654.Contig3_All;Unigene98218_All;Unigene24266_All;CL14470.Contig3_All;CL14470.Contig4_All;CL14470.Contig1_All;CL7437.Contig1_All	K10030+K10652+K03156+K12671+K02580
Long-term depression	7	0.886465	0.999122	ko04730	Organismal Systems	Nervous system	Unigene48748_All;Unigene45935_All;CL5399.Contig1_All;CL1812.Contig4_All;CL2219.Contig11_All;CL5014.Contig1_All;Unigene23585_All	K19662+K04958+K19477+K04346+K05854+K04371
Arginine biosynthesis	1	0.887528	0.999122	ko00220	Metabolism	Amino acid metabolism	CL2816.Contig1_All	K01915
Cysteine and methionine metabolism	5	0.887532	0.999122	ko00270	Metabolism	Amino acid metabolism	Unigene46992_All;Unigene33569_All;Unigene16163_All;Unigene8350_All;Unigene12312_All	K01251+K00025+K00016
Pentose phosphate pathway	2	0.888886	0.999122	ko00030	Metabolism	Carbohydrate metabolism	CL12091.Contig1_All;CL15362.Contig2_All	K01623+K00850
Melanoma	11	0.889428	0.999122	ko05218	Human Diseases	Cancers: Specific types	Unigene32350_All;Unigene44048_All;Unigene1748_All;Unigene3012_All;CL10995.Contig3_All;CL697.Contig17_All;Unigene37798_All;CL16185.Contig3_All;Unigene37967_All;CL5014.Contig1_All;CL697.Contig25_All	K04362+K06618+K05099+K05460+K04363+K05089+K05450+K05689+K04371
Circadian rhythm - fly	1	0.892787	0.999122	ko04711	Organismal Systems	Environmental adaptation	Unigene722_All	K03083
mTOR signaling pathway	10	0.896932	0.999122	ko04150	Environmental Information Processing	Signal transduction	Unigene48748_All;CL10919.Contig2_All;Unigene44620_All;CL5654.Contig3_All;Unigene9442_All;Unigene6363_All;CL3318.Contig20_All;CL1457.Contig3_All;CL5014.Contig1_All;CL1457.Contig4_All	K19662+K05448+K04526+K03156+K07207+K16184+K08271+K07205+K04371
Glycosaminoglycan biosynthesis - keratan sulfate	1	0.901011	0.999122	ko00533	Metabolism	Glycan biosynthesis and metabolism	CL7045.Contig2_All	K07969
Lysine degradation	11	0.901394	0.999122	ko00310	Metabolism	Amino acid metabolism	Unigene5615_All;CL5468.Contig1_All;Unigene9910_All;CL15886.Contig7_All;Unigene59565_All;CL6721.Contig8_All;Unigene66017_All;Unigene40405_All;CL15636.Contig2_All;CL3318.Contig20_All;CL15636.Contig17_All	K11703+K00474+K11421+K00825+K09187+K00626+K09188+K18494+K09186+K11422
Synaptic vesicle cycle	5	0.90372	0.999122	ko04721	Organismal Systems	Nervous system	CL6172.Contig2_All;Unigene32293_All;CL386.Contig29_All;CL386.Contig35_All;CL386.Contig32_All	K18211+K15290+K01528
Colorectal cancer	8	0.909669	0.999122	ko05210	Human Diseases	Cancers: Specific types	CL2237.Contig10_All;CL5457.Contig1_All;CL14898.Contig2_All;Unigene722_All;CL12217.Contig2_All;CL11706.Contig3_All;CL5014.Contig1_All;CL16383.Contig14_All	K04399+K08734+K02620+K03083+K04388+K04513+K04371
Glycerophospholipid metabolism	9	0.9112	0.999122	ko00564	Metabolism	Lipid metabolism	CL9855.Contig2_All;CL2167.Contig4_All;Unigene28873_All;Unigene46819_All;CL11053.Contig1_All;Unigene60377_All;CL2935.Contig3_All;Unigene60694_All;CL16599.Contig4_All	K01115+K01613+K16860+K00995+K00006+K00981
Salmonella infection	15	0.912313	0.999122	ko05132	Human Diseases	Infectious diseases: Bacterial	CL11123.Contig2_All;Unigene10427_All;Unigene43022_All;CL981.Contig5_All;CL15521.Contig2_All;Unigene2298_All;CL16710.Contig4_All;CL7899.Contig7_All;CL16285.Contig4_All;CL16090.Contig35_All;CL11086.Contig1_All;Unigene35366_All;CL7437.Contig1_All;CL5014.Contig1_All;CL16090.Contig38_All	K10030+K05759+K04393+K05701+K12964+K12799+K04437+K10352+K05132+K07863+K07897+K02580+K04371
Oxidative phosphorylation	7	0.912385	0.999122	ko00190	Metabolism	Energy metabolism	CL8266.Contig1_All;Unigene16422_All;CL2588.Contig3_All;Unigene16421_All;CL10043.Contig5_All;CL10043.Contig7_All;CL5294.Contig4_All	K02270+K02263+K02258+K03951
Jak-STAT signaling pathway	19	0.919552	0.999122	ko04630	Environmental Information Processing	Signal transduction	Unigene46614_All;Unigene48558_All;Unigene66440_All;CL16671.Contig11_All;Unigene83238_All;Unigene9068_All;Unigene40881_All;CL15946.Contig1_All;Unigene35510_All;Unigene34406_All;Unigene6855_All;CL15323.Contig13_All;Unigene579_All;Unigene40405_All;CL372.Contig3_All;CL16090.Contig35_All;CL10219.Contig6_All;CL904.Contig7_All;CL16090.Contig38_All	K04498+K07293+K05082+K05061+K04693+K05075+K05073+K10151+K05070+K05132+K03099+K11222
Fatty acid degradation	2	0.920248	0.999122	ko00071	Metabolism	Lipid metabolism	Unigene23700_All;CL6721.Contig8_All	K01897+K00626
Pyrimidine metabolism	13	0.92208	0.999122	ko00240	Metabolism	Nucleotide metabolism	CL12722.Contig1_All;Unigene4314_All;Unigene5474_All;Unigene17838_All;CL10886.Contig2_All;Unigene20722_All;CL3658.Contig1_All;Unigene5078_All;Unigene9667_All;Unigene4820_All;Unigene9170_All;CL15636.Contig28_All;Unigene3127_All	K03006+K02684+K01510+K03024+K01937+K00207
Thyroid cancer	8	0.925305	0.999122	ko05216	Human Diseases	Cancers: Specific types	CL14728.Contig13_All;CL14898.Contig2_All;CL14955.Contig3_All;CL15140.Contig41_All;CL16185.Contig3_All;Unigene37967_All;CL5014.Contig1_All;Unigene86803_All	K09291+K02620+K08524+K05689+K04371
Homologous recombination	1	0.950967	0.999122	ko03440	Genetic Information Processing	Replication and repair	CL6006.Contig7_All	K07466
Biosynthesis of amino acids	5	0.951302	0.999122	ko01230	Metabolism	Global and overview maps	CL15886.Contig7_All;CL11911.Contig2_All;CL12091.Contig1_All;CL15362.Contig2_All;CL2816.Contig1_All	K00825+K01647+K01623+K00850+K01915
RNA polymerase	5	0.951302	0.999122	ko03020	Genetic Information Processing	Transcription	CL12722.Contig1_All;Unigene5474_All;CL10886.Contig2_All;CL3658.Contig1_All;CL15636.Contig28_All	K03006+K03024
NOD-like receptor signaling pathway	22	0.952249	0.999122	ko04621	Organismal Systems	Immune system	Unigene107811_All;CL11123.Contig2_All;Unigene47408_All;CL15149.Contig5_All;Unigene2298_All;CL107.Contig9_All;Unigene77370_All;Unigene42252_All;Unigene15979_All;Unigene33003_All;CL5654.Contig3_All;Unigene31135_All;Unigene91842_All;Unigene62765_All;CL15362.Contig2_All;CL645.Contig1_All;CL13300.Contig2_All;Unigene46289_All;CL7355.Contig6_All;CL2123.Contig5_All;CL7437.Contig1_All;CL5014.Contig1_All	K12800+K10030+K04079+K04403+K12798+K12799+K12793+K12794+K03156+K14624+K12801+K02580+K04371
Hepatitis B	21	0.953155	0.999122	ko05161	Human Diseases	Infectious diseases: Viral	CL11123.Contig2_All;Unigene48748_All;Unigene46614_All;Unigene44048_All;Unigene60664_All;CL2237.Contig10_All;Unigene66440_All;Unigene45808_All;CL16671.Contig11_All;CL12923.Contig4_All;CL4607.Contig1_All;CL5654.Contig3_All;CL7530.Contig2_All;CL3267.Contig3_All;Unigene366_All;Unigene40405_All;CL16425.Contig1_All;CL372.Contig3_All;CL904.Contig7_All;CL7437.Contig1_All;CL5014.Contig1_All	K10030+K19662+K04498+K06618+K10140+K04399+K06255+K10159+K12496+K03156+K04446+K17332+K05401+K05870+K11222+K02580+K04371
Basal transcription factors	2	0.953335	0.999122	ko03022	Genetic Information Processing	Transcription	Unigene22400_All;Unigene35844_All	K03131+K03121
Phototransduction	1	0.95473	0.999122	ko04744	Organismal Systems	Sensory system	Unigene44749_All	K04952
Nucleotide excision repair	2	0.959679	0.999122	ko03420	Genetic Information Processing	Replication and repair	Unigene60664_All;CL6006.Contig7_All	K10140+K07466
ErbB signaling pathway	11	0.964355	0.999122	ko04012	Environmental Information Processing	Signal transduction	Unigene48748_All;Unigene43232_All;Unigene46189_All;Unigene722_All;CL6838.Contig8_All;Unigene24823_All;CL10219.Contig6_All;CL6265.Contig3_All;CL1457.Contig3_All;CL5014.Contig1_All;CL1457.Contig4_All	K19662+K04515+K03083+K07365+K03099+K04410+K07205+K04371
RNA transport	30	0.969743	0.999122	ko03013	Genetic Information Processing	Translation	Unigene53234_All;Unigene43022_All;Unigene35818_All;Unigene8114_All;Unigene48571_All;CL2022.Contig6_All;CL16813.Contig1_All;CL12303.Contig4_All;Unigene44097_All;CL6328.Contig1_All;CL14728.Contig13_All;Unigene39086_All;CL3658.Contig3_All;CL16279.Contig6_All;CL14955.Contig3_All;Unigene15191_All;Unigene22083_All;Unigene44213_All;CL5086.Contig1_All;CL3658.Contig1_All;CL372.Contig3_All;Unigene1904_All;…	K14306+K12172+K03246+K14307+K10577+K03260+K14297+K03539+K09291+K03254+K00974+K13171+K14327+K13132+K14316+K03243+K07205+K12875
Pancreatic cancer	9	0.971436	0.999122	ko05212	Human Diseases	Cancers: Specific types	Unigene43022_All;Unigene80453_All;Unigene44048_All;CL10919.Contig2_All;CL9855.Contig2_All;CL2237.Contig10_All;CL12217.Contig2_All;CL7437.Contig1_All;CL5014.Contig1_All	K04393+K05729+K06618+K05448+K01115+K04399+K04388+K02580+K04371
Fatty acid metabolism	2	0.972309	0.999122	ko01212	Metabolism	Global and overview maps	Unigene23700_All;CL6721.Contig8_All	K01897+K00626
Proteasome	1	0.97241	0.999122	ko03050	Genetic Information Processing	Folding, sorting and degradation	CL1460.Contig4_All	K02738
Adipocytokine signaling pathway	7	0.973681	0.999122	ko04920	Organismal Systems	Endocrine system	Unigene44937_All;Unigene23700_All;Unigene48558_All;Unigene25967_All;CL5654.Contig3_All;CL15140.Contig41_All;CL7437.Contig1_All	K01084+K01897+K07293+K17446+K03156+K08524+K02580
Inositol phosphate metabolism	9	0.974013	0.999122	ko00562	Metabolism	Carbohydrate metabolism	Unigene71192_All;Unigene36911_All;Unigene32293_All;CL10237.Contig1_All;Unigene85149_All;CL4419.Contig6_All;Unigene49689_All;Unigene11067_All;CL5294.Contig4_All	K13712+K01099+K00923+K15909+K18083+K00888+K01109
Bladder cancer	6	0.975975	0.999122	ko05219	Human Diseases	Cancers: Specific types	CL11123.Contig2_All;Unigene44048_All;CL10919.Contig2_All;CL16185.Contig3_All;Unigene37967_All;CL5014.Contig1_All	K10030+K06618+K05448+K05689+K04371
Regulation of autophagy	1	0.978972	0.999122	ko04140	Cellular Processes	Transport and catabolism	Unigene44620_All	K04526
p53 signaling pathway	6	0.979107	0.999122	ko04115	Cellular Processes	Cell growth and death	Unigene60664_All;CL2237.Contig10_All;Unigene9442_All;Unigene6855_All;Unigene44364_All;CL10768.Contig2_All	K10140+K04399+K07207+K10151+K05868+K04402
Chronic myeloid leukemia	11	0.979166	0.999122	ko05220	Human Diseases	Cancers: Specific types	Unigene44048_All;Unigene48558_All;Unigene52461_All;Unigene34313_All;CL10617.Contig3_All;Unigene12123_All;CL12217.Contig2_All;CL10219.Contig6_All;Unigene34925_All;CL7437.Contig1_All;CL5014.Contig1_All	K06618+K07293+K04462+K04496+K08878+K08367+K04388+K03099+K08091+K02580+K04371
Alanine, aspartate and glutamate metabolism	1	0.980895	0.999122	ko00250	Metabolism	Amino acid metabolism	CL2816.Contig1_All	K01915
Metabolic pathways	125	0.982751	0.999122	ko01100	Metabolism	Global and overview maps	Unigene17413_All;Unigene84548_All;Unigene71192_All;Unigene45791_All;Unigene36911_All;Unigene85436_All;CL15886.Contig7_All;Unigene44937_All;Unigene23700_All;Unigene80995_All;Unigene48172_All;CL4709.Contig13_All;Unigene7181_All;CL11911.Contig2_All;Unigene16422_All;CL12722.Contig1_All;Unigene32293_All;Unigene48614_All;Unigene104650_All;Unigene45809_All;Unigene35637_All;CL3141.Contig4_All;CL250.Conti…	K12373+K00699+K13712+K00953+K01099+K00949+K00825+K01084+K01897+K17726+K01082+K05285+K01581+K01647+K02263+K03006+K00923+K00844+K01556+K01197+K01640+K07431+K00457+K11140+K07969+K00502+K00709+K00722+K01115+K01613+K15745+K00654+K01488+K01251+K01648+K12354+K16860+K00995+K00626+K02258+K00738+K00025+K00858+K00002+K12349+K01229+K18083+K00016+K07970+K00771+K07418+K18592+K04714+K11153+K09210+K11154+K13369+…
RNA degradation	5	0.984302	0.999122	ko03018	Genetic Information Processing	Folding, sorting and degradation	CL7796.Contig2_All;CL7441.Contig1_All;CL2514.Contig1_All;CL12043.Contig1_All;CL15362.Contig2_All	K03681+K12604+K12589+K12603+K00850
Endometrial cancer	8	0.985178	0.999122	ko05213	Human Diseases	Cancers: Specific types	CL2237.Contig10_All;CL5457.Contig1_All;CL14898.Contig2_All;Unigene722_All;CL16185.Contig3_All;CL10219.Contig6_All;Unigene37967_All;CL5014.Contig1_All	K04399+K08734+K02620+K03083+K05689+K03099+K04371
Nicotinate and nicotinamide metabolism	1	0.988726	0.999122	ko00760	Metabolism	Metabolism of cofactors and vitamins	CL3813.Contig19_All	K00858
Choline metabolism in cancer	12	0.989733	0.999122	ko05231	Human Diseases	Cancers: Overview	Unigene28656_All;Unigene48748_All;CL9855.Contig2_All;CL16001.Contig3_All;Unigene9442_All;CL697.Contig17_All;CL4890.Contig2_All;CL10219.Contig6_All;CL1457.Contig3_All;CL5014.Contig1_All;CL697.Contig25_All;CL1457.Contig4_All	K06083+K19662+K01115+K15377+K07207+K04363+K05089+K05450+K03099+K07205+K04371
Glycerolipid metabolism	2	0.990378	0.999122	ko00561	Metabolism	Lipid metabolism	Unigene27779_All;CL1504.Contig5_All	K01059+K00002
Prolactin signaling pathway	7	0.990903	0.999122	ko04917	Organismal Systems	Endocrine system	CL2391.Contig3_All;Unigene44620_All;Unigene722_All;Unigene6855_All;CL10219.Contig6_All;CL7437.Contig1_All;CL5014.Contig1_All	K08551+K04526+K03083+K10151+K03099+K02580+K04371
Glioma	8	0.991487	0.999122	ko05214	Human Diseases	Cancers: Specific types	Unigene48748_All;Unigene44048_All;Unigene43232_All;Unigene46189_All;CL697.Contig17_All;CL10219.Contig6_All;CL5014.Contig1_All;CL697.Contig25_All	K19662+K06618+K04515+K04363+K05089+K03099+K04371
Carbon metabolism	8	0.992502	0.999122	ko01200	Metabolism	Global and overview maps	CL11911.Contig2_All;Unigene48614_All;CL6721.Contig8_All;Unigene33569_All;Unigene16163_All;Unigene12312_All;CL12091.Contig1_All;CL15362.Contig2_All	K01647+K00844+K00626+K00025+K01623+K00850
Purine metabolism	17	0.992588	0.999122	ko00230	Metabolism	Nucleotide metabolism	CL12722.Contig1_All;Unigene44326_All;Unigene45479_All;CL8134.Contig4_All;Unigene47196_All;Unigene4314_All;Unigene37506_All;Unigene5474_All;Unigene17838_All;CL10293.Contig1_All;CL3028.Contig7_All;CL10886.Contig2_All;CL3658.Contig1_All;Unigene5078_All;Unigene37508_All;Unigene4820_All;CL15636.Contig28_All	K03006+K08046+K13293+K01488+K08049+K02684+K01490+K01510+K19572+K08047+K03024
Non-small cell lung cancer	6	0.992741	0.999122	ko05223	Human Diseases	Cancers: Specific types	Unigene48748_All;Unigene44048_All;CL2237.Contig10_All;CL15140.Contig41_All;CL10219.Contig6_All;CL5014.Contig1_All	K19662+K06618+K04399+K08524+K03099+K04371
Ribosome	3	0.992789	0.999122	ko03010	Genetic Information Processing	Translation	CL6515.Contig3_All;CL3658.Contig3_All;CL3658.Contig1_All	K02995+K02890
mRNA surveillance pathway	13	0.993094	0.999122	ko03015	Genetic Information Processing	Translation	CL8959.Contig6_All;CL6353.Contig1_All;Unigene14875_All;Unigene33569_All;Unigene16163_All;Unigene12312_All;CL16279.Contig6_All;Unigene15191_All;Unigene22083_All;Unigene4184_All;CL2229.Contig11_All;CL8949.Contig5_All;CL15357.Contig4_All	K14411+K06269+K08873+K14401+K13171+K14327+K14376+K12875
Phosphatidylinositol signaling system	11	0.994887	0.999122	ko04070	Environmental Information Processing	Signal transduction	Unigene48748_All;Unigene36911_All;Unigene32293_All;CL10237.Contig1_All;Unigene85149_All;Unigene45935_All;CL4419.Contig6_All;Unigene60377_All;Unigene49689_All;Unigene11067_All;CL5294.Contig4_All	K19662+K01099+K00923+K15909+K04958+K18083+K00981+K00888+K01109
Ribosome biogenesis in eukaryotes	3	0.997346	0.999122	ko03008	Genetic Information Processing	Translation	Unigene48558_All;CL6328.Contig1_All;Unigene32385_All	K14536+K03539
Nicotine addiction	1	0.997964	0.999122	ko05033	Human Diseases	Substance dependence	Unigene12310_All	K05186
Neurotrophin signaling pathway	13	0.998155	0.999122	ko04722	Organismal Systems	Nervous system	Unigene43022_All;Unigene2359_All;Unigene43232_All;Unigene48558_All;Unigene46189_All;CL6365.Contig4_All;Unigene722_All;CL11706.Contig3_All;CL10219.Contig6_All;CL7437.Contig1_All;CL5855.Contig3_All;CL5014.Contig1_All;CL16383.Contig14_All	K04393+K05101+K04515+K07293+K04730+K03083+K04513+K03099+K02580+K04426+K04371
Spliceosome	17	0.998472	0.999122	ko03040	Genetic Information Processing	Transcription	CL16028.Contig15_All;CL690.Contig2_All;CL16365.Contig1_All;CL16078.Contig2_All;CL8314.Contig2_All;CL1376.Contig5_All;CL7262.Contig4_All;Unigene107136_All;CL7509.Contig1_All;CL16217.Contig22_All;CL3669.Contig4_All;Unigene12367_All;Unigene40449_All;CL7262.Contig1_All;Unigene42433_All;CL8949.Contig5_All;CL16217.Contig51_All	K11093+K12837+K12887+K12822+K12896+K12900+K12897+K11984+K12821+K12892+K12836+K12893+K12842+K12875
Protein processing in endoplasmic reticulum	13	0.999122	0.999122	ko04141	Genetic Information Processing	Folding, sorting and degradation	CL10365.Contig2_All;Unigene47408_All;CL15124.Contig13_All;Unigene605_All;Unigene35230_All;CL456.Contig1_All;Unigene33569_All;Unigene721_All;CL11789.Contig2_All;CL1232.Contig1_All;CL5855.Contig3_All;Unigene23946_All;CL9339.Contig3_All	K14009+K04079+K16195+K06689+K01367+K14000+K16196+K12669+K01230+K04426

## Sheet: Unique up-regulation in F
Pathway	Number of DEUs	P value	Q value	Pathway ID	Level 1	Level 2	Unigene ID	KO ID
Cardiac muscle contraction	31	6.30617e-17	1.69636e-14	ko04260	Organismal Systems	Circulatory system	Unigene71857_All;CL10503.Contig1_All;Unigene72996_All;Unigene23401_All;Unigene75670_All;Unigene27501_All;Unigene63949_All;CL7606.Contig4_All;Unigene38435_All;CL14309.Contig21_All;CL14309.Contig9_All;CL14309.Contig6_All;CL3788.Contig1_All;CL10938.Contig2_All;CL15538.Contig4_All;CL16307.Contig5_All;CL2164.Contig19_All;CL14309.Contig25_All;CL15538.Contig1_All;CL3788.Contig2_All;Unigene5708_All;CL130…	K05853+K12045+K01539+K05849+K04857+K17751+K01540+K12749+K12750+K05865+K12314+K10374+K10375+K10351+K02267+K09290
Glycolysis / Gluconeogenesis	26	3.02029e-16	4.06229e-14	ko00010	Metabolism	Carbohydrate metabolism	CL3847.Contig2_All;CL3847.Contig4_All;CL424.Contig3_All;CL16690.Contig1_All;CL581.Contig3_All;CL5107.Contig4_All;CL424.Contig2_All;CL424.Contig1_All;Unigene3438_All;CL8597.Contig1_All;Unigene62860_All;Unigene22396_All;Unigene1696_All;CL2684.Contig6_All;CL8476.Contig2_All;Unigene84389_All;Unigene19832_All;CL1504.Contig3_All;Unigene41196_All;Unigene64663_All;Unigene8709_All;CL2684.Contig5_All;CL496…	K00627+K00134+K00162+K00161+K01834+K01810+K00850+K00873+K01596+K00844+K00002+K01623
Hypertrophic cardiomyopathy (HCM)	48	5.26137e-10	4.71769e-08	ko05410	Human Diseases	Cardiovascular diseases	Unigene71857_All;CL16720.Contig4_All;CL10503.Contig1_All;Unigene76033_All;CL3342.Contig9_All;Unigene23401_All;Unigene26087_All;CL6253.Contig1_All;Unigene75670_All;Unigene27501_All;Unigene63949_All;Unigene38754_All;Unigene75701_All;CL357.Contig10_All;Unigene20299_All;CL1833.Contig22_All;Unigene38435_All;Unigene24092_All;CL14309.Contig21_All;CL14309.Contig9_All;CL16720.Contig14_All;CL14309.Contig6_…	K05853+K12567+K12045+K07200+K05849+K05719+K04857+K17751+K06265+K06481+K10366+K07610+K12749+K05865+K12314+K10374+K10375+K06493+K10351+K06525+K09290
Dilated cardiomyopathy	49	1.45322e-08	9.77288e-07	ko05414	Human Diseases	Cardiovascular diseases	Unigene71857_All;CL16720.Contig4_All;CL10503.Contig1_All;Unigene76033_All;Unigene101420_All;Unigene23401_All;Unigene26087_All;CL6253.Contig1_All;Unigene75670_All;Unigene27501_All;Unigene63949_All;Unigene38754_All;Unigene75701_All;CL357.Contig10_All;Unigene20299_All;CL1833.Contig22_All;Unigene38435_All;Unigene24092_All;CL14309.Contig21_All;CL14309.Contig9_All;CL16720.Contig14_All;CL14309.Contig6_A…	K05853+K12567+K12045+K06856+K05849+K05719+K04857+K17751+K06265+K06481+K10366+K07610+K12749+K05865+K12314+K10374+K10375+K06493+K10351+K06525+K09290
Metabolic pathways	124	4.27592e-08	2.18969e-06	ko01100	Metabolism	Global and overview maps	CL3907.Contig3_All;CL935.Contig2_All;CL11741.Contig1_All;Unigene74004_All;CL12654.Contig3_All;CL6612.Contig5_All;CL11683.Contig1_All;CL804.Contig4_All;Unigene76051_All;CL3847.Contig2_All;CL4494.Contig4_All;Unigene75138_All;Unigene13149_All;Unigene85436_All;Unigene16925_All;CL6122.Contig1_All;Unigene37732_All;Unigene14399_All;CL2488.Contig21_All;Unigene74887_All;CL15217.Contig4_All;Unigene75320_Al…	K00025+K03011+K11987+K01081+K00472+K00760+K07969+K05546+K07418+K00627+K07820+K03006+K00949+K13368+K13273+K01099+K11540+K12348+K01046+K03013+K03494+K01106+K03017+K00911+K16342+K04710+K00888+K11262+K00742+K00134+K00323+K03783+K16817+K00933+K00162+K01054+K00161+K00864+K01834+K00731+K13403+K01810+K00850+K07512+K01597+K13510+K03462+K01495+K00108+K00688+K00826+K00615+K00873+K01476+K19269+K01596+K00844+…
Carbon metabolism	28	4.88408e-08	2.18969e-06	ko01200	Metabolism	Global and overview maps	CL3907.Contig3_All;CL3847.Contig2_All;CL3847.Contig4_All;CL424.Contig3_All;CL16690.Contig1_All;CL581.Contig3_All;CL5107.Contig4_All;CL424.Contig2_All;CL424.Contig1_All;Unigene3438_All;CL8597.Contig1_All;Unigene62860_All;CL5356.Contig2_All;Unigene22396_All;Unigene1696_All;CL2684.Contig6_All;CL4638.Contig4_All;Unigene84389_All;Unigene19832_All;Unigene41196_All;Unigene64663_All;CL1698.Contig1_All;Un…	K00025+K00627+K00134+K00162+K00161+K01834+K01810+K00850+K00615+K00873+K19269+K00844+K01899+K01623
Adrenergic signaling in cardiomyocytes	34	9.11937e-08	3.50444e-06	ko04261	Organismal Systems	Circulatory system	Unigene71857_All;CL10503.Contig1_All;Unigene72996_All;Unigene23401_All;Unigene75670_All;Unigene27501_All;Unigene63949_All;CL732.Contig1_All;Unigene83308_All;CL7606.Contig4_All;Unigene38435_All;CL732.Contig2_All;CL14309.Contig21_All;CL14309.Contig9_All;CL14309.Contig6_All;CL3788.Contig1_All;CL10938.Contig2_All;CL15538.Contig4_All;CL16307.Contig5_All;CL2164.Contig19_All;CL14309.Contig25_All;CL15538…	K05853+K12045+K01539+K05849+K04857+K17751+K02183+K04515+K01540+K12749+K12750+K05865+K12314+K10374+K10375+K10351+K09052+K09290
C5-Branched dibasic acid metabolism	4	2.92574e-07	9.83778e-06	ko00660	Metabolism	Carbohydrate metabolism	Unigene39877_All;CL10626.Contig4_All;CL10626.Contig3_All;Unigene867_All	K17724
Nicotinate and nicotinamide metabolism	13	6.71911e-07	2.00827e-05	ko00760	Metabolism	Metabolism of cofactors and vitamins	Unigene63235_All;Unigene74004_All;Unigene16714_All;CL2178.Contig3_All;CL14274.Contig14_All;CL14274.Contig11_All;CL7155.Contig4_All;Unigene85456_All;Unigene76422_All;CL2178.Contig11_All;Unigene10235_All;CL3521.Contig13_All;CL3521.Contig8_All	K03426+K01081+K00323+K03783+K03462
Salmonella infection	29	1.25238e-06	3.36891e-05	ko05132	Human Diseases	Infectious diseases: Bacterial	CL10033.Contig2_All;CL9367.Contig1_All;Unigene71056_All;Unigene15816_All;Unigene75071_All;CL9367.Contig2_All;Unigene24341_All;CL12098.Contig3_All;Unigene42992_All;Unigene403_All;Unigene75540_All;CL13620.Contig24_All;Unigene75236_All;Unigene38435_All;CL3853.Contig2_All;CL15538.Contig4_All;CL15538.Contig1_All;CL15538.Contig3_All;Unigene49320_All;Unigene27817_All;CL3853.Contig1_All;Unigene60591_All;…	K04519+K10030+K10352+K04437+K01370+K04448+K05748+K07863+K05505+K17388+K04392
Butirosin and neomycin biosynthesis	5	6.8032e-06	0.000158855	ko00524	Metabolism	Biosynthesis of other secondary metabolites	Unigene19832_All;Unigene41196_All;Unigene64663_All;Unigene8709_All;CL14474.Contig2_All	K00844
Biosynthesis of amino acids	17	7.08646e-06	0.000158855	ko01230	Metabolism	Global and overview maps	CL424.Contig3_All;CL5107.Contig4_All;CL424.Contig2_All;CL424.Contig1_All;CL8597.Contig1_All;Unigene21244_All;CL5356.Contig2_All;Unigene22396_All;Unigene1696_All;CL2684.Contig6_All;CL2084.Contig4_All;Unigene84389_All;CL6784.Contig2_All;CL2684.Contig5_All;CL4960.Contig2_All;CL2684.Contig3_All;CL16492.Contig1_All	K00134+K01834+K00850+K00826+K00615+K00873+K01476+K00286+K01623
Aminoacyl-tRNA biosynthesis	11	1.11409e-05	0.00023053	ko00970	Genetic Information Processing	Translation	CL339.Contig27_All;Unigene8009_All;Unigene20130_All;CL1537.Contig7_All;CL9744.Contig3_All;CL388.Contig3_All;CL1537.Contig4_All;CL1537.Contig5_All;CL11974.Contig1_All;CL388.Contig2_All;CL1537.Contig2_All	K01874+K01869+K01868+K01893+K04567+K01890+K01866
Glucagon signaling pathway	22	2.52898e-05	0.000485925	ko04922	Organismal Systems	Endocrine system	CL3342.Contig9_All;CL732.Contig1_All;Unigene83308_All;Unigene21971_All;CL3391.Contig2_All;CL732.Contig2_All;Unigene15334_All;CL16690.Contig1_All;CL581.Contig3_All;CL5107.Contig4_All;CL8597.Contig1_All;Unigene62860_All;Unigene26852_All;CL3391.Contig3_All;Unigene22396_All;Unigene1696_All;CL2684.Contig6_All;CL8476.Contig2_All;Unigene84389_All;CL2684.Contig5_All;CL2684.Contig3_All;CL16492.Contig1_All	K07200+K02183+K04515+K11262+K07299+K00693+K00162+K00161+K01834+K00850+K00688+K00873+K01596
Pyruvate metabolism	13	3.59189e-05	0.000644145	ko00620	Metabolism	Carbohydrate metabolism	CL3907.Contig3_All;CL3847.Contig2_All;CL3847.Contig4_All;Unigene21971_All;CL16690.Contig1_All;CL581.Contig3_All;CL12740.Contig4_All;Unigene62860_All;Unigene22396_All;Unigene1696_All;CL8476.Contig2_All;Unigene84389_All;CL16492.Contig1_All	K00025+K00627+K11262+K00162+K00161+K01069+K00873+K01596
Legionellosis	21	8.47261e-05	0.00142446	ko05134	Human Diseases	Infectious diseases: Bacterial	CL10033.Contig2_All;CL9367.Contig1_All;Unigene10446_All;CL9367.Contig2_All;Unigene24341_All;Unigene73745_All;Unigene76257_All;CL11400.Contig2_All;Unigene27999_All;Unigene27817_All;Unigene34894_All;CL9367.Contig4_All;CL9367.Contig3_All;CL10288.Contig7_All;CL10033.Contig1_All;CL10288.Contig8_All;Unigene35289_All;CL11399.Contig6_All;CL10288.Contig2_All;CL10288.Contig4_All;CL4200.Contig1_All	K04519+K10030+K06464+K01370+K13525+K05406+K03231+K05505+K03283+K04397+K04077
Toll-like receptor signaling pathway	22	0.000140209	0.00221861	ko04620	Organismal Systems	Immune system	CL7355.Contig2_All;CL10033.Contig2_All;CL14198.Contig2_All;CL9367.Contig1_All;CL14198.Contig1_All;CL6489.Contig9_All;CL9367.Contig2_All;CL12098.Contig3_All;Unigene41362_All;Unigene43685_All;Unigene76257_All;Unigene23417_All;Unigene27817_All;CL9367.Contig4_All;CL9367.Contig3_All;CL10033.Contig1_All;CL12098.Contig4_All;CL15882.Contig3_All;Unigene14253_All;CL13054.Contig6_All;Unigene39088_All;CL5861…	K04403+K04519+K05414+K10030+K05412+K05413+K04448+K11220+K05406+K04392+K05411+K01371
Central carbon metabolism in cancer	20	0.000278798	0.00416649	ko05230	Human Diseases	Cancers: Overview	CL3391.Contig2_All;CL16690.Contig1_All;CL581.Contig3_All;CL5107.Contig4_All;CL15034.Contig1_All;CL8597.Contig1_All;Unigene62860_All;CL3391.Contig3_All;Unigene22396_All;Unigene1696_All;CL2684.Contig6_All;Unigene84389_All;Unigene19832_All;Unigene41196_All;Unigene64663_All;Unigene8709_All;CL2684.Contig5_All;CL2684.Contig3_All;CL14474.Contig2_All;CL16492.Contig1_All	K07299+K00162+K00161+K01834+K05616+K00850+K00873+K00844
NOD-like receptor signaling pathway	30	0.000566549	0.0077242	ko04621	Organismal Systems	Immune system	CL7355.Contig2_All;CL10033.Contig2_All;CL4546.Contig1_All;Unigene73355_All;CL9367.Contig1_All;Unigene43288_All;CL6077.Contig2_All;CL9367.Contig2_All;Unigene24341_All;Unigene61922_All;Unigene63363_All;Unigene66304_All;CL13402.Contig1_All;CL14150.Contig3_All;CL16720.Contig14_All;CL14150.Contig2_All;CL14150.Contig12_All;CL16720.Contig2_All;CL16720.Contig15_All;Unigene61071_All;Unigene27817_All;CL167…	K04403+K04519+K12797+K12800+K10030+K08846+K01370+K12804+K05505
HIF-1 signaling pathway	25	0.00057429	0.0077242	ko04066	Environmental Information Processing	Signal transduction	Unigene25593_All;CL10509.Contig2_All;Unigene17506_All;Unigene83308_All;CL424.Contig3_All;CL3391.Contig2_All;CL16690.Contig1_All;CL581.Contig3_All;CL424.Contig2_All;CL11131.Contig3_All;CL424.Contig1_All;CL8597.Contig1_All;Unigene62860_All;Unigene5546_All;CL3391.Contig3_All;Unigene822_All;Unigene1124_All;Unigene19832_All;Unigene50948_All;Unigene41196_All;CL3239.Contig12_All;Unigene64663_All;Unigene…	K05096+K09592+K05448+K04515+K00134+K07299+K00162+K00161+K06625+K00850+K05466+K04372+K00844+K04692+K01623
Cytosolic DNA-sensing pathway	12	0.000945361	0.0121096	ko04623	Organismal Systems	Immune system	CL10033.Contig2_All;CL14198.Contig2_All;CL14198.Contig1_All;Unigene24341_All;CL15217.Contig4_All;CL11665.Contig6_All;CL16358.Contig20_All;CL16358.Contig5_All;CL16358.Contig14_All;CL16358.Contig9_All;CL10033.Contig1_All;Unigene14253_All	K04519+K05414+K01370+K03013+K17834+K12646+K05411
cGMP-PKG signaling pathway	31	0.000999478	0.0122209	ko04022	Environmental Information Processing	Signal transduction	Unigene71857_All;Unigene74112_All;Unigene72996_All;Unigene23401_All;Unigene75670_All;Unigene27501_All;Unigene63949_All;CL732.Contig1_All;CL14148.Contig1_All;CL7606.Contig4_All;Unigene38435_All;CL7115.Contig1_All;CL732.Contig2_All;CL14309.Contig21_All;Unigene31157_All;Unigene63688_All;CL14309.Contig9_All;CL15799.Contig1_All;CL14309.Contig6_All;CL15538.Contig4_All;Unigene63536_All;CL14309.Contig25_…	K05853+K00907+K01539+K05849+K04857+K17751+K02183+K19021+K01540+K05863+K07376+K06270+K06274+K17388
Starch and sucrose metabolism	8	0.00106971	0.0125109	ko00500	Metabolism	Carbohydrate metabolism	Unigene15334_All;Unigene3438_All;Unigene26852_All;Unigene19832_All;Unigene41196_All;Unigene64663_All;Unigene8709_All;CL14474.Contig2_All	K00693+K01810+K00688+K00844
Alzheimer's disease	24	0.00191564	0.0214711	ko05010	Human Diseases	Neurodegenerative diseases	Unigene71857_All;CL10033.Contig2_All;Unigene75670_All;Unigene75232_All;Unigene76299_All;CL732.Contig1_All;CL424.Contig3_All;CL2260.Contig7_All;CL732.Contig2_All;CL14309.Contig21_All;CL14309.Contig9_All;CL14309.Contig6_All;CL14309.Contig25_All;CL424.Contig2_All;CL424.Contig1_All;CL2260.Contig3_All;CL10288.Contig7_All;CL10033.Contig1_All;CL10288.Contig8_All;CL10288.Contig2_All;CL10288.Contig4_All;U…	K05853+K04519+K04857+K06172+K04963+K02183+K00134+K04380+K04397+K03853+K02267
Rheumatoid arthritis	24	0.00222413	0.0239316	ko05323	Human Diseases	Immune diseases	CL10033.Contig2_All;CL9367.Contig1_All;Unigene25593_All;CL6489.Contig9_All;Unigene10446_All;CL9367.Contig2_All;CL12098.Contig3_All;Unigene101420_All;Unigene17506_All;Unigene27817_All;CL11167.Contig2_All;Unigene87354_All;CL9367.Contig4_All;CL9367.Contig3_All;CL10033.Contig1_All;Unigene35289_All;CL11399.Contig6_All;CL10653.Contig7_All;CL12098.Contig4_All;CL10653.Contig1_All;CL9480.Contig4_All;Unige…	K04519+K10030+K05096+K05412+K06470+K06538+K05413+K06464+K04448+K06856+K05448+K05505+K01365+K02150+K02147+K01371
Carbohydrate digestion and absorption	8	0.00282305	0.0291158	ko04973	Organismal Systems	Digestive system	Unigene72996_All;CL7606.Contig4_All;Unigene5708_All;Unigene19832_All;Unigene41196_All;Unigene64663_All;Unigene8709_All;CL14474.Contig2_All	K01539+K01540+K00844
Galactose metabolism	7	0.0029224	0.0291158	ko00052	Metabolism	Carbohydrate metabolism	CL8597.Contig1_All;Unigene19832_All;Unigene41196_All;Unigene64663_All;Unigene8709_All;CL3295.Contig1_All;CL14474.Contig2_All	K00850+K00844+K01784
Vascular smooth muscle contraction	24	0.00303995	0.0292053	ko04270	Organismal Systems	Circulatory system	CL1112.Contig10_All;Unigene71056_All;Unigene74112_All;Unigene75071_All;Unigene42992_All;Unigene75670_All;CL732.Contig1_All;Unigene74773_All;Unigene75540_All;Unigene38435_All;CL3853.Contig2_All;CL732.Contig2_All;Unigene31157_All;Unigene63688_All;CL15799.Contig1_All;CL15538.Contig4_All;Unigene63536_All;CL15538.Contig1_All;CL15538.Contig3_All;Unigene49320_All;CL3853.Contig1_All;Unigene60591_All;Unig…	K12327+K10352+K00907+K04857+K02183+K16342+K07376+K06270+K08448+K17388
Influenza A	45	0.00360742	0.033462	ko05164	Human Diseases	Infectious diseases: Viral	CL10033.Contig2_All;CL3907.Contig3_All;CL14198.Contig2_All;Unigene73355_All;Unigene62965_All;CL9367.Contig1_All;CL14198.Contig1_All;CL6077.Contig2_All;CL9367.Contig2_All;Unigene24341_All;CL12098.Contig3_All;Unigene61922_All;Unigene41362_All;Unigene43685_All;Unigene63363_All;Unigene76257_All;Unigene14624_All;CL7115.Contig1_All;Unigene66304_All;CL14150.Contig3_All;CL16720.Contig14_All;CL14150.Conti…	K04519+K16196+K05414+K12800+K14754+K10030+K01370+K04448+K11220+K05406+K01312+K05863+K03283+K12646+K09507+K11217+K05411
Non-alcoholic fatty liver disease (NAFLD)	20	0.00439298	0.0393903	ko04932	Human Diseases	Endocrine and metabolic diseases	CL10033.Contig2_All;CL7561.Contig1_All;CL9367.Contig1_All;CL9367.Contig2_All;CL3342.Contig9_All;CL2005.Contig11_All;CL12098.Contig3_All;Unigene27817_All;CL9367.Contig4_All;CL9367.Contig3_All;CL10288.Contig7_All;CL10033.Contig1_All;CL10288.Contig8_All;CL12098.Contig4_All;CL15882.Contig3_All;CL10288.Contig2_All;CL10288.Contig4_All;Unigene27726_All;Unigene27733_All;Unigene39088_All	K04519+K02159+K10030+K07200+K09027+K04448+K04397+K04392+K02267
Pertussis	40	0.00532724	0.0448027	ko05133	Human Diseases	Infectious diseases: Bacterial	CL10033.Contig2_All;Unigene73355_All;CL9367.Contig1_All;Unigene10446_All;CL6077.Contig2_All;CL9367.Contig2_All;Unigene24341_All;CL12098.Contig3_All;Unigene61922_All;Unigene23401_All;Unigene38754_All;Unigene63363_All;CL732.Contig1_All;CL357.Contig10_All;Unigene76257_All;CL732.Contig2_All;Unigene66304_All;CL14150.Contig3_All;CL16720.Contig14_All;CL14150.Contig2_All;CL14150.Contig12_All;CL16720.Cont…	K04519+K12800+K10030+K06464+K01370+K04448+K05719+K02183+K05406+K04397+K05411
Type II diabetes mellitus	10	0.00532969	0.0448027	ko04930	Human Diseases	Endocrine and metabolic diseases	Unigene22396_All;Unigene1696_All;CL8943.Contig4_All;Unigene84389_All;Unigene19832_All;Unigene41196_All;Unigene64663_All;Unigene8709_All;CL14474.Contig2_All;CL16492.Contig1_All	K00873+K04694+K00844
RIG-I-like receptor signaling pathway	14	0.00574079	0.0467961	ko04622	Organismal Systems	Immune system	CL6659.Contig1_All;CL14198.Contig2_All;CL9367.Contig1_All;CL14198.Contig1_All;CL9367.Contig2_All;Unigene76257_All;Unigene27817_All;CL16358.Contig20_All;CL16358.Contig5_All;CL9367.Contig4_All;CL16358.Contig14_All;CL16358.Contig9_All;CL9367.Contig3_All;Unigene14253_All	K12159+K05414+K10030+K05406+K12646+K05411
Fructose and mannose metabolism	7	0.00747491	0.0591398	ko00051	Metabolism	Carbohydrate metabolism	CL8597.Contig1_All;Unigene19832_All;Unigene41196_All;Unigene64663_All;Unigene8709_All;CL4960.Contig2_All;CL14474.Contig2_All	K00850+K00844+K01623
Hepatitis C	20	0.0095813	0.0736391	ko05160	Human Diseases	Infectious diseases: Viral	CL3907.Contig3_All;CL14198.Contig2_All;CL9367.Contig1_All;CL14198.Contig1_All;CL9367.Contig2_All;Unigene41362_All;Unigene43685_All;CL11131.Contig3_All;Unigene23417_All;Unigene27817_All;CL16358.Contig20_All;CL3364.Contig1_All;CL16358.Contig5_All;CL9367.Contig4_All;CL16358.Contig14_All;CL16358.Contig9_All;CL9367.Contig3_All;Unigene50948_All;CL3172.Contig4_All;Unigene14253_All	K16196+K05414+K10030+K11220+K06625+K12646+K14217+K04692+K11217+K05411
Linoleic acid metabolism	4	0.0125919	0.0940894	ko00591	Metabolism	Lipid metabolism	Unigene76051_All;Unigene74773_All;Unigene13239_All;CL630.Contig6_All	K07418+K16342+K16817+K07424
Amino sugar and nucleotide sugar metabolism	8	0.0160432	0.116638	ko00520	Metabolism	Carbohydrate metabolism	Unigene3438_All;Unigene19832_All;Unigene41196_All;Unigene64663_All;Unigene8709_All;CL3295.Contig1_All;CL14474.Contig2_All;CL11954.Contig1_All	K01810+K00844+K01784+K00884
Pancreatic secretion	11	0.0170399	0.120624	ko04972	Organismal Systems	Digestive system	Unigene71857_All;Unigene72996_All;Unigene14624_All;CL7606.Contig4_All;CL14309.Contig21_All;CL14309.Contig9_All;CL14309.Contig6_All;CL14309.Contig25_All;Unigene5708_All;CL15882.Contig3_All;Unigene39088_All	K05853+K01539+K01312+K01540+K04392
Measles	29	0.0177098	0.122152	ko05162	Human Diseases	Infectious diseases: Viral	CL10033.Contig2_All;CL3907.Contig3_All;Unigene83867_All;CL14198.Contig2_All;Unigene62965_All;CL14198.Contig1_All;CL6489.Contig9_All;Unigene10446_All;Unigene101420_All;Unigene41362_All;Unigene43685_All;Unigene76257_All;CL15477.Contig4_All;Unigene23417_All;Unigene34894_All;CL6161.Contig3_All;CL16358.Contig20_All;Unigene87354_All;CL16358.Contig5_All;CL16358.Contig14_All;CL16358.Contig9_All;CL2842.Co…	K04519+K16196+K04007+K05414+K14754+K06470+K06563+K06856+K11220+K05406+K03283+K12646+K04692+K05070+K11217+K05411
Citrate cycle (TCA cycle)	8	0.0247844	0.164571	ko00020	Metabolism	Carbohydrate metabolism	CL3907.Contig3_All;CL3847.Contig2_All;CL3847.Contig4_All;CL16690.Contig1_All;CL581.Contig3_All;Unigene62860_All;CL8476.Contig2_All;CL1698.Contig1_All	K00025+K00627+K00162+K00161+K01596+K01899
Arginine and proline metabolism	8	0.0250833	0.164571	ko00330	Metabolism	Amino acid metabolism	CL12654.Contig3_All;Unigene13149_All;Unigene7816_All;Unigene12370_All;Unigene12369_All;CL2084.Contig4_All;CL6784.Contig2_All;CL830.Contig3_All	K00472+K00933+K01476+K00286
Tight junction	24	0.0298306	0.191058	ko04530	Cellular Processes	Cellular community	CL825.Contig35_All;Unigene71056_All;Unigene75071_All;Unigene42992_All;Unigene83816_All;Unigene27501_All;Unigene75540_All;Unigene66420_All;CL15071.Contig1_All;Unigene38435_All;CL3853.Contig2_All;CL13874.Contig1_All;CL15538.Contig4_All;CL2269.Contig1_All;CL15538.Contig1_All;Unigene27344_All;CL13081.Contig4_All;CL13081.Contig3_All;CL15538.Contig3_All;CL13081.Contig1_All;Unigene49320_All;CL3853.Conti…	K06107+K10352+K05699+K06106+K17751+K06115+K18625+K12758+K10351+K12756
Calcium signaling pathway	21	0.0457356	0.286114	ko04020	Environmental Information Processing	Signal transduction	Unigene71857_All;Unigene74112_All;Unigene101420_All;Unigene23401_All;Unigene75670_All;Unigene63949_All;Unigene76299_All;CL732.Contig1_All;Unigene83308_All;Unigene84349_All;Unigene35843_All;CL7115.Contig1_All;CL732.Contig2_All;CL14309.Contig21_All;Unigene63688_All;CL14309.Contig9_All;CL14309.Contig6_All;CL10938.Contig2_All;Unigene63536_All;CL14309.Contig25_All;Unigene87354_All	K05853+K00907+K06856+K05849+K04857+K04963+K02183+K04515+K00911+K04162+K05863+K05865
Steroid biosynthesis	3	0.0470229	0.287449	ko00100	Metabolism	Lipid metabolism	CL4925.Contig6_All;CL4925.Contig8_All;CL4925.Contig3_All	K00637
Hepatitis B	22	0.0480863	0.287449	ko05161	Human Diseases	Infectious diseases: Viral	CL14198.Contig2_All;CL7561.Contig1_All;CL9367.Contig1_All;CL14198.Contig1_All;CL9367.Contig2_All;CL12098.Contig3_All;Unigene41362_All;Unigene43685_All;Unigene38754_All;CL11131.Contig3_All;Unigene23417_All;Unigene27817_All;CL16358.Contig20_All;CL16358.Contig5_All;CL9367.Contig4_All;CL16358.Contig14_All;CL16358.Contig9_All;CL9367.Contig3_All;Unigene50948_All;CL12098.Contig4_All;CL3172.Contig4_All;U…	K05414+K02159+K10030+K04448+K11220+K06255+K06625+K12646+K04692+K11217+K05411
Cytokine-cytokine receptor interaction	22	0.0501681	0.293374	ko04060	Environmental Information Processing	Signaling molecules and interaction	CL10033.Contig2_All;Unigene73089_All;CL14581.Contig3_All;CL14198.Contig2_All;CL9367.Contig1_All;CL14198.Contig1_All;Unigene25593_All;Unigene73088_All;CL9367.Contig2_All;Unigene17506_All;Unigene27903_All;Unigene76257_All;CL11537.Contig2_All;CL9489.Contig1_All;CL2862.Contig4_All;Unigene5691_All;Unigene27817_All;CL9367.Contig4_All;CL9367.Contig3_All;CL10033.Contig1_All;CL9489.Contig3_All;Unigene579_…	K04519+K05423+K04188+K05414+K10030+K05096+K05448+K05406+K05480+K05058+K05141+K05154+K05505+K05070
Alanine, aspartate and glutamate metabolism	5	0.0526672	0.300515	ko00250	Metabolism	Amino acid metabolism	Unigene14399_All;Unigene65757_All;Unigene63514_All;CL15868.Contig2_All;CL15868.Contig3_All	K11540+K01953
Pyrimidine metabolism	15	0.0536234	0.300515	ko00240	Metabolism	Nucleotide metabolism	CL935.Contig2_All;Unigene74004_All;Unigene75138_All;Unigene14399_All;CL15217.Contig4_All;CL8447.Contig1_All;CL2178.Contig3_All;CL14274.Contig14_All;CL14274.Contig11_All;Unigene26592_All;Unigene85456_All;Unigene76422_All;CL2178.Contig11_All;Unigene10235_All;Unigene14182_All	K03011+K01081+K03006+K11540+K03013+K03017+K03783+K13809
Synaptic vesicle cycle	8	0.0567618	0.311611	ko04721	Organismal Systems	Nervous system	CL3891.Contig17_All;Unigene24008_All;Unigene24229_All;Unigene74468_All;CL10653.Contig7_All;CL10653.Contig1_All;CL9480.Contig4_All;Unigene34627_All	K08486+K14636+K15295+K02150+K02147
Purine metabolism	21	0.0642145	0.345474	ko00230	Metabolism	Nucleotide metabolism	CL935.Contig2_All;Unigene74004_All;CL6612.Contig5_All;Unigene75138_All;CL15217.Contig4_All;CL8447.Contig1_All;CL14148.Contig1_All;CL2178.Contig3_All;CL14274.Contig14_All;CL6612.Contig4_All;CL14274.Contig11_All;Unigene26592_All;Unigene85456_All;Unigene22396_All;Unigene1696_All;Unigene84389_All;Unigene76422_All;CL2178.Contig11_All;Unigene10235_All;CL16267.Contig3_All;CL16492.Contig1_All	K03011+K01081+K00760+K03006+K03013+K03017+K19021+K03783+K00873+K13987
Thyroid hormone synthesis	9	0.0684378	0.351528	ko04918	Organismal Systems	Endocrine system	Unigene72996_All;CL7606.Contig4_All;CL1742.Contig2_All;Unigene5708_All;Unigene62673_All;CL1216.Contig2_All;CL1742.Contig1_All;Unigene61954_All;CL11516.Contig5_All	K01539+K01540+K10063+K09490+K10064
Arachidonic acid metabolism	5	0.0685564	0.351528	ko00590	Metabolism	Lipid metabolism	CL11741.Contig1_All;Unigene76051_All;Unigene74773_All;Unigene13239_All;CL15119.Contig4_All	K11987+K07418+K16342+K16817
Viral carcinogenesis	29	0.0692602	0.351528	ko05203	Human Diseases	Cancers: Overview	CL7561.Contig1_All;CL12098.Contig3_All;Unigene101420_All;Unigene83816_All;CL4559.Contig11_All;Unigene32110_All;CL4559.Contig5_All;CL13300.Contig16_All;CL4559.Contig12_All;CL2269.Contig1_All;Unigene27344_All;CL11131.Contig3_All;Unigene66555_All;Unigene22396_All;CL4559.Contig13_All;Unigene1696_All;CL12184.Contig11_All;Unigene84389_All;CL12148.Contig1_All;Unigene50948_All;CL16812.Contig1_All;CL12098…	K02159+K04448+K03363+K05699+K15413+K10131+K06625+K11406+K00873+K06751+K16175+K04692+K11252+K04392+K11217+K05411+K11254
Collecting duct acid secretion	4	0.0797066	0.397057	ko04966	Organismal Systems	Excretory system	CL10653.Contig7_All;CL10653.Contig1_All;CL9480.Contig4_All;Unigene34627_All	K02150+K02147
Epithelial cell signaling in Helicobacter pylori infection	14	0.0930028	0.450805	ko05120	Human Diseases	Infectious diseases: Bacterial	CL9367.Contig1_All;CL9367.Contig2_All;CL12098.Contig3_All;Unigene23401_All;Unigene27817_All;CL9367.Contig4_All;CL9367.Contig3_All;CL10653.Contig7_All;CL12098.Contig4_All;CL15882.Contig3_All;CL10653.Contig1_All;CL9480.Contig4_All;Unigene34627_All;Unigene39088_All	K10030+K04448+K08114+K05505+K02150+K04392+K02147
Inflammatory bowel disease (IBD)	10	0.0938478	0.450805	ko05321	Human Diseases	Immune diseases	CL10033.Contig2_All;CL12098.Contig3_All;Unigene41362_All;Unigene43685_All;Unigene76257_All;Unigene23417_All;CL10033.Contig1_All;Unigene50948_All;CL12098.Contig4_All;Unigene579_All	K04519+K04448+K11220+K05406+K04692+K05070
Chemical carcinogenesis	4	0.0987649	0.463326	ko05204	Human Diseases	Cancers: Overview	CL11741.Contig1_All;CL6658.Contig1_All;CL15119.Contig4_All;CL630.Contig6_All	K11987+K00799+K07424
Glycosphingolipid biosynthesis - lacto and neolacto series	6	0.0998994	0.463326	ko00601	Metabolism	Glycan biosynthesis and metabolism	CL11683.Contig1_All;CL4494.Contig4_All;Unigene75320_All;CL12312.Contig4_All;CL3009.Contig1_All;CL8481.Contig1_All	K07969+K07820+K03494+K00742+K03371+K03766
Thiamine metabolism	1	0.107734	0.491196	ko00730	Metabolism	Metabolism of cofactors and vitamins	Unigene85436_All	K00949
Proteasome	4	0.111651	0.50057	ko03050	Genetic Information Processing	Folding, sorting and degradation	Unigene62892_All;CL8653.Contig1_All;CL1038.Contig6_All;CL1460.Contig6_All	K06699+K03039+K06697+K02738
Glycine, serine and threonine metabolism	5	0.113916	0.50235	ko00260	Metabolism	Amino acid metabolism	CL5107.Contig4_All;CL1353.Contig5_All;CL2684.Contig6_All;CL2684.Contig5_All;CL2684.Contig3_All	K01834+K00108
Shigellosis	23	0.124334	0.521137	ko05131	Human Diseases	Infectious diseases: Bacterial	CL9367.Contig1_All;Unigene43288_All;CL9367.Contig2_All;Unigene23401_All;Unigene27501_All;Unigene403_All;Unigene38754_All;CL357.Contig10_All;CL13620.Contig24_All;CL15071.Contig1_All;Unigene16432_All;CL5742.Contig3_All;Unigene27817_All;CL9367.Contig4_All;CL9367.Contig3_All;Unigene8770_All;CL4598.Contig3_All;CL2664.Contig17_All;Unigene30696_All;CL6002.Contig1_All;CL15882.Contig3_All;Unigene24115_All…	K10030+K08846+K05719+K06106+K05748+K07863+K06256+K06689+K17388+K04392
Type I diabetes mellitus	10	0.125298	0.521137	ko04940	Human Diseases	Endocrine and metabolic diseases	CL10033.Contig2_All;CL6489.Contig9_All;Unigene76257_All;Unigene14624_All;CL6008.Contig5_All;CL5111.Contig1_All;CL12184.Contig11_All;CL10033.Contig1_All;CL4200.Contig1_All;CL5861.Contig7_All	K04519+K05412+K06470+K05413+K05406+K01353+K01294+K06751+K04077
Pentose phosphate pathway	4	0.126636	0.521137	ko00030	Metabolism	Carbohydrate metabolism	Unigene3438_All;CL8597.Contig1_All;CL5356.Contig2_All;CL4960.Contig2_All	K01810+K00850+K00615+K01623
Thyroid hormone signaling pathway	25	0.127744	0.521137	ko04919	Organismal Systems	Endocrine system	Unigene71857_All;Unigene41362_All;Unigene43685_All;Unigene72996_All;Unigene27501_All;CL3798.Contig6_All;CL7606.Contig4_All;Unigene38435_All;CL3391.Contig2_All;CL14309.Contig21_All;CL14309.Contig9_All;CL14309.Contig6_All;CL15538.Contig4_All;CL14309.Contig25_All;CL15538.Contig1_All;Unigene16432_All;CL8597.Contig1_All;Unigene5708_All;Unigene23417_All;CL13667.Contig2_All;Unigene49320_All;Unigene60591…	K05853+K11220+K01539+K17751+K15156+K01540+K07299+K06493+K00850+K11644+K04650
Glycerolipid metabolism	6	0.127863	0.521137	ko00561	Metabolism	Lipid metabolism	Unigene74887_All;CL15383.Contig1_All;CL6656.Contig3_All;CL6656.Contig5_All;CL1504.Contig3_All;CL6656.Contig1_All	K01046+K01054+K00864+K00002
Malaria	16	0.135397	0.533829	ko05144	Human Diseases	Infectious diseases: Parasitic	CL10033.Contig2_All;Unigene73089_All;CL9367.Contig1_All;Unigene73088_All;Unigene10446_All;CL9367.Contig2_All;Unigene76257_All;Unigene8009_All;Unigene16432_All;Unigene27817_All;CL6161.Contig3_All;CL9367.Contig4_All;CL9367.Contig3_All;CL10033.Contig1_All;Unigene35289_All;CL11399.Contig6_All	K04519+K05423+K10030+K06464+K05406+K06257+K04659+K06494
Steroid hormone biosynthesis	4	0.136587	0.533829	ko00140	Metabolism	Lipid metabolism	Unigene16925_All;Unigene84858_All;CL15477.Contig6_All;CL630.Contig6_All	K13368+K12345+K00513+K07424
Proximal tubule bicarbonate reclamation	5	0.138407	0.533829	ko04964	Organismal Systems	Excretory system	CL3907.Contig3_All;Unigene72996_All;CL7606.Contig4_All;Unigene5708_All;CL8476.Contig2_All	K00025+K01539+K01540+K01596
Bile secretion	7	0.14059	0.533829	ko04976	Organismal Systems	Digestive system	Unigene72996_All;CL7606.Contig4_All;CL3391.Contig2_All;Unigene5708_All;CL16527.Contig3_All;CL3391.Contig3_All;CL630.Contig6_All	K01539+K01540+K07299+K14360+K07424
Gap junction	12	0.140899	0.533829	ko04540	Cellular Processes	Cellular community	Unigene2261_All;Unigene31157_All;CL15560.Contig4_All;CL2862.Contig4_All;Unigene61047_All;Unigene19790_All;CL15560.Contig10_All;Unigene27773_All;Unigene23652_All;Unigene44554_All;CL15560.Contig1_All;Unigene35687_All	K07374+K07376
Ubiquitin mediated proteolysis	16	0.143772	0.537149	ko04120	Genetic Information Processing	Folding, sorting and degradation	CL10273.Contig62_All;Unigene15691_All;Unigene101420_All;CL6595.Contig1_All;CL4559.Contig11_All;Unigene69040_All;CL4559.Contig5_All;CL13300.Contig16_All;CL4559.Contig12_All;CL3179.Contig10_All;CL563.Contig12_All;CL4559.Contig1_All;CL10273.Contig76_All;CL8943.Contig4_All;CL10273.Contig73_All;CL2664.Contig17_All	K10615+K10614+K03363+K10571+K10603+K10585+K08285+K10592+K04694+K06689
Sphingolipid metabolism	8	0.149653	0.551462	ko00600	Metabolism	Lipid metabolism	CL2488.Contig21_All;Unigene66704_All;CL5876.Contig8_All;CL5876.Contig3_All;CL5876.Contig6_All;CL4181.Contig11_All;CL4181.Contig8_All;CL5876.Contig1_All	K12348+K04710+K00720
Oxytocin signaling pathway	18	0.152163	0.553134	ko04921	Organismal Systems	Endocrine system	CL11741.Contig1_All;Unigene74112_All;CL3342.Contig9_All;CL12098.Contig3_All;Unigene75670_All;Unigene76299_All;CL732.Contig1_All;Unigene83308_All;Unigene74773_All;CL732.Contig2_All;Unigene63688_All;CL15799.Contig1_All;Unigene63536_All;CL11131.Contig3_All;CL15119.Contig4_All;CL12098.Contig4_All;Unigene30696_All;CL1354.Contig4_All	K11987+K00907+K07200+K04448+K04857+K04963+K02183+K04515+K16342+K06270+K06625+K17388+K03234
Insulin signaling pathway	19	0.157552	0.55846	ko04910	Organismal Systems	Endocrine system	CL3342.Contig9_All;CL14813.Contig3_All;CL732.Contig1_All;Unigene21971_All;CL13721.Contig2_All;CL732.Contig2_All;Unigene15334_All;CL13874.Contig1_All;CL5742.Contig3_All;Unigene26852_All;Unigene1124_All;CL8943.Contig4_All;CL8476.Contig2_All;Unigene19832_All;Unigene41196_All;CL3239.Contig12_All;Unigene64663_All;Unigene8709_All;CL14474.Contig2_All	K07200+K01106+K02183+K11262+K07189+K00693+K06086+K05695+K00688+K04372+K04694+K01596+K00844
TNF signaling pathway	19	0.158092	0.55846	ko04668	Environmental Information Processing	Signal transduction	CL7355.Contig2_All;CL10033.Contig2_All;CL11741.Contig1_All;CL12098.Contig3_All;CL2862.Contig4_All;CL15119.Contig4_All;Unigene27817_All;CL6161.Contig3_All;CL9367.Contig4_All;Unigene60632_All;CL9367.Contig3_All;CL10288.Contig7_All;CL10033.Contig1_All;CL10288.Contig8_All;Unigene24054_All;CL12098.Contig4_All;CL10288.Contig2_All;CL10288.Contig4_All;CL1482.Contig1_All	K04403+K04519+K11987+K04448+K05141+K05505+K06494+K09258+K04397+K09028
Insulin secretion	8	0.162545	0.55846	ko04911	Organismal Systems	Endocrine system	Unigene72996_All;Unigene75670_All;Unigene14738_All;Unigene83308_All;CL7606.Contig4_All;CL3391.Contig2_All;Unigene5708_All;CL3391.Contig3_All	K01539+K04857+K04944+K04515+K01540+K07299
PPAR signaling pathway	7	0.163483	0.55846	ko03320	Organismal Systems	Endocrine system	CL6659.Contig1_All;CL13874.Contig1_All;CL6656.Contig3_All;CL6656.Contig5_All;CL8476.Contig2_All;CL6656.Contig1_All;Unigene14043_All	K08770+K06086+K00864+K01596
Valine, leucine and isoleucine biosynthesis	1	0.164009	0.55846	ko00290	Metabolism	Amino acid metabolism	Unigene21244_All	K00826
Gastric acid secretion	9	0.171911	0.57805	ko04971	Organismal Systems	Digestive system	Unigene74112_All;Unigene72996_All;CL732.Contig1_All;Unigene83308_All;CL7606.Contig4_All;CL732.Contig2_All;Unigene63688_All;Unigene63536_All;Unigene5708_All	K00907+K01539+K02183+K04515+K01540
Pathogenic Escherichia coli infection	21	0.17991	0.59748	ko05130	Human Diseases	Infectious diseases: Bacterial	CL2655.Contig2_All;Unigene23401_All;Unigene27501_All;Unigene38754_All;CL357.Contig10_All;Unigene2261_All;CL15071.Contig1_All;CL15560.Contig4_All;Unigene16432_All;CL2862.Contig4_All;Unigene61047_All;Unigene19790_All;CL15560.Contig10_All;Unigene27773_All;Unigene8770_All;Unigene23652_All;Unigene30696_All;Unigene44554_All;CL6002.Contig1_All;CL15560.Contig1_All;Unigene35687_All	K12791+K05719+K06106+K05689+K07374+K17388
Protein digestion and absorption	9	0.185531	0.608633	ko04974	Organismal Systems	Digestive system	CL11685.Contig1_All;Unigene72996_All;Unigene23401_All;Unigene63949_All;Unigene14624_All;CL7606.Contig4_All;Unigene73260_All;CL15034.Contig1_All;Unigene5708_All	K08133+K01539+K05849+K01312+K01540+K08606+K05616
Oxidative phosphorylation	8	0.189794	0.611022	ko00190	Metabolism	Energy metabolism	Unigene23042_All;CL12148.Contig1_All;CL10653.Contig7_All;CL10653.Contig1_All;CL9480.Contig4_All;Unigene27726_All;Unigene34627_All;Unigene27733_All	K01507+K02150+K02147+K02267
Degradation of aromatic compounds	1	0.190802	0.611022	ko01220	Metabolism	Global and overview maps	CL1504.Contig3_All	K00002
Mineral absorption	5	0.196199	0.619057	ko04978	Organismal Systems	Digestive system	Unigene72996_All;Unigene23401_All;Unigene63949_All;CL7606.Contig4_All;Unigene5708_All	K01539+K05849+K01540
RNA degradation	8	0.197914	0.619057	ko03018	Genetic Information Processing	Folding, sorting and degradation	CL5192.Contig8_All;CL8597.Contig1_All;CL5306.Contig4_All;CL5192.Contig6_All;CL7259.Contig5_All;CL16190.Contig3_All;CL5192.Contig2_All;CL4200.Contig1_All	K12587+K00850+K14443+K14442+K13126+K04077
Osteoclast differentiation	22	0.209524	0.647838	ko04380	Organismal Systems	Development	CL7355.Contig2_All;CL10033.Contig2_All;CL4546.Contig1_All;CL12098.Contig15_All;CL12098.Contig3_All;Unigene41362_All;Unigene43685_All;Unigene16432_All;Unigene67086_All;Unigene23417_All;CL9974.Contig4_All;Unigene61071_All;Unigene7834_All;CL8943.Contig4_All;CL10033.Contig1_All;Unigene38176_All;CL12098.Contig4_All;CL15882.Contig3_All;CL3172.Contig4_All;CL13054.Contig6_All;Unigene39088_All;CL1482.Cont…	K04403+K04519+K06551+K04449+K04448+K11220+K06493+K14380+K09030+K04694+K04392+K11217+K01371+K09028
cAMP signaling pathway	21	0.214783	0.656552	ko04024	Environmental Information Processing	Signal transduction	Unigene71857_All;CL12098.Contig3_All;Unigene74611_All;Unigene72996_All;Unigene75670_All;CL732.Contig1_All;Unigene83308_All;CL14148.Contig1_All;Unigene35843_All;CL7606.Contig4_All;CL732.Contig2_All;CL14309.Contig21_All;CL14309.Contig9_All;CL15799.Contig1_All;CL14309.Contig6_All;CL14309.Contig25_All;Unigene5708_All;CL12098.Contig4_All;Unigene30696_All;CL15882.Contig3_All;Unigene39088_All	K05853+K04448+K04955+K01539+K04857+K02183+K04515+K19021+K04162+K01540+K06270+K17388+K04392
Viral myocarditis	20	0.221471	0.669391	ko05416	Human Diseases	Cardiovascular diseases	CL6489.Contig9_All;Unigene10446_All;CL16692.Contig3_All;Unigene101420_All;Unigene27501_All;Unigene38754_All;CL1833.Contig22_All;Unigene38435_All;CL15538.Contig4_All;CL15538.Contig1_All;Unigene49320_All;Unigene60591_All;CL1216.Contig1_All;Unigene87354_All;CL12184.Contig11_All;Unigene35289_All;CL11399.Contig6_All;CL15882.Contig3_All;Unigene39088_All;CL5861.Contig7_All	K05412+K06470+K05413+K06464+K03260+K06856+K17751+K06265+K10366+K06751+K04392
Phagosome	33	0.226564	0.674185	ko04145	Cellular Processes	Transport and catabolism	Unigene10446_All;Unigene101420_All;Unigene23401_All;Unigene27501_All;Unigene38754_All;CL357.Contig10_All;Unigene2261_All;CL15560.Contig4_All;Unigene16432_All;CL2862.Contig4_All;Unigene61047_All;Unigene19790_All;CL11167.Contig2_All;CL6161.Contig3_All;CL15560.Contig10_All;Unigene87354_All;Unigene27773_All;Unigene8770_All;CL12184.Contig11_All;Unigene23652_All;Unigene35289_All;CL11399.Contig6_All;CL1…	K06464+K06563+K06856+K05719+K12478+K06481+K07374+K04659+K06493+K01365+K06751+K02150+K04392+K02147+K01368
Jak-STAT signaling pathway	16	0.230358	0.674185	ko04630	Environmental Information Processing	Signal transduction	Unigene73089_All;CL14198.Contig2_All;CL14198.Contig1_All;Unigene73088_All;Unigene41362_All;Unigene43685_All;Unigene83549_All;Unigene76257_All;CL9489.Contig1_All;CL11131.Contig3_All;Unigene23417_All;CL8943.Contig4_All;CL9489.Contig3_All;Unigene50948_All;Unigene579_All;CL3172.Contig4_All	K05423+K05414+K11220+K04699+K05406+K05058+K06625+K04694+K04692+K05070+K11217
Herpes simplex infection	31	0.230576	0.674185	ko05168	Human Diseases	Infectious diseases: Viral	CL7355.Contig2_All;CL10033.Contig2_All;CL3907.Contig3_All;CL14198.Contig2_All;CL14198.Contig1_All;Unigene75138_All;CL12098.Contig3_All;Unigene41362_All;Unigene43685_All;CL1735.Contig2_All;CL16664.Contig2_All;CL4559.Contig11_All;Unigene76257_All;CL4559.Contig5_All;CL13300.Contig16_All;CL4559.Contig12_All;CL809.Contig1_All;Unigene23417_All;Unigene26592_All;CL16358.Contig20_All;CL3364.Contig1_All;CL…	K04403+K04519+K16196+K05414+K03006+K04448+K11220+K03131+K12893+K15413+K05406+K15410+K12646+K14217+K06751+K11217+K05411
Arrhythmogenic right ventricular cardiomyopathy (ARVC)	19	0.236309	0.683516	ko05412	Human Diseases	Cardiovascular diseases	Unigene71857_All;Unigene23401_All;Unigene83816_All;Unigene75670_All;Unigene63949_All;Unigene38754_All;CL357.Contig10_All;CL1833.Contig22_All;Unigene24092_All;CL14309.Contig21_All;Unigene8009_All;CL14309.Contig9_All;CL14309.Contig6_All;CL2269.Contig1_All;CL14309.Contig25_All;Unigene27344_All;Unigene16432_All;Unigene8770_All;CL6002.Contig1_All	K05853+K05849+K05719+K05699+K04857+K06265+K06481+K10366+K07610+K06736+K06493+K06525
alpha-Linolenic acid metabolism	2	0.245288	0.701941	ko00592	Metabolism	Lipid metabolism	Unigene74773_All;Unigene13239_All	K16342+K16817
Bladder cancer	8	0.251595	0.703129	ko05219	Human Diseases	Cancers: Specific types	CL9367.Contig1_All;CL9367.Contig2_All;Unigene17506_All;CL357.Contig10_All;CL11131.Contig3_All;Unigene27817_All;CL9367.Contig4_All;CL9367.Contig3_All	K10030+K05448+K05689+K06625
Porphyrin and chlorophyll metabolism	3	0.251737	0.703129	ko00860	Metabolism	Metabolism of cofactors and vitamins	CL3455.Contig3_All;CL3455.Contig5_All;CL3455.Contig7_All	K00228
Antigen processing and presentation	9	0.253656	0.703129	ko04612	Organismal Systems	Immune system	CL11167.Contig2_All;Unigene34894_All;CL12184.Contig11_All;Unigene84219_All;Unigene61954_All;CL13054.Contig6_All;Unigene16168_All;CL1038.Contig6_All;Unigene84217_All	K01365+K03283+K06458+K06459+K06751+K09489+K09490+K01368+K06697
Endocrine and other factor-regulated calcium reabsorption	5	0.256158	0.703129	ko04961	Organismal Systems	Excretory system	Unigene72996_All;Unigene23401_All;Unigene63949_All;CL7606.Contig4_All;Unigene5708_All	K01539+K05849+K01540
Ovarian steroidogenesis	5	0.272962	0.741685	ko04913	Organismal Systems	Endocrine system	CL11741.Contig1_All;Unigene76051_All;Unigene16925_All;Unigene74773_All;CL15119.Contig4_All	K11987+K07418+K13368+K16342
Terpenoid backbone biosynthesis	2	0.284233	0.764586	ko00900	Metabolism	Metabolism of terpenoids and polyketides	CL6122.Contig1_All;CL3080.Contig3_All	K13273+K01597
Leishmaniasis	23	0.287803	0.766524	ko05140	Human Diseases	Infectious diseases: Parasitic	CL7355.Contig2_All;CL10033.Contig2_All;CL11741.Contig1_All;Unigene10446_All;CL12098.Contig3_All;Unigene101420_All;Unigene41362_All;Unigene43685_All;Unigene23401_All;Unigene38754_All;CL357.Contig10_All;Unigene76257_All;Unigene16432_All;Unigene23417_All;CL15119.Contig4_All;Unigene87354_All;Unigene8770_All;CL10033.Contig1_All;Unigene35289_All;CL11399.Contig6_All;CL12098.Contig4_All;CL6002.Contig1_Al…	K04403+K04519+K11987+K06464+K04448+K06856+K11220+K05719+K05406+K11217
Retinol metabolism	3	0.304239	0.802355	ko00830	Metabolism	Metabolism of cofactors and vitamins	CL1412.Contig1_All;CL2238.Contig2_All;CL630.Contig6_All	K12664+K07249+K07424
Tuberculosis	27	0.310098	0.804627	ko05152	Human Diseases	Infectious diseases: Bacterial	CL10033.Contig2_All;CL1112.Contig10_All;CL14198.Contig2_All;CL7561.Contig1_All;Unigene43288_All;CL14198.Contig1_All;Unigene10446_All;Unigene101420_All;Unigene41362_All;Unigene43685_All;Unigene27501_All;CL732.Contig1_All;Unigene83308_All;Unigene76257_All;CL732.Contig2_All;Unigene23417_All;CL6161.Contig3_All;Unigene87354_All;CL10033.Contig1_All;CL4598.Contig3_All;Unigene35289_All;CL11399.Contig6_Al…	K04519+K14957+K05414+K02159+K08846+K06464+K06563+K06856+K11220+K12478+K02183+K04515+K05406+K11217+K10059+K04077+K01368
Protein processing in endoplasmic reticulum	16	0.313525	0.804627	ko04141	Genetic Information Processing	Folding, sorting and degradation	CL3907.Contig3_All;CL7561.Contig1_All;CL804.Contig4_All;CL2005.Contig11_All;Unigene73745_All;CL11319.Contig2_All;Unigene5708_All;CL6737.Contig7_All;Unigene34894_All;CL15160.Contig3_All;CL2664.Contig17_All;CL2384.Contig4_All;Unigene61954_All;Unigene63468_All;CL2384.Contig2_All;CL804.Contig1_All	K16196+K02159+K05546+K09027+K13525+K14007+K10086+K10950+K03283+K14019+K06689+K09507+K09490+K03853
Circadian rhythm - fly	2	0.314074	0.804627	ko04711	Organismal Systems	Environmental adaptation	CL608.Contig2_All;CL5206.Contig1_All	K12114+K08960
Prion diseases	6	0.328868	0.834581	ko05020	Human Diseases	Neurodegenerative diseases	CL10033.Contig2_All;CL7561.Contig1_All;CL5742.Contig3_All;Unigene34894_All;CL10033.Contig1_All;Unigene61954_All	K04519+K02159+K06491+K03283+K09490
Systemic lupus erythematosus	12	0.333798	0.839175	ko05322	Human Diseases	Immune diseases	CL6489.Contig9_All;Unigene101420_All;Unigene83816_All;Unigene67413_All;Unigene75319_All;Unigene25600_All;CL2269.Contig1_All;Unigene27344_All;Unigene87354_All;CL16812.Contig1_All;Unigene62527_All;CL5861.Contig7_All	K05412+K06470+K05413+K06856+K05699+K10651+K11252+K11254+K11253
Amoebiasis	19	0.338743	0.843721	ko05146	Human Diseases	Infectious diseases: Parasitic	CL10033.Contig2_All;CL14923.Contig2_All;CL9367.Contig1_All;Unigene10446_All;CL9367.Contig2_All;Unigene101420_All;Unigene83816_All;Unigene66693_All;Unigene76257_All;CL2269.Contig1_All;Unigene27344_All;Unigene27817_All;Unigene87354_All;CL9367.Contig4_All;CL2084.Contig4_All;CL9367.Contig3_All;CL10033.Contig1_All;Unigene35289_All;CL11399.Contig6_All	K04519+K10955+K10030+K06464+K06856+K05699+K05406+K05505+K01476
Phenylalanine metabolism	1	0.361046	0.891021	ko00360	Metabolism	Amino acid metabolism	CL13194.Contig1_All	K00457
Sulfur relay system	1	0.371372	0.908173	ko04122	Genetic Information Processing	Folding, sorting and degradation	Unigene37962_All	K12161
Fatty acid elongation	2	0.381405	0.924307	ko00062	Metabolism	Lipid metabolism	CL13207.Contig2_All;CL13207.Contig1_All	K07512
Regulation of actin cytoskeleton	37	0.392636	0.943027	ko04810	Cellular Processes	Cell motility	Unigene73687_All;Unigene71056_All;Unigene74112_All;Unigene75071_All;Unigene10446_All;Unigene42992_All;Unigene23401_All;Unigene83816_All;Unigene403_All;Unigene38754_All;CL357.Contig10_All;Unigene75540_All;Unigene38435_All;CL3853.Contig2_All;Unigene63688_All;CL15799.Contig1_All;CL15538.Contig4_All;CL2269.Contig1_All;Unigene63536_All;CL15538.Contig1_All;Unigene27344_All;CL13081.Contig4_All;CL13081.C…	K05751+K10352+K00907+K06464+K05719+K05699+K05748+K06481+K06270+K12758+K06493+K05764+K10351+K12756+K17388+K06525+K04392
Phototransduction - fly	3	0.398668	0.949041	ko04745	Organismal Systems	Sensory system	CL732.Contig1_All;Unigene83308_All;CL732.Contig2_All	K02183+K04515
Amyotrophic lateral sclerosis (ALS)	7	0.402943	0.950803	ko05014	Human Diseases	Neurodegenerative diseases	CL7561.Contig1_All;Unigene24341_All;Unigene26087_All;CL6962.Contig2_All;CL2862.Contig4_All;CL15882.Contig3_All;Unigene39088_All	K02159+K01370+K04574+K05141+K04392
p53 signaling pathway	7	0.408193	0.953875	ko04115	Cellular Processes	Cell growth and death	CL7561.Contig1_All;Unigene32110_All;CL11131.Contig3_All;CL5077.Contig3_All;Unigene67223_All;Unigene76480_All;CL1393.Contig4_All	K02159+K10131+K06625+K10142+K10135+K10146
Leukocyte transendothelial migration	23	0.411336	0.953875	ko04670	Organismal Systems	Immune system	Unigene10446_All;Unigene23401_All;Unigene83816_All;Unigene5851_All;Unigene38754_All;CL357.Contig10_All;CL13578.Contig1_All;CL2269.Contig1_All;Unigene27344_All;CL13081.Contig4_All;CL13081.Contig3_All;Unigene16432_All;CL13081.Contig1_All;Unigene8770_All;CL1083.Contig5_All;Unigene33893_All;CL1083.Contig10_All;Unigene35289_All;CL11399.Contig6_All;Unigene30696_All;CL6002.Contig1_All;CL15882.Contig3_Al…	K06464+K05719+K05699+K05690+K12758+K10351+K12756+K06274+K17388+K06514+K04392
Graft-versus-host disease	7	0.417374	0.959603	ko05332	Human Diseases	Immune diseases	CL10033.Contig2_All;CL6489.Contig9_All;Unigene14624_All;CL5111.Contig1_All;CL12184.Contig11_All;CL10033.Contig1_All;CL5861.Contig7_All	K04519+K05412+K06470+K05413+K01353+K06751
Folate biosynthesis	1	0.429921	0.980075	ko00790	Metabolism	Metabolism of cofactors and vitamins	CL9690.Contig3_All	K01495
Propanoate metabolism	2	0.437584	0.984396	ko00640	Metabolism	Carbohydrate metabolism	Unigene21971_All;CL1698.Contig1_All	K11262+K01899
Ubiquinone and other terpenoid-quinone biosynthesis	1	0.439136	0.984396	ko00130	Metabolism	Metabolism of cofactors and vitamins	CL13194.Contig1_All	K00457
Amphetamine addiction	5	0.446791	0.993279	ko05031	Human Diseases	Substance dependence	CL12098.Contig3_All;CL732.Contig1_All;Unigene83308_All;CL732.Contig2_All;CL12098.Contig4_All	K04448+K02183+K04515
Olfactory transduction	7	0.466888	0.999959	ko04740	Organismal Systems	Sensory system	Unigene23401_All;Unigene63949_All;CL732.Contig1_All;Unigene83308_All;CL732.Contig2_All;Unigene31157_All;CL14625.Contig4_All	K05849+K02183+K04515+K07376+K19695
Phototransduction	2	0.46728	0.999959	ko04744	Organismal Systems	Sensory system	CL732.Contig1_All;CL732.Contig2_All	K02183
Retrograde endocannabinoid signaling	8	0.478485	0.999959	ko04723	Organismal Systems	Nervous system	CL11741.Contig1_All;Unigene75670_All;CL16598.Contig6_All;Unigene73260_All;CL15383.Contig1_All;CL15119.Contig4_All;CL10022.Contig2_All;CL10022.Contig5_All	K11987+K04857+K04545+K05186+K01054+K13700
African trypanosomiasis	8	0.483269	0.999959	ko05143	Human Diseases	Infectious diseases: Parasitic	CL10033.Contig2_All;Unigene101420_All;Unigene76257_All;CL563.Contig27_All;CL563.Contig12_All;CL6161.Contig3_All;Unigene87354_All;CL10033.Contig1_All	K04519+K06856+K05406+K14480+K06494
Pantothenate and CoA biosynthesis	1	0.491381	0.999959	ko00770	Metabolism	Metabolism of cofactors and vitamins	Unigene21244_All	K00826
Glycosphingolipid biosynthesis - ganglio series	1	0.499604	0.999959	ko00604	Metabolism	Glycan biosynthesis and metabolism	CL3009.Contig1_All	K03371
RNA polymerase	5	0.503855	0.999959	ko03020	Genetic Information Processing	Transcription	CL935.Contig2_All;Unigene75138_All;CL15217.Contig4_All;CL8447.Contig1_All;Unigene26592_All	K03011+K03006+K03013+K03017
Ether lipid metabolism	3	0.50742	0.999959	ko00565	Metabolism	Lipid metabolism	Unigene74773_All;Unigene13239_All;CL9038.Contig6_All	K16342+K16817+K13510
SNARE interactions in vesicular transport	2	0.518793	0.999959	ko04130	Genetic Information Processing	Folding, sorting and degradation	CL3891.Contig17_All;Unigene74468_All	K08486
Selenocompound metabolism	1	0.523482	0.999959	ko00450	Metabolism	Metabolism of other amino acids	CL339.Contig27_All	K01874
Fatty acid metabolism	3	0.525216	0.999959	ko01212	Metabolism	Global and overview maps	Unigene21971_All;CL13207.Contig2_All;CL13207.Contig1_All	K11262+K07512
Chagas disease (American trypanosomiasis)	10	0.52664	0.999959	ko05142	Human Diseases	Infectious diseases: Parasitic	CL10033.Contig2_All;CL9367.Contig1_All;CL9367.Contig2_All;CL12098.Contig3_All;Unigene76257_All;Unigene27817_All;CL9367.Contig4_All;CL9367.Contig3_All;CL10033.Contig1_All;CL12098.Contig4_All	K04519+K10030+K04448+K05406
Transcriptional misregulation in cancer	22	0.530535	0.999959	ko05202	Human Diseases	Cancers: Overview	CL9367.Contig1_All;Unigene25593_All;CL6489.Contig9_All;CL9367.Contig2_All;Unigene101420_All;Unigene48753_All;Unigene14624_All;CL286.Contig2_All;CL11131.Contig3_All;CL286.Contig1_All;CL5111.Contig1_All;CL13667.Contig2_All;Unigene26592_All;Unigene27817_All;CL11208.Contig2_All;Unigene87354_All;CL11208.Contig1_All;CL9367.Contig4_All;CL9367.Contig3_All;CL11208.Contig3_All;CL3009.Contig1_All;Unigene625…	K10030+K05096+K05413+K06856+K15618+K01353+K15622+K06625+K11644+K11459+K15592+K04650+K11253
Protein export	1	0.534992	0.999959	ko03060	Genetic Information Processing	Folding, sorting and degradation	Unigene61954_All	K09490
Pancreatic cancer	8	0.535018	0.999959	ko05212	Human Diseases	Cancers: Specific types	Unigene41362_All;Unigene43685_All;Unigene17506_All;Unigene23417_All;Unigene50948_All;CL15882.Contig3_All;CL3172.Contig4_All;Unigene39088_All	K11220+K05448+K04692+K04392+K11217
Focal adhesion	29	0.537177	0.999959	ko04510	Cellular Processes	Cellular community	Unigene25593_All;Unigene15816_All;Unigene74112_All;CL12098.Contig3_All;Unigene23401_All;Unigene83816_All;Unigene38754_All;Unigene17506_All;CL357.Contig10_All;Unigene75236_All;Unigene63688_All;CL15799.Contig1_All;CL2269.Contig1_All;Unigene63536_All;Unigene27344_All;CL13081.Contig4_All;CL13081.Contig3_All;Unigene16432_All;CL13081.Contig1_All;Unigene8770_All;CL1083.Contig5_All;Unigene33893_All;CL108…	K05096+K04437+K00907+K04448+K05719+K05699+K05448+K06481+K06270+K12758+K04659+K06493+K10351+K12756+K06274+K17388+K06525+K04392+K03853
VEGF signaling pathway	6	0.569993	0.999959	ko04370	Environmental Information Processing	Signal transduction	CL11741.Contig1_All;Unigene17506_All;Unigene74773_All;CL15119.Contig4_All;CL15882.Contig3_All;Unigene39088_All	K11987+K05448+K16342+K04392
Colorectal cancer	6	0.57386	0.999959	ko05210	Human Diseases	Cancers: Specific types	CL7561.Contig1_All;CL12098.Contig3_All;Unigene75438_All;CL12098.Contig4_All;CL15882.Contig3_All;Unigene39088_All	K02159+K04448+K02157+K04392
Apoptosis	8	0.582484	0.999959	ko04210	Cellular Processes	Cell growth and death	CL10033.Contig2_All;CL7561.Contig1_All;CL10288.Contig7_All;CL10033.Contig1_All;CL10288.Contig8_All;CL10288.Contig2_All;CL10288.Contig4_All;Unigene63468_All	K04519+K02159+K04397+K03853
Regulation of autophagy	2	0.585113	0.999959	ko04140	Cellular Processes	Transport and catabolism	CL14198.Contig2_All;CL14198.Contig1_All	K05414
ABC transporters	2	0.585113	0.999959	ko02010	Environmental Information Processing	Membrane transport	Unigene74270_All;CL1353.Contig5_All	K05641+K05677
Renal cell carcinoma	9	0.585968	0.999959	ko05211	Human Diseases	Cancers: Specific types	CL12098.Contig3_All;CL10509.Contig2_All;Unigene17506_All;CL3391.Contig2_All;Unigene5546_All;CL3391.Contig3_All;CL12098.Contig4_All;CL15882.Contig3_All;Unigene39088_All	K04448+K09592+K05448+K07299+K04392
Autoimmune thyroid disease	9	0.589074	0.999959	ko05320	Human Diseases	Immune diseases	CL14198.Contig2_All;CL14198.Contig1_All;CL6489.Contig9_All;Unigene101420_All;Unigene14624_All;CL5111.Contig1_All;Unigene87354_All;CL12184.Contig11_All;CL5861.Contig7_All	K05414+K05412+K06470+K06538+K05413+K06856+K01353+K06751
Renin-angiotensin system	1	0.591845	0.999959	ko04614	Organismal Systems	Endocrine system	Unigene14624_All	K01329
Salivary secretion	8	0.595625	0.999959	ko04970	Organismal Systems	Digestive system	Unigene72996_All;Unigene66693_All;Unigene76299_All;CL732.Contig1_All;CL7606.Contig4_All;CL732.Contig2_All;Unigene31157_All;Unigene5708_All	K01539+K13908+K04963+K02183+K01540+K07376
Mismatch repair	1	0.604939	0.999959	ko03430	Genetic Information Processing	Replication and repair	Unigene9050_All	K10754
Fatty acid biosynthesis	1	0.617613	0.999959	ko00061	Metabolism	Lipid metabolism	Unigene21971_All	K11262
Chemokine signaling pathway	15	0.619628	0.999959	ko04062	Organismal Systems	Immune system	CL14581.Contig3_All;CL9367.Contig1_All;CL9367.Contig2_All;Unigene41362_All;Unigene43685_All;CL16598.Contig6_All;Unigene27903_All;Unigene23417_All;Unigene27817_All;CL9367.Contig4_All;CL9367.Contig3_All;Unigene50948_All;Unigene30696_All;CL15882.Contig3_All;Unigene39088_All	K04188+K10030+K11220+K04545+K05505+K04692+K17388+K04392
Serotonergic synapse	8	0.625467	0.999959	ko04726	Organismal Systems	Nervous system	CL11741.Contig1_All;Unigene76051_All;Unigene75670_All;CL16598.Contig6_All;CL11672.Contig2_All;Unigene74773_All;Unigene35843_All;CL15119.Contig4_All	K11987+K07418+K04857+K04545+K04819+K16342+K04162
Aldosterone-regulated sodium reabsorption	3	0.627322	0.999959	ko04960	Organismal Systems	Excretory system	Unigene72996_All;CL7606.Contig4_All;Unigene5708_All	K01539+K01540
MAPK signaling pathway	20	0.645614	0.999959	ko04010	Environmental Information Processing	Signal transduction	CL7355.Contig2_All;CL10033.Contig2_All;CL12098.Contig15_All;Unigene15816_All;CL12098.Contig3_All;Unigene75670_All;Unigene74773_All;CL12474.Contig2_All;Unigene75236_All;Unigene17329_All;CL2260.Contig7_All;CL2260.Contig3_All;Unigene34894_All;CL492.Contig2_All;Unigene1124_All;CL10033.Contig1_All;CL12098.Contig4_All;CL3239.Contig12_All;CL15882.Contig3_All;Unigene39088_All	K04403+K04519+K04449+K04437+K04448+K04857+K16342+K08018+K04434+K04380+K03283+K04425+K04372+K04392
Drug metabolism - other enzymes	2	0.646417	0.999959	ko00983	Metabolism	Xenobiotics biodegradation and metabolism	CL6612.Contig5_All;CL6612.Contig4_All	K00760
Adipocytokine signaling pathway	6	0.64846	0.999959	ko04920	Organismal Systems	Endocrine system	CL3342.Contig9_All;CL3391.Contig2_All;CL2862.Contig4_All;CL3391.Contig3_All;CL8476.Contig2_All;Unigene50948_All	K07200+K07299+K05141+K01596+K04692
Maturity onset diabetes of the young	1	0.656066	0.999959	ko04950	Human Diseases	Endocrine and metabolic diseases	Unigene75320_All	K08029
Ribosome	4	0.656779	0.999959	ko03010	Genetic Information Processing	Translation	Unigene74115_All;Unigene105845_All;CL10277.Contig2_All;CL10277.Contig1_All	K02934+K02876+K02892
Regulation of lipolysis in adipocytes	5	0.661432	0.999959	ko04923	Organismal Systems	Endocrine system	CL11741.Contig1_All;Unigene31157_All;Unigene13239_All;CL15383.Contig1_All;CL15119.Contig4_All	K11987+K07376+K16817+K01054
Neurotrophin signaling pathway	12	0.668872	0.999959	ko04722	Organismal Systems	Nervous system	CL7561.Contig1_All;Unigene43288_All;CL12098.Contig3_All;CL732.Contig1_All;Unigene83308_All;CL732.Contig2_All;CL15295.Contig2_All;CL4598.Contig3_All;CL12098.Contig4_All;CL15882.Contig3_All;Unigene24115_All;Unigene39088_All	K02159+K08846+K04448+K02183+K04515+K12460+K04392
GABAergic synapse	7	0.672091	0.999959	ko04727	Organismal Systems	Nervous system	Unigene75670_All;CL16598.Contig6_All;Unigene73260_All;CL6971.Contig1_All;CL6971.Contig4_All;CL6971.Contig5_All;CL6971.Contig2_All	K04857+K04545+K05186+K05039
Arginine biosynthesis	1	0.672486	0.999959	ko00220	Metabolism	Amino acid metabolism	CL2084.Contig4_All	K01476
Inflammatory mediator regulation of TRP channels	7	0.676195	0.999959	ko04750	Organismal Systems	Sensory system	CL10033.Contig2_All;Unigene76051_All;CL732.Contig1_All;Unigene83308_All;Unigene74773_All;CL732.Contig2_All;CL10033.Contig1_All	K04519+K07418+K02183+K04515+K16342
NF-kappa B signaling pathway	17	0.680402	0.999959	ko04064	Environmental Information Processing	Signal transduction	CL7355.Contig2_All;CL10033.Contig2_All;CL11741.Contig1_All;CL9367.Contig1_All;CL9367.Contig2_All;Unigene101420_All;Unigene75320_All;CL15119.Contig4_All;Unigene27817_All;CL16358.Contig20_All;Unigene87354_All;CL16358.Contig5_All;CL9367.Contig4_All;CL16358.Contig14_All;CL16358.Contig9_All;CL9367.Contig3_All;CL10033.Contig1_All	K04403+K04519+K11987+K10030+K06856+K10798+K05505+K12646
Glycosaminoglycan biosynthesis - keratan sulfate	1	0.693168	0.999959	ko00533	Metabolism	Glycan biosynthesis and metabolism	CL11683.Contig1_All	K07969
Vibrio cholerae infection	7	0.693275	0.999959	ko05110	Human Diseases	Infectious diseases: Bacterial	CL14923.Contig2_All;Unigene66693_All;CL6737.Contig7_All;CL10653.Contig7_All;CL10653.Contig1_All;CL9480.Contig4_All;Unigene34627_All	K10955+K10950+K02150+K02147
Allograft rejection	8	0.695446	0.999959	ko05330	Human Diseases	Immune diseases	CL6489.Contig9_All;Unigene101420_All;Unigene76257_All;Unigene14624_All;CL5111.Contig1_All;Unigene87354_All;CL12184.Contig11_All;CL5861.Contig7_All	K05412+K06470+K05413+K06856+K05406+K01353+K06751
Mucin type O-Glycan biosynthesis	1	0.698132	0.999959	ko00512	Metabolism	Glycan biosynthesis and metabolism	CL15795.Contig3_All	K00731
Circadian rhythm	2	0.698582	0.999959	ko04710	Organismal Systems	Environmental adaptation	CL3342.Contig9_All;CL5206.Contig1_All	K07200+K08960
Renin secretion	4	0.704073	0.999959	ko04924	Organismal Systems	Endocrine system	Unigene75670_All;CL732.Contig1_All;CL14148.Contig1_All;CL732.Contig2_All	K04857+K02183+K19021
Huntington's disease	12	0.705484	0.999959	ko05016	Human Diseases	Neurodegenerative diseases	CL935.Contig2_All;CL7561.Contig1_All;Unigene75138_All;CL15217.Contig4_All;CL8447.Contig1_All;CL7115.Contig1_All;CL563.Contig12_All;CL13667.Contig2_All;Unigene26592_All;Unigene8770_All;Unigene27726_All;Unigene27733_All	K03011+K02159+K03006+K03013+K03017+K05863+K10408+K11644+K05625+K02267
Adherens junction	13	0.729139	0.999959	ko04520	Cellular Processes	Cellular community	Unigene73109_All;Unigene83816_All;Unigene5851_All;Unigene403_All;CL357.Contig10_All;CL13578.Contig1_All;CL13874.Contig1_All;CL2269.Contig1_All;Unigene27344_All;CL5742.Contig3_All;Unigene35014_All;CL15882.Contig3_All;Unigene39088_All	K06084+K05699+K05690+K05748+K05689+K06086+K05695+K04392
GnRH signaling pathway	7	0.732011	0.999959	ko04912	Organismal Systems	Endocrine system	CL12098.Contig3_All;Unigene75670_All;CL732.Contig1_All;Unigene83308_All;Unigene74773_All;CL732.Contig2_All;CL12098.Contig4_All	K04448+K04857+K02183+K04515+K16342
Circadian entrainment	6	0.742806	0.999959	ko04713	Organismal Systems	Environmental adaptation	CL16598.Contig6_All;Unigene76299_All;CL732.Contig1_All;Unigene83308_All;CL732.Contig2_All;Unigene31157_All	K04545+K04963+K02183+K04515+K07376
Glycosphingolipid biosynthesis - globo series	1	0.745646	0.999959	ko00603	Metabolism	Glycan biosynthesis and metabolism	CL3009.Contig1_All	K03371
Aldosterone synthesis and secretion	5	0.753461	0.999959	ko04925	Organismal Systems	Endocrine system	Unigene75670_All;CL732.Contig1_All;Unigene83308_All;CL732.Contig2_All;CL15477.Contig6_All	K04857+K02183+K04515+K00513
Sphingolipid signaling pathway	10	0.756532	0.999959	ko04071	Environmental Information Processing	Signal transduction	CL7561.Contig1_All;CL2488.Contig21_All;Unigene66704_All;CL5876.Contig8_All;CL5876.Contig3_All;CL5876.Contig6_All;Unigene30696_All;CL15882.Contig3_All;CL5876.Contig1_All;Unigene39088_All	K02159+K12348+K04710+K17388+K04392
Cysteine and methionine metabolism	3	0.759907	0.999959	ko00270	Metabolism	Amino acid metabolism	CL3907.Contig3_All;Unigene21244_All;Unigene3132_All	K00025+K00826+K01920
[truncated: 93 more rows]

## Sheet: Unique down-regulation in F
Pathway	Number of DEUs	P value	Q value	Pathway ID	Level 1	Level 2	Unigene ID	KO ID
[truncated: 280 more rows]

## Sheet: Unique up-regulation in H
Pathway	Number of DEUs	P value	Q value	Pathway ID	Level 1	Level 2	Unigene ID	KO ID
[truncated: 243 more rows]

[truncated: 1 more sheets: Unique down-regulation in H]
