# Supplementary material for: Distinct herpesvirus resistances and immune responses of three gynogenetic clones of gibel carp revealed by comprehensive transcriptomes
Source: BMC Genomics. 2017 Jul 24;18:561. doi: 10.1186/s12864-017-3945-6 (PMC5525251; doi:10.1186/s12864-017-3945-6)
Supplement: Supplementary file 9 — The common and unique differentially expressed unigenes in d-A+ vs c-A+, d-F vs c-F and d-H vs c-H. List of DEUs includes FPKM, log2 fold change, up- or down-regulation and annotation. (XLSX 1867 kb) [file 12864_2017_3945_MOESM9_ESM.xlsx]

## Sheet: Common DEUs in three clones
Unigene ID	c-A+ FPKM	d-A+ FPKM	c-F FPKM	d-F FPKM	c-H FPKM	d-H FPKM	Log2 fold change (d-A+/c-A+)	Log2 fold change (d-F/c-F)	Log2 fold change (d-H/c-H)	Up/Down-regulation	NR	KEGG
CL12384.Contig8_All	0.01	68.0733	0.01	69.2733	0.0133333	372.897	12.7329	12.7581	14.7715	Up	gi|657584042|ref|XP_008296157.1|/4.11184e-10/PREDICTED: E3 ubiquitin-protein ligase TRIM39-like [Stegastes partitus]	tup:102470397/3e-10/mucin-2-like; K10955 intestinal mucin-2
Unigene20515_All	0.01	140.077	0.01	88.65	0.01	236.253	13.7739	13.1139	14.528	Up	gi|56283929|ref|NP_523475.3|/1.44306e-49/salivary gland secretion 1 [Drosophila melanogaster] &gt;gi|55380421|gb|AAF50957.4| salivary gland secretion 1 [Drosophila melanogaster]	asn:102388355/2e-36/mucin-2-like; K10955 intestinal mucin-2
Unigene61065_All	0.01	85.0733	0.01	90.6733	0.01	138.787	13.0545	13.1465	13.7606	Up	gi|170583278|ref|XP_001896507.1|/6.83119e-06/hypothetical protein [Brugia malayi]	NA
CL6356.Contig4_All	0.01	64.8333	0.01	42.5767	0.01	101.377	12.6625	12.0558	13.3074	Up	gi|617445900|ref|XP_007566835.1|/8.93841e-24/PREDICTED: suppressor protein SRP40-like [Poecilia formosa]	cqu:CpipJ_CPIJ010431/3e-19/RNAse H; K14570 RNA exonuclease 1 [EC:3.1.-.-]
CL212.Contig5_All	0.01	74.2733	0.01	47.9433	0.0666667	384.203	12.8586	12.2271	12.4926	Up	gi|514691043|ref|XP_004993095.1|/5.80988e-27/hypothetical protein PTSG_06207 [Salpingoeca rosetta] &gt;gi|326428625|gb|EGD74195.1| hypothetical protein PTSG_06207 [Salpingoeca rosetta]	cfr:102518704/1e-23/mucin-2-like; K10955 intestinal mucin-2
CL7950.Contig2_All	0.01	952.04	0.01	718.307	0.326667	1750.17	16.5387	16.1323	12.3874	Up	gi|557164712|emb|CDJ65760.1|/3.1795e-23/ribosomal protein L19, putative [Eimeria necatrix]	dmo:Dmoj_GI16439/2e-15/GI16439 gene product from transcript GI16439-RA; K12618 5'-3' exoribonuclease 1 [EC:3.1.13.-]
CL12384.Contig5_All	0.01	15.24	0.01	12.0233	0.01	46.1567	10.5736	10.2316	12.1723	Up	gi|530608310|ref|XP_005295821.1|/6.85222e-57/PREDICTED: thymidylate kinase isoform X1 [Chrysemys picta bellii]	acs:100553633/2e-55/dtymk; deoxythymidylate kinase (thymidylate kinase); K00943 dTMP kinase [EC:2.7.4.9]
CL212.Contig3_All	0.01	44.7667	0.01	56.4067	0.02	88.0233	12.1282	12.4616	12.1037	Up	gi|291220709|ref|XP_002730368.1|/1.68085e-114/PREDICTED: ribonucleoside-diphosphate reductase subunit M2-like [Saccoglossus kowalevskii]	tru:101070326/6e-115/rrm2; ribonucleotide reductase M2; K10808 ribonucleoside-diphosphate reductase subunit M2 [EC:1.17.4.1]
Unigene10039_All	0.01	288.733	0.01	222.203	0.156667	680.147	14.8175	14.4396	12.0839	Up	gi|56283929|ref|NP_523475.3|/1.78956e-22/salivary gland secretion 1 [Drosophila melanogaster] &gt;gi|55380421|gb|AAF50957.4| salivary gland secretion 1 [Drosophila melanogaster]	fab:101821326/3e-14/MUC2; mucin 2, oligomeric mucus/gel-forming; K10955 intestinal mucin-2
Unigene37964_All	0.01	178.163	0.01	210.757	0.103333	445.133	14.1209	14.3633	12.0727	Up	gi|432957758|ref|XP_004085864.1|/1.55685e-50/PREDICTED: DNA polymerase-like, partial [Oryzias latipes]	asn:102388355/4e-47/mucin-2-like; K10955 intestinal mucin-2
Unigene33814_All	0.01	400.617	0.01	283.11	0.21	814.8	15.2899	14.7891	11.9218	Up	gi|632934486|ref|XP_007884952.1|/1.04487e-55/PREDICTED: thymidylate kinase isoform X3 [Callorhinchus milii]	acs:100553633/9e-55/dtymk; deoxythymidylate kinase (thymidylate kinase); K00943 dTMP kinase [EC:2.7.4.9]
Unigene307_All	0.01	339.19	0.01	309.023	0.203333	742.53	15.0498	14.9154	11.8344	Up	gi|669307526|gb|KFD51037.1|/1.00927e-107/hypothetical protein M513_08078, partial [Trichuris suis]	cmy:102931860/8e-86/MUC2; mucin 2, oligomeric mucus/gel-forming; K10955 intestinal mucin-2
Unigene38399_All	0.01	470.123	0.01	385.097	0.22	789.013	15.5208	15.2329	11.8083	Up	gi|551514295|ref|XP_005808658.1|/4.31428e-36/PREDICTED: deoxycytidine kinase-like [Xiphophorus maculatus]	xma:102219923/7e-37/deoxycytidine kinase-like; K00893 deoxycitidine kinase [EC:2.7.1.74]
Unigene37685_All	0.01	531.093	0.01	520.933	0.31	1074.81	15.6967	15.6688	11.7595	Up	gi|56319790|ref|NP_733106.2|/7.5218e-62/mucin 96D [Drosophila melanogaster] &gt;gi|55380571|gb|AAN14054.2| mucin 96D [Drosophila melanogaster]	cfa:102154704/8e-51/mucin-2-like; K10955 intestinal mucin-2
Unigene84656_All	0.01	63.6367	0.01	62.1867	0.03	103.067	12.6356	12.6024	11.7463	Up	gi|697504569|ref|XP_009680747.1|/2.55705e-31/PREDICTED: neurofilament heavy polypeptide isoform X3 [Struthio camelus australis]	cjc:100411710/3e-29/NEFH; neurofilament, heavy polypeptide; K04574 neurofilament heavy polypeptide
Unigene83687_All	0.01	818.783	0.01	839.137	0.52	1678.79	16.3212	16.3566	11.6566	Up	gi|514692771|ref|XP_004993958.1|/4.66537e-45/hypothetical protein PTSG_12308 [Salpingoeca rosetta] &gt;gi|326428107|gb|EGD73677.1| hypothetical protein PTSG_12308 [Salpingoeca rosetta]	chx:102187474/2e-36/mucin-5B-like; K13908 mucin-5B
Unigene20461_All	0.01	9.40667	0.01	10.79	0.01	28.8467	9.87754	10.0755	11.4942	Up	gi|156347720|ref|XP_001621729.1|/6.25518e-39/hypothetical protein NEMVEDRAFT_v1g221633 [Nematostella vectensis] &gt;gi|156207949|gb|EDO29629.1| predicted protein [Nematostella vectensis]	fch:102053562/1e-37/acrosin-like; K01317 acrosin [EC:3.4.21.10]
CL212.Contig2_All	0.01	362.36	0.01	382.683	0.26	737.693	15.1451	15.2239	11.4703	Up	gi|154332073|ref|XP_001561853.1|/1.87671e-50/putative microtubule-associated protein, partial [Leishmania braziliensis MHOM/BR/75/M2904] &gt;gi|134059174|emb|CAM36873.1| putative microtubule-associated protein, partial [Leishmania braziliensis MHOM/BR/75/M2904]	asn:102388355/2e-26/mucin-2-like; K10955 intestinal mucin-2
CL6356.Contig3_All	0.01	1367.9	0.01	1336.55	0.713333	2019.93	17.0616	17.0282	11.4674	Up	gi|617445900|ref|XP_007566835.1|/9.74663e-24/PREDICTED: suppressor protein SRP40-like [Poecilia formosa]	aqu:100639457/6e-19/nuclear localization sequence-binding protein-like; K11294 nucleolin
CL212.Contig7_All	0.01	107.537	0.01	119.75	0.06	166.77	13.3925	13.5477	11.4406	Up	gi|154332073|ref|XP_001561853.1|/2.22594e-50/putative microtubule-associated protein, partial [Leishmania braziliensis MHOM/BR/75/M2904] &gt;gi|134059174|emb|CAM36873.1| putative microtubule-associated protein, partial [Leishmania braziliensis MHOM/BR/75/M2904]	aqu:100639302/2e-35/thymidine kinase, cytosolic-like; K00857 thymidine kinase [EC:2.7.1.21]
CL12384.Contig13_All	0.01	18.68	0.01	15.06	0.01	26.8367	10.8673	10.5565	11.39	Up	gi|471410007|ref|XP_004386576.1|/3.01679e-31/PREDICTED: uncharacterized protein LOC101351532 [Trichechus manatus latirostris]	acs:100553633/1e-31/dtymk; deoxythymidylate kinase (thymidylate kinase); K00943 dTMP kinase [EC:2.7.4.9]
CL2435.Contig1_All	0.01	490.367	0.01	540.34	0.293333	760.1	15.5816	15.7216	11.3394	Up	gi|154332073|ref|XP_001561853.1|/1.29917e-41/putative microtubule-associated protein, partial [Leishmania braziliensis MHOM/BR/75/M2904] &gt;gi|134059174|emb|CAM36873.1| putative microtubule-associated protein, partial [Leishmania braziliensis MHOM/BR/75/M2904]	asn:102388355/9e-28/mucin-2-like; K10955 intestinal mucin-2
CL5298.Contig6_All	0.01	220.543	0.01	212.29	0.103333	266.45	14.4288	14.3737	11.3323	Up	gi|642935981|ref|XP_008198256.1|/3.60394e-13/PREDICTED: serine/arginine repetitive matrix protein 2 isoform X3 [Tribolium castaneum]	tca:661905/6e-14/serine/arginine repetitive matrix protein 2; K13172 serine/arginine repetitive matrix protein 2
Unigene74262_All	0.01	83.2167	0.01	82.8433	0.07	177.9	13.0227	13.0162	11.3114	Up	gi|56283929|ref|NP_523475.3|/4.58588e-22/salivary gland secretion 1 [Drosophila melanogaster] &gt;gi|55380421|gb|AAF50957.4| salivary gland secretion 1 [Drosophila melanogaster]	fab:101821326/2e-11/MUC2; mucin 2, oligomeric mucus/gel-forming; K10955 intestinal mucin-2
CL12384.Contig9_All	0.01	742.857	0.01	667.057	0.41	1000.4	16.1808	16.0255	11.2527	Up	gi|632934486|ref|XP_007884952.1|/2.59154e-56/PREDICTED: thymidylate kinase isoform X3 [Callorhinchus milii]	acs:100553633/2e-55/dtymk; deoxythymidylate kinase (thymidylate kinase); K00943 dTMP kinase [EC:2.7.4.9]
CL6356.Contig1_All	0.01	1446.12	0.01	1442.31	0.886667	2109.66	17.1418	17.138	11.2163	Up	gi|617445900|ref|XP_007566835.1|/8.83438e-24/PREDICTED: suppressor protein SRP40-like [Poecilia formosa]	aqu:100639457/5e-19/nuclear localization sequence-binding protein-like; K11294 nucleolin
Unigene33816_All	0.01	533.96	0.01	503.45	0.31	727.853	15.7044	15.6196	11.1972	Up	gi|432957758|ref|XP_004085864.1|/1.89206e-50/PREDICTED: DNA polymerase-like, partial [Oryzias latipes]	asn:102388355/4e-47/mucin-2-like; K10955 intestinal mucin-2
Unigene309_All	0.01	274.037	0.01	229.313	0.116667	260.053	14.7421	14.485	11.1222	Up	gi|564277405|gb|ETB58827.1|/1.18406e-37/hypothetical protein YYC_03602 [Plasmodium yoelii 17X]	xma:102219923/2e-36/deoxycytidine kinase-like; K00893 deoxycitidine kinase [EC:2.7.1.74]
CL2366.Contig1_All	6.23333	39.9233	0.4	58.41	0.0433333	93.8667	2.67916	7.19007	11.0809	Up	gi|6573261|gb|AAF17609.1|AF206323_1/7.35629e-61/ubiquitin-like protein [Carassius auratus]	xma:102225848/5e-37/polyubiquitin-C-like; K08770 ubiquitin C
Unigene1817_All	0.01	8.42	0.01	8.83333	0.01	21.6567	9.71768	9.78681	11.0806	Up	NA	NA
Unigene308_All	0.01	289.51	0.01	283.577	0.186667	396.563	14.8213	14.7915	11.0529	Up	gi|291220709|ref|XP_002730368.1|/1.3556e-114/PREDICTED: ribonucleoside-diphosphate reductase subunit M2-like [Saccoglossus kowalevskii]	tru:101070326/5e-115/rrm2; ribonucleotide reductase M2; K10808 ribonucleoside-diphosphate reductase subunit M2 [EC:1.17.4.1]
CL212.Contig1_All	0.01	174.53	0.01	149.803	0.133333	280.693	14.0912	13.8708	11.0397	Up	gi|154332073|ref|XP_001561853.1|/1.37709e-50/putative microtubule-associated protein, partial [Leishmania braziliensis MHOM/BR/75/M2904] &gt;gi|134059174|emb|CAM36873.1| putative microtubule-associated protein, partial [Leishmania braziliensis MHOM/BR/75/M2904]	aqu:100639302/1e-35/thymidine kinase, cytosolic-like; K00857 thymidine kinase [EC:2.7.1.21]
CL5298.Contig4_All	0.01	109.843	0.01	122.357	0.0766667	159.46	13.4232	13.5788	11.0223	Up	gi|657787034|ref|XP_008320509.1|/4.43222e-44/PREDICTED: nucleolar and coiled-body phosphoprotein 1 isoform X2 [Cynoglossus semilaevis]	ptg:102961590/3e-36/NEFH; neurofilament, heavy polypeptide; K04574 neurofilament heavy polypeptide
CL7950.Contig3_All	0.01	1052.53	0.01	713.85	0.946667	1955.89	16.6835	16.1233	11.0127	Up	gi|573878301|ref|XP_006627382.1|/2.23276e-09/PREDICTED: zonadhesin-like [Lepisosteus oculatus]	chx:102187474/6e-07/mucin-5B-like; K13908 mucin-5B
CL5298.Contig5_All	0.01	317.46	0.01	299.903	0.19	386.313	14.9543	14.8722	10.9896	Up	gi|348500603|ref|XP_003437862.1|/1.08537e-08/PREDICTED: tumor necrosis factor receptor superfamily member 5-like [Oreochromis niloticus]	ola:101172894/5e-09/tumor necrosis factor receptor superfamily member 1B-like; K05141 tumor necrosis factor receptor superfamily member 1B
Unigene5935_All	0.01	373.56	0.01	388.863	0.21	421.46	15.1891	15.247	10.9708	Up	gi|657808236|ref|XP_008331358.1|/0/PREDICTED: ribonucleoside-diphosphate reductase large subunit-like [Cynoglossus semilaevis]	gga:419081/0.0/RRM1; ribonucleotide reductase M1 (EC:1.17.4.1); K10807 ribonucleoside-diphosphate reductase subunit M1 [EC:1.17.4.1]
CL2435.Contig2_All	0.01	446.44	0.01	492.853	0.343333	686.017	15.4462	15.5889	10.9644	Up	gi|56283929|ref|NP_523475.3|/7.68127e-40/salivary gland secretion 1 [Drosophila melanogaster] &gt;gi|55380421|gb|AAF50957.4| salivary gland secretion 1 [Drosophila melanogaster]	rno:65191/2e-33/Gabre; gamma-aminobutyric acid (GABA) A receptor, epsilon; K05185 gamma-aminobutyric acid receptor subunit epsilon
CL5303.Contig3_All	0.01	86.32	0.01	87.34	0.0566667	112.133	13.0755	13.0924	10.9504	Up	gi|646704087|gb|KDR12442.1|/6.26016e-35/Ribosome-binding protein 1 [Zootermopsis nevadensis]	crg:105337759/3e-26/apoptotic chromatin condensation inducer in the nucleus-like; K12875 apoptotic chromatin condensation inducer in the nucleus
CL14089.Contig1_All	0.01	141.787	0.01	161.9	0.136667	266.967	13.7914	13.9828	10.9318	Up	NA	NA
CL212.Contig8_All	0.01	151.007	0.01	134.433	0.113333	216.563	13.8823	13.7146	10.9	Up	gi|154332073|ref|XP_001561853.1|/1.28122e-50/putative microtubule-associated protein, partial [Leishmania braziliensis MHOM/BR/75/M2904] &gt;gi|134059174|emb|CAM36873.1| putative microtubule-associated protein, partial [Leishmania braziliensis MHOM/BR/75/M2904]	aqu:100639302/1e-35/thymidine kinase, cytosolic-like; K00857 thymidine kinase [EC:2.7.1.21]
Unigene62664_All	0.01	266.943	0.01	314.67	0.233333	438.037	14.7042	14.9416	10.8744	Up	gi|56283929|ref|NP_523475.3|/2.46446e-49/salivary gland secretion 1 [Drosophila melanogaster] &gt;gi|55380421|gb|AAF50957.4| salivary gland secretion 1 [Drosophila melanogaster]	asn:102388355/9e-36/mucin-2-like; K10955 intestinal mucin-2
Unigene85321_All	0.01	93.3733	0.01	155.393	0.106667	194.07	13.1888	13.9236	10.8293	Up	gi|56283929|ref|NP_523475.3|/2.2892e-22/salivary gland secretion 1 [Drosophila melanogaster] &gt;gi|55380421|gb|AAF50957.4| salivary gland secretion 1 [Drosophila melanogaster]	fab:101821326/3e-14/MUC2; mucin 2, oligomeric mucus/gel-forming; K10955 intestinal mucin-2
CL9416.Contig2_All	0.01	259.087	0.01	254.36	0.17	303.563	14.6611	14.6346	10.8022	Up	gi|674262180|emb|CDJ02038.1|/3.77042e-15/hypothetical protein EmuJ_000682350 [Echinococcus multilocularis] &gt;gi|674574819|emb|CDS39320.1| hypothetical protein EmuJ_000682350 [Echinococcus multilocularis]	fab:101811440/7e-14/FMN2; formin 2; K02184 formin 2
CL7950.Contig1_All	0.01	587.537	0.01	488.693	0.583333	1022.74	15.8424	15.5766	10.7758	Up	gi|573878301|ref|XP_006627382.1|/5.55217e-18/PREDICTED: zonadhesin-like [Lepisosteus oculatus]	spu:583452/2e-11/sodium-dependent glucose transporter 1; K08175 MFS transporter, FHS family, Na+ dependent glucose transporter 1
CL7950.Contig4_All	0.01	68.6767	0.01	77.0667	0.0733333	124.15	12.7456	12.9119	10.7253	Up	gi|557164712|emb|CDJ65760.1|/1.68854e-16/ribosomal protein L19, putative [Eimeria necatrix]	cfa:100855688/2e-09/MED12; mediator complex subunit 12; K15162 mediator of RNA polymerase II transcription subunit 12
CL9416.Contig1_All	0.01	286.36	0.01	295.253	0.203333	340.737	14.8055	14.8497	10.7106	Up	gi|674262180|emb|CDJ02038.1|/1.48947e-15/hypothetical protein EmuJ_000682350 [Echinococcus multilocularis] &gt;gi|674574819|emb|CDS39320.1| hypothetical protein EmuJ_000682350 [Echinococcus multilocularis]	fab:101811440/3e-14/FMN2; formin 2; K02184 formin 2
Unigene98522_All	0.01	7.04333	0.01	7.02333	0.01	16.4233	9.46011	9.45601	10.6815	Up	NA	NA
Unigene31225_All	0.01	153.84	0.01	173.983	0.1	162.317	13.9091	14.0867	10.6646	Up	gi|635101394|ref|XP_007973520.1|/1.84818e-21/PREDICTED: neurofilament heavy polypeptide isoform X1 [Chlorocebus sabaeus]	cjc:100411710/4e-22/NEFH; neurofilament, heavy polypeptide; K04574 neurofilament heavy polypeptide
Unigene310_All	0.01	52.73	0.01	48.86	0.06	90.8367	12.3644	12.2544	10.5641	Up	gi|669307526|gb|KFD51037.1|/1.84515e-89/hypothetical protein M513_08078, partial [Trichuris suis]	cmy:102931860/4e-74/MUC2; mucin 2, oligomeric mucus/gel-forming; K10955 intestinal mucin-2
Unigene33817_All	0.01	348.613	0.01	437.643	0.266667	359.77	15.0893	15.4175	10.3978	Up	gi|632934486|ref|XP_007884952.1|/1.06188e-55/PREDICTED: thymidylate kinase isoform X3 [Callorhinchus milii]	acs:100553633/9e-55/dtymk; deoxythymidylate kinase (thymidylate kinase); K00943 dTMP kinase [EC:2.7.4.9]
Unigene99132_All	0.01	2.59333	0.01	2.16333	0.01	12.9367	8.01866	7.75711	10.3373	Up	gi|154344451|ref|XP_001568167.1|/1.39449e-20/proteophosphoglycan ppg4 [Leishmania braziliensis MHOM/BR/75/M2904] &gt;gi|134065504|emb|CAM43271.1| proteophosphoglycan ppg4 [Leishmania braziliensis MHOM/BR/75/M2904]	cel:CELE_F28D9.1/4e-14/rsr-1; SR protein related; K13171 serine/arginine repetitive matrix protein 1
CL15942.Contig1_All	0.01	4.00333	0.01	3.33667	0.0166667	20.92	8.64506	8.38226	10.2937	Up	gi|154344449|ref|XP_001568166.1|/2.01488e-81/proteophosphoglycan ppg4 [Leishmania braziliensis MHOM/BR/75/M2904] &gt;gi|134065503|emb|CAM43270.1| proteophosphoglycan ppg4 [Leishmania braziliensis MHOM/BR/75/M2904]	oaa:100075123/4e-50/SRRM2; serine/arginine repetitive matrix 2; K13172 serine/arginine repetitive matrix protein 2
Unigene23487_All	0.01	3.14333	0.01	3.39667	0.01	12.45	8.29615	8.40798	10.2819	Up	gi|56283929|ref|NP_523475.3|/1.44056e-38/salivary gland secretion 1 [Drosophila melanogaster] &gt;gi|55380421|gb|AAF50957.4| salivary gland secretion 1 [Drosophila melanogaster]	phi:102110416/3e-33/serine/arginine repetitive matrix protein 1-like; K13171 serine/arginine repetitive matrix protein 1
CL12384.Contig16_All	0.01	10.16	0.01	10.02	0.01	12.3533	9.98868	9.96867	10.2707	Up	gi|530608310|ref|XP_005295821.1|/3.41321e-57/PREDICTED: thymidylate kinase isoform X1 [Chrysemys picta bellii]	acs:100553633/8e-56/dtymk; deoxythymidylate kinase (thymidylate kinase); K00943 dTMP kinase [EC:2.7.4.9]
Unigene32655_All	0.01	2.94333	0.01	2.37333	0.01	12.2767	8.20131	7.89077	10.2617	Up	gi|551511180|ref|XP_005807110.1|/8.82993e-06/PREDICTED: synaptojanin-1-like [Xiphophorus maculatus]	xma:102229425/1e-06/synaptojanin-1-like; K01099 phosphatidylinositol-bisphosphatase [EC:3.1.3.36]
Unigene84618_All	0.01	217.793	0.01	186.467	0.333333	371.093	14.4107	14.1866	10.1206	Up	gi|187032571|emb|CAP28475.1|/3.64727e-43/Protein CBG08535 [Caenorhabditis briggsae]	cmy:102931860/3e-35/MUC2; mucin 2, oligomeric mucus/gel-forming; K10955 intestinal mucin-2
CL5298.Contig2_All	0.01	38.5933	0.01	29.1733	0.0333333	35.4767	11.9141	11.5104	10.0557	Up	NA	NA
Unigene33815_All	0.01	10.9633	0.01	16.8033	0.02	21.2633	10.0985	10.7145	10.0542	Up	gi|432957758|ref|XP_004085864.1|/1.68792e-50/PREDICTED: DNA polymerase-like, partial [Oryzias latipes]	asn:102388355/4e-47/mucin-2-like; K10955 intestinal mucin-2
CL1385.Contig1_All	11.47	65.7567	0.593333	96.8167	0.0566667	56.2733	2.51927	7.35027	9.95574	Up	gi|597807278|ref|XP_007243509.1|/9.70783e-156/PREDICTED: E3 ubiquitin-protein ligase TRIM39-like [Astyanax mexicanus]	dre:100537128/5e-101/si:ch211-247l8.8; K12015 tripartite motif-containing protein 39 [EC:2.3.2.27]
CL15160.Contig5_All	6.12	36.0367	3.5	22.1	0.01	9.92	2.55786	2.65862	9.9542	Up	gi|130500549|ref|NP_001076390.1|/3.20695e-71/uncharacterized protein LOC797943 [Danio rerio] &gt;gi|126631714|gb|AAI33879.1| Zgc:162126 protein [Danio rerio]	asn:102376825/1e-16/PPP1R15A; protein phosphatase 1, regulatory subunit 15A; K14019 protein phosphatase 1 regulatory subunit 15A
CL2366.Contig2_All	4.13333	31.9133	0.8	77.7367	0.106667	90.8867	2.94878	6.60245	9.73482	Up	gi|6573261|gb|AAF17609.1|AF206323_1/5.69505e-62/ubiquitin-like protein [Carassius auratus]	xma:102225848/2e-37/polyubiquitin-C-like; K08770 ubiquitin C
CL13883.Contig1_All	0.01	1.49333	0.01	7.56667	0.01	8.46333	7.22239	9.56351	9.72508	Up	gi|482635904|gb|AGK24957.1|/1.45322e-81/leptin B [Cyprinus carpio &apos;jian&apos;]	dre:564348/7e-74/lepb, si:dkey-21o22.1; leptin b; K05424 leptin
CL1385.Contig2_All	11.4167	67.7067	0.45	96.3033	0.0633333	51.4733	2.56816	7.74152	9.66664	Up	gi|597807278|ref|XP_007243509.1|/2.0952e-156/PREDICTED: E3 ubiquitin-protein ligase TRIM39-like [Astyanax mexicanus]	dre:100537128/6e-100/si:ch211-247l8.8; K12015 tripartite motif-containing protein 39 [EC:2.3.2.27]
CL8680.Contig3_All	0.01	12.3633	0.01	7.63333	0.01	7.27	10.2719	9.57617	9.50581	Up	gi|70907771|emb|CAG14936.1|/8.5966e-94/interleukin-11 [Cyprinus carpio]	dre:570404/9e-70/uncharacterized LOC570404; K05417 interleukin 11
Unigene60877_All	0.01	19.83	0.01	20.8967	0.0333333	23.52	10.9535	11.0291	9.46271	Up	gi|551514295|ref|XP_005808658.1|/4.40473e-36/PREDICTED: deoxycytidine kinase-like [Xiphophorus maculatus]	xma:102219923/7e-37/deoxycytidine kinase-like; K00893 deoxycitidine kinase [EC:2.7.1.74]
Unigene98905_All	0.01	5.57333	0.01	7.95	0.01	7.03667	9.1224	9.63481	9.45875	Up	NA	NA
Unigene32822_All	0.01	2.45	0.01	1.76667	0.01	7.02667	7.93664	7.46489	9.4567	Up	gi|470429405|ref|XP_004338198.1|/1.34051e-06/RhoGEF domain containing protein [Acanthamoeba castellanii str. Neff] &gt;gi|440795044|gb|ELR16185.1| RhoGEF domain containing protein [Acanthamoeba castellanii str. Neff]	dpo:Dpse_GA22119/7e-07/GA22119 gene product from transcript GA22119-RA; K17498 transcription factor SPN1
Unigene63261_All	1.46667	12.1667	0.05	20.1233	0.01	6.96	3.05232	8.65273	9.44294	Up	gi|31580624|gb|AAP49828.1|/1.90183e-73/interferon-inducible protein Gig1 [Carassius auratus]	lcm:102360533/3e-07/CD276 antigen-like; K06551 signal-regulatory protein alpha/beta1/gamma
Unigene17845_All	0.01	3.7	0.01	4.32	0.01	6.62667	8.53138	8.75489	9.37214	Up	gi|586726344|gb|EWS71527.1|/6.89628e-27/hypothetical protein TTHERM_000929569 [Tetrahymena thermophila SB210]	rno:65191/6e-26/Gabre; gamma-aminobutyric acid (GABA) A receptor, epsilon; K05185 gamma-aminobutyric acid receptor subunit epsilon
Unigene26807_All	2.15	15.19	0.24	27.3733	0.0333333	21.75	2.82071	6.83359	9.34983	Up	gi|597807278|ref|XP_007243509.1|/3.05603e-88/PREDICTED: E3 ubiquitin-protein ligase TRIM39-like [Astyanax mexicanus]	dre:100537128/2e-47/si:ch211-247l8.8; K12015 tripartite motif-containing protein 39 [EC:2.3.2.27]
CL1385.Contig6_All	0.176667	2.57333	0.01	3.47333	0.01	6.41	3.86454	8.44018	9.32418	Up	gi|597807278|ref|XP_007243509.1|/1.26796e-96/PREDICTED: E3 ubiquitin-protein ligase TRIM39-like [Astyanax mexicanus]	dre:100537128/7e-56/si:ch211-247l8.8; K12015 tripartite motif-containing protein 39 [EC:2.3.2.27]
CL8212.Contig4_All	1.88	6.92	0.536667	13.1267	0.01	6.38667	1.88004	4.61233	9.31892	Up	NA	NA
Unigene17581_All	0.01	2.27667	0.01	2.90333	0.01	6.26	7.83078	8.18157	9.29002	Up	gi|350422599|ref|XP_003493223.1|/8.73532e-13/PREDICTED: hypothetical protein LOC100742354 [Bombus impatiens]	tca:656627/3e-09/aspartyl/asparaginyl beta-hydroxylase; K00476 aspartate beta-hydroxylase [EC:1.14.11.16]
CL12384.Contig4_All	0.01	1589.49	0.01	1406.87	1.49	905.663	17.2782	17.1021	9.24752	Up	NA	NA
CL6923.Contig5_All	1.11	4.40667	0.15	5.56667	0.01	5.96	1.98913	5.21378	9.21917	Up	gi|597767503|ref|XP_007247602.1|/2.21039e-76/PREDICTED: uncharacterized protein LOC103021512 [Astyanax mexicanus]	NA
Unigene99093_All	0.01	1.05333	0.01	2.09667	0.01	5.9	6.71882	7.71195	9.20457	Up	gi|200545|gb|AAA40003.1|/1.78268e-13/proline-rich salivary protein, partial [Mus musculus]	ocu:100350994/7e-12/WIPF1; WAS/WASL interacting protein family, member 1; K19475 WAS/WASL-interacting protein
CL1385.Contig5_All	0.226667	2.18	0.01	4.21333	0.01	5.75	3.26568	8.71882	9.16742	Up	gi|597807278|ref|XP_007243509.1|/3.68536e-97/PREDICTED: E3 ubiquitin-protein ligase TRIM39-like [Astyanax mexicanus]	dre:100537128/9e-56/si:ch211-247l8.8; K12015 tripartite motif-containing protein 39 [EC:2.3.2.27]
CL15086.Contig1_All	0.0533333	3.13333	0.02	2.72333	0.01	5.65667	5.87652	7.08923	9.14381	Up	gi|526260860|gb|AGR82313.1|/5.95608e-108/interleukin-6a [Cyprinus carpio]	dre:100885851/3e-84/il6; interleukin 6 (interferon, beta 2); K05405 interleukin 6
CL15391.Contig4_All	1.31	8.35667	0.01	2.12	0.01	5.61333	2.67336	7.72792	9.13271	Up	gi|225690509|ref|NP_001070089.2|/2.35143e-35/meprin A, beta precursor [Danio rerio]	dre:100151009/3e-36/mep1b, si:ch211-191a24.6, zgc:153272; meprin A, beta (EC:3.4.24.18); K08606 meprin B [EC:3.4.24.63]
Unigene62663_All	0.01	7.84667	0.01	14.2	0.0166667	9.26333	9.61594	10.4717	9.11842	Up	gi|154332073|ref|XP_001561853.1|/3.59791e-49/putative microtubule-associated protein, partial [Leishmania braziliensis MHOM/BR/75/M2904] &gt;gi|134059174|emb|CAM36873.1| putative microtubule-associated protein, partial [Leishmania braziliensis MHOM/BR/75/M2904]	asn:102388355/3e-34/mucin-2-like; K10955 intestinal mucin-2
Unigene2289_All	3.22333	15.1367	0.416667	6.71667	0.01	5.21667	2.23142	4.01078	9.02698	Up	gi|688539995|ref|XP_009290606.1|/4.96918e-73/PREDICTED: golgin subfamily A member 6-like protein 22 isoform X1 [Danio rerio]	dwi:Dwil_GK19899/5e-51/GK19899 gene product from transcript GK19899-RA; K18626 trichohyalin
CL11693.Contig2_All	0.12	6.01667	0.0233333	2.07667	0.0233333	12.1633	5.64786	6.47573	9.02593	Up	gi|688588118|ref|XP_009289996.1|/0/PREDICTED: L-amino-acid oxidase isoform X1 [Danio rerio]	dre:337166/0.0/fa99f01, wu:fa99f01; si:dkey-40g16.6; K03334 L-amino-acid oxidase [EC:1.4.3.2]
Unigene13762_All	0.01	1.01333	0.01	1.49	0.01	5.09333	6.66297	7.21917	8.99247	Up	gi|668459351|gb|KFB47148.1|/5.74722e-22/AGAP005951-PA-like protein [Anopheles sinensis]	asn:102388355/1e-21/mucin-2-like; K10955 intestinal mucin-2
CL2862.Contig2_All	0.01	1.74333	0.01	15.9667	0.01	5.01	7.4457	10.6408	8.96867	Up	gi|189514433|ref|XP_001345957.2|/3.11051e-76/PREDICTED: interferon-induced protein 44 [Danio rerio]	xma:102225574/2e-33/uncharacterized LOC102225574; K07374 tubulin alpha
Unigene6694_All	0.976667	32.5233	0.0766667	25.12	0.01	4.86	5.05747	8.35602	8.92481	Up	gi|528507029|ref|XP_005161543.1|/2.72555e-50/PREDICTED: prostate stem cell antigen-like [Danio rerio]	cge:100689422/4e-12/Plaur, Upar; plasminogen activator, urokinase receptor; K03985 plasminogen activator, urokinase receptor
CL13655.Contig3_All	1.96	37.5333	1.03667	14.8267	0.01	4.85667	4.25925	3.83817	8.92382	Up	gi|688552079|ref|XP_009299264.1|/2.9991e-173/PREDICTED: verrucotoxin subunit beta-like [Danio rerio]	xma:102238265/1e-29/stonustoxin subunit alpha-like; K12006 tripartite motif-containing protein 16
Unigene9855_All	0.01	2.94	0.01	3.31	0.01	4.71667	8.19967	8.37069	8.88162	Up	NA	NA
Unigene8904_All	0.406667	8.06333	0.01	5.54	0.01	4.2	4.30946	9.11374	8.71425	Up	gi|528507029|ref|XP_005161543.1|/2.90906e-45/PREDICTED: prostate stem cell antigen-like [Danio rerio]	acs:103279307/2e-08/urokinase plasminogen activator surface receptor-like; K03985 plasminogen activator, urokinase receptor
Unigene21561_All	0.01	1.02667	0.01	2.27333	0.01	3.98667	6.68182	7.82867	8.63904	Up	NA	NA
CL15881.Contig36_All	0.01	1.94333	0.01	1.84667	0.01	3.92333	7.60239	7.52878	8.61594	Up	gi|688554627|ref|XP_009299694.1|/1.12097e-137/PREDICTED: globoside alpha-1,3-N-acetylgalactosaminyltransferase 1 [Danio rerio]	dre:100005704/2e-138/globoside alpha-1,3-N-acetylgalactosaminyltransferase 1; K00709 histo-blood group ABO system transferase [EC:2.4.1.40 2.4.1.37]
Unigene31978_All	0.01	3.27667	0.01	4.35667	0.01	3.79333	8.35609	8.76708	8.56732	Up	gi|56283929|ref|NP_523475.3|/4.60837e-22/salivary gland secretion 1 [Drosophila melanogaster] &gt;gi|55380421|gb|AAF50957.4| salivary gland secretion 1 [Drosophila melanogaster]	fab:101821326/2e-11/MUC2; mucin 2, oligomeric mucus/gel-forming; K10955 intestinal mucin-2
CL2435.Contig3_All	0.01	1.02	0.01	1.93	0.01	3.73667	6.67243	7.59246	8.54561	Up	NA	NA
Unigene28870_All	0.01	0.88	0.01	2.04	0.01	3.67667	6.45943	7.67243	8.52225	Up	gi|390359792|ref|XP_003729565.1|/3.66047e-12/PREDICTED: uncharacterized protein LOC100892086 [Strongylocentrotus purpuratus]	pon:100457429/8e-11/MUC7; mucin 7, secreted; K13909 mucin-7
Unigene99129_All	0.01	1.8	0.01	3.81	0.01	3.61333	7.49185	8.57365	8.49719	Up	NA	NA
Unigene11525_All	0.0766667	36.37	0.07	14.6333	0.03	10.7867	8.88993	7.70769	8.49007	Up	gi|528487630|ref|XP_005167077.1|/4.21634e-176/PREDICTED: EPS8-like 3 isoform X2 [Danio rerio]	tru:101074624/1e-102/epidermal growth factor receptor kinase substrate 8-like; K17277 epidermal growth factor receptor kinase substrate 8
CL15254.Contig1_All	2.66333	185.733	0.06	45.2233	0.103333	34.03	6.12386	9.55789	8.36336	Up	gi|636742919|gb|AIA19310.1|/0/delta-6 fatty acyl desaturase [Cyprinus carpio]	dre:140615/0.0/fads2, DRD5/D6, Fadsd6, wu:fb64c04, wu:fb69e08, zgc:112502; fatty acid desaturase 2 (EC:1.14.19.-); K10226 fatty acid desaturase 2 (delta-6 desaturase) [EC:1.14.19.-]
Unigene28240_All	5.03333	27.5133	0.15	31.8533	0.12	36.4433	2.45054	7.73034	8.24648	Up	gi|31580624|gb|AAP49828.1|/6.02978e-74/interferon-inducible protein Gig1 [Carassius auratus]	lcm:102360533/8e-08/CD276 antigen-like; K06551 signal-regulatory protein alpha/beta1/gamma
CL9416.Contig3_All	0.01	0.936667	0.01	1.17	0.01	3.01667	6.54946	6.87036	8.23681	Up	NA	NA
Unigene84704_All	0.91	19.3833	0.08	15.54	0.01	2.96667	4.41281	7.60177	8.2127	Up	gi|528507029|ref|XP_005161543.1|/3.04861e-33/PREDICTED: prostate stem cell antigen-like [Danio rerio]	pss:102459484/1e-08/lymphocyte antigen 6E-like; K06846 lymphocyte antigen 6 complex
CL8680.Contig4_All	0.01	2.36	0.01	2.65333	0.01	2.93	7.88264	8.05166	8.19476	Up	NA	NA
Unigene36465_All	0.01	1.17667	0.01	1.82667	0.01	2.86	6.87856	7.51307	8.15987	Up	gi|198464221|ref|XP_001353132.2|/1.16287e-10/GA20289 [Drosophila pseudoobscura pseudoobscura] &gt;gi|198149624|gb|EAL30633.2| GA20289 [Drosophila pseudoobscura pseudoobscura]	hsa:4589/3e-08/MUC7, MG2; mucin 7, secreted; K13909 mucin-7
Unigene39271_All	1.22	16.1433	1.59333	6.78333	0.01	2.60667	3.72599	2.08995	8.02606	Up	NA	NA
CL8756.Contig2_All	0.0266667	5.26333	0.01	3.30333	0.01	2.59	7.6248	8.36778	8.01681	Up	gi|71648313|tpe|CAI61347.1|/6.52569e-60/TPA: interleukin-11b [Danio rerio]	mze:101480935/3e-14/interleukin-11-like; K05417 interleukin 11
Unigene42198_All	0.01	1.45	0.01	1.05333	0.01	2.56333	7.17991	6.71882	8.00188	Up	gi|697504569|ref|XP_009680747.1|/2.49676e-31/PREDICTED: neurofilament heavy polypeptide isoform X3 [Struthio camelus australis]	cjc:100411710/3e-29/NEFH; neurofilament, heavy polypeptide; K04574 neurofilament heavy polypeptide
Unigene33389_All	1.37	12.0867	1.02	14.21	0.01	2.40667	3.14117	3.80027	7.91089	Up	gi|47550803|ref|NP_999933.1|/3.43606e-52/superkiller viralicidic activity 2-like 2 [Danio rerio] &gt;gi|38494342|gb|AAH61456.1| Superkiller viralicidic activity 2-like 2 [Danio rerio]	dre:406795/6e-53/skiv2l2, wu:fd11a05, zgc:63838; superkiller viralicidic activity 2-like 2 (EC:3.6.4.13); K12598 ATP-dependent RNA helicase DOB1 [EC:3.6.4.13]
CL15457.Contig2_All	0.0566667	6.9	0.01	5.50333	0.01	2.35333	6.92795	9.10416	7.87856	Up	gi|256418959|ref|NP_001157840.1|/9.36383e-65/lipopolysaccharide-induced tumor necrosis factor-alpha factor-like [Danio rerio]	ola:101165558/3e-37/lipopolysaccharide-induced tumor necrosis factor-alpha factor homolog; K19363 lipopolysaccharide-induced tumor necrosis factor-alpha factor
CL5303.Contig1_All	0.01	1.20667	0.01	1.46333	0.01	2.35333	6.91488	7.19311	7.87856	Up	NA	NA
Unigene25391_All	0.01	6.3	1.08333	19.6833	0.01	2.34	9.29921	4.18343	7.87036	Up	NA	NA
CL15709.Contig1_All	0.123333	2.52667	0.0233333	1.22667	0.01	2.33333	4.3566	5.71621	7.86625	Up	gi|642112392|emb|CDQ70126.1|/9.39433e-08/unnamed protein product [Oncorhynchus mykiss]	NA
CL13964.Contig2_All	0.166667	3.8	0.01	5.44667	0.01	2.31667	4.51096	9.08923	7.85591	Up	gi|223646097|ref|NP_001138714.1|/3.51832e-56/colony stimulating factor 3 (granulocyte) [Danio rerio] &gt;gi|221360307|emb|CAQ64749.1| granulocyte colony stimulating factor [Danio rerio]	mze:101478510/7e-18/uncharacterized LOC101478510; K05423 granulocyte colony-stimulating factor
CL2348.Contig5_All	0.456667	5.58	3.87333	30.7733	0.01	2.31333	3.61105	2.99003	7.85383	Up	gi|47086947|ref|NP_998475.1|/7.4344e-124/egl nine homolog 3 [Danio rerio] &gt;gi|44890699|gb|AAH66699.1| Egl nine homolog 3 (C. elegans) [Danio rerio]	dre:406602/1e-124/egln3, wu:fj78a08, zgc:77019; egl-9 family hypoxia-inducible factor 3 (EC:1.14.11.29); K09592 hypoxia-inducible factor prolyl hydroxylase [EC:1.14.11.29]
Unigene25026_All	0.01	1.24	0.01	4.90333	0.01	2.25333	6.9542	8.93762	7.81592	Up	gi|597736550|ref|XP_007230531.1|/1.46099e-83/PREDICTED: zinc-binding protein A33-like [Astyanax mexicanus]	dre:100002639/1e-70/si:ch1073-324l1.1; K12012 tripartite motif-containing protein 35
CL6659.Contig2_All	8.61667	29.4733	0.84	91.5833	0.176667	39.1067	1.77421	6.76855	7.79024	Up	gi|6573261|gb|AAF17609.1|AF206323_1/1.0834e-62/ubiquitin-like protein [Carassius auratus]	xma:102225848/5e-36/polyubiquitin-C-like; K08770 ubiquitin C
CL15457.Contig1_All	0.01	4.15333	0.01	2.53667	0.01	2.21333	8.69813	7.98679	7.79008	Up	gi|256418959|ref|NP_001157840.1|/5.85798e-58/lipopolysaccharide-induced tumor necrosis factor-alpha factor-like [Danio rerio]	ola:101165558/5e-35/lipopolysaccharide-induced tumor necrosis factor-alpha factor homolog; K19363 lipopolysaccharide-induced tumor necrosis factor-alpha factor
CL15709.Contig3_All	0.29	2.43	0.03	2.37333	0.01	2.19333	3.06683	6.30581	7.77698	Up	gi|642112392|emb|CDQ70126.1|/1.80539e-07/unnamed protein product [Oncorhynchus mykiss]	NA
Unigene85504_All	0.386667	8.08	0.39	8.60333	0.0366667	7.78667	4.38519	4.46335	7.73039	Up	gi|688610590|ref|XP_009294912.1|/1.59522e-128/PREDICTED: basement membrane-specific heparan sulfate proteoglycan core protein-like isoform X2 [Danio rerio]	gga:429806/4e-26/HSPG2, HSPG; heparan sulfate proteoglycan 2; K05719 integrin beta 1; K06255 heparan sulfate proteoglycan 2 (perlecan); K06265 dystroglycan 1
CL5096.Contig1_All	0.01	2.67	0.176667	3.09	0.04	8.35667	8.0607	4.12851	7.70678	Up	gi|62955383|ref|NP_001017707.1|/6.83729e-87/ADP-ribosylation factor 4b [Danio rerio] &gt;gi|62202741|gb|AAH93261.1| Zgc:112199 [Danio rerio]	xtr:595036/2e-77/arf4, arf2; ADP-ribosylation factor 4; K07939 ADP-ribosylation factor 4
CL6356.Contig2_All	0.01	1.99667	0.01	0.826667	0.01	1.99333	7.64145	6.36923	7.63904	Up	NA	NA
CL814.Contig2_All	0.01	1.33	0.346667	2.58	0.01	1.97667	7.05528	2.89575	7.62693	Up	gi|51011037|ref|NP_001003412.1|/1.02945e-30/clathrin interactor 1 [Danio rerio] &gt;gi|49618951|gb|AAT68060.1| enthoprotin [Danio rerio]	dre:323870/1e-31/clint1a, clint1, enth, epn4, wu:fa05f05, wu:fb97f11, wu:fc12e09, zgc:103447; clathrin interactor 1a; K12471 epsin
CL2896.Contig3_All	9.36333	50.5967	0.31	8.61667	0.01	1.94667	2.43395	4.79679	7.60486	Up	gi|125839225|ref|XP_001337104.1|/6.24213e-33/PREDICTED: uncharacterized protein si:dkey-85k15.4 [Danio rerio] &gt;gi|688590337|ref|XP_009290425.1| PREDICTED: uncharacterized protein si:dkey-85k15.4 [Danio rerio]	NA
Unigene6664_All	0.106667	24.51	0.01	17.64	0.0566667	10.3333	7.84412	10.7846	7.51059	Up	gi|54260402|dbj|BAD61007.1|/1.27206e-115/heat shock protein 30 kDa [Carassius auratus]	fch:102053641/7e-11/CRYAB; crystallin, alpha B; K09542 crystallin, alpha B
Unigene27303_All	0.206667	4.71	0.0366667	2.96	0.01	1.81	4.51035	6.33498	7.49985	Up	gi|41054774|ref|NP_955818.1|/1.12393e-131/chloride intracellular channel protein 3 [Danio rerio] &gt;gi|38541248|gb|AAH62860.1| Chloride intracellular channel a [Danio rerio]	dre:84040/2e-132/clic3, clica, zgc:77835; chloride intracellular channel 3; K05024 chloride intracellular channel protein 4
CL8279.Contig4_All	0.36	2.56333	0.18	4.01667	0.01	1.73	2.83195	4.47993	7.43463	Up	gi|125821391|ref|XP_001342072.1|/2.95584e-55/PREDICTED: basic leucine zipper transcriptional factor ATF-like [Danio rerio] &gt;gi|688564050|ref|XP_009301428.1| PREDICTED: basic leucine zipper transcriptional factor ATF-like [Danio rerio]	mdo:100018140/4e-14/BATF; basic leucine zipper transcription factor, ATF-like; K09034 ATF-like basic leucine zipper transcriptional factor
CL11665.Contig4_All	0.233333	2.43	0.0666667	5.79667	0.01	1.71	3.38049	6.44211	7.41785	Up	gi|68371332|ref|XP_685111.1|/0/PREDICTED: cyclic GMP-AMP synthase [Danio rerio]	dre:557043/0.0/mb21d1; Mab-21 domain containing 1; K17834 cyclic GMP-AMP synthase [EC:2.7.7.86]
CL13227.Contig12_All	0.01	2.86333	0.0466667	2.60667	0.01	1.68333	8.16155	5.80367	7.39518	Up	gi|688578442|ref|XP_009304613.1|/0/PREDICTED: phosphofructokinase, liver b isoform X1 [Danio rerio]	dre:570106/0.0/pfkla; phosphofructokinase, liver a; K00850 6-phosphofructokinase 1 [EC:2.7.1.11]
Unigene17529_All	0.01	2.20333	0.01	3.61667	0.01	1.67667	7.78354	8.49852	7.38945	Up	NA	NA
Unigene30450_All	0.323333	5.15	1.99333	7.29667	0.01	1.61333	3.99348	1.87205	7.3339	Up	gi|688610590|ref|XP_009294912.1|/2.23102e-136/PREDICTED: basement membrane-specific heparan sulfate proteoglycan core protein-like isoform X2 [Danio rerio]	gga:429806/3e-29/HSPG2, HSPG; heparan sulfate proteoglycan 2; K05719 integrin beta 1; K06255 heparan sulfate proteoglycan 2 (perlecan); K06265 dystroglycan 1
CL14906.Contig1_All	0.01	1.47333	0.01	4.93333	0.01	1.60333	7.20294	8.94642	7.32493	Up	gi|383212899|dbj|BAM09181.1|/4.4838e-62/interferon gamma [Carassius auratus langsdorfii]	NA
Unigene17609_All	0.01	1.08	0.01	2.12667	0.01	1.6	6.75489	7.73245	7.32193	Up	NA	NA
Unigene28212_All	0.01	1.91	0.01	2.12667	0.01	1.59667	7.57743	7.73245	7.31892	Up	NA	NA
CL11665.Contig3_All	0.426667	3.61333	0.01	1.34	0.01	1.56667	3.08215	7.06609	7.29155	Up	gi|68371332|ref|XP_685111.1|/0/PREDICTED: cyclic GMP-AMP synthase [Danio rerio]	dre:557043/0.0/mb21d1; Mab-21 domain containing 1; K17834 cyclic GMP-AMP synthase [EC:2.7.7.86]
Unigene1788_All	0.01	2.40667	0.01	9.33333	0.01	1.54667	7.91089	9.86625	7.27302	Up	NA	NA
CL8756.Contig3_All	0.01	6.14333	0.01	4.61667	0.01	1.52667	9.26288	8.85071	7.25424	Up	gi|71648313|tpe|CAI61347.1|/4.32913e-29/TPA: interleukin-11b [Danio rerio]	mze:101480935/8e-09/interleukin-11-like; K05417 interleukin 11
CL2862.Contig1_All	0.01	1.68667	0.01	1.36333	0.0766667	11.6433	7.39803	7.09099	7.24669	Up	gi|642052978|emb|CDQ91974.1|/3.59826e-73/unnamed protein product [Oncorhynchus mykiss]	xma:102225574/6e-33/uncharacterized LOC102225574; K07374 tubulin alpha
CL10509.Contig1_All	0.543333	4.07667	0.233333	3.15667	0.01	1.51667	2.90748	3.75794	7.24476	Up	gi|688593591|ref|XP_009291122.1|/5.42252e-80/PREDICTED: egl nine homolog 3 isoform X2 [Danio rerio]	mze:101475861/4e-57/egln3; egl-9 family hypoxia-inducible factor 3; K09592 hypoxia-inducible factor prolyl hydroxylase [EC:1.14.11.29]
Unigene5908_All	0.313333	3.59	0.78	5.79333	0.01	1.50333	3.51821	2.89285	7.23202	Up	gi|688539439|ref|XP_009297162.1|/2.526e-32/PREDICTED: polymeric immunoglobulin receptor-like isoform X1 [Danio rerio]	mze:101466540/2e-11/polymeric immunoglobulin receptor-like; K13073 polymeric immunoglobulin receptor
CL12384.Contig10_All	0.01	4.15	0.01	4.30333	0.0466667	7.01333	8.69697	8.74931	7.23156	Up	gi|79151969|gb|AAI08004.1|/0/LOC559853 protein, partial [Danio rerio]	acs:100553633/2e-55/dtymk; deoxythymidylate kinase (thymidylate kinase); K00943 dTMP kinase [EC:2.7.4.9]
CL9153.Contig4_All	0.173333	24.2133	0.09	9.03333	0.01	1.46667	7.12611	6.64919	7.1964	Up	gi|41056009|ref|NP_956422.1|/4.79709e-07/endothelial lipase precursor [Danio rerio] &gt;gi|28277499|gb|AAH44146.1| Zgc:55345 [Danio rerio]	dre:393096/9e-08/lipg, zgc:55345; lipase, endothelial (EC:3.1.1.3); K01046 triacylglycerol lipase [EC:3.1.1.3]
CL13655.Contig1_All	1.24	24.8767	0.4	7.17333	0.05	7.28333	4.32638	4.16457	7.18653	Up	gi|688552079|ref|XP_009299264.1|/0/PREDICTED: verrucotoxin subunit beta-like [Danio rerio]	xma:102238265/1e-28/stonustoxin subunit alpha-like; K12006 tripartite motif-containing protein 16
CL15086.Contig2_All	0.116667	3.9	0.0866667	2.15	0.01	1.38667	5.06301	4.63272	7.11548	Up	gi|526260858|gb|AGR82312.1|/3.84649e-101/interleukin-6a [Cyprinus carpio]	dre:100885851/6e-78/il6; interleukin 6 (interferon, beta 2); K05405 interleukin 6
CL12654.Contig6_All	0.01	2.03	0.01	3.52	0.01	1.35333	7.66534	8.45943	7.08037	Up	gi|92096574|gb|AAI15350.1|/6.33835e-25/LOC557059 protein [Danio rerio]	xtr:100492280/2e-06/p4ha1; prolyl 4-hydroxylase subunit alpha-1; K00472 prolyl 4-hydroxylase [EC:1.14.11.2]
Unigene60445_All	0.316667	3.92667	0.14	3.46	0.01	1.35	3.63227	4.62727	7.07682	Up	gi|688610585|ref|XP_009294911.1|/1.59859e-50/PREDICTED: hemicentin-1-like isoform X2 [Danio rerio]	ggo:101133339/8e-13/FCRL5; LOW QUALITY PROTEIN: Fc receptor-like protein 5; K06727 Fc receptor-like protein
Unigene62364_All	1.17667	20.8233	0.236667	5.46	0.02	2.51	4.14542	4.52797	6.97154	Up	gi|688552079|ref|XP_009299264.1|/0/PREDICTED: verrucotoxin subunit beta-like [Danio rerio]	xma:102238265/1e-29/stonustoxin subunit alpha-like; K12006 tripartite motif-containing protein 16
CL14318.Contig1_All	4.04667	20.25	3.17333	12.29	0.123333	15.19	2.32312	1.95341	6.94442	Up	gi|208879415|ref|NP_001129154.1|/1.88915e-139/aquaporin 1a (Colton blood group), tandem duplicate 2 [Danio rerio] &gt;gi|168809625|gb|ACA29537.1| aquaporin-1b [Danio rerio]	tru:101079855/1e-95/aquaporin-1-like; K09864 aquaporin-1
CL6923.Contig1_All	0.633333	2.94333	0.01	3.37333	0.01	1.20333	2.21641	8.39803	6.91089	Up	gi|597767503|ref|XP_007247602.1|/2.89763e-77/PREDICTED: uncharacterized protein LOC103021512 [Astyanax mexicanus]	NA
Unigene35688_All	23.72	69.3367	2.70333	40.5533	0.453333	53.6867	1.54751	3.90701	6.88785	Up	gi|528516762|ref|XP_693604.5|/2.15394e-65/PREDICTED: receptor-transporting protein 2 [Danio rerio]	NA
CL14089.Contig2_All	0.01	0.85	0.01	0.81	0.01	1.14667	6.40939	6.33985	6.8413	Up	NA	NA
CL14518.Contig2_All	2.54667	27.2167	0.456667	90.5333	0.01	1.10333	3.41781	7.63116	6.78572	Up	gi|189514433|ref|XP_001345957.2|/3.71601e-107/PREDICTED: interferon-induced protein 44 [Danio rerio]	xma:102225574/1e-39/uncharacterized LOC102225574; K07374 tubulin alpha
CL11212.Contig4_All	0.123333	3.63333	0.01	4.56667	0.0566667	6.18667	4.88066	8.835	6.77052	Up	gi|196051503|gb|ACG68885.1|/2.55331e-94/interferon gamma [Carassius auratus]	dre:405790/4e-86/ifng1-2, INF-G, ifng; interferon, gamma 1-2; K04687 interferon gamma
CL3266.Contig3_All	0.03	14.7833	0.03	4.52333	0.03	3.22667	8.94479	7.23628	6.74894	Up	gi|55925309|ref|NP_001007386.1|/2.53914e-126/chloride intracellular channel protein 5 [Danio rerio] &gt;gi|55250027|gb|AAH85448.1| Zgc:101827 [Danio rerio] &gt;gi|182889444|gb|AAI65102.1| Zgc:101827 protein [Danio rerio]	dre:492513/4e-127/clic5a, zgc:101827; chloride intracellular channel 5a; K05025 chloride intracellular channel protein 5
Unigene28045_All	0.306667	5.68	0.01	1.94	0.01	1.05333	4.21115	7.59991	6.71882	Up	NA	NA
CL15086.Contig3_All	0.366667	6.73	0.0466667	4.65667	0.0466667	4.87667	4.19807	6.64076	6.70736	Up	gi|526260860|gb|AGR82313.1|/2.17783e-102/interleukin-6a [Cyprinus carpio]	dre:100885851/3e-78/il6; interleukin 6 (interferon, beta 2); K05405 interleukin 6
Unigene49553_All	0.56	2.76333	0.01	1.24	0.01	1.01667	2.30291	6.9542	6.6677	Up	NA	NA
Unigene67365_All	0.206667	2.09667	0.01	1.03667	0.01	1.01667	3.34272	6.69581	6.6677	Up	gi|41055939|ref|NP_956436.1|/2.24988e-38/sorting and assembly machinery component 50 homolog A [Danio rerio] &gt;gi|82177041|sp|Q803G5.1|SAM5A_DANRE RecName: Full=Sorting and assembly machinery component 50 homolog A [Danio rerio] &gt;gi|27882330|gb|AAH44493.1| Sorting and assembly machinery component 50 homolog (S. cerevisiae) [Danio rerio] &gt;gi|182890858|gb|AAI65595.1| Samm50 protein [Danio r…	dre:393111/3e-39/samm50, samm50a, zgc:55803; SAMM50 sorting and assembly machinery component; K07277 outer membrane protein insertion porin family
CL8756.Contig1_All	0.01	1.92667	0.01	3.21333	0.01	0.996667	7.58996	8.32793	6.63904	Up	gi|71648313|tpe|CAI61347.1|/2.53372e-57/TPA: interleukin-11b [Danio rerio]	mze:101480935/3e-15/interleukin-11-like; K05417 interleukin 11
CL6203.Contig1_All	17.85	436.68	18.7167	301.93	1.63	154.683	4.61258	4.01182	6.5683	Up	gi|56693357|ref|NP_001008642.1|/0/bifunctional epoxide hydrolase 2 [Danio rerio] &gt;gi|56269293|gb|AAH86714.1| Epoxide hydrolase 2, cytoplasmic [Danio rerio] &gt;gi|182890020|gb|AAI65172.1| Ephx2 protein [Danio rerio]	dre:494099/0.0/ephx2, sb:cb523, zgc:101645; epoxide hydrolase 2, cytoplasmic (EC:3.3.2.9); K08726 soluble epoxide hydrolase / lipid-phosphate phosphatase [EC:3.3.2.10 3.1.3.76]
CL1076.Contig5_All	26.1833	97.5267	4.01333	146.427	1.05	93.5267	1.89715	5.18923	6.47692	Up	gi|41054593|ref|NP_956846.1|/2.62936e-87/uncharacterized protein LOC393524 [Danio rerio] &gt;gi|33989748|gb|AAH56541.1| Zgc:65811 [Danio rerio] &gt;gi|41107613|gb|AAH65427.1| Zgc:65811 protein [Danio rerio]	ola:101159268/2e-52/CD81 antigen-like; K06460 CD9 antigen
Unigene38382_All	1.04333	16.4833	0.61	10.5267	0.0433333	3.80333	3.98174	4.1091	6.45564	Up	gi|688610585|ref|XP_009294911.1|/2.91371e-155/PREDICTED: hemicentin-1-like isoform X2 [Danio rerio]	fch:102055079/2e-26/basement membrane-specific heparan sulfate proteoglycan core protein-like; K05719 integrin beta 1; K06255 heparan sulfate proteoglycan 2 (perlecan); K06265 dystroglycan 1
Unigene24986_All	0.136667	7.13667	0.01	16.7167	0.01	0.86	5.70652	10.7071	6.42626	Up	gi|528502556|ref|XP_005157870.1|/1.08316e-68/PREDICTED: uncharacterized protein LOC795315 isoform X1 [Danio rerio]	cmy:102931939/6e-07/uncharacterized LOC102931939; K04257 olfactory receptor
CL16795.Contig9_All	0.803333	4.86333	0.253333	9.68	0.0933333	7.56667	2.59787	5.2559	6.34112	Up	gi|528515033|ref|XP_005161594.1|/0/PREDICTED: WD repeat-containing protein 87-like isoform X2 [Danio rerio]	dwi:Dwil_GK19899/2e-36/GK19899 gene product from transcript GK19899-RA; K18626 trichohyalin
CL2896.Contig2_All	12.1267	61.9267	0.656667	12.5367	0.03	2.4	2.35238	4.25485	6.32193	Up	gi|125839225|ref|XP_001337104.1|/2.26049e-73/PREDICTED: uncharacterized protein si:dkey-85k15.4 [Danio rerio] &gt;gi|688590337|ref|XP_009290425.1| PREDICTED: uncharacterized protein si:dkey-85k15.4 [Danio rerio]	NA
CL8680.Contig1_All	0.0766667	14.49	0.01	6.84	0.0566667	4.52333	7.56224	9.41785	6.31874	Up	gi|70907771|emb|CAG14936.1|/6.38875e-96/interleukin-11 [Cyprinus carpio]	dre:570404/1e-74/uncharacterized LOC570404; K05417 interleukin 11
CL15391.Contig6_All	0.783333	26.85	0.896667	5.28	0.106667	7.95	5.09915	2.55789	6.21977	Up	gi|225690509|ref|NP_001070089.2|/0/meprin A, beta precursor [Danio rerio]	dre:100151009/0.0/mep1b, si:ch211-191a24.6, zgc:153272; meprin A, beta (EC:3.4.24.18); K08606 meprin B [EC:3.4.24.63]
Unigene20248_All	0.0966667	3.65333	0.05	1.34333	0.03	2.22667	5.24005	4.74775	6.21378	Up	gi|47085979|ref|NP_998355.1|/1.05763e-28/tumor necrosis factor receptor superfamily member 1A precursor [Danio rerio] &gt;gi|46249736|gb|AAH68424.1| Tumor necrosis factor receptor superfamily, member 1a [Danio rerio]	dre:406471/2e-29/tnfrsf1a, wu:fj65b10, zgc:85914; tumor necrosis factor receptor superfamily, member 1a; K03158 tumor necrosis factor receptor superfamily member 1A
Unigene31968_All	0.0933333	7.92667	0.12	2.42	0.0733333	5.41667	6.40818	4.3339	6.20679	Up	gi|71896411|ref|NP_001026183.1|/0/tubulin beta-5 chain [Gallus gallus] &gt;gi|135469|sp|P09653.1|TBB5_CHICK RecName: Full=Tubulin beta-5 chain; AltName: Full=Beta-tubulin class-V [Gallus gallus] &gt;gi|459714|gb|AAA49126.1| beta-5 tubulin [Gallus gallus]	gga:421037/0.0/TUBB6; tubulin, beta 6 class V; K07375 tubulin beta
CL15254.Contig3_All	1.97667	50.2633	0.413333	13.5833	0.133333	9.49667	4.66836	5.03839	6.15431	Up	gi|308743522|gb|ABV01368.2|/0/delta-6 fatty acyl desaturase [Labeo rohita]	dre:140615/0.0/fads2, DRD5/D6, Fadsd6, wu:fb64c04, wu:fb69e08, zgc:112502; fatty acid desaturase 2 (EC:1.14.19.-); K10226 fatty acid desaturase 2 (delta-6 desaturase) [EC:1.14.19.-]
CL5938.Contig2_All	1.15333	54.5067	0.13	192.133	2.39667	158.743	5.56255	10.5294	6.04952	Up	gi|326486571|gb|ADZ76343.1|/4.15945e-70/Gig2-like protein CauIb [Carassius auratus]	NA
CL7481.Contig5_All	0.01	0.816667	0.01	2.26667	0.02	1.28333	6.35168	7.82443	6.00375	Up	gi|528479272|ref|XP_005171887.1|/2.41282e-65/PREDICTED: protein YIPF6 isoform X1 [Danio rerio]	NA
Unigene20803_All	0.07	11.3967	0.716667	21.2	0.09	5.55667	7.34704	4.88662	5.94815	Up	gi|346652550|gb|AEO44578.1|/0/hsp70 protein [Cyprinus carpio]	dre:30671/0.0/hsp70.1, hsp70, hsp70-4, hspa1a; heat shock cognate 70-kd protein, tandem duplicate 1; K03283 heat shock 70kDa protein 1/8; K06758 L1 cell adhesion molecule like protein
CL11693.Contig1_All	0.123333	7.55667	0.01	6.92	0.0833333	5.12333	5.93712	9.43463	5.94205	Up	gi|688588118|ref|XP_009289996.1|/0/PREDICTED: L-amino-acid oxidase isoform X1 [Danio rerio]	dre:337166/0.0/fa99f01, wu:fa99f01; si:dkey-40g16.6; K03334 L-amino-acid oxidase [EC:1.4.3.2]
CL6203.Contig7_All	16.1467	429.883	24.3433	359.333	2.67333	162.347	4.73464	3.88372	5.92429	Up	gi|56693357|ref|NP_001008642.1|/0/bifunctional epoxide hydrolase 2 [Danio rerio] &gt;gi|56269293|gb|AAH86714.1| Epoxide hydrolase 2, cytoplasmic [Danio rerio] &gt;gi|182890020|gb|AAI65172.1| Ephx2 protein [Danio rerio]	dre:494099/0.0/ephx2, sb:cb523, zgc:101645; epoxide hydrolase 2, cytoplasmic (EC:3.3.2.9); K08726 soluble epoxide hydrolase / lipid-phosphate phosphatase [EC:3.3.2.10 3.1.3.76]
CL8680.Contig2_All	0.0633333	16.8867	0.01	7.84667	0.156667	9.28667	8.0587	9.61594	5.88939	Up	gi|586340943|gb|AHJ60479.1|/4.96847e-103/interleukin-11 [Carassius auratus]	dre:570404/2e-77/uncharacterized LOC570404; K05417 interleukin 11
Unigene1863_All	1.28667	94.24	1.12667	81.7533	1.49333	86.3633	6.19463	6.18114	5.85381	Up	gi|469473875|gb|AGH33728.1|/5.23683e-90/cytoglobin 1 [Cyprinus carpio]	lcm:102356551/2e-11/hemoglobin subunit beta-2-like; K13825 hemoglobin subunit epsilon
CL14518.Contig14_All	4.80333	48.6967	0.173333	18.5267	0.646667	34.38	3.34172	6.73991	5.7324	Up	gi|189514433|ref|XP_001345957.2|/2.73141e-111/PREDICTED: interferon-induced protein 44 [Danio rerio]	xma:102225574/8e-37/uncharacterized LOC102225574; K07374 tubulin alpha
Unigene37918_All	6.61667	23.9667	1.65333	29.8033	0.426667	22.6333	1.85685	4.17202	5.7292	Up	gi|528505341|ref|XP_005169829.1|/3.30176e-98/PREDICTED: nuclear receptor coactivator 7-like isoform X2 [Danio rerio]	bfo:BRAFLDRAFT_124886/2e-34/hypothetical protein; K12587 exosome complex component MTR3
Unigene23629_All	0.116667	8.88667	0.01	2.78333	0.0833333	4.27333	6.25118	8.12067	5.68032	Up	gi|642052978|emb|CDQ91974.1|/2.20851e-72/unnamed protein product [Oncorhynchus mykiss]	xma:102225574/6e-35/uncharacterized LOC102225574; K07374 tubulin alpha
CL14518.Contig4_All	2.39667	17.4	1.17333	71.68	0.0833333	4.23667	2.85999	5.93289	5.66789	Up	gi|189514433|ref|XP_001345957.2|/1.22827e-118/PREDICTED: interferon-induced protein 44 [Danio rerio]	xma:102225574/7e-37/uncharacterized LOC102225574; K07374 tubulin alpha
CL15086.Contig4_All	0.786667	13.3833	0.493333	9.03	0.19	9.43333	4.08854	4.19409	5.6337	Up	gi|526260860|gb|AGR82313.1|/3.74282e-104/interleukin-6a [Cyprinus carpio]	dre:100885851/1e-79/il6; interleukin 6 (interferon, beta 2); K05405 interleukin 6
CL1076.Contig6_All	71.5867	237.413	10.92	294.257	4.85667	233.36	1.72964	4.75203	5.58645	Up	gi|41054593|ref|NP_956846.1|/2.26922e-87/uncharacterized protein LOC393524 [Danio rerio] &gt;gi|33989748|gb|AAH56541.1| Zgc:65811 [Danio rerio] &gt;gi|41107613|gb|AAH65427.1| Zgc:65811 protein [Danio rerio]	ola:101159268/1e-52/CD81 antigen-like; K06460 CD9 antigen
CL13993.Contig1_All	7.79	23.65	0.693333	15.5433	0.286667	13.6833	1.60214	4.4866	5.5769	Up	gi|189514717|ref|XP_001332001.2|/1.23048e-134/PREDICTED: E3 ubiquitin-protein ligase RNF19B [Danio rerio]	aqu:100633511/1e-26/E3 ubiquitin-protein ligase RNF19A-like; K11972 E3 ubiquitin-protein ligase RNF19A [EC:2.3.2.27]
CL5938.Contig1_All	0.853333	19.9133	0.01	62.4033	5.10333	242.467	4.54448	12.6074	5.5702	Up	gi|31580626|gb|AAP49829.1|/1.90847e-70/interferon-inducible protein Gig2 [Carassius auratus] &gt;gi|242134020|gb|ACS87977.1| interferon inducible protein [Carassius auratus] &gt;gi|453055250|gb|AGG20155.1| GCHV-induced protein 2 [Ctenopharyngodon idella]	NA
Unigene34391_All	0.01	2.63333	0.24	9.15667	0.0366667	1.67333	8.04075	5.25372	5.51211	Up	gi|50539754|ref|NP_001002343.1|/0/guanylate binding protein 1 [Danio rerio] &gt;gi|49900390|gb|AAH75920.1| Zgc:92185 [Danio rerio]	pbi:103057625/5e-16/atlastin-3-like; K17339 atlastin [EC:3.6.5.-]
CL5155.Contig2_All	0.116667	9.4	0.153333	3.87333	0.233333	10.6433	6.3322	4.65883	5.51141	Up	gi|688585534|ref|XP_009289400.1|/1.21709e-145/PREDICTED: fos-related antigen 1 isoform X1 [Danio rerio]	dre:564241/2e-144/fosl1a, fosl1, sb:eu506, si:ch211-145o7.4; FOS-like antigen 1a; K04502 fos-like antigen 1
Unigene20671_All	7.69667	86.19	2.67	23.9033	0.923333	40.02	3.48521	3.1623	5.43773	Up	gi|4126698|dbj|BAA36700.1|/6.63828e-51/serum amyloid A protein [Cyprinus carpio]	dre:449557/9e-49/saa, zgc:103580; serum amyloid A; K17310 serum amyloid A protein
Unigene33024_All	0.01	7.32	0.1	12.0467	0.133333	5.73667	9.5157	6.91249	5.4271	Up	gi|432875404|ref|XP_004072825.1|/4.25682e-29/PREDICTED: uncharacterized protein C8orf4 homolog [Oryzias latipes]	NA
CL14518.Contig7_All	0.9	13.9033	0.05	3.70333	0.306667	12.9267	3.94936	6.21075	5.39754	Up	gi|189514433|ref|XP_001345957.2|/8.76479e-116/PREDICTED: interferon-induced protein 44 [Danio rerio]	xma:102225574/1e-35/uncharacterized LOC102225574; K07374 tubulin alpha
CL4361.Contig2_All	0.5	2.58667	0.113333	6.59	0.0733333	2.97333	2.37109	5.86163	5.34147	Up	gi|326669328|ref|XP_684086.4|/0/PREDICTED: interferon-induced very large GTPase 1-like [Danio rerio] &gt;gi|528484675|ref|XP_005172299.1| PREDICTED: interferon-induced very large GTPase 1-like [Danio rerio]	xtr:101733039/1e-138/up-regulator of cell proliferation-like; K06551 signal-regulatory protein alpha/beta1/gamma
CL5192.Contig5_All	6.73	23.3433	1.11	26.1433	0.483333	18.9667	1.79433	4.55781	5.2943	Up	gi|528505341|ref|XP_005169829.1|/7.21365e-98/PREDICTED: nuclear receptor coactivator 7-like isoform X2 [Danio rerio]	bfo:BRAFLDRAFT_124886/6e-38/hypothetical protein; K12587 exosome complex component MTR3
CL1076.Contig7_All	54.1767	177.46	6.45333	181.933	3.97333	154.157	1.71175	4.81722	5.2779	Up	gi|41054593|ref|NP_956846.1|/1.19632e-87/uncharacterized protein LOC393524 [Danio rerio] &gt;gi|33989748|gb|AAH56541.1| Zgc:65811 [Danio rerio] &gt;gi|41107613|gb|AAH65427.1| Zgc:65811 protein [Danio rerio]	ola:101159268/2e-52/CD81 antigen-like; K06460 CD9 antigen
CL11277.Contig4_All	6.84	38.3967	5.09	16.73	1.15667	43	2.48891	1.7167	5.21629	Up	gi|688594601|ref|XP_005158595.2|/4.30244e-23/PREDICTED: antimicrobial peptide NK-lysin-like [Danio rerio]	crg:105347059/7e-06/prosaposin-like; K12382 saposin
CL5155.Contig1_All	0.0233333	2.19	0.113333	4.27667	0.206667	7.49	6.55239	5.23784	5.17959	Up	gi|688585534|ref|XP_009289400.1|/1.97923e-151/PREDICTED: fos-related antigen 1 isoform X1 [Danio rerio]	dre:564241/6e-151/fosl1a, fosl1, sb:eu506, si:ch211-145o7.4; FOS-like antigen 1a; K04502 fos-like antigen 1
Unigene10332_All	0.01	4.92667	0.01	4.49	0.136667	4.76	8.94447	8.81057	5.12223	Up	NA	NA
CL15059.Contig1_All	0.233333	2.05667	0.01	1.61333	0.0466667	1.60333	3.13984	7.3339	5.10254	Up	gi|136256463|ref|NP_001025282.2|/6.49123e-142/follistatin-related protein 3 precursor [Danio rerio] &gt;gi|134024954|gb|AAI34880.1| Zgc:114170 protein [Danio rerio]	ocu:100350712/2e-83/nuclear factor 1 X-type; K09171 nuclear factor I/X
Unigene30447_All	0.65	7.95333	0.38	8.02333	0.0966667	3.31333	3.61305	4.40013	5.09912	Up	gi|528517236|ref|XP_005174166.1|/0/PREDICTED: titin-like isoform X1 [Danio rerio]	oaa:103171044/6e-71/TTN; titin; K12567 titin [EC:2.7.11.1]
CL14767.Contig13_All	0.21	2.45	0.26	10.3167	0.0833333	2.85	3.54432	5.31032	5.09592	Up	gi|125806831|ref|XP_699217.2|/0/PREDICTED: interferon-induced guanylate-binding protein 1 [Danio rerio]	ola:101159304/2e-18/atl1; atlastin GTPase 1; K17339 atlastin [EC:3.6.5.-]
Unigene101385_All	1.07333	6.75	0.01	3.87667	0.126667	4.20333	2.65279	8.59867	5.05243	Up	NA	NA
CL5155.Contig5_All	0.0566667	1.54	0.0966667	2.57	0.0833333	2.73333	4.76429	4.73261	5.03562	Up	gi|688585534|ref|XP_009289400.1|/2.59875e-148/PREDICTED: fos-related antigen 1 isoform X1 [Danio rerio]	dre:564241/4e-147/fosl1a, fosl1, sb:eu506, si:ch211-145o7.4; FOS-like antigen 1a; K04502 fos-like antigen 1
Unigene2203_All	0.356667	5.69667	0.586667	3.85667	0.05	1.63333	3.99747	2.71674	5.02975	Up	gi|60649790|gb|AAH90418.1|/0/Zgc:113637 [Danio rerio]	NA
Unigene12171_All	0.54	5.38667	0.0533333	1.53	0.103333	3.20667	3.31836	4.84235	4.9557	Up	gi|688562946|ref|XP_009301177.1|/3.65212e-97/PREDICTED: peroxidasin-like protein [Danio rerio]	dre:100149292/8e-18/si:dkey-10h3.1; K06727 Fc receptor-like protein
CL10623.Contig2_All	0.13	2.16	0.0666667	3.82	0.126667	3.78667	4.05445	5.84046	4.90182	Up	gi|10798535|emb|CAC12808.1|/5.88421e-35/p13 [Takifugu rubripes]	tru:101062640/1e-35/cdkn2A/B, p13; cyclin-dependent kinase 4 inhibitor B; K04685 cyclin-dependent kinase inhibitor 2B
CL5053.Contig13_All	0.756667	3.72667	0.143333	3.51333	0.0966667	2.88	2.30016	4.61539	4.89691	Up	gi|528483601|ref|XP_003198895.2|/0/PREDICTED: helicase with zinc finger domain 2 [Danio rerio]	crg:105331061/3e-58/regulator of nonsense transcripts 1-like; K14326 regulator of nonsense transcripts 1 [EC:3.6.4.-]
CL13739.Contig1_All	0.0266667	5.87	0.01	1.22333	0.05	1.48333	7.78218	6.93467	4.89077	Up	gi|326676736|ref|XP_003200663.1|/1.18234e-177/PREDICTED: syncoilin isoform X2 [Danio rerio]	dre:100034635/2e-178/sync, si:dkeyp-25a3.7; syncoilin, intermediate filament protein; K10377 syncoilin 1
Unigene64665_All	0.576667	6.50333	0.783333	7.43	0.07	2.03333	3.49537	3.24566	4.86035	Up	gi|688539439|ref|XP_009297162.1|/4.56269e-104/PREDICTED: polymeric immunoglobulin receptor-like isoform X1 [Danio rerio]	mze:101466540/2e-32/polymeric immunoglobulin receptor-like; K13073 polymeric immunoglobulin receptor
Unigene37605_All	0.606667	62.6433	1.7	81.15	1.26667	36.4967	6.69011	5.57698	4.84866	Up	gi|346652550|gb|AEO44578.1|/0/hsp70 protein [Cyprinus carpio]	dre:30671/0.0/hsp70.1, hsp70, hsp70-4, hspa1a; heat shock cognate 70-kd protein, tandem duplicate 1; K03283 heat shock 70kDa protein 1/8; K06758 L1 cell adhesion molecule like protein
CL15808.Contig6_All	13.3333	47.25	8.3	32.49	1.39	39.48	1.82528	1.96881	4.82797	Up	NA	NA
Unigene8619_All	2.98333	13.4967	2.89667	11.47	0.333333	9.44667	2.17761	1.9854	4.82477	Up	NA	NA
CL14518.Contig16_All	0.273333	2.14	0.03	3.40667	0.286667	8.09667	2.96888	6.82725	4.81988	Up	gi|189514433|ref|XP_001345957.2|/3.54781e-114/PREDICTED: interferon-induced protein 44 [Danio rerio]	xma:102225574/2e-38/uncharacterized LOC102225574; K07374 tubulin alpha
Unigene61736_All	0.413333	5.09	0.403333	4.83	0.136667	3.76667	3.62229	3.58198	4.78456	Up	gi|229577129|ref|NP_001153309.1|/0/solute carrier family 5 (sodium/myo-inositol cotransporter), member 3a [Danio rerio]	dre:568338/0.0/sodium/myo-inositol cotransporter-like; K14383 solute carrier family 5 (sodium/myo-inositol cotransporter), member 3
Unigene7919_All	6.39667	26.2533	6.52667	26.76	2.17333	56.1167	2.03711	2.03566	4.69045	Up	gi|296178410|dbj|BAJ07836.1|/0/perforin 2 [Carassius auratus langsdorfii]	mze:101487954/0.0/perforin-1-like; K07818 perforin 1
CL5611.Contig2_All	0.133333	4.99	0.0833333	3.46667	0.106667	2.74	5.22593	5.37851	4.68299	Up	NA	NA
CL15216.Contig2_All	0.14	4.41	0.1	2.50667	0.0733333	1.88333	4.97728	4.6477	4.68268	Up	gi|701375242|ref|XP_009987304.1|/3.25162e-07/PREDICTED: adropin [Tauraco erythrolophus]	NA
CL2348.Contig3_All	1.62667	14.47	3.08	20.2867	0.0566667	1.45333	3.15307	2.71953	4.68072	Up	gi|47086947|ref|NP_998475.1|/1.06106e-125/egl nine homolog 3 [Danio rerio] &gt;gi|44890699|gb|AAH66699.1| Egl nine homolog 3 (C. elegans) [Danio rerio]	dre:406602/2e-126/egln3, wu:fj78a08, zgc:77019; egl-9 family hypoxia-inducible factor 3 (EC:1.14.11.29); K09592 hypoxia-inducible factor prolyl hydroxylase [EC:1.14.11.29]
Unigene18732_All	34.1433	93.5167	4.84	106.527	3.78	96.5567	1.45362	4.46006	4.67492	Up	gi|41054593|ref|NP_956846.1|/5.32669e-95/uncharacterized protein LOC393524 [Danio rerio] &gt;gi|33989748|gb|AAH56541.1| Zgc:65811 [Danio rerio] &gt;gi|41107613|gb|AAH65427.1| Zgc:65811 protein [Danio rerio]	ola:101159268/4e-50/CD81 antigen-like; K06460 CD9 antigen
CL3266.Contig2_All	0.0566667	12.6067	0.0766667	11.6833	0.126667	3.16	7.79747	7.25164	4.64082	Up	gi|55925309|ref|NP_001007386.1|/4.05005e-121/chloride intracellular channel protein 5 [Danio rerio] &gt;gi|55250027|gb|AAH85448.1| Zgc:101827 [Danio rerio] &gt;gi|182889444|gb|AAI65102.1| Zgc:101827 protein [Danio rerio]	dre:492513/6e-122/clic5a, zgc:101827; chloride intracellular channel 5a; K05025 chloride intracellular channel protein 5
CL8279.Contig2_All	0.243333	2.65333	0.0633333	1.89333	0.0633333	1.56333	3.4468	4.90182	4.62552	Up	gi|125821391|ref|XP_001342072.1|/3.76166e-55/PREDICTED: basic leucine zipper transcriptional factor ATF-like [Danio rerio] &gt;gi|688564050|ref|XP_009301428.1| PREDICTED: basic leucine zipper transcriptional factor ATF-like [Danio rerio]	mdo:100018140/6e-14/BATF; basic leucine zipper transcription factor, ATF-like; K09034 ATF-like basic leucine zipper transcriptional factor
CL11277.Contig1_All	7.22333	36.28	7.07	23.1467	1.15333	28.2833	2.32844	1.71102	4.61607	Up	gi|688594601|ref|XP_005158595.2|/4.79773e-23/PREDICTED: antimicrobial peptide NK-lysin-like [Danio rerio]	crg:105347059/3e-06/prosaposin-like; K12382 saposin
Unigene61521_All	0.203333	26.1867	0.703333	33.8	0.573333	13.5467	7.00884	5.58667	4.56242	Up	gi|346652550|gb|AEO44578.1|/0/hsp70 protein [Cyprinus carpio]	dre:30671/0.0/hsp70.1, hsp70, hsp70-4, hspa1a; heat shock cognate 70-kd protein, tandem duplicate 1; K03283 heat shock 70kDa protein 1/8; K06758 L1 cell adhesion molecule like protein
Unigene85520_All	0.206667	23.7033	0.563333	26.62	0.763333	17.77	6.84164	5.56238	4.54099	Up	gi|346652550|gb|AEO44578.1|/0/hsp70 protein [Cyprinus carpio]	dre:30671/0.0/hsp70.1, hsp70, hsp70-4, hspa1a; heat shock cognate 70-kd protein, tandem duplicate 1; K03283 heat shock 70kDa protein 1/8; K06758 L1 cell adhesion molecule like protein
Unigene86619_All	0.146667	23.6467	0.163333	14.5967	0.343333	7.84667	7.33295	6.48168	4.5144	Up	gi|554876500|ref|XP_005948125.1|/1.4283e-29/PREDICTED: uncharacterized protein C8orf4 homolog [Haplochromis burtoni]	NA
CL14318.Contig2_All	8.56667	49.53	8.31667	31.94	1.71667	38.5267	2.5315	1.94129	4.48818	Up	gi|688535632|ref|XP_009297361.1|/7.46413e-138/PREDICTED: aquaporin 1a (Colton blood group), tandem duplicate 2 isoform X1 [Danio rerio]	tru:101079855/9e-96/aquaporin-1-like; K09864 aquaporin-1
CL5340.Contig3_All	0.01	2.13	0.13	2.26333	0.0733333	1.64333	7.73471	4.12187	4.48601	Up	gi|321267598|ref|NP_001189454.1|/0/squalene synthase [Danio rerio]	dre:571911/0.0/fdft1, si:ch73-107c13.2; farnesyl-diphosphate farnesyltransferase 1 (EC:2.5.1.21); K00801 farnesyl-diphosphate farnesyltransferase [EC:2.5.1.21]
Unigene62013_All	3.16333	35.03	7.32333	59.7833	1.37333	30.7367	3.46907	3.02917	4.48421	Up	gi|47086947|ref|NP_998475.1|/9.86456e-126/egl nine homolog 3 [Danio rerio] &gt;gi|44890699|gb|AAH66699.1| Egl nine homolog 3 (C. elegans) [Danio rerio]	dre:406602/2e-126/egln3, wu:fj78a08, zgc:77019; egl-9 family hypoxia-inducible factor 3 (EC:1.14.11.29); K09592 hypoxia-inducible factor prolyl hydroxylase [EC:1.14.11.29]
CL16096.Contig13_All	0.276667	3.95333	0.186667	3.75	0.223333	4.87	3.83685	4.32835	4.44665	Up	gi|528517236|ref|XP_005174166.1|/0/PREDICTED: titin-like isoform X1 [Danio rerio]	ocu:100008570/9e-49/TTN, UNC-22; titin; K12567 titin [EC:2.7.11.1]
Unigene35639_All	0.356667	4.82333	0.01	2.49333	0.156667	3.39	3.75738	7.96193	4.43552	Up	gi|260081539|gb|ACX31198.1|/0/cysteine-rich angiogenic inducer 61 protein-like protein 1 [Danio rerio]	mze:101464623/1e-116/protein CYR61-like; K05719 integrin beta 1; K06493 integrin beta 3; K06588 integrin beta 5; K06829 cysteine rich protein 61
Unigene2134_All	3.07	39.8633	4.22333	25.07	1.2	25.88	3.69875	2.56951	4.43073	Up	gi|47086947|ref|NP_998475.1|/7.20864e-124/egl nine homolog 3 [Danio rerio] &gt;gi|44890699|gb|AAH66699.1| Egl nine homolog 3 (C. elegans) [Danio rerio]	dre:406602/1e-124/egln3, wu:fj78a08, zgc:77019; egl-9 family hypoxia-inducible factor 3 (EC:1.14.11.29); K09592 hypoxia-inducible factor prolyl hydroxylase [EC:1.14.11.29]
CL5421.Contig2_All	15.37	81.7967	13.08	52.9633	2.69	57.5233	2.41192	2.01763	4.41847	Up	gi|208879415|ref|NP_001129154.1|/3.1212e-139/aquaporin 1a (Colton blood group), tandem duplicate 2 [Danio rerio] &gt;gi|168809625|gb|ACA29537.1| aquaporin-1b [Danio rerio]	tru:101079855/2e-95/aquaporin-1-like; K09864 aquaporin-1
CL4125.Contig1_All	0.31	4.7	0.75	5.52	0.343333	7.3	3.92232	2.87971	4.41021	Up	gi|169234900|ref|NP_001108532.1|/2.72493e-19/chemokine (C-X-C motif) ligand 18b precursor [Danio rerio] &gt;gi|164604925|dbj|BAF98266.1| chemokine CXCL-C1c [Danio rerio]	cge:100771051/6e-06/Cxcl11; chemokine (C-X-C motif) ligand 11; K12672 C-X-C motif chemokine 11
CL16770.Contig2_All	7.24333	56.2033	2.17667	20.61	1.65667	35.14	2.95593	3.24315	4.40676	Up	gi|528508774|ref|XP_002665479.2|/5.41851e-83/PREDICTED: tumor necrosis factor receptor superfamily member 11B [Danio rerio]	dre:407674/9e-84/tnfrsf11b, si:ch1073-210b3.1; tumor necrosis factor receptor superfamily, member 11b; K05148 tumor necrosis factor receptor superfamily member 11B
CL16646.Contig7_All	0.256667	7.73667	5.13	50.37	0.383333	8.08333	4.91374	3.29553	4.39828	Up	gi|657540625|ref|XP_008276323.1|/8.01774e-52/PREDICTED: uncharacterized protein LOC103354658 isoform X1 [Stegastes partitus]	NA
Unigene17832_All	0.01	0.833333	8.42	131.893	3.12667	64.5667	6.38082	3.96941	4.36809	Up	gi|528507029|ref|XP_005161543.1|/2.6825e-60/PREDICTED: prostate stem cell antigen-like [Danio rerio]	acs:103279307/2e-13/urokinase plasminogen activator surface receptor-like; K03985 plasminogen activator, urokinase receptor
CL15808.Contig4_All	12.8867	59.62	13	44.08	2.54667	52.56	2.20992	1.76161	4.36728	Up	NA	NA
CL11684.Contig2_All	0.293333	5.31667	0.1	2.50667	0.116667	2.35	4.17991	4.6477	4.3322	Up	gi|45709543|gb|AAH67675.1|/0/Zgc:66097 [Danio rerio]	lcm:102367468/4e-146/MYBPC2; myosin binding protein C, fast type; K12558 myosin-binding protein C, fast-type
CL11212.Contig1_All	0.65	11.41	0.656667	7.25	0.516667	10.3767	4.13372	3.46475	4.32797	Up	gi|383212897|dbj|BAM09180.1|/9.28731e-101/interferon gamma [Carassius auratus langsdorfii]	dre:405790/9e-81/ifng1-2, INF-G, ifng; interferon, gamma 1-2; K04687 interferon gamma
Unigene15131_All	0.816667	29.49	0.266667	12.3067	0.233333	4.67	5.17433	5.52826	4.32296	Up	gi|554876500|ref|XP_005948125.1|/2.33801e-29/PREDICTED: uncharacterized protein C8orf4 homolog [Haplochromis burtoni]	NA
CL2293.Contig2_All	0.573333	4.95333	0.733333	5.62	0.486667	9.68	3.11095	2.93803	4.314	Up	gi|657566390|ref|XP_008286534.1|/0/PREDICTED: venom phosphodiesterase 1-like [Stegastes partitus]	mze:101481448/0.0/venom phosphodiesterase 1-like; K01513 ectonucleotide pyrophosphatase/phosphodiesterase family member 1/3 [EC:3.1.4.1 3.6.1.9]
CL2348.Contig2_All	1.31667	11.58	2.48667	21.8967	0.923333	18.1633	3.13667	3.13843	4.29803	Up	gi|47086947|ref|NP_998475.1|/7.1313e-124/egl nine homolog 3 [Danio rerio] &gt;gi|44890699|gb|AAH66699.1| Egl nine homolog 3 (C. elegans) [Danio rerio]	dre:406602/1e-124/egln3, wu:fj78a08, zgc:77019; egl-9 family hypoxia-inducible factor 3 (EC:1.14.11.29); K09592 hypoxia-inducible factor prolyl hydroxylase [EC:1.14.11.29]
Unigene21114_All	1.1	10.2067	0.55	3.70333	0.15	2.93667	3.21394	2.75132	4.29115	Up	NA	NA
CL4035.Contig2_All	0.656667	6.90333	0.78	4.71	0.133333	2.59333	3.39406	2.59418	4.2817	Up	gi|169403961|ref|NP_001093509.1|/0/AT-rich interactive domain-containing protein 3A [Danio rerio] &gt;gi|152013358|sp|A2BEA6.1|ARI3A_DANRE RecName: Full=AT-rich interactive domain-containing protein 3A; Short=ARID domain-containing protein 3A; AltName: Full=Bright homolog [Danio rerio]	clv:102091091/3e-89/WDR18; WD repeat domain 18; K14829 pre-rRNA-processing protein IPI3
Unigene30449_All	0.66	3.52333	0.17	2.79	0.243333	4.71667	2.4164	4.03666	4.27676	Up	gi|528517236|ref|XP_005174166.1|/1.84373e-171/PREDICTED: titin-like isoform X1 [Danio rerio]	ssc:100620445/2e-58/titin-like; K12567 titin [EC:2.7.11.1]
CL4697.Contig2_All	8.22	100.287	1.04667	11.4333	1.57667	30.4033	3.60885	3.44937	4.26928	Up	gi|528508774|ref|XP_002665479.2|/2.54411e-70/PREDICTED: tumor necrosis factor receptor superfamily member 11B [Danio rerio]	dre:407674/4e-71/tnfrsf11b, si:ch1073-210b3.1; tumor necrosis factor receptor superfamily, member 11b; K05148 tumor necrosis factor receptor superfamily member 11B
CL2348.Contig1_All	3.62333	43.0667	3.22	39.07	1.78	34.24	3.57118	3.60093	4.26573	Up	gi|47086947|ref|NP_998475.1|/1.11056e-125/egl nine homolog 3 [Danio rerio] &gt;gi|44890699|gb|AAH66699.1| Egl nine homolog 3 (C. elegans) [Danio rerio]	dre:406602/2e-126/egln3, wu:fj78a08, zgc:77019; egl-9 family hypoxia-inducible factor 3 (EC:1.14.11.29); K09592 hypoxia-inducible factor prolyl hydroxylase [EC:1.14.11.29]
CL3247.Contig2_All	0.143333	5.52333	0.01	5.1	0.186667	3.57	5.26809	8.99435	4.25739	Up	gi|597772167|ref|XP_007249848.1|/5.17426e-29/PREDICTED: tumor necrosis factor receptor superfamily member 5-like [Astyanax mexicanus]	dre:406471/2e-29/tnfrsf1a, wu:fj65b10, zgc:85914; tumor necrosis factor receptor superfamily, member 1a; K03158 tumor necrosis factor receptor superfamily member 1A
CL5192.Contig1_All	4.32333	13.5367	1.35	12.21	0.476667	8.94333	1.64666	3.17703	4.22976	Up	gi|528505341|ref|XP_005169829.1|/4.5098e-103/PREDICTED: nuclear receptor coactivator 7-like isoform X2 [Danio rerio]	bfo:BRAFLDRAFT_124886/9e-38/hypothetical protein; K12587 exosome complex component MTR3
CL11212.Contig3_All	0.01	1.01	0.01	1.39333	0.216667	4.06	6.65821	7.1224	4.22793	Up	gi|196051503|gb|ACG68885.1|/1.24016e-12/interferon gamma [Carassius auratus]	dre:405790/3e-09/ifng1-2, INF-G, ifng; interferon, gamma 1-2; K04687 interferon gamma
Unigene102769_All	1.50333	6.36667	0.14	3.86333	0.49	9.17667	2.08237	4.78635	4.22712	Up	gi|688540388|ref|XP_009297308.1|/1.30922e-140/PREDICTED: intracellular protein transport protein USO1-like [Danio rerio]	dwi:Dwil_GK19899/4e-36/GK19899 gene product from transcript GK19899-RA; K18626 trichohyalin
CL5.Contig6_All	0.57	9.76333	0.246667	5.89667	0.99	18.0767	4.09834	4.57926	4.19056	Up	NA	NA
CL862.Contig4_All	2.22333	12.44	1.11	4.92667	0.0966667	1.76333	2.48419	2.15005	4.18914	Up	gi|528496421|ref|XP_005169526.1|/0/PREDICTED: monocarboxylate transporter 4 isoform X1 [Danio rerio]	dre:327276/0.0/slc16a3, MCT4b, wu:fd20b02, wu:fi38f12, zgc:55905; solute carrier family 16 (monocarboxylate transporter), member 3; K08180 MFS transporter, MCP family, solute carrier family 16 (monocarboxylic acid transporters), member 3
Unigene18820_All	1.44333	10.3833	3.2	14.1067	0.513333	9.2	2.84679	2.14023	4.16367	Up	gi|528521482|ref|XP_005163083.1|/2.50122e-137/PREDICTED: engulfment and cell motility protein 3 isoform X2 [Danio rerio]	mze:101476692/2e-131/elmo3; engulfment and cell motility 3; K19241 engulfment and cell motility protein 3
CL5155.Contig3_All	0.546667	8.02667	0.17	6.64667	0.18	3.18667	3.87607	5.28902	4.14598	Up	gi|688585534|ref|XP_009289400.1|/1.48163e-152/PREDICTED: fos-related antigen 1 isoform X1 [Danio rerio]	dre:564241/4e-152/fosl1a, fosl1, sb:eu506, si:ch211-145o7.4; FOS-like antigen 1a; K04502 fos-like antigen 1
CL10259.Contig1_All	2.94667	43.5733	2.14	14.08	1.27333	22.32	3.88629	2.71796	4.13165	Up	gi|91754176|ref|NP_001035185.1|/6.04243e-91/tissue factor pathway inhibitor 2 precursor [Danio rerio] &gt;gi|88770835|gb|ABD52009.1| tissue factor pathway inhibitor-2 precursor [Danio rerio] &gt;gi|116487955|gb|AAI25894.1| Tissue factor pathway inhibitor 2 [Danio rerio] &gt;gi|122891020|emb|CAK04850.2| tissue factor pathway inhibitor 2 [Danio rerio] &gt;gi|182888874|gb|AAI64327.1| Tfpi2 protein […	myd:102764934/4e-43/TFPI; tissue factor pathway inhibitor (lipoprotein-associated coagulation inhibitor); K03909 tissue factor pathway inhibitor
Unigene983_All	4.81	27.6	3.04333	19.04	0.913333	15.96	2.52056	2.64531	4.12718	Up	gi|208879415|ref|NP_001129154.1|/2.13014e-139/aquaporin 1a (Colton blood group), tandem duplicate 2 [Danio rerio] &gt;gi|168809625|gb|ACA29537.1| aquaporin-1b [Danio rerio]	tru:101079855/1e-95/aquaporin-1-like; K09864 aquaporin-1
Unigene6205_All	0.0866667	2.50333	0.08	2.57	0.173333	2.97333	4.85223	5.00562	4.10046	Up	gi|528472016|ref|XP_005163620.1|/0/PREDICTED: ATP-dependent 6-phosphofructokinase, platelet type isoform X4 [Danio rerio]	dre:561416/0.0/pfkpb, si:dkeyp-12a9.4; phosphofructokinase, platelet b; K00850 6-phosphofructokinase 1 [EC:2.7.1.11]
CL5053.Contig3_All	1.07667	4.86	0.08	3.17667	0.26	4.45	2.17438	5.31137	4.09722	Up	gi|528483601|ref|XP_003198895.2|/0/PREDICTED: helicase with zinc finger domain 2 [Danio rerio]	crg:105331061/1e-53/regulator of nonsense transcripts 1-like; K14326 regulator of nonsense transcripts 1 [EC:3.6.4.-]
CL9591.Contig2_All	3.66667	38.1633	1.95333	28.0367	0.926667	15.5167	3.37965	3.8433	4.06562	Up	gi|46520169|gb|AAT00460.1|/1.69574e-35/endozepine [Cyprinus carpio]	clv:102094723/9e-33/DBI; diazepam binding inhibitor (GABA receptor modulator, acyl-CoA binding protein); K08762 diazepam-binding inhibitor (GABA receptor modulator, acyl-CoA-binding protein)
CL16770.Contig3_All	10.73	99.12	2.41333	21.8967	2.97	49.39	3.20753	3.18161	4.05568	Up	gi|528508774|ref|XP_002665479.2|/1.27795e-82/PREDICTED: tumor necrosis factor receptor superfamily member 11B [Danio rerio]	dre:407674/2e-83/tnfrsf11b, si:ch1073-210b3.1; tumor necrosis factor receptor superfamily, member 11b; K05148 tumor necrosis factor receptor superfamily member 11B
Unigene87661_All	0.51	6.08667	0.47	3.21667	0.19	3.08	3.57708	2.77483	4.01886	Up	gi|688539439|ref|XP_009297162.1|/7.01998e-31/PREDICTED: polymeric immunoglobulin receptor-like isoform X1 [Danio rerio]	mze:101466540/5e-08/polymeric immunoglobulin receptor-like; K13073 polymeric immunoglobulin receptor
CL15068.Contig4_All	0.133333	13.23	0.206667	2.66667	0.3	4.75667	6.63263	3.68966	3.98692	Up	gi|528494907|ref|XP_002663872.2|/2.59572e-87/PREDICTED: tumor necrosis factor receptor superfamily member 21-like [Danio rerio]	tgu:100227422/2e-12/TNFRSF8; tumor necrosis factor receptor superfamily, member 8; K05145 tumor necrosis factor receptor superfamily member 8
Unigene101439_All	0.553333	4.99	0.853333	7.04	0.46	7.15667	3.17282	3.04439	3.95958	Up	gi|52219108|ref|NP_001004628.1|/8.25229e-76/purine nucleoside phosphorylase 5b [Danio rerio] &gt;gi|51858840|gb|AAH81397.1| Zgc:101740 [Danio rerio] &gt;gi|182889544|gb|AAI65322.1| Zgc:101740 protein [Danio rerio]	xma:102219004/2e-73/purine nucleoside phosphorylase-like; K03783 purine-nucleoside phosphorylase [EC:2.4.2.1]
CL9303.Contig3_All	3.90667	16.3467	3.20333	10.07	0.483333	7.47333	2.06499	1.65242	3.95066	Up	gi|295293161|ref|NP_001171215.1|/1.7568e-143/aquaporin-9 [Danio rerio] &gt;gi|170178273|gb|ACB10576.1| aquaporin-9b [Danio rerio]	dre:570191/3e-144/aqp9b, aqp9; aquaporin 9b; K09877 aquaporin-9
CL7155.Contig3_All	3.68	11.49	0.596667	10.33	0.216667	3.32	1.6426	4.11377	3.93763	Up	gi|47086705|ref|NP_997833.1|/0/nicotinamide phosphoribosyltransferase b [Danio rerio] &gt;gi|27882527|gb|AAH44476.1| Zgc:55764 [Danio rerio] &gt;gi|182889230|gb|AAI64815.1| Zgc:55764 protein [Danio rerio]	dre:324211/0.0/namptb, im:7051384, wu:fc21g12, wu:fc27h03, wu:fd15d03, zgc:55764; nicotinamide phosphoribosyltransferase b; K03462 nicotinamide phosphoribosyltransferase [EC:2.4.2.12]
CL3259.Contig2_All	15.0767	59.9633	12.6333	41.11	2.63667	39.8933	1.99176	1.70225	3.91936	Up	NA	NA
CL15339.Contig1_All	2.12667	10.6167	1.2	6.82	0.293333	4.43	2.31967	2.50674	3.91669	Up	gi|130502148|ref|NP_001076317.1|/4.46374e-111/uncharacterized protein LOC565931 [Danio rerio] &gt;gi|126631826|gb|AAI33897.1| Zgc:162171 protein [Danio rerio]	mze:101467027/2e-91/ras-related protein Rab-38-like; K07918 Ras-related protein Rab-32
CL11833.Contig1_All	0.243333	5.59333	0.463333	11.9967	0.396667	5.89	4.5227	4.69444	3.89227	Up	gi|528505842|ref|XP_005169886.1|/2.80796e-68/PREDICTED: zinc finger protein 395a isoform X1 [Danio rerio]	NA
CL5298.Contig1_All	0.01	1.75	0.01	1.43	0.133333	1.97333	7.45121	7.15987	3.88753	Up	NA	NA
CL11643.Contig2_All	0.133333	7.44333	0.16	5.22333	0.16	2.35	5.80284	5.02883	3.87652	Up	gi|171545991|ref|NP_001116417.1|/4.66584e-33/cAMP-dependent protein kinase inhibitor beta [Danio rerio]	dre:555852/1e-09/si:dkey-7n6.2; K15985 cAMP-dependent protein kinase inhibitor alpha
CL5421.Contig1_All	4.95667	29.5833	4.50667	20.4167	1.41333	20.2133	2.57734	2.17961	3.83813	Up	gi|208879415|ref|NP_001129154.1|/3.00452e-139/aquaporin 1a (Colton blood group), tandem duplicate 2 [Danio rerio] &gt;gi|168809625|gb|ACA29537.1| aquaporin-1b [Danio rerio]	tru:101079855/2e-95/aquaporin-1-like; K09864 aquaporin-1
Unigene38465_All	7.95333	59.31	1.07333	17.1733	1.87667	26.7767	2.89864	4	3.83473	Up	gi|169234900|ref|NP_001108532.1|/1.54821e-21/chemokine (C-X-C motif) ligand 18b precursor [Danio rerio] &gt;gi|164604925|dbj|BAF98266.1| chemokine CXCL-C1c [Danio rerio]	dre:100331906/1e-07/si:ch73-40a17.1; K16340 PH domain and leucine-rich repeat-containing protein phosphatase [EC:3.1.3.16]
Unigene9957_All	1.69	32.34	2.16	18.0067	2.44	34.24	4.25822	3.05943	3.81073	Up	gi|372468031|gb|AEX93435.1|/3.71881e-41/chemokine CCL-C5a-like protein [Cyprinus carpio]	xma:102228065/6e-16/c-C motif chemokine 3-like; K05512 C-C motif chemokine 19
Unigene7216_All	1.69	6.68333	1.87667	19.3767	0.763333	10.4733	1.98354	3.36808	3.77826	Up	gi|169154545|emb|CAQ13587.1|/0/novel transglutaminase family protein [Danio rerio]	dre:559012/0.0/tgm2l, si:dkey-73n10.5; transglutaminase 2, like; K05625 transglutaminase 2 [EC:2.3.2.13]; K05719 integrin beta 1
CL2348.Contig4_All	1.18	22.5133	2.86333	19.19	0.676667	9.24667	4.25392	2.74459	3.77242	Up	gi|47086947|ref|NP_998475.1|/7.74288e-124/egl nine homolog 3 [Danio rerio] &gt;gi|44890699|gb|AAH66699.1| Egl nine homolog 3 (C. elegans) [Danio rerio]	dre:406602/1e-124/egln3, wu:fj78a08, zgc:77019; egl-9 family hypoxia-inducible factor 3 (EC:1.14.11.29); K09592 hypoxia-inducible factor prolyl hydroxylase [EC:1.14.11.29]
CL6659.Contig3_All	3.51	10.4633	0.953333	23.64	1.10667	15.0833	1.5758	4.63211	3.76866	Up	gi|52219060|ref|NP_001004607.1|/4.12261e-96/peroxisomal membrane protein 2 [Danio rerio] &gt;gi|51859403|gb|AAH81668.1| Zgc:92599 [Danio rerio]	dre:447868/6e-97/pxmp2, zgc:92599; peroxisomal membrane protein 2; K13347 peroxisomal membrane protein 2
CL2585.Contig2_All	0.173333	7.31333	0.93	9.44667	0.58	7.81333	5.39891	3.3445	3.75181	Up	gi|452814508|gb|AGG11791.1|/7.36371e-129/TNF13b [Ctenopharyngodon idella]	dre:561268/4e-123/tnfsf13b, zgc:172115; tumor necrosis factor (ligand) superfamily, member 13b; K05476 tumor necrosis factor ligand superfamily member 13B
Unigene24251_All	2.04667	10.4233	0.283333	10.25	0.676667	9.02	2.34847	5.17698	3.73661	Up	gi|169234882|ref|NP_001108541.1|/4.36805e-34/uncharacterized protein LOC100003896 precursor [Danio rerio] &gt;gi|164604923|dbj|BAF98265.1| chemokine CCL-C2e [Danio rerio]	NA
CL14327.Contig14_All	1.61333	7.30333	1.92333	6.59333	0.353333	4.66667	2.17851	1.7774	3.72329	Up	gi|597762183|ref|XP_007245065.1|/0/PREDICTED: sortilin-like [Astyanax mexicanus]	xma:102222980/0.0/sortilin-like; K12388 sortilin
CL2348.Contig6_All	1.92	25.21	0.83	8.16333	0.146667	1.93333	3.71482	3.29798	3.72048	Up	gi|47086947|ref|NP_998475.1|/1.7585e-125/egl nine homolog 3 [Danio rerio] &gt;gi|44890699|gb|AAH66699.1| Egl nine homolog 3 (C. elegans) [Danio rerio]	dre:406602/3e-126/egln3, wu:fj78a08, zgc:77019; egl-9 family hypoxia-inducible factor 3 (EC:1.14.11.29); K09592 hypoxia-inducible factor prolyl hydroxylase [EC:1.14.11.29]
Unigene3827_All	0.31	4.28333	0.73	4.01667	0.31	4.05667	3.78839	2.46003	3.70995	Up	NA	NA
CL1513.Contig1_All	0.396667	12.5067	0.45	7.61	0.273333	3.44	4.97863	4.0799	3.65368	Up	gi|57525856|ref|NP_001003562.1|/0/serine palmitoyltransferase 3 [Danio rerio] &gt;gi|50417196|gb|AAH78234.1| Zgc:101107 [Danio rerio]	dre:445168/0.0/sptlc3, si:dkey-246k9.1, zgc:101107; serine palmitoyltransferase, long chain base subunit 3 (EC:2.3.1.50); K00654 serine palmitoyltransferase [EC:2.3.1.50]
Unigene31502_All	5.52	21.0867	2.56	17.7967	0.716667	8.87	1.93359	2.79739	3.62956	Up	gi|688573412|ref|XP_009303434.1|/5.59508e-28/PREDICTED: uncharacterized protein LOC103911726 [Danio rerio]	xma:102221229/6e-07/uncharacterized LOC102221229; K16524 A-kinase anchor protein 7
Unigene30980_All	0.13	13.7933	0.0566667	9.40667	0.2	2.46	6.72932	7.37504	3.62059	Up	gi|66773070|ref|NP_001019607.1|/5.36148e-153/retinal G protein coupled receptor b [Danio rerio] &gt;gi|63100532|gb|AAH95058.1| Zgc:109930 [Danio rerio] &gt;gi|68262420|gb|AAH76161.2| Zgc:109930 [Danio rerio]	mze:101474781/5e-132/rgr; retinal G protein coupled receptor; K04254 retinal G protein coupled receptor
Unigene29258_All	2.54333	8.52333	1.56333	5.52667	0.49	6.00333	1.7447	1.82178	3.61491	Up	NA	NA
CL11956.Contig2_All	0.213333	2.10333	0.14	2.09667	0.21	2.56333	3.3015	3.9046	3.60956	Up	gi|688591813|ref|XP_005158435.2|/1.8741e-137/PREDICTED: clathrin coat assembly protein AP180 isoform X4 [Danio rerio]	phi:102104556/3e-09/WNK3; WNK lysine deficient protein kinase 3; K08867 WNK lysine deficient protein kinase [EC:2.7.11.1]
CL10058.Contig1_All	0.716667	4.08	1.03	4.57	0.45	5.47333	2.50919	2.14955	3.60442	Up	gi|528514481|ref|XP_005173949.1|/0/PREDICTED: prolyl 4-hydroxylase subunit alpha-2 isoform X1 [Danio rerio]	dre:373132/0.0/p4ha2, zgc:91948; procollagen-proline, 2-oxoglutarate 4-dioxygenase (proline 4-hydroxylase), alpha polypeptide 2 (EC:1.14.11.2); K00472 prolyl 4-hydroxylase [EC:1.14.11.2]
CL14559.Contig1_All	2.49	10.2267	2.00333	6.69667	0.426667	5.09333	2.03812	1.74104	3.57743	Up	NA	NA
CL1515.Contig1_All	4.22	19.2033	0.413333	2.72333	0.36	4.29	2.18604	2.72	3.57491	Up	gi|528505165|ref|XP_005169824.1|/1.11706e-30/PREDICTED: lymphocyte antigen 6F-like [Danio rerio]	NA
Unigene85545_All	1.38333	15.2833	1.37667	12.0067	2.20333	25.3233	3.46574	3.12458	3.52271	Up	gi|169234900|ref|NP_001108532.1|/4.86641e-23/chemokine (C-X-C motif) ligand 18b precursor [Danio rerio] &gt;gi|164604925|dbj|BAF98266.1| chemokine CXCL-C1c [Danio rerio]	cge:100771051/2e-06/Cxcl11; chemokine (C-X-C motif) ligand 11; K12672 C-X-C motif chemokine 11
CL5998.Contig2_All	1.76333	14.3167	0.873333	4.44	0.553333	6.15333	3.02132	2.34596	3.47515	Up	gi|51011041|ref|NP_001003477.1|/2.60944e-167/dehydrogenase/reductase (SDR family) member 3a [Danio rerio] &gt;gi|50417932|gb|AAH78383.1| Dehydrogenase/reductase (SDR family) member 3a [Danio rerio] &gt;gi|182888682|gb|AAI64069.1| Dhrs3a protein [Danio rerio]	dre:450050/4e-144/dhrs3b, ik:tdsubc_1f3, xx:tdsubc_1f3, zgc:101705; dehydrogenase/reductase (SDR family) member 3b; K11146 short-chain dehydrogenase/reductase 3 [EC:1.1.1.300]
CL6300.Contig2_All	5.28667	79.98	3.42	52.85	1.99667	21.7833	3.91921	3.94984	3.44756	Up	gi|41055724|ref|NP_956478.1|/0/glia-derived nexin precursor [Danio rerio] &gt;gi|28277755|gb|AAH45498.1| Serine (or cysteine) proteinase inhibitor, clade E (nexin, plasminogen activator inhibitor type 1), member 2 [Danio rerio] &gt;gi|182888596|gb|AAI63961.1| Serpine2 protein [Danio rerio]	dre:393153/0.0/serpine2, zgc:55929; serpin peptidase inhibitor, clade E (nexin, plasminogen activator inhibitor type 1), member 2; K16643 glia-derived nexin
Unigene18818_All	0.993333	4.37667	8.67667	29.3933	0.736667	8.03667	2.13948	1.76028	3.44751	Up	gi|688609565|ref|XP_009294690.1|/0/PREDICTED: calpain-2 catalytic subunit-like [Danio rerio]	tru:101064754/0.0/calpain-2 catalytic subunit-like; K03853 calpain-2 [EC:3.4.22.53]
Unigene19697_All	3.90667	41.1067	2.66333	8.68333	0.99	10.7433	3.39536	1.70502	3.43987	Up	NA	dre:100149292/7e-06/si:dkey-10h3.1; K06727 Fc receptor-like protein
CL5267.Contig2_All	0.413333	7.79333	0.396667	4.81333	0.416667	4.48333	4.23686	3.60104	3.42761	Up	gi|41055126|ref|NP_957465.1|/0/dual specificity protein phosphatase 4 [Danio rerio] &gt;gi|30851156|gb|AAH52477.1| Dual specificity phosphatase 4 [Danio rerio] &gt;gi|182888776|gb|AAI64196.1| Dusp4 protein [Danio rerio]	dre:394146/0.0/dusp4, zgc:55423; dual specificity phosphatase 4 (EC:3.1.3.48); K04459 dual specificity MAP kinase phosphatase [EC:3.1.3.16 3.1.3.48]
CL14327.Contig4_All	1.03	4.45667	0.913333	3.81	0.306667	3.26	2.11332	2.06058	3.41013	Up	gi|597762183|ref|XP_007245065.1|/1.77059e-161/PREDICTED: sortilin-like [Astyanax mexicanus]	xma:102222980/8e-150/sortilin-like; K12388 sortilin
CL15160.Contig4_All	9.09667	99.7	11.9867	109.797	8.31667	87.66	3.45418	3.19533	3.39784	Up	gi|130500549|ref|NP_001076390.1|/9.91632e-70/uncharacterized protein LOC797943 [Danio rerio] &gt;gi|126631714|gb|AAI33879.1| Zgc:162126 protein [Danio rerio]	asn:102376825/2e-16/PPP1R15A; protein phosphatase 1, regulatory subunit 15A; K14019 protein phosphatase 1 regulatory subunit 15A
CL14274.Contig21_All	0.716667	4.34	0.356667	4.57	0.276667	2.84333	2.59832	3.67955	3.36136	Up	gi|528491851|ref|XP_005155686.1|/1.14358e-124/PREDICTED: 5&apos;-nucleotidase, cytosolic II, like 1 isoform X1 [Danio rerio]	ola:101174682/5e-109/cytosolic purine 5'-nucleotidase-like; K01081 5'-nucleotidase [EC:3.1.3.5]
CL2185.Contig1_All	0.116667	4.48333	0.0566667	3.51667	0.346667	3.48333	5.26411	5.95556	3.32885	Up	gi|125854531|ref|XP_001337196.1|/1.04802e-47/PREDICTED: cyclin-dependent kinase inhibitor 1C-like [Danio rerio]	tru:101069671/1e-27/cyclin-dependent kinase inhibitor 1B-like; K09993 cyclin-dependent kinase inhibitor 1C
CL11833.Contig6_All	3.14333	46.6733	5.22667	71.2933	4.29667	43.0333	3.89223	3.7698	3.32416	Up	gi|528505842|ref|XP_005169886.1|/0/PREDICTED: zinc finger protein 395a isoform X1 [Danio rerio]	NA
Unigene38143_All	3.79667	19.0967	1.26667	6.14	0.563333	5.57333	2.33052	2.2772	3.30648	Up	gi|688609462|ref|XP_009294657.1|/0/PREDICTED: calpain-8 isoform X1 [Danio rerio]	tru:101064754/0.0/calpain-2 catalytic subunit-like; K03853 calpain-2 [EC:3.4.22.53]
CL5697.Contig4_All	0.343333	4.80667	0.526667	5.49	1.13	11.0633	3.80735	3.38184	3.29139	Up	gi|190338444|gb|AAI63535.1|/0/Bmp1a protein [Danio rerio]	dre:572452/0.0/bmp1a; bone morphogenetic protein 1a (EC:3.4.24.-); K05502 bone morphogenetic protein 1 [EC:3.4.24.19]
Unigene86618_All	0.316667	24.9967	0.296667	8.85	0.233333	2.28	6.30263	4.89876	3.28857	Up	gi|554876500|ref|XP_005948125.1|/1.30099e-29/PREDICTED: uncharacterized protein C8orf4 homolog [Haplochromis burtoni]	NA
CL6737.Contig4_All	0.26	2.93333	0.37	3.36667	0.4	3.90667	3.49596	3.18572	3.28787	Up	gi|41054814|ref|NP_956644.1|/0/ERO1-like protein alpha precursor [Danio rerio] &gt;gi|82188248|sp|Q7T3D1.1|ERO1A_DANRE RecName: Full=ERO1-like protein alpha; Short=ERO1-L; Short=ERO1-L-alpha; AltName: Full=Endoplasmic reticulum oxidoreductin-1-like protein; AltName: Full=Oxidoreductin-1-L-alpha; Flags: Precursor [Danio rerio] &gt;gi|31544953|gb|AAH53166.1| ERO1-like (S. cerevisiae) [Danio rerio] …	dre:393321/0.0/ero1a, ERO1-L, ero1l, zgc:63959; endoplasmic reticulum oxidoreductase alpha (EC:1.8.4.-); K10950 ERO1-like protein alpha [EC:1.8.4.-]
CL9603.Contig2_All	0.423333	2.7	0.81	6.53667	0.383333	3.67333	2.67309	3.01256	3.26042	Up	gi|528517254|ref|XP_001922963.4|/0/PREDICTED: sodium- and chloride-dependent creatine transporter 1-like isoform X1 [Danio rerio]	dre:100150452/0.0/si:ch211-117c9.5; K05039 solute carrier family 6 (neurotransmitter transporter, GABA) member 6/8/11/12/13
CL6300.Contig1_All	3.84	48.65	2.95	36.9833	1.50333	14.2367	3.66326	3.64809	3.24337	Up	gi|41055724|ref|NP_956478.1|/0/glia-derived nexin precursor [Danio rerio] &gt;gi|28277755|gb|AAH45498.1| Serine (or cysteine) proteinase inhibitor, clade E (nexin, plasminogen activator inhibitor type 1), member 2 [Danio rerio] &gt;gi|182888596|gb|AAI63961.1| Serpine2 protein [Danio rerio]	dre:393153/0.0/serpine2, zgc:55929; serpin peptidase inhibitor, clade E (nexin, plasminogen activator inhibitor type 1), member 2; K16643 glia-derived nexin
CL15160.Contig6_All	1.12333	39.14	3.29667	33.6267	5.09	47.8833	5.12279	3.35053	3.23379	Up	gi|130500549|ref|NP_001076390.1|/3.40348e-71/uncharacterized protein LOC797943 [Danio rerio] &gt;gi|126631714|gb|AAI33879.1| Zgc:162126 protein [Danio rerio]	asn:102376825/1e-16/PPP1R15A; protein phosphatase 1, regulatory subunit 15A; K14019 protein phosphatase 1 regulatory subunit 15A
CL11833.Contig5_All	0.313333	4.07	0.226667	12.5767	0.686667	6.31667	3.69926	5.79403	3.20148	Up	gi|528505842|ref|XP_005169886.1|/1.40071e-96/PREDICTED: zinc finger protein 395a isoform X1 [Danio rerio]	NA
CL9153.Contig3_All	0.336667	40.2067	0.43	24.24	1.67	15.2033	6.89997	5.81691	3.18647	Up	gi|41056009|ref|NP_956422.1|/0/endothelial lipase precursor [Danio rerio] &gt;gi|28277499|gb|AAH44146.1| Zgc:55345 [Danio rerio]	dre:393096/0.0/lipg, zgc:55345; lipase, endothelial (EC:3.1.1.3); K01046 triacylglycerol lipase [EC:3.1.1.3]
CL15492.Contig2_All	0.54	10.1167	3.41333	21.5167	0.5	4.49	4.22763	2.6562	3.16672	Up	NA	NA
CL7606.Contig2_All	0.0366667	2.42667	0.233333	10.6933	0.42	3.72	6.04836	5.51818	3.14684	Up	gi|18858321|ref|NP_571745.1|/7.77754e-125/ATPase, Na+/K+ transporting, beta 3b polypeptide [Danio rerio] &gt;gi|9837579|gb|AAG00609.1|AF293369_1 Na,K-ATPase beta subunit isoform 3b [Danio rerio] &gt;gi|50370055|gb|AAH76055.1| ATPase, Na+/K+ transporting, beta 3b polypeptide [Danio rerio]	dre:64272/1e-125/atp1b3b, cb714, fb13c07, wu:fb13c07; ATPase, Na+/K+ transporting, beta 3b polypeptide; K01540 sodium/potassium-transporting ATPase subunit beta
CL11833.Contig3_All	3.11333	36.35	4.78667	58.6133	3.35667	29.6967	3.54542	3.61414	3.1452	Up	gi|528505842|ref|XP_005169886.1|/3.36863e-152/PREDICTED: zinc finger protein 395a isoform X1 [Danio rerio]	NA
Unigene28147_All	1.05333	5.49333	0.67	5.64333	0.47	4.1	2.38272	3.07431	3.12489	Up	gi|50539754|ref|NP_001002343.1|/0/guanylate binding protein 1 [Danio rerio] &gt;gi|49900390|gb|AAH75920.1| Zgc:92185 [Danio rerio]	tsp:Tsp_04274/6e-17/atlastin-1; K17339 atlastin [EC:3.6.5.-]
CL11833.Contig7_All	2.83333	16.0533	3.51333	24.9233	3.01	26.03	2.5023	2.82658	3.11234	Up	gi|528505842|ref|XP_005169886.1|/3.35707e-114/PREDICTED: zinc finger protein 395a isoform X1 [Danio rerio]	NA
CL4125.Contig3_All	0.266667	3.42	0.216667	3.14667	0.263333	2.26667	3.68089	3.86028	3.10561	Up	NA	NA
CL4484.Contig1_All	3.21667	11.43	1.39	10.4133	0.64	5.38667	1.82919	2.90528	3.07325	Up	gi|688573412|ref|XP_009303434.1|/3.48831e-28/PREDICTED: uncharacterized protein LOC103911726 [Danio rerio]	xma:102221229/5e-07/uncharacterized LOC102221229; K16524 A-kinase anchor protein 7
CL13168.Contig4_All	1.81667	6.41667	5.71	18.0167	0.833333	6.73667	1.82053	1.65777	3.01507	Up	gi|528496270|ref|XP_003199670.2|/9.98846e-94/PREDICTED: uncharacterized protein LOC100538338 [Danio rerio]	bom:102272178/2e-08/UMOD; uromodulin; K18274 uromodulin
CL5840.Contig1_All	0.32	2.55667	0.28	2.38333	0.373333	2.98333	2.99812	3.08948	2.99839	Up	gi|528475515|ref|XP_002661342.3|/0/PREDICTED: tectonin beta-propeller repeat-containing protein 1 [Danio rerio]	dre:100151338/0.0/tecpr1b, si:ch211-120m16.6, tecpr1; tectonin beta-propeller repeat containing 1b; K17988 tectonin beta-propeller repeat-containing protein 1
Unigene34974_All	0.556667	3.06	0.883333	5.73333	0.31	2.43333	2.45865	2.69834	2.97259	Up	gi|359338999|ref|NP_958922.2|/0/solute carrier family 3 (amino acid transporter heavy chain), member 2b [Danio rerio] &gt;gi|39645448|gb|AAH63982.1| Zgc:55813 [Danio rerio]	dre:399488/0.0/slc3a2b, id:ibd1327, sb:cb519, wu:fe14a07, wu:fq18d12, zgc:55813; solute carrier family 3 (amino acid transporter heavy chain), member 2b; K06519 solute carrier family 3, member 2
Unigene23771_All	0.36	9.11	0.206667	12.3333	0.343333	2.59667	4.66138	5.89911	2.91898	Up	gi|528512735|ref|XP_003200850.2|/0/PREDICTED: lysosome membrane protein 2 isoform X2 [Danio rerio]	tru:101078462/0.0/scarb2; scavenger receptor class B, member 2; K12384 lysosome membrane protein 2
Unigene60991_All	2.77	38.1	7.30667	67.92	3.52333	26.63	3.78183	3.21655	2.91804	Up	gi|41056183|ref|NP_956401.1|/3.70588e-101/DNA damage-inducible transcript 4 protein [Danio rerio] &gt;gi|82188193|sp|Q7T346.1|DDIT4_DANRE RecName: Full=DNA damage-inducible transcript 4 protein [Danio rerio] &gt;gi|31419281|gb|AAH53258.1| Zgc:64114 [Danio rerio] &gt;gi|329754640|gb|AEC03688.1| regulated in development and DNA damage response 1 [Danio rerio]	dre:378866/6e-102/ddit4, redd1, rtp801, sb:cb821, zgc:64114; DNA-damage-inducible transcript 4; K08270 DNA-damage-inducible transcript 4
CL2585.Contig5_All	0.0633333	1.71333	0.39	3.37667	0.563333	4.16667	4.7577	3.11405	2.88683	Up	gi|452814508|gb|AGG11791.1|/1.12395e-128/TNF13b [Ctenopharyngodon idella]	dre:561268/5e-123/tnfsf13b, zgc:172115; tumor necrosis factor (ligand) superfamily, member 13b; K05476 tumor necrosis factor ligand superfamily member 13B
Unigene24713_All	2.57333	13.4867	1.12333	5.28667	0.683333	5.01	2.38982	2.23457	2.87415	Up	gi|540352595|gb|AGV06257.1|/0/heat shock protein 90 alpha [Megalobrama amblycephala]	dre:565155/0.0/hsp90aa1.2, cb820, hsp90a.2, hsp90a2; heat shock protein 90, alpha (cytosolic), class A member 1, tandem duplicate 2; K04079 molecular chaperone HtpG
CL862.Contig9_All	1.35333	12.42	1.62667	13.0867	1.34333	9.69333	3.19808	3.00811	2.85118	Up	gi|47086623|ref|NP_997873.1|/0/monocarboxylate transporter 4 [Danio rerio] &gt;gi|28374272|gb|AAH45489.1| Solute carrier family 16 (monocarboxylic acid transporters), member 3 [Danio rerio] &gt;gi|371915589|dbj|BAL44664.1| monocarboxylate transporter 4b [Danio rerio]	dre:327276/0.0/slc16a3, MCT4b, wu:fd20b02, wu:fi38f12, zgc:55905; solute carrier family 16 (monocarboxylate transporter), member 3; K08180 MFS transporter, MCP family, solute carrier family 16 (monocarboxylic acid transporters), member 3
CL6203.Contig3_All	9.4	194.81	5.05667	80.4033	5.55333	39.8433	4.37326	3.991	2.84291	Up	gi|56693357|ref|NP_001008642.1|/0/bifunctional epoxide hydrolase 2 [Danio rerio] &gt;gi|56269293|gb|AAH86714.1| Epoxide hydrolase 2, cytoplasmic [Danio rerio] &gt;gi|182890020|gb|AAI65172.1| Ephx2 protein [Danio rerio]	dre:494099/0.0/ephx2, sb:cb523, zgc:101645; epoxide hydrolase 2, cytoplasmic (EC:3.3.2.9); K08726 soluble epoxide hydrolase / lipid-phosphate phosphatase [EC:3.3.2.10 3.1.3.76]
CL4128.Contig3_All	5.54	18.05	2.06667	11.57	2.08667	14.9533	1.70404	2.48501	2.8412	Up	gi|688593563|ref|XP_009291115.1|/2.2034e-41/PREDICTED: antimicrobial peptide NK-lysin-like [Danio rerio]	dan:Dana_GF23306/6e-09/GF23306 gene product from transcript GF23306-RA; K12382 saposin
Unigene5494_All	10.6367	135.62	7.53333	63.4533	3.79	27.1233	3.67245	3.07434	2.83926	Up	gi|528504300|ref|XP_005158243.1|/4.51508e-71/PREDICTED: uncharacterized protein LOC101883708 [Danio rerio]	NA
CL9153.Contig2_All	0.803333	32.0667	0.723333	19.7033	1.7	12.1	5.31893	4.76764	2.8314	Up	gi|41056009|ref|NP_956422.1|/2.53285e-125/endothelial lipase precursor [Danio rerio] &gt;gi|28277499|gb|AAH44146.1| Zgc:55345 [Danio rerio]	dre:393096/4e-126/lipg, zgc:55345; lipase, endothelial (EC:3.1.1.3); K01046 triacylglycerol lipase [EC:3.1.1.3]
Unigene35736_All	1.44667	10.2667	0.873333	7.46333	0.77	5.47	2.82716	3.09522	2.82861	Up	gi|642128587|emb|CDQ59311.1|/6.00574e-103/unnamed protein product [Oncorhynchus mykiss]	mze:101480304/5e-102/timp3; TIMP metallopeptidase inhibitor 3; K16866 metalloproteinase inhibitor 3
CL1561.Contig2_All	2.33333	25.02	1.3	12.41	1.66333	11.75	3.42262	3.25492	2.82051	Up	gi|125816900|ref|XP_001339307.1|/2.71451e-23/PREDICTED: C-X-C motif chemokine 11 [Danio rerio]	dre:798892/5e-24/cxcl11.1, cxcl11l; chemokine (C-X-C motif) ligand 11, duplicate 1; K12672 C-X-C motif chemokine 11
Unigene12578_All	12.8133	164.753	9.74667	71.2233	11.2	77.81	3.68459	2.86937	2.79646	Up	gi|528504300|ref|XP_005158243.1|/3.50868e-71/PREDICTED: uncharacterized protein LOC101883708 [Danio rerio]	NA
CL9444.Contig1_All	1.71	19.0767	0.226667	2.44333	1.14333	7.92333	3.47974	3.43021	2.79286	Up	gi|130500549|ref|NP_001076390.1|/2.35494e-24/uncharacterized protein LOC797943 [Danio rerio] &gt;gi|126631714|gb|AAI33879.1| Zgc:162126 protein [Danio rerio]	ola:101163073/2e-09/ppp1r15b; protein phosphatase 1, regulatory subunit 15B; K17558 protein phosphatase 1 regulatory subunit 15B
CL15160.Contig2_All	2.69	34.1	6.08	46.93	3.51	24.2633	3.66409	2.94837	2.78923	Up	gi|130500549|ref|NP_001076390.1|/1.11696e-70/uncharacterized protein LOC797943 [Danio rerio] &gt;gi|126631714|gb|AAI33879.1| Zgc:162126 protein [Danio rerio]	asn:102376825/1e-16/PPP1R15A; protein phosphatase 1, regulatory subunit 15A; K14019 protein phosphatase 1 regulatory subunit 15A
CL11833.Contig4_All	6.10333	39.9833	8.12	61.1133	5.09333	35.0667	2.71173	2.91194	2.78342	Up	gi|528505842|ref|XP_005169886.1|/0/PREDICTED: zinc finger protein 395a isoform X1 [Danio rerio]	NA
Unigene31734_All	1.84333	17.92	3.33667	20.8333	1.94	13.22	3.28118	2.64241	2.76859	Up	gi|226358551|gb|ACO51128.1|/2.95062e-25/unknown [Hypophthalmichthys nobilis]	pbi:103062898/2e-10/uncharacterized LOC103062898; K14019 protein phosphatase 1 regulatory subunit 15A
CL1561.Contig3_All	1.71	16.0333	0.76	11.44	1.58667	10.7133	3.22901	3.91194	2.75534	Up	gi|125816900|ref|XP_001339307.1|/5.01363e-23/PREDICTED: C-X-C motif chemokine 11 [Danio rerio]	dre:798892/9e-24/cxcl11.1, cxcl11l; chemokine (C-X-C motif) ligand 11, duplicate 1; K12672 C-X-C motif chemokine 11
CL15160.Contig1_All	1.78333	16.46	5.27	45.3533	2.14	14.2433	3.20632	3.10533	2.7346	Up	gi|130500549|ref|NP_001076390.1|/2.77125e-72/uncharacterized protein LOC797943 [Danio rerio] &gt;gi|126631714|gb|AAI33879.1| Zgc:162126 protein [Danio rerio]	asn:102376825/1e-18/PPP1R15A; protein phosphatase 1, regulatory subunit 15A; K14019 protein phosphatase 1 regulatory subunit 15A
Unigene87892_All	0.153333	2.67	0.01	6.86667	0.783333	5.18333	4.1221	9.42347	2.72618	Up	gi|254939482|dbj|BAC67184.2|/1.09475e-40/heat shock protein 70 kDa [Carassius auratus]	dre:30671/4e-40/hsp70.1, hsp70, hsp70-4, hspa1a; heat shock cognate 70-kd protein, tandem duplicate 1; K03283 heat shock 70kDa protein 1/8; K06758 L1 cell adhesion molecule like protein
CL9603.Contig3_All	1.97667	6.41667	1.94	9.10667	0.833333	5.45	1.69875	2.23087	2.70929	Up	gi|528517254|ref|XP_001922963.4|/0/PREDICTED: sodium- and chloride-dependent creatine transporter 1-like isoform X1 [Danio rerio]	dre:100150452/0.0/si:ch211-117c9.5; K05039 solute carrier family 6 (neurotransmitter transporter, GABA) member 6/8/11/12/13
CL3295.Contig3_All	1.43333	4.91333	1.42	5.13667	0.696667	4.54333	1.77733	1.85494	2.70521	Up	gi|94536900|ref|NP_001035389.1|/0/UDP-glucose 4-epimerase [Danio rerio] &gt;gi|92096398|gb|AAI15184.1| UDP-galactose-4-epimerase [Danio rerio]	dre:678540/0.0/gale, im:7147391, wu:fb05f01, zgc:136578; UDP-galactose-4-epimerase (EC:5.1.3.2); K01784 UDP-glucose 4-epimerase [EC:5.1.3.2]
CL9576.Contig5_All	1.1	4.17333	0.52	6.53667	0.656667	4.28	1.9237	3.65197	2.70438	Up	gi|41055042|ref|NP_956660.1|/5.27241e-109/PRELI domain-containing protein 1, mitochondrial [Danio rerio] &gt;gi|31419204|gb|AAH53211.1| PRELI domain containing 1 [Danio rerio] &gt;gi|37681917|gb|AAQ97836.1| px19-like protein [Danio rerio] &gt;gi|182892144|gb|AAI65914.1| Prelid1 protein [Danio rerio]	NA
CL11833.Contig2_All	5.18667	24.02	5.59	37.25	3.02333	19.5533	2.21136	2.73632	2.6932	Up	gi|528505842|ref|XP_005169886.1|/0/PREDICTED: zinc finger protein 395a isoform X1 [Danio rerio]	NA
CL10554.Contig5_All	2.7	14.3333	1.57	37.89	1.59667	10.25	2.40834	4.59298	2.68249	Up	gi|341926300|ref|NP_001108521.2|/1.56496e-39/chemokine CCL-C24j precursor [Danio rerio]	cmk:103174764/6e-11/eotaxin-like; K16597 C-C motif chemokine 11
Unigene24063_All	2.27333	6.93667	1.28667	5.45667	0.733333	4.68333	1.60943	2.08438	2.67499	Up	gi|528509462|ref|XP_693301.5|/9.94192e-162/PREDICTED: poly [ADP-ribose] polymerase 14 [Danio rerio]	dre:564886/2e-162/si:ch1073-296d18.1; K15261 poly [ADP-ribose] polymerase 10/14/15 [EC:2.4.2.30]
Unigene89012_All	0.166667	2.87333	0.226667	4.9	0.483333	3.07333	4.10769	4.43414	2.66871	Up	gi|50539754|ref|NP_001002343.1|/0/guanylate binding protein 1 [Danio rerio] &gt;gi|49900390|gb|AAH75920.1| Zgc:92185 [Danio rerio]	pbi:103057625/5e-16/atlastin-3-like; K17339 atlastin [EC:3.6.5.-]
CL862.Contig1_All	0.903333	7.59667	1.30667	8.58667	1.67	10.5267	3.07204	2.71621	2.65613	Up	gi|528496421|ref|XP_005169526.1|/0/PREDICTED: monocarboxylate transporter 4 isoform X1 [Danio rerio]	dre:327276/0.0/slc16a3, MCT4b, wu:fd20b02, wu:fi38f12, zgc:55905; solute carrier family 16 (monocarboxylate transporter), member 3; K08180 MFS transporter, MCP family, solute carrier family 16 (monocarboxylic acid transporters), member 3
CL6300.Contig5_All	5.02333	43.6033	2.56667	24.8	2.04	12.8333	3.11772	3.27237	2.65325	Up	gi|41055724|ref|NP_956478.1|/0/glia-derived nexin precursor [Danio rerio] &gt;gi|28277755|gb|AAH45498.1| Serine (or cysteine) proteinase inhibitor, clade E (nexin, plasminogen activator inhibitor type 1), member 2 [Danio rerio] &gt;gi|182888596|gb|AAI63961.1| Serpine2 protein [Danio rerio]	dre:393153/0.0/serpine2, zgc:55929; serpin peptidase inhibitor, clade E (nexin, plasminogen activator inhibitor type 1), member 2; K16643 glia-derived nexin
Unigene84422_All	2.08667	9.43333	1.22667	7.48	1.74	10.82	2.17657	2.6083	2.63654	Up	gi|359338999|ref|NP_958922.2|/0/solute carrier family 3 (amino acid transporter heavy chain), member 2b [Danio rerio] &gt;gi|39645448|gb|AAH63982.1| Zgc:55813 [Danio rerio]	dre:399488/0.0/slc3a2b, id:ibd1327, sb:cb519, wu:fe14a07, wu:fq18d12, zgc:55813; solute carrier family 3 (amino acid transporter heavy chain), member 2b; K06519 solute carrier family 3, member 2
Unigene252_All	1.75333	24.25	0.826667	5.88667	1.63333	10.1467	3.78981	2.83207	2.63511	Up	gi|597736284|ref|XP_007230403.1|/0/PREDICTED: thrombospondin-1-like [Astyanax mexicanus]	dre:561901/0.0/thbs1, Tsp-1, si:dkey-11e23.1, wu:fc48c03; thrombospondin 1; K05719 integrin beta 1; K16857 thrombospondin 1
Unigene254_All	0.786667	14.2133	0.45	3.43	1.1	6.78667	4.17535	2.93021	2.6252	Up	gi|528505376|ref|XP_002667003.3|/0/PREDICTED: thrombospondin-1-like [Danio rerio]	mze:101472122/0.0/thrombospondin-1-like; K05719 integrin beta 1; K16857 thrombospondin 1
CL16603.Contig1_All	2.12667	9.25333	3.88	16.2133	1.77333	10.83	2.12138	2.06305	2.6105	Up	gi|283436090|ref|NP_001164414.1|/5.25734e-43/uncharacterized protein LOC100327252 precursor [Danio rerio] &gt;gi|165993171|emb|CAP71897.1| si:dkey-19a16.1 [Danio rerio]	NA
CL10158.Contig1_All	0.416667	2.42667	0.553333	2.95667	0.763333	4.62333	2.54201	2.41775	2.59855	Up	gi|149773498|ref|NP_001092718.1|/1.51749e-89/ankyrin repeat and death domain-containing protein 1A [Danio rerio] &gt;gi|146218441|gb|AAI39891.1| Zgc:162892 protein [Danio rerio]	spu:575268/1e-18/dapk1; death-associated protein kinase 1; K08803 death-associated protein kinase [EC:2.7.11.1]
CL2348.Contig7_All	0.663333	10.1767	0.583333	3.00333	0.79	4.69333	3.93939	2.36417	2.57069	Up	gi|47086947|ref|NP_998475.1|/4.91371e-124/egl nine homolog 3 [Danio rerio] &gt;gi|44890699|gb|AAH66699.1| Egl nine homolog 3 (C. elegans) [Danio rerio]	dre:406602/8e-125/egln3, wu:fj78a08, zgc:77019; egl-9 family hypoxia-inducible factor 3 (EC:1.14.11.29); K09592 hypoxia-inducible factor prolyl hydroxylase [EC:1.14.11.29]
Unigene22885_All	1.14667	14.4067	0.14	7.35333	0.803333	4.76	3.65122	5.7149	2.56689	Up	NA	NA
CL5396.Contig2_All	24.6933	98.1067	17.71	55.2533	7.89333	45.26	1.99023	1.6415	2.51953	Up	gi|49170078|ref|NP_997730.1|/0/dual specificity protein phosphatase 5 [Danio rerio] &gt;gi|37590374|gb|AAH59592.1| Dual specificity phosphatase 5 [Danio rerio] &gt;gi|94733629|emb|CAK10873.1| dual specificity phosphatase 5 [Danio rerio]	dre:114436/0.0/dusp5, wu:fc03b11, wu:fc86e02; dual specificity phosphatase 5 (EC:3.1.3.48); K04459 dual specificity MAP kinase phosphatase [EC:3.1.3.16 3.1.3.48]
CL3140.Contig2_All	1	7.31333	0.863333	5.49667	0.636667	3.60667	2.87053	2.67057	2.50206	Up	gi|62414170|ref|NP_001014828.1|/6.92896e-70/prostaglandin E synthase [Danio rerio] &gt;gi|57490835|gb|AAW51363.1| microsomal prostaglandin E synthase 1 [Danio rerio] &gt;gi|63100594|gb|AAH95159.1| Prostaglandin E synthase [Danio rerio] &gt;gi|148725229|emb|CAN88089.1| prostaglandin E synthase [Danio rerio] &gt;gi|182891054|gb|AAI64946.1| Ptges protein [Danio rerio]	dre:544666/1e-70/ptges, mpges, zgc:110052; prostaglandin E synthase (EC:5.3.99.3); K15729 microsomal prostaglandin-E synthase 1 [EC:5.3.99.3]
CL9894.Contig3_All	28.5	283.987	23.7067	281.377	31.9033	180.673	3.31679	3.56914	2.5016	Up	gi|488888826|gb|AGL08668.1|/7.06451e-66/serum amyloid A protein, partial [Carassius auratus]	dre:449557/1e-50/saa, zgc:103580; serum amyloid A; K17310 serum amyloid A protein
CL6737.Contig5_All	1.10333	7.97	0.476667	6.84333	0.783333	4.4	2.85271	3.84365	2.48981	Up	gi|41054814|ref|NP_956644.1|/0/ERO1-like protein alpha precursor [Danio rerio] &gt;gi|82188248|sp|Q7T3D1.1|ERO1A_DANRE RecName: Full=ERO1-like protein alpha; Short=ERO1-L; Short=ERO1-L-alpha; AltName: Full=Endoplasmic reticulum oxidoreductin-1-like protein; AltName: Full=Oxidoreductin-1-L-alpha; Flags: Precursor [Danio rerio] &gt;gi|31544953|gb|AAH53166.1| ERO1-like (S. cerevisiae) [Danio rerio] …	dre:393321/0.0/ero1a, ERO1-L, ero1l, zgc:63959; endoplasmic reticulum oxidoreductase alpha (EC:1.8.4.-); K10950 ERO1-like protein alpha [EC:1.8.4.-]
Unigene28252_All	4.49333	44.1533	2.74667	20.9333	2.06333	11.5333	3.29666	2.93005	2.48276	Up	gi|54400372|ref|NP_001005933.1|/0/peroxisomal acyl-coenzyme A oxidase 1 [Danio rerio] &gt;gi|53733377|gb|AAH83524.1| Acyl-Coenzyme A oxidase 1, palmitoyl [Danio rerio]	dre:449662/0.0/acox1, wu:fb59h12, zgc:114033, zgc:92584; acyl-CoA oxidase 1, palmitoyl (EC:1.3.3.6); K00232 acyl-CoA oxidase [EC:1.3.3.6]
CL9591.Contig1_All	2.03333	15.8033	1.62667	12.3733	1.00333	5.57333	2.95831	2.92724	2.47374	Up	gi|46520169|gb|AAT00460.1|/1.59496e-33/endozepine [Cyprinus carpio]	clv:102094723/8e-31/DBI; diazepam binding inhibitor (GABA receptor modulator, acyl-CoA binding protein); K08762 diazepam-binding inhibitor (GABA receptor modulator, acyl-CoA-binding protein)
CL9894.Contig2_All	85.23	517.787	20.38	145.11	64.4567	349.92	2.60292	2.83192	2.44062	Up	gi|488888826|gb|AGL08668.1|/7.01387e-66/serum amyloid A protein, partial [Carassius auratus]	dre:449557/1e-50/saa, zgc:103580; serum amyloid A; K17310 serum amyloid A protein
CL3391.Contig13_All	1.21	5.53333	1.99667	17.04	1.17667	6.37667	2.19314	3.09326	2.4381	Up	gi|30025447|gb|AAP03065.1|/0/glucose transporter X [Ctenopharyngodon idella] &gt;gi|30025449|gb|AAP03066.1| glucose transporter X [Ctenopharyngodon idella]	ola:101167147/0.0/solute carrier family 2, facilitated glucose transporter member 3-like; K07299 MFS transporter, SP family, solute carrier family 2 (facilitated glucose transporter), member 1
Unigene22947_All	6.1	32.2133	2.99333	16.4133	4.92333	24.9633	2.40078	2.45504	2.3421	Up	gi|528508785|ref|XP_005159369.1|/2.09244e-158/PREDICTED: cathepsin Sa isoform X1 [Danio rerio]	dre:393398/3e-122/ctssa, zgc:66267; cathepsin Sa; K01368 cathepsin S [EC:3.4.22.27]
CL16603.Contig5_All	2.84	10.2067	2.08333	9.12	2.27667	11.2667	1.84555	2.13014	2.30707	Up	gi|283436090|ref|NP_001164414.1|/5.76994e-43/uncharacterized protein LOC100327252 precursor [Danio rerio] &gt;gi|165993171|emb|CAP71897.1| si:dkey-19a16.1 [Danio rerio]	NA
Unigene3614_All	4.36667	13.26	3.19333	18.6733	2.41	11.8633	1.60248	2.54784	2.2994	Up	gi|50539754|ref|NP_001002343.1|/0/guanylate binding protein 1 [Danio rerio] &gt;gi|49900390|gb|AAH75920.1| Zgc:92185 [Danio rerio]	mze:101470195/4e-15/atl3; atlastin GTPase 3; K17339 atlastin [EC:3.6.5.-]
CL15477.Contig5_All	2.83667	9.19333	0.383333	6.99	1.32333	6.48333	1.69639	4.18862	2.29256	Up	gi|688571293|ref|XP_005167721.2|/0/PREDICTED: interferon-induced GTP-binding protein MxE isoform X1 [Danio rerio]	asn:102384884/2e-124/interferon-induced GTP-binding protein Mx-like; K14754 interferon-induced GTP-binding protein Mx1
CL4766.Contig2_All	7.22333	49.39	7.70333	68.6267	5.93	28.9333	2.77348	3.15521	2.28663	Up	gi|47085963|ref|NP_998345.1|/6.06671e-113/uncharacterized protein LOC406459 [Danio rerio] &gt;gi|45501373|gb|AAH67184.1| Zgc:77112 [Danio rerio]	dre:406459/1e-113/fj66e08, ppp1r3cl, wu:fj66e08; zgc:77112; K07189 protein phosphatase 1 regulatory subunit 3A/B/C/D/E
CL623.Contig2_All	0.166667	4.02	0.566667	3.00667	0.916667	4.46667	4.59216	2.40759	2.28473	Up	gi|528511360|ref|XP_005160598.1|/0/PREDICTED: palladin isoform X2 [Danio rerio]	lcm:102365068/5e-62/TTN; titin; K12567 titin [EC:2.7.11.1]
CL15343.Contig4_All	0.44	5.69	0.303333	2.84333	1.01333	4.90333	3.69285	3.22861	2.27465	Up	gi|597756760|ref|XP_007240120.1|/1.24765e-156/PREDICTED: transcription factor AP-1-like [Astyanax mexicanus]	lcm:102358101/1e-121/transcription factor AP-1-like; K04448 transcription factor AP-1
Unigene9851_All	1.56667	17.8133	2.56	10.3533	1.00333	4.81333	3.50719	2.01588	2.26224	Up	gi|528491311|ref|XP_005172651.1|/0/PREDICTED: torsin-4A isoform X1 [Danio rerio] &gt;gi|528491317|ref|XP_005172654.1| PREDICTED: torsin-4A [Danio rerio]	fca:101084581/1e-09/NELFB, COBRA1; negative elongation factor complex member B; K15180 negative elongation factor B
CL12051.Contig2_All	1.29667	4.86667	1.16	4.60667	0.986667	4.72667	1.90813	1.9896	2.26019	Up	gi|688580374|ref|XP_009305049.1|/0/PREDICTED: coiled-coil domain-containing protein 57 isoform X1 [Danio rerio] &gt;gi|688580377|ref|XP_009305050.1| PREDICTED: coiled-coil domain-containing protein 57 isoform X1 [Danio rerio]	bacu:103017465/2e-157/coiled-coil domain-containing protein 57-like; K00665 fatty acid synthase, animal type [EC:2.3.1.85]
Unigene17911_All	7.13333	28.0367	3.40333	22.2	3.04333	14.47	1.97467	2.70554	2.24934	Up	gi|688573412|ref|XP_009303434.1|/5.57445e-30/PREDICTED: uncharacterized protein LOC103911726 [Danio rerio]	xma:102221229/4e-07/uncharacterized LOC102221229; K16524 A-kinase anchor protein 7
CL16238.Contig3_All	0.786667	3.21333	0.333333	2.36667	1.26333	5.97	2.03025	2.82782	2.2405	Up	NA	NA
Unigene30830_All	0.233333	10.0833	0.23	4.07	1.69667	7.99333	5.43344	4.14532	2.23609	Up	gi|113681325|ref|NP_001038650.1|/8.38305e-70/endothelin 2 precursor [Danio rerio]	dre:569550/1e-70/edn2, si:ch211-202b2.2; endothelin 2; K16367 endothelin-2
Unigene84391_All	12.0133	39.8167	4.36667	34.2067	4.03667	18.8667	1.72874	2.96967	2.2246	Up	gi|40786398|ref|NP_955365.1|/9.09743e-109/pyruvate kinase PKM [Danio rerio] &gt;gi|28277670|gb|AAH45421.1| Pyruvate kinase, muscle, a [Danio rerio] &gt;gi|182889140|gb|AAI64692.1| Pkm2a protein [Danio rerio]	dre:335817/1e-109/pkma, cb1029, fj33f03, pkm2, pkm2a, wu:fj33f03; pyruvate kinase, muscle, a (EC:2.7.1.40); K00873 pyruvate kinase [EC:2.7.1.40]
CL2197.Contig10_All	2.22333	9.34667	2.28333	7.70667	1.64667	7.68667	2.07173	1.75497	2.22281	Up	gi|528476859|ref|XP_005164878.1|/0/PREDICTED: protein kinase C theta type isoform X2 [Danio rerio] &gt;gi|688548384|ref|XP_009298659.1| PREDICTED: protein kinase C theta type isoform X2 [Danio rerio] &gt;gi|688548386|ref|XP_009298660.1| PREDICTED: protein kinase C theta type isoform X2 [Danio rerio] &gt;gi|688548389|ref|XP_009298661.1| PREDICTED: protein kinase C theta type isoform X2 [Danio reri…	dre:555521/0.0/prkcq, si:ch211-239o15.1; protein kinase C, theta (EC:2.7.11.13); K18052 novel protein kinase C theta type [EC:2.7.11.13]
CL8078.Contig1_All	2.18	9.91667	1.46	6.70333	1.41333	6.51333	2.18553	2.19891	2.20429	Up	gi|657594612|ref|XP_008301928.1|/8.9549e-29/PREDICTED: tumor necrosis factor receptor superfamily member 12A [Stegastes partitus]	ola:101167402/3e-27/tnfrsf12a; tumor necrosis factor receptor superfamily, member 12A; K05149 tumor necrosis factor receptor superfamily member 12A
Unigene44329_All	2.97333	9.25333	0.876667	6.97333	1.77	7.99667	1.63789	2.99175	2.17565	Up	gi|29540612|gb|AAO88245.1|/1.02337e-46/signal transducer and activator of transcription 1 [Carassius auratus]	dre:368481/9e-44/stat1b, STAT, STAT1, si:by134g18.3, si:by51f19.2, si:dz199m19.1, si:dz199m19.2, si:dz73o4.3, si:dz87i4.1, si:xx-51f19.2, wu:fi49f02, zgc:55503; signal transducer and activator of transcription 1b; K11220 signal transducer and activator of transcription 1
Unigene65438_All	4.58667	26.9967	2.38333	22.1167	1.29333	5.83	2.55726	3.21408	2.1724	Up	gi|169234900|ref|NP_001108532.1|/3.71557e-22/chemokine (C-X-C motif) ligand 18b precursor [Danio rerio] &gt;gi|164604925|dbj|BAF98266.1| chemokine CXCL-C1c [Danio rerio]	cge:100771051/2e-06/Cxcl11; chemokine (C-X-C motif) ligand 11; K12672 C-X-C motif chemokine 11
CL8078.Contig4_All	2.10333	8.07333	1.06667	6.68	1.32667	5.94333	1.94049	2.64674	2.16347	Up	gi|657594612|ref|XP_008301928.1|/9.27338e-29/PREDICTED: tumor necrosis factor receptor superfamily member 12A [Stegastes partitus]	ola:101167402/3e-27/tnfrsf12a; tumor necrosis factor receptor superfamily, member 12A; K05149 tumor necrosis factor receptor superfamily member 12A
Unigene84047_All	0.736667	7.67333	1.61333	5.76	1.07333	4.79667	3.38077	1.83602	2.15993	Up	NA	NA
Unigene61396_All	1.69333	7.52333	1.83667	9.72667	2.27333	10.12	2.15151	2.40486	2.15433	Up	gi|51011081|ref|NP_001003499.1|/2.34446e-57/lipase member H precursor [Danio rerio] &gt;gi|82235650|sp|Q6DBU8.1|LIPH_DANRE RecName: Full=Lipase member H; Flags: Precursor [Danio rerio] &gt;gi|50417016|gb|AAH78354.1| Zgc:91985 [Danio rerio]	dre:445105/4e-58/lipia, liph, wu:fb08f08, zgc:91985; lipase, member Ia (EC:3.1.1.-); K19404 phosphatidic acid-selective&#160;phospholipase A1 [EC:3.1.1.-]
Unigene31219_All	1.88	6.82333	1.53333	10.0667	0.986667	4.34333	1.85974	2.71484	2.13817	Up	gi|169234900|ref|NP_001108532.1|/1.71897e-21/chemokine (C-X-C motif) ligand 18b precursor [Danio rerio] &gt;gi|164604925|dbj|BAF98266.1| chemokine CXCL-C1c [Danio rerio]	NA
Unigene105020_All	0.01	2.70667	0.01	1.82	1.48333	6.31667	8.08037	7.50779	2.09032	Up	NA	NA
CL7655.Contig2_All	4.32	21.8733	5.54333	25.7833	3.57333	15.0533	2.34007	2.21761	2.07474	Up	gi|619325567|gb|AHY01339.1|/6.05285e-60/muscle-specific beta 1 integrin binding protein, partial [Carassius gibelio]	dre:64674/3e-58/mibp, cb1024, urk; muscle-specific beta 1 integrin binding protein; K10524 nicotinamide/nicotinate riboside kinase [EC:2.7.1.22 2.7.1.173]
CL11516.Contig2_All	10.8767	115	7.57333	32.0767	12.12	50.72	3.40233	2.08252	2.06517	Up	gi|514483113|gb|AGO58842.1|/2.87471e-151/C-type lectin, partial [Carassius auratus]	lcm:102345572/2e-24/C-type lectin domain family 4 member C-like; K10057 C-type lectin domain family 4 member A
CL6737.Contig3_All	4.79667	19.3867	5.17667	24.3	3.56667	14.8067	2.01496	2.23086	2.0536	Up	gi|41054814|ref|NP_956644.1|/0/ERO1-like protein alpha precursor [Danio rerio] &gt;gi|82188248|sp|Q7T3D1.1|ERO1A_DANRE RecName: Full=ERO1-like protein alpha; Short=ERO1-L; Short=ERO1-L-alpha; AltName: Full=Endoplasmic reticulum oxidoreductin-1-like protein; AltName: Full=Oxidoreductin-1-L-alpha; Flags: Precursor [Danio rerio] &gt;gi|31544953|gb|AAH53166.1| ERO1-like (S. cerevisiae) [Danio rerio] …	dre:393321/0.0/ero1a, ERO1-L, ero1l, zgc:63959; endoplasmic reticulum oxidoreductase alpha (EC:1.8.4.-); K10950 ERO1-like protein alpha [EC:1.8.4.-]
Unigene38211_All	3.70667	26.2367	3.70667	20.4267	4.86333	20.02	2.82339	2.46226	2.04142	Up	gi|94733078|emb|CAK10700.1|/0/novel protein [Danio rerio] &gt;gi|155676731|dbj|BAF75716.1| synembryn-like [Danio rerio]	NA
Unigene14010_All	4.51667	147.903	1.18	127.42	5.45	22.4267	5.03325	6.75466	2.04089	Up	gi|688546565|ref|XP_009298356.1|/5.48808e-90/PREDICTED: uncharacterized protein LOC100332348 [Danio rerio]	NA
Unigene2035_All	2.53667	12.0533	1.5	9.21	2.14333	8.8	2.24843	2.61824	2.03765	Up	gi|540352595|gb|AGV06257.1|/0/heat shock protein 90 alpha [Megalobrama amblycephala]	dre:565155/0.0/hsp90aa1.2, cb820, hsp90a.2, hsp90a2; heat shock protein 90, alpha (cytosolic), class A member 1, tandem duplicate 2; K04079 molecular chaperone HtpG
Unigene63012_All	9.64	81.9267	5.45333	44.6167	5.63	22.94	3.08723	3.03237	2.02666	Up	gi|528482251|ref|XP_005166222.1|/0/PREDICTED: peroxisomal acyl-coenzyme A oxidase 1 isoform X1 [Danio rerio]	dre:449662/0.0/acox1, wu:fb59h12, zgc:114033, zgc:92584; acyl-CoA oxidase 1, palmitoyl (EC:1.3.3.6); K00232 acyl-CoA oxidase [EC:1.3.3.6]
CL11516.Contig1_All	10.76	68.9267	8.19333	31.85	8.20667	33.4	2.67938	1.95877	2.02498	Up	gi|514483113|gb|AGO58842.1|/4.95289e-119/C-type lectin, partial [Carassius auratus]	lcm:102345572/6e-25/C-type lectin domain family 4 member C-like; K10057 C-type lectin domain family 4 member A
CL7188.Contig2_All	2.07667	6.47	1.80333	12.2733	1.48667	5.92333	1.6395	2.76679	1.99433	Up	gi|642104530|emb|CDQ74598.1|/0/unnamed protein product [Oncorhynchus mykiss]	NA
CL5396.Contig1_All	5.05333	23.26	3.70667	17.95	3.90667	15.46	2.20254	2.27579	1.98453	Up	gi|49170078|ref|NP_997730.1|/0/dual specificity protein phosphatase 5 [Danio rerio] &gt;gi|37590374|gb|AAH59592.1| Dual specificity phosphatase 5 [Danio rerio] &gt;gi|94733629|emb|CAK10873.1| dual specificity phosphatase 5 [Danio rerio]	dre:114436/0.0/dusp5, wu:fc03b11, wu:fc86e02; dual specificity phosphatase 5 (EC:3.1.3.48); K04459 dual specificity MAP kinase phosphatase [EC:3.1.3.16 3.1.3.48]
Unigene39838_All	2.59	12.8233	1.52	8.91	1.95667	7.53	2.30775	2.55135	1.94425	Up	gi|52219108|ref|NP_001004628.1|/1.26828e-136/purine nucleoside phosphorylase 5b [Danio rerio] &gt;gi|51858840|gb|AAH81397.1| Zgc:101740 [Danio rerio] &gt;gi|182889544|gb|AAI65322.1| Zgc:101740 protein [Danio rerio]	dre:791647/4e-134/pnp5a, fc27g06, np, wu:fc27g06, wu:fd51h11, zgc:77008; purine nucleoside phosphorylase 5a (EC:2.4.2.1); K03783 purine-nucleoside phosphorylase [EC:2.4.2.1]
CL862.Contig6_All	0.6	4.51667	1.07	8.38333	1.75333	6.68667	2.91222	2.96991	1.93119	Up	gi|528496421|ref|XP_005169526.1|/0/PREDICTED: monocarboxylate transporter 4 isoform X1 [Danio rerio]	dre:327276/0.0/slc16a3, MCT4b, wu:fd20b02, wu:fi38f12, zgc:55905; solute carrier family 16 (monocarboxylate transporter), member 3; K08180 MFS transporter, MCP family, solute carrier family 16 (monocarboxylic acid transporters), member 3
Unigene21504_All	5.78667	46.1067	3.03667	20.29	7.59333	28.5833	2.99417	2.74021	1.91237	Up	gi|390098373|gb|AFL47814.1|/1.99482e-72/plasminogen activator inhibitor 1 precursor [Danio rerio]	dre:100136840/3e-73/serpine1, PAI, PAI-1, PAI1, PLANH1, si:ch211-138a11.1; serpin peptidase inhibitor, clade E (nexin, plasminogen activator inhibitor type 1), member 1; K03982 plasminogen activator inhibitor-1
Unigene85455_All	1.21	4.84	1.18333	10	2.47333	8.94667	2	3.07907	1.85489	Up	gi|52219108|ref|NP_001004628.1|/2.67563e-137/purine nucleoside phosphorylase 5b [Danio rerio] &gt;gi|51858840|gb|AAH81397.1| Zgc:101740 [Danio rerio] &gt;gi|182889544|gb|AAI65322.1| Zgc:101740 protein [Danio rerio]	dre:791647/1e-134/pnp5a, fc27g06, np, wu:fc27g06, wu:fd51h11, zgc:77008; purine nucleoside phosphorylase 5a (EC:2.4.2.1); K03783 purine-nucleoside phosphorylase [EC:2.4.2.1]
Unigene30905_All	9.78333	103.13	5.32	44.0567	9.78333	35.1633	3.39799	3.04986	1.84567	Up	gi|390098373|gb|AFL47814.1|/0/plasminogen activator inhibitor 1 precursor [Danio rerio]	dre:100136840/0.0/serpine1, PAI, PAI-1, PAI1, PLANH1, si:ch211-138a11.1; serpin peptidase inhibitor, clade E (nexin, plasminogen activator inhibitor type 1), member 1; K03982 plasminogen activator inhibitor-1
CL6203.Contig5_All	4.75333	81.4267	3.85333	54.7167	2.06	7.4	4.09849	3.8278	1.84488	Up	gi|56693357|ref|NP_001008642.1|/0/bifunctional epoxide hydrolase 2 [Danio rerio] &gt;gi|56269293|gb|AAH86714.1| Epoxide hydrolase 2, cytoplasmic [Danio rerio] &gt;gi|182890020|gb|AAI65172.1| Ephx2 protein [Danio rerio]	dre:494099/0.0/ephx2, sb:cb523, zgc:101645; epoxide hydrolase 2, cytoplasmic (EC:3.3.2.9); K08726 soluble epoxide hydrolase / lipid-phosphate phosphatase [EC:3.3.2.10 3.1.3.76]
CL9675.Contig3_All	2.69333	24.7833	1.43333	5.63667	3.85667	13.46	3.20191	1.97547	1.80325	Up	gi|125811426|ref|XP_001335256.1|/1.22659e-127/PREDICTED: uncharacterized protein si:dkey-30j10.5 [Danio rerio]	NA
Unigene28067_All	5.66	42.3133	4.14	26.7233	3.89667	13.5933	2.90224	2.6904	1.80259	Up	gi|67678187|gb|AAH97101.1|/0/Acox1 protein [Danio rerio]	dre:449662/0.0/acox1, wu:fb59h12, zgc:114033, zgc:92584; acyl-CoA oxidase 1, palmitoyl (EC:1.3.3.6); K00232 acyl-CoA oxidase [EC:1.3.3.6]
Unigene16938_All	5.51667	20.6667	6.33667	23.5833	5.49	18.1833	1.90544	1.89597	1.72774	Up	gi|52219056|ref|NP_001004605.1|/0/arrestin domain containing 3b [Danio rerio] &gt;gi|51593764|gb|AAH78434.1| Zgc:92034 [Danio rerio]	NA
CL6203.Contig4_All	6.70667	107.487	6.35333	78.1267	10.0633	32.9667	4.00242	3.62023	1.7119	Up	gi|56693357|ref|NP_001008642.1|/0/bifunctional epoxide hydrolase 2 [Danio rerio] &gt;gi|56269293|gb|AAH86714.1| Epoxide hydrolase 2, cytoplasmic [Danio rerio] &gt;gi|182890020|gb|AAI65172.1| Ephx2 protein [Danio rerio]	dre:494099/0.0/ephx2, sb:cb523, zgc:101645; epoxide hydrolase 2, cytoplasmic (EC:3.3.2.9); K08726 soluble epoxide hydrolase / lipid-phosphate phosphatase [EC:3.3.2.10 3.1.3.76]
CL10439.Contig1_All	8.56	27.88	8.7	28.9467	5.35667	17.4833	1.70355	1.73431	1.70657	Up	gi|113682016|ref|NP_001038484.1|/9.97448e-178/TCDD-inducible poly [ADP-ribose] polymerase [Danio rerio]	dre:563506/2e-178/tiparp, fc03g05, sb:cb841, si:dkey-33k14.4, wu:fc03g05, zgc:153056; TCDD-inducible poly(ADP-ribose) polymerase (EC:2.4.2.30); K15259 poly [ADP-ribose] polymerase 7/11/12/13 [EC:2.4.2.30]
CL16473.Contig2_All	9.66333	29.2667	4.91667	57.1367	9.41	30.5033	1.59867	3.53866	1.6967	Up	gi|189521262|ref|XP_001922643.1|/5.82513e-47/PREDICTED: E3 ubiquitin-protein ligase RNF182-like [Danio rerio]	mdo:100026160/6e-12/RNF182; ring finger protein 182; K11983 E3 ubiquitin-protein ligase RNF182 [EC:2.3.2.27]
CL2105.Contig1_All	1.82	24.2867	0.88	13.5967	5.15333	16.54	3.73815	3.94961	1.68238	Up	gi|62955305|ref|NP_001017664.1|/8.04817e-48/uncharacterized protein LOC550357 [Danio rerio] &gt;gi|62205373|gb|AAH93172.1| Zgc:112054 [Danio rerio]	oaa:100077528/1e-40/CREM; cAMP responsive element modulator; K09052 cAMP response element modulator
Unigene14227_All	25.8067	75.8867	5.1	75.6233	12.7733	40.43	1.5561	3.89026	1.66229	Up	gi|52219052|ref|NP_001004603.1|/0/argininosuccinate synthase [Danio rerio] &gt;gi|82198389|sp|Q66I24.1|ASSY_DANRE RecName: Full=Argininosuccinate synthase; AltName: Full=Citrulline--aspartate ligase [Danio rerio] &gt;gi|51858476|gb|AAH81578.1| Argininosuccinate synthetase 1 [Danio rerio] &gt;gi|158254326|gb|AAI54283.1| Argininosuccinate synthetase 1 [Danio rerio]	dre:447864/0.0/ass1, ass, wu:fb95a04, wu:fc01e08, zgc:92051; argininosuccinate synthase 1 (EC:6.3.4.5); K01940 argininosuccinate synthase [EC:6.3.4.5]
CL6337.Contig4_All	6.31333	23.3633	4.32667	15.73	4.84667	15.3067	1.88777	1.86219	1.6591	Up	gi|281324604|gb|ADA60714.1|/2.97674e-98/suppressor of cytokine signaling 1 [Ctenopharyngodon idella]	dre:445073/3e-87/socs1a, socs1, zgc:91868; suppressor of cytokine signaling 1a; K04694 suppressor of cytokine signaling 1
CL4960.Contig3_All	10.3967	32.75	14.1467	50.8267	20.9567	65.57	1.65537	1.84512	1.64563	Up	gi|1703244|sp|P53448.2|ALDOC_CARAU/0/RecName: Full=Fructose-bisphosphate aldolase C; AltName: Full=Brain-type aldolase [Carassius auratus] &gt;gi|1143277|gb|AAA84887.1| aldolase C [Carassius auratus]	dre:369193/0.0/aldocb, aldoc; aldolase C, fructose-bisphosphate, b (EC:4.1.2.13); K01623 fructose-bisphosphate aldolase, class I [EC:4.1.2.13]
Unigene35528_All	9.28333	79.16	6.24667	48.87	7.24667	22.6633	3.09206	2.96779	1.64497	Up	gi|67678187|gb|AAH97101.1|/0/Acox1 protein [Danio rerio]	dre:449662/0.0/acox1, wu:fb59h12, zgc:114033, zgc:92584; acyl-CoA oxidase 1, palmitoyl (EC:1.3.3.6); K00232 acyl-CoA oxidase [EC:1.3.3.6]
CL4872.Contig2_All	4.05667	71.98	2.51667	35.6933	6.51667	20.2867	4.14923	3.82607	1.63833	Up	gi|90093316|ref|NP_001035011.1|/0/solute carrier family 43 member 3 [Danio rerio] &gt;gi|89130558|gb|AAI14301.1| Zgc:136890 [Danio rerio]	dre:556206/0.0/slc43a3b, zgc:136890; solute carrier family 43, member 3b; K08230 MFS transporter, LAT3 family, solute carrier family 43, member 3
CL13901.Contig3_All	13.95	0.01	24.46	0.01	28.3933	0.01	-10.446	-11.2562	-11.4713	Down	gi|70916175|ref|XP_732422.1|/2.73163e-08/hypothetical protein [Plasmodium chabaudi chabaudi] &gt;gi|56503280|emb|CAH85273.1| hypothetical protein PC403258.00.0 [Plasmodium chabaudi chabaudi]	NA
CL13160.Contig1_All	6.72	0.0566667	1.18667	0.01	22.3967	0.01	-6.88982	-6.89077	-11.1291	Down	gi|18858397|ref|NP_571895.1|/7.35311e-123/cadherin 1, type 1, E-cadherin (epithelial) precursor [Danio rerio] &gt;gi|14010618|gb|AAK52054.1|AF364811_1 E-cadherin [Danio rerio]	dre:114424/1e-123/cdh1, E-cadherin; cadherin 1, type 1, E-cadherin (epithelial); K05689 cadherin 1, type 1, E-cadherin; K05719 integrin beta 1; K06590 integrin beta 7; K06811 cadherin 17, LI cadherin
Unigene21030_All	12.9567	0.03	25.1867	0.01	19.9967	0.01	-8.75452	-11.2984	-10.9655	Down	gi|190358449|ref|NP_001121868.1|/7.25145e-115/uncharacterized protein LOC100149646 precursor [Danio rerio] &gt;gi|148725247|emb|CAN87950.1| novel protein similar to vertebrate endonuclease domain containing 1 (ENDOD1) [Danio rerio]	dre:100149646/1e-115/si:ch211-165i18.2; K15049 endonuclease domain-containing 1 protein
CL1163.Contig2_All	694.19	3.52667	1424.78	12.5567	1157.61	0.743333	-7.62088	-6.82614	-10.6048	Down	gi|10566900|dbj|BAB16024.1|/9.95915e-79/myeloid protein-1 [Cyprinus carpio]	NA
Unigene86247_All	8.51333	0.01	18.7233	0.03	36.7033	0.03	-9.73358	-9.28566	-10.2567	Down	gi|190358449|ref|NP_001121868.1|/1.3805e-113/uncharacterized protein LOC100149646 precursor [Danio rerio] &gt;gi|148725247|emb|CAN87950.1| novel protein similar to vertebrate endonuclease domain containing 1 (ENDOD1) [Danio rerio]	dre:100149646/2e-114/si:ch211-165i18.2; K15049 endonuclease domain-containing 1 protein
CL13901.Contig2_All	13.04	0.01	12.3533	0.01	10.2433	0.01	-10.3487	-10.2707	-10.0005	Down	NA	NA
CL4815.Contig2_All	288.38	8.53667	815.76	22.45	2061.22	2.07	-5.07815	-5.18336	-9.95965	Down	gi|33324363|gb|AAQ07962.1|/0/matrix metalloproteinase 13 [Danio rerio]	mze:101478797/2e-160/collagenase 3-like; K07994 matrix metalloproteinase-13 (collagenase 3) [EC:3.4.24.-]
CL5449.Contig2_All	18.2533	0.263333	11.0667	0.01	8.54667	0.01	-6.11513	-10.112	-9.73922	Down	gi|688605809|ref|XP_009293749.1|/2.36751e-117/PREDICTED: hepatitis A virus cellular receptor 1 homolog isoform X2 [Danio rerio]	ola:101163667/6e-25/Down syndrome cell adhesion molecule-like; K06767 Down syndrome cell adhesion molecule
CL4815.Contig4_All	330.873	9.55333	951.103	25.2633	2360.52	2.86	-5.11413	-5.23449	-9.68888	Down	gi|33324363|gb|AAQ07962.1|/0/matrix metalloproteinase 13 [Danio rerio]	mze:101478797/5e-160/collagenase 3-like; K07994 matrix metalloproteinase-13 (collagenase 3) [EC:3.4.24.-]
CL5449.Contig4_All	7.48333	0.133333	4.03	0.0433333	7.89333	0.01	-5.81057	-6.53916	-9.62449	Down	gi|688605812|ref|XP_009293750.1|/1.28971e-90/PREDICTED: hepatitis A virus cellular receptor 1 homolog isoform X3 [Danio rerio]	ola:101163667/7e-25/Down syndrome cell adhesion molecule-like; K06767 Down syndrome cell adhesion molecule
Unigene85972_All	259.92	1.66333	559.003	4.60667	466.173	0.67	-7.28785	-6.92299	-9.44249	Down	gi|10566900|dbj|BAB16024.1|/1.65759e-70/myeloid protein-1 [Cyprinus carpio]	NA
Unigene17343_All	0.82	0.01	5.05333	0.923333	6.83	0.01	-6.35755	-2.45231	-9.41574	Down	gi|161611497|gb|AAI55834.1|/5.0562e-57/Si:dkey-10p5.7 [Danio rerio]	NA
CL13160.Contig4_All	17.67	0.0633333	39.4867	0.01	15.8167	0.0266667	-8.12412	-11.9471	-9.21219	Down	gi|18858397|ref|NP_571895.1|/4.62763e-126/cadherin 1, type 1, E-cadherin (epithelial) precursor [Danio rerio] &gt;gi|14010618|gb|AAK52054.1|AF364811_1 E-cadherin [Danio rerio]	dre:114424/7e-127/cdh1, E-cadherin; cadherin 1, type 1, E-cadherin (epithelial); K05689 cadherin 1, type 1, E-cadherin; K05719 integrin beta 1; K06590 integrin beta 7; K06811 cadherin 17, LI cadherin
Unigene10374_All	2.55333	0.333333	2.12333	0.07	5.81	0.01	-2.93734	-4.92283	-9.18239	Down	NA	NA
CL11309.Contig2_All	5.9	0.296667	1.03	0.01	5.53333	0.01	-4.3138	-6.6865	-9.11201	Down	NA	NA
Unigene65482_All	2.26333	0.08	6.93	0.216667	5.52	0.01	-4.82231	-4.99931	-9.10852	Down	gi|688607584|ref|XP_009294221.1|/3.49985e-50/PREDICTED: uncharacterized protein si:ch73-137b21.4 [Danio rerio]	NA
CL11996.Contig4_All	10.2567	0.01	6.06667	0.236667	5.40667	0.01	-10.0023	-4.67998	-9.0786	Down	gi|408690800|gb|AFU81781.1|/7.67956e-168/endonuclease domain containing-like protein [Ctenopharyngodon idella]	dre:100149646/6e-168/si:ch211-165i18.2; K15049 endonuclease domain-containing 1 protein
CL16661.Contig6_All	38.3533	0.806667	50.2267	0.833333	266.953	0.5	-5.57124	-5.91342	-9.06044	Down	gi|312597298|pdb|3LJE|A/1.72149e-41/Chain A, The X-Ray Structure Of Zebrafish Rnase5	dre:100003397/7e-40/rnasel2, si:ch211-139g14.6; ribonuclease like 2; K01168 pancreatic ribonuclease [EC:3.1.27.5]
Unigene15954_All	2.61333	0.353333	3.57333	0.233333	5.16667	0.01	-2.88679	-3.93681	-9.01309	Down	NA	NA
Unigene15122_All	1.7	0.01	2.81667	0.183333	5.08667	0.01	-7.40939	-3.94145	-8.99058	Down	NA	NA
CL10106.Contig2_All	109.867	2.70333	350.837	2.63333	1275.91	2.53667	-5.34487	-7.05777	-8.97438	Down	gi|47085869|ref|NP_998288.1|/0/matrix metalloproteinase-9 precursor [Danio rerio] &gt;gi|31419581|gb|AAH53292.1| Matrix metalloproteinase 9 [Danio rerio] &gt;gi|37722565|gb|AAN72418.1| matrix metalloproteinase 9 [Danio rerio] &gt;gi|169642693|gb|AAI60656.1| Matrix metalloproteinase 9 [Danio rerio]	dre:406397/0.0/mmp9, ZFMMP-9, wu:fb02g06, wu:fb07b05, wu:fi98c09, wu:fj05a08, zgc:64165; matrix metallopeptidase 9 (EC:3.4.24.35); K01403 matrix metalloproteinase-9 (gelatinase B) [EC:3.4.24.35]
Unigene27103_All	10.1033	0.01	8.04667	0.43	4.96667	0.01	-9.98062	-4.22598	-8.95613	Down	gi|47086567|ref|NP_997902.1|/3.42196e-79/macrophage expressed 1, tandem duplicate 1 precursor [Danio rerio] &gt;gi|33416427|gb|AAH55644.1| Macrophage expressed 1 [Danio rerio]	NA
Unigene7483_All	7.71333	0.26	4.03667	0.05	4.91	0.01	-4.89077	-6.33509	-8.93958	Down	gi|347921646|ref|NP_001017783.2|/2.22372e-55/membrane-spanning 4-domains, subfamily A, member 17A.1 [Danio rerio]	shr:100929008/3e-13/MS4A1; membrane-spanning 4-domains, subfamily A, member 1; K06466 membrane-spanning 4-domains, subfamily A, member 1
CL4244.Contig2_All	2.55333	0.193333	2.60333	0.196667	4.87333	0.01	-3.72322	-3.72654	-8.92877	Down	gi|542216463|ref|XP_005448522.1|/1.95449e-15/PREDICTED: hemicentin-2-like [Oreochromis niloticus]	tru:101064011/7e-08/hemicentin-2-like; K06510 CD83 antigen
CL3079.Contig7_All	9.55333	2.28667	13.6567	3.13333	4.81333	0.01	-2.06276	-2.12384	-8.91089	Down	NA	NA
Unigene86799_All	1.24	0.0133333	0.883333	0.0133333	6.14667	0.0133333	-6.53916	-6.04985	-8.84862	Down	gi|305410803|ref|NP_001182170.1|/0/potassium voltage-gated channel, Shaw-related subfamily, member 3b [Danio rerio] &gt;gi|304277337|gb|ADM18972.1| voltage-gated potassium channel Kv3.3b [Danio rerio]	dre:564371/0.0/kcnc3b; potassium voltage-gated channel, Shaw-related subfamily, member 3b; K04887 potassium voltage-gated channel Shaw-related subfamily C member 1
Unigene3094_All	10.0433	1.83667	13.08	1.89333	4.39667	0.01	-2.45108	-2.78836	-8.78027	Down	gi|380750585|gb|AFE55710.1|/6.79068e-154/tandem-repeat galectin-9 [Rhodeus uyekii]	dre:337597/2e-152/lgals9l1, Drgal9-L1, dZ122B7.3, wu:fj85f11, zgc:73232; lectin, galactoside-binding, soluble, 9 (galectin 9)-like 1; K10093 galectin-9
CL13160.Contig5_All	29.6233	0.166667	58.7967	0.05	33.32	0.0766667	-7.47362	-10.1996	-8.76357	Down	gi|18858397|ref|NP_571895.1|/3.53822e-123/cadherin 1, type 1, E-cadherin (epithelial) precursor [Danio rerio] &gt;gi|14010618|gb|AAK52054.1|AF364811_1 E-cadherin [Danio rerio]	dre:114424/6e-124/cdh1, E-cadherin; cadherin 1, type 1, E-cadherin (epithelial); K05689 cadherin 1, type 1, E-cadherin; K05719 integrin beta 1; K06590 integrin beta 7; K06811 cadherin 17, LI cadherin
Unigene23969_All	3.46333	0.17	5.94667	0.246667	4.3	0.01	-4.34855	-4.59145	-8.74819	Down	NA	NA
Unigene23560_All	1.18333	0.0266667	9.2	0.14	4.19333	0.01	-5.47168	-6.03814	-8.71195	Down	gi|408690800|gb|AFU81781.1|/0/endonuclease domain containing-like protein [Ctenopharyngodon idella]	dre:100149646/0.0/si:ch211-165i18.2; K15049 endonuclease domain-containing 1 protein
Unigene31242_All	7.41333	0.0633333	4.85667	0.406667	13.72	0.0333333	-6.87101	-3.57805	-8.6851	Down	gi|688617992|ref|XP_009296493.1|/9.05064e-171/PREDICTED: transcription factor Maf [Danio rerio]	tru:101063446/5e-169/transcription factor Maf-like; K09035 transcription factor Maf
CL16000.Contig3_All	1.77	0.01	4.18333	0.01	4.02	0.01	-7.46761	-8.70851	-8.65105	Down	NA	NA
Unigene27827_All	2.97	0.01	4.09333	0.01	3.88667	0.01	-8.21432	-8.67713	-8.60239	Down	NA	NA
Unigene13067_All	1.21	0.0333333	2.05	0.06	3.70667	0.01	-5.1819	-5.09452	-8.53398	Down	gi|62955699|ref|NP_001017863.1|/1.86962e-71/protein phosphatase 1, regulatory (inhibitor) subunit 14Aa [Danio rerio] &gt;gi|62202402|gb|AAH92987.1| Protein phosphatase 1, regulatory (inhibitor) subunit 14A [Danio rerio]	dre:550561/3e-72/ppp1r14aa, CPI-17, im:7147597, ppp1r14a, zgc:110700; protein phosphatase 1, regulatory (inhibitor) subunit 14Aa; K12328 protein phosphatase 1 regulatory subunit 14A
CL16662.Contig14_All	2.53667	0.0633333	8.43	0.18	3.65333	0.01	-5.32383	-5.54946	-8.51307	Down	gi|2252655|gb|AAB62737.1|/2.25964e-11/nephrosin precursor [Cyprinus carpio]	ola:100049315/8e-06/mnep; nephrosin; K08778 astacin-like metalloendopeptidase [EC:3.4.-.-]
CL4244.Contig1_All	1.80667	0.0433333	2.16	0.23	3.62	0.01	-5.38171	-3.23133	-8.49985	Down	gi|542216463|ref|XP_005448522.1|/4.56296e-15/PREDICTED: hemicentin-2-like [Oreochromis niloticus]	tru:101064011/1e-07/hemicentin-2-like; K06510 CD83 antigen
CL3079.Contig4_All	1.28667	0.01	1.85333	0.07	3.41667	0.01	-7.00749	-4.72662	-8.41645	Down	NA	NA
Unigene24156_All	2.17667	0.216667	5.06	0.406667	3.32667	0.01	-3.32857	-3.63722	-8.37793	Down	gi|86558938|gb|ABD03952.1|/1.79948e-11/granulin [Carassius auratus]	NA
CL3400.Contig9_All	1.35333	0.01	0.943333	0.01	3.3	0.01	-7.08037	-6.5597	-8.36632	Down	gi|300431453|gb|ADK12655.1|/6.77137e-68/polo-like kinase 2 [Danio rerio]	dre:565576/2e-68/plk2b, plk2, zgc:165644; polo-like kinase 2b (Drosophila) (EC:2.7.11.21); K08861 polo-like kinase 2 [EC:2.7.11.21]
CL686.Contig8_All	1.80667	0.01	1.07333	0.01	3.21667	0.01	-7.49719	-6.74595	-8.32942	Down	gi|688588982|ref|XP_009290153.1|/0/PREDICTED: myelin-associated glycoprotein-like isoform X2 [Danio rerio]	mze:101485679/1e-61/sialic acid-binding Ig-like lectin 14; K06771 myelin associated glycoprotein
CL363.Contig7_All	1.82333	0.0733333	2.40667	0.123333	3.18667	0.01	-4.63597	-4.2864	-8.3159	Down	gi|597741039|ref|XP_007232664.1|/5.94065e-156/PREDICTED: interactor protein for cytohesin exchange factors 1 isoform X1 [Astyanax mexicanus]	tru:101070876/3e-138/connector enhancer of kinase suppressor of ras 3-like; K17536 connector enhancer of kinase suppressor of Ras 2
Unigene22986_All	0.83	0.01	1.63333	0.01	3.08667	0.01	-6.37504	-7.35168	-8.26991	Down	NA	NA
Unigene26755_All	2.09667	0.0166667	3.07	0.01	3.02667	0.01	-6.97499	-8.26209	-8.24159	Down	gi|305410803|ref|NP_001182170.1|/0/potassium voltage-gated channel, Shaw-related subfamily, member 3b [Danio rerio] &gt;gi|304277337|gb|ADM18972.1| voltage-gated potassium channel Kv3.3b [Danio rerio]	dre:564371/0.0/kcnc3b; potassium voltage-gated channel, Shaw-related subfamily, member 3b; K04887 potassium voltage-gated channel Shaw-related subfamily C member 1
Unigene21252_All	2.25667	0.0633333	0.9	0.01	2.98	0.01	-5.15508	-6.49185	-8.21917	Down	gi|347921646|ref|NP_001017783.2|/8.85546e-12/membrane-spanning 4-domains, subfamily A, member 17A.1 [Danio rerio]	NA
CL4758.Contig1_All	4.42333	0.01	6.17667	0.01	2.88	0.01	-8.78899	-9.27068	-8.16993	Down	gi|688579529|ref|XP_002666387.3|/3.71917e-17/PREDICTED: phenylethanolamine N-methyltransferase [Danio rerio]	dre:100332609/5e-18/pnmt; phenylethanolamine N-methyltransferase; K00553 phenylethanolamine N-methyltransferase [EC:2.1.1.28]
CL1163.Contig1_All	1.64333	0.01	6.31333	0.01	2.83667	0.01	-7.36048	-9.30226	-8.14805	Down	gi|514483149|gb|AGO58860.1|/7.60774e-06/leukocyte cell-derived chemotaxin 2, partial [Carassius auratus]	NA
Unigene76477_All	5.64333	0.503333	6.99667	0.553333	2.76667	0.01	-3.48696	-3.66045	-8.11201	Down	gi|308322445|gb|ADO28360.1|/5.85082e-72/ras-related protein rab-11b [Ictalurus furcatus]	lcm:102363089/1e-72/ras-related protein Rab-11B-like; K07905 Ras-related protein Rab-11B
Unigene22279_All	2.24	0.146667	3.66	0.19	2.74667	0.01	-3.93289	-4.26777	-8.10154	Down	gi|688607584|ref|XP_009294221.1|/1.64797e-49/PREDICTED: uncharacterized protein si:ch73-137b21.4 [Danio rerio]	NA
Unigene32034_All	2.71333	0.01	3.43667	0.09	2.73333	0.01	-8.08392	-5.25494	-8.09452	Down	gi|46249973|gb|AAH68379.1|/4.10994e-67/Mpx protein [Danio rerio]	ola:101174108/7e-33/myeloperoxidase-like; K10789 myeloperoxidase [EC:1.11.2.2]
Unigene30647_All	2.71667	0.01	2.33333	0.01	2.70333	0.01	-8.08569	-7.86625	-8.0786	Down	NA	NA
CL4464.Contig3_All	2.71333	0.0766667	4.59667	0.15	2.68667	0.01	-5.14532	-4.93755	-8.06967	Down	gi|148922928|ref|NP_001092213.1|/1.18414e-180/C-C chemokine receptor type 7 precursor [Danio rerio] &gt;gi|148745730|gb|AAI42914.1| Zgc:165629 protein [Danio rerio]	dre:565958/0.0/ccr7, zgc:165629; chemokine (C-C motif) receptor 7; K04182 C-C chemokine receptor type 7
Unigene31458_All	2.17667	0.22	1.54	0.08	2.58667	0.01	-3.30655	-4.26679	-8.01495	Down	NA	NA
Unigene67853_All	2.29	0.04	2.68333	0.01	2.51	0.01	-5.8392	-8.06788	-7.97154	Down	gi|597734662|ref|XP_007229624.1|/2.21364e-13/PREDICTED: B-cell receptor CD22-like [Astyanax mexicanus]	NA
CL15064.Contig4_All	136.837	1.63	185.44	2.16333	184.097	0.743333	-6.39144	-6.42155	-7.95224	Down	gi|312597298|pdb|3LJE|A/1.68858e-41/Chain A, The X-Ray Structure Of Zebrafish Rnase5	dre:100003397/4e-40/rnasel2, si:ch211-139g14.6; ribonuclease like 2; K01168 pancreatic ribonuclease [EC:3.1.27.5]
CL14522.Contig2_All	131.43	0.21	183.747	5.03333	154.747	0.633333	-9.28969	-5.19006	-7.93273	Down	gi|125807411|ref|XP_001343562.1|/0/PREDICTED: uncharacterized protein LOC100004199 [Danio rerio]	lcm:102360533/7e-07/CD276 antigen-like; K06551 signal-regulatory protein alpha/beta1/gamma
CL10574.Contig5_All	3.29333	0.0866667	2.66667	0.193333	2.44	0.01	-5.24793	-3.78588	-7.93074	Down	gi|339895892|ref|NP_001077293.2|/4.94893e-69/uncharacterized protein LOC556440 precursor [Danio rerio]	ola:105353610/2e-14/CD276 antigen-like; K06746 immune costimulatory protein B7-H3
CL14522.Contig1_All	123.91	0.13	161.2	4.7	137.617	0.573333	-9.89657	-5.10005	-7.90707	Down	gi|125807411|ref|XP_001343562.1|/0/PREDICTED: uncharacterized protein LOC100004199 [Danio rerio]	lcm:102360533/9e-07/CD276 antigen-like; K06551 signal-regulatory protein alpha/beta1/gamma
Unigene4848_All	2.92667	0.12	5.2	0.453333	2.36333	0.01	-4.60815	-3.51987	-7.88468	Down	gi|528495333|ref|XP_005156064.1|/0/PREDICTED: integrin alpha-M-like [Danio rerio] &gt;gi|688578825|ref|XP_009304682.1| PREDICTED: integrin alpha-M-like [Danio rerio] &gt;gi|688578827|ref|XP_009304683.1| PREDICTED: integrin alpha-M-like [Danio rerio] &gt;gi|688578829|ref|XP_009304684.1| PREDICTED: integrin alpha-M-like [Danio rerio]	dre:101882585/0.0/si:dkey-32n7.4; K06462 integrin alpha X; K06581 intercellular adhesion molecule 4
Unigene86800_All	1.59667	0.01	1.16	0.0166667	7.85	0.0333333	-7.31892	-6.12102	-7.87958	Down	gi|305410803|ref|NP_001182170.1|/0/potassium voltage-gated channel, Shaw-related subfamily, member 3b [Danio rerio] &gt;gi|304277337|gb|ADM18972.1| voltage-gated potassium channel Kv3.3b [Danio rerio]	dre:564371/0.0/kcnc3b; potassium voltage-gated channel, Shaw-related subfamily, member 3b; K04887 potassium voltage-gated channel Shaw-related subfamily C member 1
CL16574.Contig6_All	1.68	0.01	5.40333	0.0633333	2.29333	0.01	-7.39232	-6.41474	-7.8413	Down	gi|688534603|ref|XP_003197805.3|/7.99564e-50/PREDICTED: CD209 antigen [Danio rerio]	xma:102225278/3e-25/C-type lectin domain family 4 member F-like; K10060 C-type lectin domain family 4 member F
Unigene22657_All	3.75333	0.01	4.13333	0.173333	2.27333	0.01	-8.55203	-4.57568	-7.82867	Down	gi|3953520|dbj|BAA34719.1|/2.05725e-32/immunoglobulin heavy chain [Cyprinus carpio]	NA
CL1163.Contig6_All	1.40667	0.01	4.27333	0.01	2.24	0.01	-7.13614	-8.73922	-7.80735	Down	gi|10566900|dbj|BAB16024.1|/5.97314e-06/myeloid protein-1 [Cyprinus carpio]	NA
CL2097.Contig2_All	95.1033	2.00667	100.373	3.49	209.063	0.933333	-5.56662	-4.84601	-7.80733	Down	gi|15822822|dbj|BAB69039.1|/1.13436e-96/pentraxin [Cyprinus carpio]	dre:678538/2e-82/crp4, CRP, zgc:136586; C-reactive protein 4; K16143
Unigene67167_All	0.886667	0.01	0.79	0.01	2.21	0.01	-6.47032	-6.30378	-7.7879	Down	gi|187608371|ref|NP_001119936.1|/2.92668e-06/insulin-like growth factor-binding protein 2-B precursor [Danio rerio]	NA
Unigene13801_All	1.93	0.01	2.98	0.333333	2.2	0.01	-7.59246	-3.16027	-7.78136	Down	gi|113196869|gb|ABI31732.1|/7.87018e-07/myofibril-bound serine proteinase [Carassius auratus]	NA
CL8871.Contig5_All	0.953333	0.01	0.946667	0.01	2.18	0.01	-6.57491	-6.56478	-7.76818	Down	gi|688576930|ref|XP_009304231.1|/2.19537e-49/PREDICTED: membrane-associated guanylate kinase, WW and PDZ domain-containing protein 1 isoform X8 [Danio rerio]	dre:474349/3e-50/magi1b, MAGI-1, baiap1, fe48b06, magi1, wu:fe48b06, wu:fj98f08; membrane associated guanylate kinase, WW and PDZ domain containing 1b; K05631 atrophin-1 interacting protein 3 (BAI1-associated protein 1); K06786 junctional adhesion molecule 4; K06787 endothelial cell adhesion molecule
CL7957.Contig1_All	8.89	0.02	4.15333	0.16	9.38	0.0433333	-8.79604	-4.69813	-7.75797	Down	gi|99029236|gb|ABF60890.1|/0/cytochrome P450 1A [Carassius auratus]	dre:140634/0.0/cyp1a, cyp1a1, wu:fb63b04, zfCYP1A, zgc:109747; cytochrome P450, family 1, subfamily A (EC:1.14.14.1); K07408 cytochrome P450, family 1, subfamily A, polypeptide 1 [EC:1.14.14.1]
Unigene42743_All	10.2733	0.296667	1.8	0.0966667	2.14333	0.01	-5.11392	-4.21883	-7.74371	Down	gi|148277657|ref|NP_001091723.1|/3.91204e-62/uncharacterized protein LOC570749 precursor [Danio rerio]	ola:101165672/2e-15/pigr; polymeric immunoglobulin receptor; K13073 polymeric immunoglobulin receptor
Unigene9888_All	63.53	2.56667	165.867	5.48	85.4533	0.41	-4.62947	-4.9197	-7.70337	Down	gi|2252655|gb|AAB62737.1|/1.08966e-30/nephrosin precursor [Cyprinus carpio]	ola:100049315/2e-23/mnep; nephrosin; K08778 astacin-like metalloendopeptidase [EC:3.4.-.-]
CL3160.Contig3_All	214.48	8.33667	262.063	11.3967	274.577	1.33	-4.68523	-4.52323	-7.68964	Down	gi|659867481|gb|AID68653.1|/8.89237e-06/lysozyme C [Carassius auratus]	NA
Unigene2143_All	1.77333	0.01	1.46333	0.0633333	2.03667	0.01	-7.47032	-4.53015	-7.67007	Down	NA	NA
Unigene105298_All	0.89	0.01	2.08667	0.176667	2.03667	0.01	-6.47573	-3.5621	-7.67007	Down	gi|688607567|ref|XP_009294214.1|/2.79004e-60/PREDICTED: uncharacterized protein LOC100332737 [Danio rerio]	NA
CL11996.Contig2_All	5.72333	0.0366667	6.52333	0.393333	2.03	0.01	-7.28624	-4.05178	-7.66534	Down	gi|408690800|gb|AFU81781.1|/2.34025e-164/endonuclease domain containing-like protein [Ctenopharyngodon idella]	dre:100149646/6e-163/si:ch211-165i18.2; K15049 endonuclease domain-containing 1 protein
Unigene17689_All	76.32	2.07	95.4	1.95	98.9667	0.493333	-5.20436	-5.61244	-7.64824	Down	gi|85067845|gb|ABC69306.1|/1.04949e-29/myoglobin isoform 2 [Cyprinus carpio]	NA
CL16574.Contig24_All	1.96	0.01	3.17333	0.05	2.00333	0.01	-7.61471	-5.98793	-7.64626	Down	gi|688534603|ref|XP_003197805.3|/3.31571e-65/PREDICTED: CD209 antigen [Danio rerio]	xma:102225278/2e-35/C-type lectin domain family 4 member F-like; K10060 C-type lectin domain family 4 member F
CL10899.Contig6_All	10.66	0.01	2.8	0.01	1.94667	0.01	-10.058	-8.12928	-7.60486	Down	gi|688561212|ref|XP_009300839.1|/6.84293e-135/PREDICTED: poly(U)-specific endoribonuclease-A isoform X1 [Danio rerio]	dre:791216/5e-134/endou, endoua, zgc:158628; endonuclease, polyU-specific; K14648 poly(U)-specific endoribonuclease [EC:3.1.-.-]
Unigene20638_All	1.22667	0.01	1.50333	0.01	1.93667	0.01	-6.9386	-7.23202	-7.59743	Down	NA	NA
CL11845.Contig2_All	2.10667	0.01	3.36	0.04	1.92667	0.01	-7.71882	-6.39232	-7.58996	Down	gi|528488386|ref|XP_005167430.1|/8.56932e-114/PREDICTED: uncharacterized protein LOC100000463 isoform X1 [Danio rerio]	xma:102216955/1e-56/C-type lectin domain family 4 member E-like; K10059 C-type lectin domain family 4 member E
CL3160.Contig6_All	1061.68	37.5233	1391.75	53.82	1386.53	7.21333	-4.82242	-4.69261	-7.58659	Down	gi|659867481|gb|AID68653.1|/5.78018e-83/lysozyme C [Carassius auratus]	dre:677744/6e-69/lyz, lys-C, zgc:136734; lysozyme (EC:3.2.1.17); K01185 lysozyme [EC:3.2.1.17]
CL14788.Contig14_All	153.327	2.43667	77.7867	1.43	19.77	0.103333	-5.97556	-5.76544	-7.57986	Down	gi|30231262|ref|NP_840092.1|/8.7948e-46/stromal cell-derived factor 1 precursor [Danio rerio] &gt;gi|25989655|gb|AAN64414.1| Sdf1a [Danio rerio] &gt;gi|46403259|gb|AAS92649.1| chemokine ligand 12 [Danio rerio] &gt;gi|81097768|gb|AAI09418.1| Cxcl12a protein [Danio rerio] &gt;gi|239596166|gb|ACR83580.1| chemokine ligand 12 [Danio rerio]	dre:352944/1e-46/cxcl12a, SDF-1, cxcl12, sdf-1a, sdf1a, wu:fa55e10, wu:fc16h12, wu:fj84c02; chemokine (C-X-C motif) ligand 12a (stromal cell-derived factor 1); K10031 C-X-C motif chemokine 12
CL5760.Contig6_All	0.886667	0.01	1.06667	0.01	1.88667	0.01	-6.47032	-6.73697	-7.5597	Down	gi|528488481|ref|XP_002663245.3|/1.48312e-48/PREDICTED: uncharacterized protein KIAA1671 [Danio rerio]	NA
Unigene26872_All	1.45333	0.0433333	2.35333	0.173333	4.97333	0.0266667	-5.06774	-3.76308	-7.54303	Down	gi|688583840|ref|XP_009305838.1|/7.57161e-120/PREDICTED: actin-binding LIM protein 1 isoform X13 [Danio rerio]	dre:100003558/7e-115/ablim1a, ablim1, zgc:172321; actin binding LIM protein 1a; K07520 actin-binding LIM protein
CL16574.Contig3_All	4.57333	0.0233333	4.68667	0.01	1.85	0.01	-7.61471	-8.87242	-7.53138	Down	gi|688534603|ref|XP_003197805.3|/9.66086e-63/PREDICTED: CD209 antigen [Danio rerio]	xma:102225278/8e-30/C-type lectin domain family 4 member F-like; K10060 C-type lectin domain family 4 member F
CL16111.Contig3_All	6.56	1.47333	1.26	0.01	1.81333	0.01	-2.15461	-6.97728	-7.5025	Down	gi|688562835|ref|XP_002662767.4|/3.87531e-166/PREDICTED: leukotriene B4 receptor 1-like [Danio rerio]	dre:100329657/6e-167/leukotriene B4 receptor 1-like; K04296 leukotriene B4 receptor 1
CL16574.Contig17_All	1.35	0.01	3.55	0.0266667	1.8	0.01	-7.07682	-7.05664	-7.49185	Down	gi|528469458|ref|XP_002660622.3|/8.22364e-107/PREDICTED: putative leucine-rich repeat-containing protein DDB_G0290503 [Danio rerio]	ola:105354911/7e-43/CD209 antigen-like; K10060 C-type lectin domain family 4 member F
Unigene61679_All	2.38	0.0966667	5.05	0.703333	1.73667	0.01	-4.6218	-2.844	-7.44018	Down	NA	NA
CL13745.Contig6_All	1.25	0.01	1.70333	0.01	1.72667	0.01	-6.96578	-7.41222	-7.43185	Down	gi|190336734|gb|AAI62194.1|/5.67503e-13/Coagulation factor C homolog, cochlin (Limulus polyphemus) [Danio rerio] &gt;gi|190339304|gb|AAI62181.1| Coagulation factor C homolog, cochlin (Limulus polyphemus) [Danio rerio]	NA
CL16574.Contig47_All	2.87333	0.01	1.52667	0.01	1.72333	0.01	-8.16658	-7.25424	-7.42906	Down	gi|528469458|ref|XP_002660622.3|/3.8163e-77/PREDICTED: putative leucine-rich repeat-containing protein DDB_G0290503 [Danio rerio]	mze:101473863/5e-19/cenpf; centromere protein F, 350/400kDa; K11499 centromere protein F
CL7941.Contig4_All	2.77667	0.0966667	2.2	0.04	1.72	0.01	-4.84419	-5.78136	-7.42626	Down	gi|545693664|gb|AGW47747.1|/1.6174e-129/tumor necrosis factor superfamily member 12 [Ctenopharyngodon idella]	dre:567542/3e-121/tnfsf12, zgc:153941; tumor necrosis factor (ligand) superfamily, member 12; K05474 tumor necrosis factor ligand superfamily member 12
CL15881.Contig22_All	6.32333	1.06333	5.38333	0.783333	1.65	0.01	-2.57209	-2.7808	-7.36632	Down	gi|688554627|ref|XP_009299694.1|/2.67922e-138/PREDICTED: globoside alpha-1,3-N-acetylgalactosaminyltransferase 1 [Danio rerio]	dre:100005704/4e-139/globoside alpha-1,3-N-acetylgalactosaminyltransferase 1; K00709 histo-blood group ABO system transferase [EC:2.4.1.40 2.4.1.37]
Unigene76709_All	1.20667	0.0366667	3.82	0.12	3.29333	0.02	-5.04041	-4.99247	-7.3634	Down	gi|688579764|ref|XP_009304898.1|/0/PREDICTED: actin-binding LIM protein 1 isoform X11 [Danio rerio]	lcm:102353635/0.0/ABLIM1; actin binding LIM protein 1; K07520 actin-binding LIM protein
CL3160.Contig5_All	390.99	14.7833	239.477	13.1767	689.45	4.20667	-4.72509	-4.18383	-7.35662	Down	gi|659867481|gb|AID68653.1|/1.07828e-79/lysozyme C [Carassius auratus]	dre:677744/1e-69/lyz, lys-C, zgc:136734; lysozyme (EC:3.2.1.17); K01185 lysozyme [EC:3.2.1.17]
CL16574.Contig31_All	4.31	0.01	4.4	0.01	1.59333	0.01	-8.75154	-8.78136	-7.3159	Down	gi|528469458|ref|XP_002660622.3|/1.02976e-152/PREDICTED: putative leucine-rich repeat-containing protein DDB_G0290503 [Danio rerio]	ola:105354911/6e-52/CD209 antigen-like; K10060 C-type lectin domain family 4 member F
CL7957.Contig4_All	6.90667	0.0733333	2.05333	0.0966667	5.72333	0.0366667	-6.55738	-4.40881	-7.28624	Down	gi|99029236|gb|ABF60890.1|/0/cytochrome P450 1A [Carassius auratus]	dre:140634/0.0/cyp1a, cyp1a1, wu:fb63b04, zfCYP1A, zgc:109747; cytochrome P450, family 1, subfamily A (EC:1.14.14.1); K07408 cytochrome P450, family 1, subfamily A, polypeptide 1 [EC:1.14.14.1]
Unigene780_All	2.93333	0.106667	2.21333	0.266667	1.54667	0.01	-4.78136	-3.05311	-7.27302	Down	gi|528494992|ref|XP_002667331.3|/1.00026e-39/PREDICTED: equilibrative nucleoside transporter 1-like [Danio rerio] &gt;gi|528494994|ref|XP_005172990.1| PREDICTED: equilibrative nucleoside transporter 1-like [Danio rerio] &gt;gi|688578338|ref|XP_009304587.1| PREDICTED: equilibrative nucleoside transporter 1-like [Danio rerio]	dre:100331439/2e-40/equilibrative nucleoside transporter 1-like; K15014 solute carrier family 29 (equilibrative nucleoside transporter), member 1/2/3
Unigene26756_All	1.2	0.01	3.41667	0.01	1.52	0.01	-6.90689	-8.41645	-7.24793	Down	gi|305410803|ref|NP_001182170.1|/0/potassium voltage-gated channel, Shaw-related subfamily, member 3b [Danio rerio] &gt;gi|304277337|gb|ADM18972.1| voltage-gated potassium channel Kv3.3b [Danio rerio]	dre:564371/0.0/kcnc3b; potassium voltage-gated channel, Shaw-related subfamily, member 3b; K04887 potassium voltage-gated channel Shaw-related subfamily C member 1
CL9229.Contig1_All	6.16	0.01	3.27	0.01	1.50333	0.01	-9.26679	-8.35315	-7.23202	Down	gi|62955515|ref|NP_001017771.1|/2.54749e-96/uncharacterized protein LOC550468 [Danio rerio] &gt;gi|62531139|gb|AAH93308.1| Zgc:112437 [Danio rerio] &gt;gi|182888856|gb|AAI64304.1| Zgc:112437 protein [Danio rerio]	ola:101161741/2e-81/claudin-like protein ZF-A89; K06087 claudin
CL14359.Contig3_All	19.8367	1.89	30.3867	2.96667	33.5133	0.223333	-3.39171	-3.35652	-7.22939	Down	gi|688539543|ref|XP_009297187.1|/4.82145e-39/PREDICTED: CD59 glycoprotein-like [Danio rerio]	ola:101162419/1e-23/CD59B glycoprotein-like; K04008 CD59 antigen; K06449 CD2 antigen
CL16574.Contig7_All	0.816667	0.01	2.74333	0.01	1.47333	0.01	-6.35168	-8.09979	-7.20294	Down	gi|528469458|ref|XP_002660622.3|/4.88141e-116/PREDICTED: putative leucine-rich repeat-containing protein DDB_G0290503 [Danio rerio]	mze:101473863/6e-26/cenpf; centromere protein F, 350/400kDa; K11499 centromere protein F
CL3366.Contig2_All	2.62333	0.0233333	3.16667	0.146667	5.37333	0.0366667	-6.81286	-4.43235	-7.1952	Down	gi|145279639|ref|NP_001071636.2|/5.12363e-79/sulfotransferase family 2, cytosolic sulfotransferase 3 [Danio rerio] &gt;gi|133778305|gb|AAI15351.1| Sulfotransferase family 2, cytosolic sulfotransferase 3 [Danio rerio]	dre:777792/8e-80/sult2st3; sulfotransferase family 2, cytosolic sulfotransferase 3 (EC:2.8.2.-); K01015 alcohol sulfotransferase [EC:2.8.2.2]
CL16574.Contig28_All	7.38	0.0533333	5.36333	0.03	4.37667	0.03	-7.11244	-7.48202	-7.18873	Down	gi|528469458|ref|XP_002660622.3|/1.46556e-70/PREDICTED: putative leucine-rich repeat-containing protein DDB_G0290503 [Danio rerio]	mze:101465584/1e-39/C-type lectin domain family 4 member M-like; K10060 C-type lectin domain family 4 member F
Unigene16232_All	0.8	0.01	3.26333	0.01	1.45	0.01	-6.32193	-8.3502	-7.17991	Down	NA	NA
CL799.Contig2_All	2.18667	0.01	19.5	0.2	3.37	0.0233333	-7.77259	-6.60733	-7.17421	Down	gi|116875789|ref|NP_001070922.1|/3.60608e-149/uncharacterized protein LOC768289 [Danio rerio] &gt;gi|116284274|gb|AAI24405.1| Zgc:153629 [Danio rerio] &gt;gi|182891440|gb|AAI64525.1| Zgc:153629 protein [Danio rerio]	dre:768289/6e-150/krt94, wu:fa91c11, zgc:153629; keratin 94; K07604 type I keratin, acidic
CL10250.Contig4_All	1.97667	0.01	2.23	0.01	1.42667	0.01	-7.62693	-7.8009	-7.1565	Down	gi|688593341|ref|XP_009291049.1|/5.97158e-66/PREDICTED: gamma-2-syntrophin isoform X2 [Danio rerio]	NA
Unigene23982_All	5.78333	0.0866667	7.96667	0.82	6.65	0.0466667	-6.06028	-3.28028	-7.15482	Down	gi|612407564|dbj|BAO66551.1|/8.78617e-10/complement properdin [Cyprinus carpio]	dre:100149189/5e-10/si:ch73-237c6.1; K15412 complement factor properdin
CL16566.Contig4_All	27.5233	3.08667	49.0733	2.51	73.0633	0.516667	-3.15653	-4.28918	-7.14377	Down	gi|161611497|gb|AAI55834.1|/5.32322e-91/Si:dkey-10p5.7 [Danio rerio]	NA
CL13674.Contig1_All	3.35	0.04	3.85333	0.04	14.7533	0.106667	-6.38802	-6.58996	-7.11179	Down	gi|125826275|ref|XP_001337601.1|/2.03738e-46/PREDICTED: type-2 ice-structuring protein-like [Danio rerio]	spu:100889936/2e-19/macrophage mannose receptor 1; K06560 mannose receptor, C type
CL11845.Contig1_All	2.55667	0.01	3.79333	0.01	1.37	0.01	-7.99812	-8.56732	-7.09803	Down	gi|528488386|ref|XP_005167430.1|/4.68178e-108/PREDICTED: uncharacterized protein LOC100000463 isoform X1 [Danio rerio]	xma:102216955/1e-56/C-type lectin domain family 4 member E-like; K10059 C-type lectin domain family 4 member E
CL4137.Contig5_All	1.29667	0.01	0.856667	0.01	1.35	0.01	-7.01866	-6.42066	-7.07682	Down	gi|688569843|ref|XP_009302680.1|/2.3441e-10/PREDICTED: macrophage receptor MARCO isoform X3 [Danio rerio]	dre:571584/6e-11/marco; macrophage receptor with collagenous structure; K13884 macrophage receptor with collagenous structure
CL1022.Contig1_All	2.46333	0.473333	2.56667	0.446667	1.35	0.01	-2.37968	-2.52263	-7.07682	Down	gi|723428384|ref|NP_001092698.3|/0/CD248 molecule, endosialin a precursor [Danio rerio]	dre:323364/0.0/cd248a, fb96b12, wu:fb96b12, zgc:162651; CD248 molecule, endosialin a; K06706 CD248 antigen, endosialin
CL16574.Contig50_All	1.28333	0.01	2.74	0.0666667	1.31667	0.01	-7.00375	-5.36107	-7.04075	Down	gi|528469458|ref|XP_002660622.3|/8.16602e-73/PREDICTED: putative leucine-rich repeat-containing protein DDB_G0290503 [Danio rerio]	mze:101473863/8e-18/cenpf; centromere protein F, 350/400kDa; K11499 centromere protein F
CL14176.Contig1_All	0.886667	0.01	1.48333	0.01	1.30667	0.01	-6.47032	-7.2127	-7.02975	Down	gi|642009945|emb|CDQ96821.1|/1.17745e-10/unnamed protein product, partial [Oncorhynchus mykiss]	ccw:104683724/1e-09/TCF7; transcription factor 7 (T-cell specific, HMG-box); K02620 transcription factor 7
CL3160.Contig1_All	1125.08	38.6567	1399.69	60.3333	1253.04	9.68667	-4.86317	-4.536	-7.01521	Down	gi|659867481|gb|AID68653.1|/3.30726e-58/lysozyme C [Carassius auratus]	dre:677744/1e-48/lyz, lys-C, zgc:136734; lysozyme (EC:3.2.1.17); K01185 lysozyme [EC:3.2.1.17]
Unigene89165_All	3.78	0.0766667	6.07333	0.173333	11.19	0.0866667	-5.62364	-5.13087	-7.01252	Down	gi|688583809|ref|XP_009305827.1|/6.69907e-125/PREDICTED: actin-binding LIM protein 1 isoform X1 [Danio rerio]	dre:100003558/6e-97/ablim1a, ablim1, zgc:172321; actin binding LIM protein 1a; K07520 actin-binding LIM protein
Unigene8786_All	8.33667	0.05	13.9767	0.67	5.99333	0.0466667	-7.3814	-4.38272	-7.00482	Down	gi|28173296|dbj|BAC56095.1|/0/bactericidal permeability-increasing protein/lipopolysaccharide-binding protein [Cyprinus carpio]	shr:100934317/3e-75/LBP; lipopolysaccharide binding protein; K05399 lipopolysaccharide-binding protein
Unigene66057_All	249.62	14.2333	670.777	25.6867	277.887	2.20333	-4.13239	-4.70674	-6.97867	Down	gi|2252655|gb|AAB62737.1|/2.40133e-106/nephrosin precursor [Cyprinus carpio]	ola:100049315/7e-76/mnep; nephrosin; K08778 astacin-like metalloendopeptidase [EC:3.4.-.-]
CL1163.Contig4_All	0.993333	0.01	2.69667	0.01	1.24	0.01	-6.63421	-8.07503	-6.9542	Down	gi|10566900|dbj|BAB16024.1|/7.42859e-06/myeloid protein-1 [Cyprinus carpio]	NA
Unigene39848_All	6.62333	0.876667	13.3	0.233333	1.24	0.01	-2.91746	-5.83289	-6.9542	Down	gi|2252655|gb|AAB62737.1|/4.0092e-19/nephrosin precursor [Cyprinus carpio]	ola:100049315/3e-13/mnep; nephrosin; K08778 astacin-like metalloendopeptidase [EC:3.4.-.-]
Unigene63218_All	1.19	0.0366667	1.70333	0.0666667	1.24	0.01	-5.02035	-4.67525	-6.9542	Down	gi|55925253|ref|NP_001007390.1|/5.84704e-69/uncharacterized protein LOC492517 [Danio rerio] &gt;gi|55250353|gb|AAH85561.1| Zgc:103586 [Danio rerio] &gt;gi|182891650|gb|AAI64938.1| Zgc:103586 protein [Danio rerio]	xma:102234480/7e-59/cytidine deaminase-like; K01489 cytidine deaminase [EC:3.5.4.5]
Unigene27945_All	1.29667	0.01	1.88667	0.01	1.18333	0.01	-7.01866	-7.5597	-6.88671	Down	NA	dre:768289/8e-06/krt94, wu:fa91c11, zgc:153629; keratin 94; K07604 type I keratin, acidic
CL12633.Contig1_All	2.56	0.01	3.26667	0.513333	2.34333	0.02	-8	-2.66985	-6.87242	Down	gi|528474656|ref|XP_005164188.1|/2.28468e-68/PREDICTED: sorting nexin-8 isoform X1 [Danio rerio]	dre:555448/4e-69/snx8, snx8a; sorting nexin 8; K17922 sorting nexin-8
Unigene38085_All	171.34	9.72	385.113	13.2667	163.52	1.41	-4.13976	-4.85941	-6.85763	Down	gi|2252655|gb|AAB62737.1|/4.4539e-111/nephrosin precursor [Cyprinus carpio]	ola:100049315/7e-85/mnep; nephrosin; K08778 astacin-like metalloendopeptidase [EC:3.4.-.-]
CL16574.Contig16_All	0.956667	0.01	1.27333	0.01	1.14333	0.01	-6.57994	-6.99247	-6.8371	Down	gi|688534603|ref|XP_003197805.3|/1.21215e-57/PREDICTED: CD209 antigen [Danio rerio]	xma:102225278/4e-26/C-type lectin domain family 4 member F-like; K10060 C-type lectin domain family 4 member F
CL16369.Contig7_All	1.91667	0.0266667	1.27667	0.01	1.12	0.01	-6.16742	-6.99624	-6.80735	Down	NA	NA
Unigene113_All	1.10667	0.01	1.09667	0.01	1.11667	0.01	-6.79008	-6.77698	-6.80305	Down	NA	NA
CL13349.Contig8_All	15.1167	0.59	5.25333	0.36	9.49	0.0866667	-4.67928	-3.86716	-6.77479	Down	gi|301298706|gb|ADK66818.1|/0/membrane-bound immunoglobulin D [Ctenopharyngodon idella]	ecb:100066058/9e-25/IGHC1; immunogobulin gamma 1 heavy chain constant region; K06856 immunoglobulin heavy chain
CL5449.Contig6_All	2.33667	0.01	5.50333	0.01	1.08667	0.01	-7.86831	-9.10416	-6.76377	Down	gi|528513937|ref|XP_005161403.1|/7.18961e-78/PREDICTED: hepatitis A virus cellular receptor 1 homolog isoform X4 [Danio rerio]	ola:101163667/9e-25/Down syndrome cell adhesion molecule-like; K06767 Down syndrome cell adhesion molecule
CL1933.Contig6_All	4.18667	0.39	5.71333	0.29	1.07667	0.01	-3.42426	-4.30021	-6.75043	Down	gi|41053768|ref|NP_956550.1|/9.97915e-173/mitochondrial folate transporter/carrier [Danio rerio] &gt;gi|28856134|gb|AAH48057.1| Solute carrier family 25, member 32a [Danio rerio] &gt;gi|182891228|gb|AAI64127.1| Slc25a32a protein [Danio rerio]	dre:393226/2e-173/slc25a32a, fi40c12, mftc, wu:fi40c12, zgc:55610; solute carrier family 25 (mitochondrial folate carrier), member 32a; K15115 solute carrier family 25 (mitochondrial folate transporter), member 32
CL3160.Contig4_All	284.2	11.1	365.67	18.89	423.253	3.97333	-4.67827	-4.27485	-6.73503	Down	gi|659867481|gb|AID68653.1|/1.30848e-79/lysozyme C [Carassius auratus]	dre:677744/3e-70/lyz, lys-C, zgc:136734; lysozyme (EC:3.2.1.17); K01185 lysozyme [EC:3.2.1.17]
Unigene17755_All	85.68	2.99667	118.653	2.48667	108.93	1.02333	-4.83753	-5.5764	-6.73398	Down	gi|514483149|gb|AGO58860.1|/6.21377e-87/leukocyte cell-derived chemotaxin 2, partial [Carassius auratus]	NA
CL475.Contig6_All	1.91333	0.106667	4.17667	0.0733333	5.32	0.05	-4.16491	-5.83174	-6.73335	Down	gi|688554727|ref|XP_002667770.3|/6.84402e-164/PREDICTED: alpha-(1,3)-fucosyltransferase 7 [Danio rerio]	dre:100333727/1e-164/fut7; fucosyltransferase 7 (alpha (1,3) fucosyltransferase); K07635 galactoside alpha-1,3-fucosyltransferase 7 [EC:2.4.1.-]
Unigene44208_All	1.08667	0.01	1.04	0.01	1.06333	0.01	-6.76377	-6.70044	-6.73245	Down	gi|291190757|ref|NP_001167051.1|/2.06946e-39/glycogen phosphorylase, brain form [Salmo salar] &gt;gi|223647864|gb|ACN10690.1| Glycogen phosphorylase, brain form [Salmo salar]	dre:403051/5e-40/pygb; phosphorylase, glycogen; brain (EC:2.4.1.1); K00688 starch phosphorylase [EC:2.4.1.1]
CL10716.Contig2_All	61.3633	9.04333	9.78333	2.67	3.81667	0.0366667	-2.76245	-1.87349	-6.7017	Down	gi|528521205|ref|XP_697309.4|/0/PREDICTED: olfactomedin-4-like [Danio rerio]	cmk:103189094/1e-31/lphn1; latrophilin 1; K04592 latrophilin 1
Unigene17606_All	16.8133	0.08	29.4067	0.0433333	19.26	0.186667	-7.71539	-9.40645	-6.689	Down	gi|688581364|ref|XP_009298985.1|/4.76229e-111/PREDICTED: steroidogenic acute regulatory protein, mitochondrial-like isoform X1 [Danio rerio]	tru:101079121/8e-87/steroidogenic acute regulatory protein, mitochondrial-like; K16931 steroidogenic acute regulatory protein, mitochondrial
CL1524.Contig4_All	0.846667	0.01	0.993333	0.01	1.02333	0.01	-6.40372	-6.63421	-6.67713	Down	gi|675380159|gb|KFM73061.1|/1.59685e-07/Transposable element Tcb1 transposase, partial [Stegodyphus mimosarum]	NA
CL15936.Contig8_All	5.01	0.133333	2.09333	0.0266667	9.47333	0.0933333	-5.2317	-6.29462	-6.66534	Down	gi|688589000|ref|XP_009290159.1|/0/PREDICTED: uncharacterized protein si:dkey-238d18.10 [Danio rerio]	mze:101477378/1e-38/myelin-associated glycoprotein-like; K06771 myelin associated glycoprotein
Unigene5270_All	1.11	0.01	1.39	0.01	1.01333	0.01	-6.79442	-7.11894	-6.66297	Down	gi|597792172|ref|XP_007259113.1|/0/PREDICTED: toll-like receptor 13-like [Astyanax mexicanus]	dre:403135/0.0/tlr22, TLR21.2; toll-like receptor 22; K18808 toll-like receptor 13
Unigene66149_All	0.92	0.01	0.97	0.01	1.01333	0.01	-6.52356	-6.59991	-6.66297	Down	NA	NA
CL5674.Contig2_All	3.52667	0.65	31.4967	5.00333	9.45333	0.0933333	-2.43979	-2.65424	-6.66229	Down	gi|688592632|ref|XP_009290906.1|/4.09018e-44/PREDICTED: dispanin subfamily A member 2b-like [Danio rerio]	ola:101161800/1e-06/dispanin subfamily A member 2b-like; K06566 interferon induced transmembrane protein
CL10250.Contig3_All	1.33333	0.01	1.55	0.01	1.01	0.01	-7.05889	-7.27612	-6.65821	Down	gi|688593341|ref|XP_009291049.1|/2.65467e-74/PREDICTED: gamma-2-syntrophin isoform X2 [Danio rerio]	NA
CL9489.Contig6_All	1.84333	0.01	2.03667	0.133333	1.00333	0.01	-7.52617	-3.9331	-6.64866	Down	gi|53828165|gb|AAU94362.1|/1.69227e-65/leukemia inhibitory factor receptor [Carassius auratus]	dre:541493/2e-22/lifra, lifr.a, zgc:112989; leukemia inhibitory factor receptor alpha a; K05058 leukemia inhibitory factor receptor
CL14522.Contig3_All	13.0467	0.05	8.68333	0.513333	8.88333	0.09	-8.02754	-4.08028	-6.62503	Down	gi|125807411|ref|XP_001343562.1|/0/PREDICTED: uncharacterized protein LOC100004199 [Danio rerio]	lcm:102360533/6e-07/CD276 antigen-like; K06551 signal-regulatory protein alpha/beta1/gamma
CL3152.Contig1_All	1.71333	0.0733333	0.806667	0.01	0.973333	0.01	-4.54619	-6.3339	-6.60486	Down	gi|528483758|ref|XP_003198908.2|/1.86403e-108/PREDICTED: uncharacterized protein LOC100537216 [Danio rerio]	fch:102049632/1e-32/RECQL4; RecQ protein-like 4; K10730 ATP-dependent DNA helicase Q4 [EC:3.6.4.12]
CL9646.Contig1_All	4.58667	0.39	13.34	0.313333	12.8267	0.133333	-3.5559	-5.41192	-6.58796	Down	gi|657529291|ref|XP_008294025.1|/0/PREDICTED: carbonic anhydrase 6 [Stegastes partitus]	mze:101475568/0.0/ca6; carbonic anhydrase VI; K01672 carbonic anhydrase [EC:4.2.1.1]
Unigene29405_All	1.89	0.0266667	2.22333	0.0333333	2.53667	0.0266667	-6.1472	-6.05961	-6.57175	Down	gi|187608371|ref|NP_001119936.1|/9.52759e-143/insulin-like growth factor-binding protein 2-B precursor [Danio rerio]	cmk:103190034/4e-32/insulin-like growth factor-binding protein 3; K10138 insulin-like growth factor-binding protein 3
Unigene63848_All	1.71	0.1	8.76	1.85333	0.95	0.01	-4.09592	-2.24081	-6.56986	Down	gi|347921646|ref|NP_001017783.2|/9.7454e-50/membrane-spanning 4-domains, subfamily A, member 17A.1 [Danio rerio]	rno:25316/1e-10/Ms4a2, FCIGA, Fcer1b, Ms4a1; membrane-spanning 4-domains, subfamily A, member 2; K08090 membrane-spanning 4-domains, subfamily A, member 2
Unigene10598_All	2.05333	0.23	0.933333	0.01	0.936667	0.01	-3.15826	-6.54432	-6.54946	Down	gi|82191536|sp|Q07427.1|K1C18_CARAU/1.75136e-06/RecName: Full=Keratin, type I cytoskeletal 18; AltName: Full=Cytokeratin-18; Short=CK-18; AltName: Full=Keratin-18; Short=K18 [Carassius auratus] &gt;gi|212997|gb|AAC38007.1| keratin [Carassius auratus]	dre:352912/4e-07/krt18, DreK18, cb83, dapk1, sb:cb83, wu:fa13f02, wu:fb36b04; keratin 18; K07604 type I keratin, acidic
CL2776.Contig14_All	12.8167	2.96667	6.43	1.09667	0.936667	0.01	-2.11111	-2.55169	-6.54946	Down	gi|190337006|gb|AAI62706.1|/0/Itgb1b protein [Danio rerio]	dre:556734/0.0/itgb1a, itgb1; integrin, beta 1a; K03161 tumor necrosis factor ligand superfamily member 5; K05689 cadherin 1, type 1, E-cadherin; K05719 integrin beta 1; K06257 syndecan 1; K06527 vascular cell adhesion molecule 1; K06550 L1 cell adhesion molecule; K06578 Lutheran blood group glycoprotein; K06581 intercellular adhesion molecule 4; K06735 junctional adhesion molecule 2; K06756 neur…
CL2447.Contig2_All	1.78	0.153333	3.85667	0.0966667	2.78667	0.03	-3.53713	-5.31819	-6.53743	Down	gi|82658208|ref|NP_001032478.1|/0/potassium channel subfamily K member 5 [Danio rerio] &gt;gi|79160141|gb|AAI08009.1| Zgc:123271 [Danio rerio]	dre:570159/0.0/kcnk5a, zgc:123271; potassium channel, subfamily K, member 5a; K04916 potassium channel subfamily K member 5
CL8448.Contig2_All	2.19	0.14	5.28333	0.176667	0.92	0.01	-3.96743	-4.90235	-6.52356	Down	NA	NA
CL15546.Contig8_All	5.17333	0.643333	1.82	0.01	0.896667	0.01	-3.00746	-7.50779	-6.4865	Down	gi|189520123|ref|XP_001919866.1|/0/PREDICTED: WAS/WASL-interacting protein family member 1 [Danio rerio] &gt;gi|528481799|ref|XP_005165860.1| PREDICTED: WAS/WASL-interacting protein family member 1 [Danio rerio]	dre:100151491/0.0/wipf1b, wipf1; WAS/WASL interacting protein family, member 1b; K19475 WAS/WASL-interacting protein
Unigene14321_All	46.32	1.16667	70.0667	3.99333	71.4433	0.8	-5.31117	-4.13306	-6.48066	Down	gi|167621506|ref|NP_001108042.1|/1.4818e-163/cholesterol 25-hydroxylase-like protein 2 [Danio rerio] &gt;gi|306531050|sp|A8WGT1.1|C25L2_DANRE RecName: Full=Cholesterol 25-hydroxylase-like protein 2 [Danio rerio] &gt;gi|159155732|gb|AAI54838.1| Zgc:175201 protein [Danio rerio]	dre:100136851/2e-164/ch25hl2, zgc:175201; cholesterol 25-hydroxylase like 2 (EC:1.14.99.-); K10223 cholesterol 25-hydroxylase [EC:1.14.99.38]
Unigene85506_All	1.21	0.01	2.66333	0.136667	0.883333	0.01	-6.91886	-4.2845	-6.46489	Down	gi|528515736|ref|XP_005174067.1|/1.25667e-36/PREDICTED: uncharacterized protein LOC101882843 [Danio rerio]	NA
CL686.Contig3_All	14.24	0.02	8.70667	0.0433333	6.08	0.07	-9.47573	-7.6505	-6.44057	Down	gi|688588982|ref|XP_009290153.1|/0/PREDICTED: myelin-associated glycoprotein-like isoform X2 [Danio rerio]	mze:101485679/9e-57/sialic acid-binding Ig-like lectin 14; K06771 myelin associated glycoprotein
CL6721.Contig1_All	0.81	0.01	0.926667	0.01	0.856667	0.01	-6.33985	-6.53398	-6.42066	Down	gi|594675331|ref|XP_007185495.1|/1.17354e-53/PREDICTED: extensin-like [Balaenoptera acutorostrata scammoni]	fab:101812077/8e-34/uncharacterized LOC101812077; K00626 acetyl-CoA C-acetyltransferase [EC:2.3.1.9]
Unigene13683_All	1.36	0.01	0.84	0.01	0.853333	0.01	-7.08746	-6.39232	-6.41504	Down	gi|46518520|ref|NP_997525.1|/1.34249e-62/gap junction alpha-3 protein precursor [Danio rerio] &gt;gi|21311551|gb|AAM46776.1|AF465751_1 connexin Cx48.5 [Danio rerio] &gt;gi|21702716|gb|AAM76069.1|AF520815_1 connexin 48.5 [Danio rerio] &gt;gi|190338559|gb|AAI63774.1| Connexin 48.5 [Danio rerio] &gt;gi|190339948|gb|AAI63765.1| Connexin 48.5 [Danio rerio] &gt;gi|285878072|gb|ADC38980.1| connexin 48.5…	dre:387533/2e-63/gja3, Cx44, cx46, cx48.5; gap junction protein, alpha 3; K07612 gap junction protein, alpha 3
Unigene84333_All	2.21667	0.19	3.20667	0.36	3.39	0.04	-3.54432	-3.15501	-6.40514	Down	NA	NA
Unigene32000_All	21.8633	1.28667	42.9033	2.99667	60.8333	0.73	-4.0868	-3.83966	-6.38082	Down	gi|125821425|ref|XP_695372.2|/9.75849e-170/PREDICTED: prostaglandin reductase 1-like isoform X2 [Danio rerio]	dre:494108/6e-132/ptgr1, ltb4dh, wu:fj35e05, zgc:101689; prostaglandin reductase 1; K13948 prostaglandin reductase 1 [EC:1.3.1.74 1.3.1.48]
CL2775.Contig2_All	1.26	0.0433333	1.46	0.0433333	0.83	0.01	-4.8618	-5.07435	-6.37504	Down	gi|528478692|ref|XP_001333073.5|/0/PREDICTED: sushi domain-containing protein 2, partial [Danio rerio]	aqu:105314029/4e-20/deleted in malignant brain tumors 1 protein-like; K13912 deleted in malignant brain tumors 1 protein
CL3160.Contig8_All	162.357	6.2	261	13.3433	164.707	1.99333	-4.71075	-4.28986	-6.36857	Down	gi|659867481|gb|AID68653.1|/7.50213e-48/lysozyme C [Carassius auratus]	dre:677744/2e-44/lyz, lys-C, zgc:136734; lysozyme (EC:3.2.1.17); K01185 lysozyme [EC:3.2.1.17]
Unigene4108_All	7.89667	2.17667	7.00667	1.96667	6.59	0.08	-1.85912	-1.83298	-6.36413	Down	gi|148227370|ref|NP_001082925.1|/6.41467e-54/membrane-spanning 4-domains, subfamily A, member 17A.17 [Danio rerio] &gt;gi|126631831|gb|AAI33908.1| Ms4a17a.17 protein [Danio rerio]	mdo:100029355/3e-13/MS4A1; membrane-spanning 4-domains, subfamily A, member 1; K06466 membrane-spanning 4-domains, subfamily A, member 1
Unigene35630_All	0.796667	0.01	0.786667	0.01	0.823333	0.01	-6.3159	-6.29768	-6.3634	Down	NA	NA
Unigene89271_All	176.69	10.9833	481.69	28.31	362.51	4.43667	-4.00783	-4.08872	-6.3524	Down	gi|619325543|gb|AHY01327.1|/9.4373e-91/nephrosin precursor, partial [Carassius gibelio]	ola:100049315/2e-66/mnep; nephrosin; K08778 astacin-like metalloendopeptidase [EC:3.4.-.-]
CL15893.Contig1_All	119.78	4.39667	90.5667	0.996667	113.283	1.39	-4.76783	-6.50573	-6.34871	Down	gi|688591706|ref|XP_694292.6|/0/PREDICTED: thyroglobulin [Danio rerio]	dre:567631/0.0/tg, cb717; thyroglobulin; K10809 thyroglobulin
Unigene23644_All	14.8467	0.416667	15.83	0.22	22.56	0.283333	-5.1551	-6.16901	-6.31512	Down	gi|528514518|ref|XP_005173960.1|/0/PREDICTED: NHS-like protein 2 [Danio rerio]	oaa:100078424/2e-12/SRRM1; serine/arginine repetitive matrix 1; K13171 serine/arginine repetitive matrix protein 1
CL3069.Contig5_All	3.18333	0.183333	3.15	0.0633333	4.97	0.0633333	-4.118	-5.63624	-6.29414	Down	gi|688547195|ref|XP_009298474.1|/2.14496e-88/PREDICTED: protein-methionine sulfoxide oxidase mical3b isoform X7 [Danio rerio]	NA
Unigene6542_All	2018.73	85.6167	3903.04	255	4559.44	59.34	-4.55941	-3.93603	-6.26371	Down	gi|86558938|gb|ABD03952.1|/1.73153e-89/granulin [Carassius auratus]	bfo:BRAFLDRAFT_105734/5e-06/hypothetical protein; K02599 Notch
CL3674.Contig2_All	9.33	0.233333	4.61667	0.28	1.76667	0.0233333	-5.32141	-4.04335	-6.24249	Down	gi|528504474|ref|XP_692457.6|/0/PREDICTED: collagen alpha-6(VI) chain [Danio rerio]	dre:564005/0.0/col6a6, im:7152043, si:dkey-202m9.3; collagen, type VI, alpha 6; K05719 integrin beta 1; K06238 collagen, type VI, alpha
CL8073.Contig2_All	7.55	0.783333	3.42333	0.0433333	23.3167	0.313333	-3.26878	-6.30378	-6.21752	Down	gi|528491006|ref|XP_001920834.4|/0/PREDICTED: dipeptidyl peptidase 4 [Danio rerio]	dre:565888/0.0/fap, si:dkey-81j5.3; fibroblast activation protein, alpha; K01278 dipeptidyl-peptidase 4 [EC:3.4.14.5]
Unigene62949_All	13.6767	0.723333	56.0333	1.89333	17.06	0.23	-4.24091	-4.88728	-6.21284	Down	gi|528514518|ref|XP_005173960.1|/0/PREDICTED: NHS-like protein 2 [Danio rerio]	oaa:100078424/1e-11/SRRM1; serine/arginine repetitive matrix 1; K13171 serine/arginine repetitive matrix protein 1
CL14788.Contig13_All	10.2867	0.01	0.816667	0.01	20.5133	0.276667	-10.0066	-6.35168	-6.21227	Down	NA	NA
CL2588.Contig4_All	5.03	0.0566667	2.76	0.0266667	4.35667	0.06	-6.47191	-6.69349	-6.18212	Down	gi|688611794|ref|XP_009295157.1|/0/PREDICTED: multiple epidermal growth factor-like domains protein 6 isoform X2 [Danio rerio]	hmg:100209451/3e-150/multiple epidermal growth factor-like domains protein 10; K02258 cytochrome c oxidase assembly protein subunit 11
CL3993.Contig3_All	13.28	0.163333	9.31333	0.603333	20.3867	0.283333	-6.34529	-3.94827	-6.16898	Down	gi|307344645|ref|NP_001182543.1|/0/stabilin-1 precursor [Danio rerio] &gt;gi|307075969|dbj|BAJ18122.1| FEEL-1 [Danio rerio]	dre:570626/0.0/stab1, FEEL-1, si:dkeyp-87e7.6, stab1l; stabilin 1; K19020 stabilin-1
CL4137.Contig1_All	298.51	3.43667	303.903	7.46667	157.703	2.22333	-6.44063	-5.347	-6.14835	Down	gi|688569843|ref|XP_009302680.1|/0/PREDICTED: macrophage receptor MARCO isoform X3 [Danio rerio]	dre:571584/2e-169/marco; macrophage receptor with collagenous structure; K13884 macrophage receptor with collagenous structure
Unigene37320_All	3.42333	0.3	2.22333	0.166667	6.11667	0.0866667	-3.51237	-3.73769	-6.14112	Down	gi|688583819|ref|XP_009305830.1|/0/PREDICTED: actin-binding LIM protein 1 isoform X5 [Danio rerio]	dre:100003558/0.0/ablim1a, ablim1, zgc:172321; actin binding LIM protein 1a; K07520 actin-binding LIM protein
CL16566.Contig3_All	48.3367	3.97333	39.2367	2.6	88.1933	1.27	-3.6047	-3.91562	-6.11777	Down	gi|161611497|gb|AAI55834.1|/1.17099e-101/Si:dkey-10p5.7 [Danio rerio]	NA
CL1003.Contig2_All	5.72667	0.01	3.79667	0.06	8.5	0.123333	-9.16155	-5.98363	-6.10683	Down	gi|13540817|gb|AAK27732.1|/7.53633e-127/fish sorting nexin from oocyte [Carassius gibelio]	dre:561624/1e-103/snx22, im:6905586, zgc:153718; sorting nexin 22; K17941 sorting nexin-22/24
CL2588.Contig2_All	1.75	0.0166667	2.49333	0.0266667	3.65	0.0533333	-6.71425	-6.54689	-6.09672	Down	gi|688611794|ref|XP_009295157.1|/0/PREDICTED: multiple epidermal growth factor-like domains protein 6 isoform X2 [Danio rerio]	hmg:100209451/4e-171/multiple epidermal growth factor-like domains protein 10; K02258 cytochrome c oxidase assembly protein subunit 11
Unigene15672_All	2.80667	0.0266667	3.59333	0.13	33.8533	0.496667	-6.71768	-4.78874	-6.09088	Down	gi|528514518|ref|XP_005173960.1|/0/PREDICTED: NHS-like protein 2 [Danio rerio]	oaa:100078424/6e-12/SRRM1; serine/arginine repetitive matrix 1; K13171 serine/arginine repetitive matrix protein 1
Unigene20271_All	4.18333	0.606667	1.78667	0.126667	11.13	0.163333	-2.78568	-3.81816	-6.09049	Down	gi|528515530|ref|XP_688505.5|/7.78496e-74/PREDICTED: uncharacterized protein si:dkey-182g1.3 [Danio rerio]	NA
Unigene961_All	14.17	1.98667	17.9	1.50333	30.37	0.45	-2.83442	-3.57372	-6.07658	Down	gi|296045568|gb|ADG85669.1|/1.18495e-137/GPR81-like protein 3 [Danio rerio]	xma:102216890/8e-84/hydroxycarboxylic acid receptor 3-like; K08402 G protein-coupled receptor 109
Unigene8862_All	2.17667	0.02	4.24667	0.0666667	5.16667	0.0766667	-6.76598	-5.99322	-6.07449	Down	gi|688583837|ref|XP_009305837.1|/5.31065e-128/PREDICTED: actin-binding LIM protein 1 isoform X12 [Danio rerio]	dre:100003558/3e-102/ablim1a, ablim1, zgc:172321; actin binding LIM protein 1a; K07520 actin-binding LIM protein
CL7941.Contig3_All	3.79	0.126667	2.13	0.0233333	1.56667	0.0233333	-4.90309	-6.51232	-6.06916	Down	gi|545693664|gb|AGW47747.1|/1.47221e-129/tumor necrosis factor superfamily member 12 [Ctenopharyngodon idella]	dre:567542/3e-121/tnfsf12, zgc:153941; tumor necrosis factor (ligand) superfamily, member 12; K05474 tumor necrosis factor ligand superfamily member 12
CL5449.Contig3_All	2.09667	0.25	1.54333	0.01	2.22667	0.0333333	-3.0681	-7.26991	-6.06178	Down	gi|688605809|ref|XP_009293749.1|/7.39973e-128/PREDICTED: hepatitis A virus cellular receptor 1 homolog isoform X2 [Danio rerio]	ola:101163667/5e-25/Down syndrome cell adhesion molecule-like; K06767 Down syndrome cell adhesion molecule
CL901.Contig17_All	3.12333	0.57	4.16	0.913333	7.29667	0.11	-2.45405	-2.18737	-6.05166	Down	gi|528492096|ref|XP_005172677.1|/7.3703e-144/PREDICTED: lysine (K)-specific demethylase 6B, b isoform X1 [Danio rerio] &gt;gi|528492098|ref|XP_005172678.1| PREDICTED: lysine (K)-specific demethylase 6B, b isoform X1 [Danio rerio] &gt;gi|528492100|ref|XP_005172679.1| PREDICTED: lysine (K)-specific demethylase 6B, b isoform X1 [Danio rerio] &gt;gi|528492102|ref|XP_005172680.1| PREDICTED: lysine (K)…	ola:101164833/8e-24/lysine-specific demethylase 6B-like; K11448 lysine-specific demethylase 6B [EC:1.14.11.-]
Unigene15673_All	20.8267	0.863333	8.37667	0.213333	15.01	0.226667	-4.59237	-5.29519	-6.04921	Down	gi|528514518|ref|XP_005173960.1|/0/PREDICTED: NHS-like protein 2 [Danio rerio]	oaa:100078424/5e-12/SRRM1; serine/arginine repetitive matrix 1; K13171 serine/arginine repetitive matrix protein 1
Unigene7887_All	4867.37	217.097	5994.23	463.323	6737.73	102.08	-4.48673	-3.69348	-6.04449	Down	gi|86558938|gb|ABD03952.1|/2.53779e-93/granulin [Carassius auratus]	NA
CL12284.Contig1_All	8.86	0.14	5.7	0.42	9.43333	0.143333	-5.98381	-3.7625	-6.04032	Down	NA	NA
CL54.Contig4_All	2.17667	0.0533333	10.82	0.533333	15.5733	0.236667	-5.35094	-4.34252	-6.04008	Down	gi|528505150|ref|XP_002665111.3|/0/PREDICTED: leukocyte elastase inhibitor [Danio rerio] &gt;gi|688592970|ref|XP_009290984.1| PREDICTED: leukocyte elastase inhibitor [Danio rerio]	dre:569051/0.0/serpinb14, im:7148243, si:ch73-303g23.4; serpin peptidase inhibitor, clade B (ovalbumin), member 14; K13963 serpin B
Unigene18685_All	5.22667	0.01	6.03333	1.14333	8.02333	0.123333	-9.02975	-2.39971	-6.02357	Down	gi|3298342|dbj|BAA31459.1|/2.06162e-30/CC chemokine-1 [Cyprinus carpio]	mze:101469736/5e-06/C-C motif chemokine 3-like; K16062 C-C motif chemokine 21
CL1759.Contig10_All	6.67333	0.0633333	12.62	1.37333	8.18667	0.13	-6.7193	-3.19996	-5.97669	Down	gi|545686125|dbj|BAN84487.1|/0/membrane-bound complement regulatory protein [Carassius auratus langsdorfii]	ecb:100057298/5e-65/complement receptor type 1-like; K04011 complement component (3b/4b) receptor 1
Unigene30017_All	3.31667	0.423333	4.41	0.453333	3.5	0.0566667	-2.96987	-3.28213	-5.94871	Down	gi|642074758|emb|CDQ87655.1|/5.03293e-06/unnamed protein product [Oncorhynchus mykiss]	NA
Unigene26993_All	1.21333	0.01	2.59667	0.0433333	2.83667	0.0466667	-6.92283	-5.90504	-5.92566	Down	gi|528484249|ref|XP_001334237.5|/3.10475e-114/PREDICTED: proprotein convertase subtilisin/kexin type 6-like [Danio rerio]	ola:101166930/4e-82/proprotein convertase subtilisin/kexin type 6-like; K08672 proprotein convertase subtilisin/kexin type 6 [EC:3.4.21.-]
CL14913.Contig6_All	3.97667	0.503333	3.85333	0.113333	11.94	0.196667	-2.98197	-5.08746	-5.92391	Down	gi|528473840|ref|XP_005171649.1|/7.16576e-176/PREDICTED: interleukin-2 receptor subunit beta isoform X1 [Danio rerio]	dre:793920/4e-167/il2rb, il-2rb; interleukin 2 receptor, beta; K05069 interleukin 2 receptor beta
CL14788.Contig19_All	39.3233	0.566667	45.89	1.58	169.517	2.79667	-6.11674	-4.86018	-5.92158	Down	NA	NA
Unigene1272_All	4.20667	0.02	1.89667	0.0333333	4.34667	0.0733333	-7.71653	-5.83036	-5.8893	Down	gi|131889819|ref|NP_001076469.1|/0/large neutral amino acids transporter small subunit 3 [Danio rerio] &gt;gi|124481625|gb|AAI33092.1| Slc43a1b protein [Danio rerio]	dre:100009631/0.0/slc43a1b, wu:fa01a01, zgc:158383; solute carrier family 43 (amino acid system L transporter), member 1b; K08228 MFS transporter, LAT3 family, solute carrier family 43, member 1
CL3674.Contig3_All	3.64667	0.0333333	2.00667	0.04	5.65333	0.0966667	-6.77347	-5.64866	-5.86994	Down	gi|528504474|ref|XP_692457.6|/0/PREDICTED: collagen alpha-6(VI) chain [Danio rerio]	dre:564005/0.0/col6a6, im:7152043, si:dkey-202m9.3; collagen, type VI, alpha 6; K05719 integrin beta 1; K06238 collagen, type VI, alpha
CL15893.Contig3_All	116.117	4.93333	88.9067	1.16	98.41	1.71	-4.55687	-6.26009	-5.84674	Down	gi|688591706|ref|XP_694292.6|/0/PREDICTED: thyroglobulin [Danio rerio]	dre:567631/0.0/tg, cb717; thyroglobulin; K10809 thyroglobulin
CL14788.Contig15_All	189.223	2.71333	75.3267	2.88	55.3467	0.966667	-6.12388	-4.70902	-5.83933	Down	gi|30231262|ref|NP_840092.1|/7.61532e-46/stromal cell-derived factor 1 precursor [Danio rerio] &gt;gi|25989655|gb|AAN64414.1| Sdf1a [Danio rerio] &gt;gi|46403259|gb|AAS92649.1| chemokine ligand 12 [Danio rerio] &gt;gi|81097768|gb|AAI09418.1| Cxcl12a protein [Danio rerio] &gt;gi|239596166|gb|ACR83580.1| chemokine ligand 12 [Danio rerio]	dre:352944/1e-46/cxcl12a, SDF-1, cxcl12, sdf-1a, sdf1a, wu:fa55e10, wu:fc16h12, wu:fj84c02; chemokine (C-X-C motif) ligand 12a (stromal cell-derived factor 1); K10031 C-X-C motif chemokine 12
CL12572.Contig2_All	3.37	0.0866667	3.49	0.286667	3.24333	0.0566667	-5.28113	-3.60578	-5.83883	Down	gi|688579764|ref|XP_009304898.1|/0/PREDICTED: actin-binding LIM protein 1 isoform X11 [Danio rerio]	xma:102235109/0.0/actin-binding LIM protein 1-like; K07520 actin-binding LIM protein
CL9712.Contig2_All	1.33333	0.01	1.48	0.01	2.28	0.04	-7.05889	-7.20945	-5.83289	Down	NA	NA
CL3160.Contig2_All	66.6867	1.97333	98.65	5.39333	1.32333	0.0233333	-5.07869	-4.19307	-5.82564	Down	gi|659867481|gb|AID68653.1|/1.74792e-50/lysozyme C [Carassius auratus]	dre:677744/7e-44/lyz, lys-C, zgc:136734; lysozyme (EC:3.2.1.17); K01185 lysozyme [EC:3.2.1.17]
CL6958.Contig2_All	2	0.01	5.19667	0.0666667	3.95333	0.07	-7.64386	-6.28448	-5.81957	Down	gi|123916361|sp|Q32LQ4.1|BHMT1_DANRE/0/RecName: Full=Betaine--homocysteine S-methyltransferase 1 [Danio rerio] &gt;gi|81097752|gb|AAI09473.1| Bhmt protein [Danio rerio]	dre:322228/0.0/bhmt, hm:zehn2153, wu:fb53h01, wu:fb63c08, wu:fj64d01, zgc:123027; betaine-homocysteine methyltransferase (EC:2.1.1.5); K00544 betaine-homocysteine S-methyltransferase [EC:2.1.1.5]
CL15872.Contig1_All	7.31667	1.04	4.51333	0.693333	3.18667	0.0566667	-2.8146	-2.70257	-5.8134	Down	gi|528468128|ref|XP_005159933.1|/2.44268e-129/PREDICTED: coronin-2A isoform X2 [Danio rerio]	dre:323538/2e-129/coro2a, wu:fc02b08, zgc:73379; coronin, actin binding protein, 2A; K13887 coronin-2
CL2021.Contig2_All	63.2467	0.346667	44.7633	0.636667	28.7833	0.513333	-7.5113	-6.13564	-5.80919	Down	gi|167621520|ref|NP_001108049.1|/0/uncharacterized protein LOC100136858 [Danio rerio] &gt;gi|165970369|gb|AAI58205.1| Si:dkey-208k22.3 protein [Danio rerio]	dre:100136858/0.0/si:dkey-208k22.3; K17309 plasmalemma vesicle-associated protein
Unigene36788_All	103.937	5.74667	227.993	6.96667	114.437	2.04333	-4.17684	-5.03238	-5.80748	Down	gi|125858761|gb|AAI29155.1|/2.5078e-44/Npsnl protein [Danio rerio]	ola:100049315/2e-33/mnep; nephrosin; K08778 astacin-like metalloendopeptidase [EC:3.4.-.-]
CL2554.Contig12_All	5.78	0.01	4.93667	0.05	2.71333	0.05	-9.17493	-6.62547	-5.76199	Down	gi|319738671|ref|NP_001188347.1|/9.16101e-36/FXYD domain containing ion transport regulator 6 like isoform 2 [Danio rerio] &gt;gi|319738673|ref|NP_001188348.1| FXYD domain containing ion transport regulator 6 like isoform 2 [Danio rerio]	ola:101173887/4e-16/FXYD8; FXYD domain-containing ion transport regulator 6; K13363 FXYD domain-containing ion transport regulator 6
CL16566.Contig2_All	10.76	0.57	5.85	0.443333	5.42333	0.1	-4.23857	-3.72197	-5.76111	Down	gi|161611497|gb|AAI55834.1|/1.84852e-91/Si:dkey-10p5.7 [Danio rerio]	NA
CL11309.Contig1_All	18.19	1.26	6.12333	0.506667	15.3533	0.283333	-3.85165	-3.59521	-5.75991	Down	gi|343966208|gb|AEM75094.1|/1.37984e-110/MHC class II beta antigen [Ctenopharyngodon idella]	dre:100038779/8e-72/zgc:158870; K06454 CD4 antigen; K06565 lymphocyte-activation gene 3 protein; K06752 major histocompatibility complex, class II
CL321.Contig3_All	2.95667	0.06	1.96	0.103333	1.61667	0.03	-5.62287	-4.24548	-5.75192	Down	gi|317419528|emb|CBN81565.1|/0/Disintegrin and metalloproteinase domain-containing protein 12 [Dicentrarchus labrax]	mze:101465489/0.0/disintegrin and metalloproteinase domain-containing protein 12-like; K05719 integrin beta 1; K06835 disintegrin and metalloproteinase domain-containing protein 12 [EC:3.4.24.-]
CL5741.Contig1_All	8.88333	0.13	10.5	0.246667	12.1667	0.226667	-6.09452	-5.41168	-5.74622	Down	gi|528497319|ref|XP_693256.4|/0/PREDICTED: probable carboxypeptidase X1 [Danio rerio]	dre:564830/0.0/cpxm1a, fa25h05, si:dkey-19p15.7, wu:fa25h05; carboxypeptidase X (M14 family), member 1a; K08638 carboxypeptidase X1 [EC:3.4.17.-]
CL9612.Contig3_All	248.093	7.17333	292.533	17.3833	348.327	6.56667	-5.1121	-4.07282	-5.72914	Down	gi|564273081|gb|AHB81535.1|/6.66233e-124/complement factor D [Ctenopharyngodon idella]	dre:553553/2e-119/cfd, cfdl, wu:fb61f12, zgc:109940; complement factor D (adipsin) (EC:3.4.21.46); K01334 component factor D [EC:3.4.21.46]
CL7316.Contig3_All	2.44333	0.14	8.77	1.93333	1.40667	0.0266667	-4.12535	-2.18149	-5.7211	Down	gi|134054414|emb|CAM73201.1|/3.73083e-99/si:dkey-15j16.3 [Danio rerio]	ola:105353610/3e-10/CD276 antigen-like; K06746 immune costimulatory protein B7-H3
Unigene2124_All	39.79	1.04667	47.0933	0.876667	85.4833	1.64	-5.24853	-5.74735	-5.70388	Down	gi|3183052|sp|Q90303.1|K1C1_CARAU/0/RecName: Full=Keratin, type I cytoskeletal 50 kDa; AltName: Full=GK50 [Carassius auratus] &gt;gi|212992|gb|AAA49184.1| keratin type I [Carassius auratus]	dre:406844/0.0/krt15, wu:fa91c06, wu:fa95d04, zgc:55334; keratin 15; K07604 type I keratin, acidic
Unigene63840_All	10.47	1.80667	11.4133	1.2	7.44667	0.143333	-2.53486	-3.24961	-5.69915	Down	gi|148227370|ref|NP_001082925.1|/6.80395e-54/membrane-spanning 4-domains, subfamily A, member 17A.17 [Danio rerio] &gt;gi|126631831|gb|AAI33908.1| Ms4a17a.17 protein [Danio rerio]	mdo:100029355/3e-13/MS4A1; membrane-spanning 4-domains, subfamily A, member 1; K06466 membrane-spanning 4-domains, subfamily A, member 1
CL14788.Contig8_All	41.44	0.946667	26.96	0.846667	96.7267	1.86667	-5.45202	-4.99288	-5.69538	Down	gi|30231262|ref|NP_840092.1|/7.70525e-44/stromal cell-derived factor 1 precursor [Danio rerio] &gt;gi|25989655|gb|AAN64414.1| Sdf1a [Danio rerio] &gt;gi|46403259|gb|AAS92649.1| chemokine ligand 12 [Danio rerio] &gt;gi|81097768|gb|AAI09418.1| Cxcl12a protein [Danio rerio] &gt;gi|239596166|gb|ACR83580.1| chemokine ligand 12 [Danio rerio]	dre:352944/1e-44/cxcl12a, SDF-1, cxcl12, sdf-1a, sdf1a, wu:fa55e10, wu:fc16h12, wu:fj84c02; chemokine (C-X-C motif) ligand 12a (stromal cell-derived factor 1); K10031 C-X-C motif chemokine 12
Unigene666_All	2.90333	0.113333	2.79	0.103333	3.62	0.07	-4.67907	-4.75489	-5.69249	Down	gi|688544192|ref|XP_009297954.1|/1.35484e-44/PREDICTED: C-type lectin domain family 4 member E-like [Danio rerio]	xma:102230767/4e-20/hepatic lectin-like; K10059 C-type lectin domain family 4 member E
Unigene1739_All	11.2333	0.84	19.67	1.10667	24.8	0.48	-3.74125	-4.1517	-5.69116	Down	gi|688602709|ref|XP_005160817.2|/0/PREDICTED: P-selectin isoform X1 [Danio rerio]	dre:796481/0.0/selp, si:ch211-260g14.4; selectin P; K06496 selectin, platele; K06544 selectin P ligand; K06818 podocalyxin-like 2
Unigene24944_All	97.2467	1.09	87.7	3.31667	53.8133	1.04667	-6.47925	-4.72477	-5.68409	Down	gi|410914890|ref|XP_003970920.1|/1.34433e-06/PREDICTED: platelet-derived growth factor receptor beta-like [Takifugu rubripes]	NA
Unigene40738_All	11.5967	0.673333	12.89	0.663333	2.71667	0.0533333	-4.10625	-4.28037	-5.67066	Down	gi|688602709|ref|XP_005160817.2|/0/PREDICTED: P-selectin isoform X1 [Danio rerio]	dre:796481/0.0/selp, si:ch211-260g14.4; selectin P; K06496 selectin, platele; K06544 selectin P ligand; K06818 podocalyxin-like 2
CL15220.Contig3_All	19.29	1.08	31.2433	1.64	45.27	0.896667	-4.15875	-4.25178	-5.65784	Down	gi|319655760|ref|NP_001091647.2|/0/myosin-9 [Danio rerio]	dre:333938/0.0/myh9a, fi22c04, myh9, myh9l2, wu:fi22c04, wu:fj85e11, zgc:162029, zgc:66164; myosin, heavy chain 9a, non-muscle; K10352 myosin heavy chain
CL14359.Contig1_All	4.48667	0.41	2.06333	0.01	3.68	0.0733333	-3.45195	-7.68883	-5.64909	Down	gi|688539543|ref|XP_009297187.1|/1.45606e-39/PREDICTED: CD59 glycoprotein-like [Danio rerio]	ola:101162419/5e-22/CD59B glycoprotein-like; K04008 CD59 antigen; K06449 CD2 antigen
CL14359.Contig2_All	20.79	1.66667	56.7033	3.87333	48.17	0.963333	-3.64085	-3.87179	-5.64396	Down	gi|688539543|ref|XP_009297187.1|/5.09696e-39/PREDICTED: CD59 glycoprotein-like [Danio rerio]	ola:101162419/1e-23/CD59B glycoprotein-like; K04008 CD59 antigen; K06449 CD2 antigen
CL7365.Contig1_All	11.6267	0.776667	10.6467	0.626667	5.64667	0.113333	-3.904	-4.08656	-5.63876	Down	gi|688578933|ref|XP_009304705.1|/2.4869e-58/PREDICTED: B-cell antigen receptor complex-associated protein beta chain [Danio rerio]	dre:100329481/4e-59/cd79b, si:ch211-93e11.5; CD79b molecule, immunoglobulin-associated beta; K06507 CD79B antigen
CL1345.Contig1_All	2.04	0.09	6.83667	0.54	4.15	0.0833333	-4.5025	-3.66226	-5.63807	Down	gi|528471485|ref|XP_005171360.1|/3.14971e-174/PREDICTED: apolipoprotein L, 1 isoform X3 [Danio rerio]	dre:560340/6e-171/apol1, si:rp71-1g18.12, wu:fa95b12, wu:fc30h04; apolipoprotein L, 1; K14480 apolipoprotein L
Unigene16454_All	1.54333	0.04	1.63667	0.0666667	1.82	0.0366667	-5.26991	-4.61765	-5.63333	Down	gi|380876857|sp|F1QGH6.1|AMER2_DANRE/0/RecName: Full=APC membrane recruitment protein 2; Short=Amer2; AltName: Full=Protein FAM123A [Danio rerio]	cmk:103178660/1e-37/amer1; APC membrane recruitment protein 1; K19407 APC membrane recruitment protein 1
Unigene32060_All	637.797	30.9033	1502.83	153.157	1759.33	35.4467	-4.36726	-3.2946	-5.63324	Down	gi|86558938|gb|ABD03952.1|/6.93049e-79/granulin [Carassius auratus]	NA
Unigene14126_All	2.86333	0.113333	8.38	0.01	2.80667	0.0566667	-4.65905	-9.71081	-5.63021	Down	gi|528513935|ref|XP_005161402.1|/2.05925e-104/PREDICTED: hepatitis A virus cellular receptor 1 homolog isoform X1 [Danio rerio]	ola:101163667/6e-25/Down syndrome cell adhesion molecule-like; K06767 Down syndrome cell adhesion molecule
CL14788.Contig10_All	5.48667	0.3	39.73	1.90333	169.45	3.43333	-4.1929	-4.38363	-5.62511	Down	gi|54109721|emb|CAF28458.1|/1.93568e-46/stromal cell-derived factor 1a precursor [Cyprinus carpio]	dre:352944/4e-47/cxcl12a, SDF-1, cxcl12, sdf-1a, sdf1a, wu:fa55e10, wu:fc16h12, wu:fj84c02; chemokine (C-X-C motif) ligand 12a (stromal cell-derived factor 1); K10031 C-X-C motif chemokine 12
CL14788.Contig1_All	331.503	4.82667	426.603	13.4	279.067	5.8	-6.10185	-4.99259	-5.58841	Down	gi|54109721|emb|CAF28458.1|/1.65579e-45/stromal cell-derived factor 1a precursor [Cyprinus carpio]	dre:352944/7e-46/cxcl12a, SDF-1, cxcl12, sdf-1a, sdf1a, wu:fa55e10, wu:fc16h12, wu:fj84c02; chemokine (C-X-C motif) ligand 12a (stromal cell-derived factor 1); K10031 C-X-C motif chemokine 12
Unigene34240_All	1.90333	0.136667	2.05333	0.123333	2.87333	0.06	-3.79979	-4.05733	-5.58162	Down	gi|113682238|ref|NP_001038520.1|/0/uncharacterized protein LOC564531 [Danio rerio]	NA
Unigene41554_All	3.40333	0.336667	6.35	0.986667	4.94333	0.103333	-3.33756	-2.68612	-5.58011	Down	gi|195546872|ref|NP_001124284.1|/4.20725e-170/G-protein coupled receptor 183-B [Danio rerio] &gt;gi|257096383|sp|B0UXR0.1|GP83B_DANRE RecName: Full=G-protein coupled receptor 183-B [Danio rerio]	dre:556770/7e-123/gpr183a, ebi2, gpr183, zgc:165579; G protein-coupled receptor 183a; K04305 Epstein-Barr virus induced gene 2
CL3993.Contig5_All	13.1667	0.2	10.7867	0.746667	17.3667	0.366667	-6.04075	-3.85264	-5.56571	Down	gi|307344645|ref|NP_001182543.1|/0/stabilin-1 precursor [Danio rerio] &gt;gi|307075969|dbj|BAJ18122.1| FEEL-1 [Danio rerio]	dre:570626/0.0/stab1, FEEL-1, si:dkeyp-87e7.6, stab1l; stabilin 1; K19020 stabilin-1
CL3243.Contig9_All	7.04333	0.186667	1.51	0.0533333	1.41333	0.03	-5.23772	-4.82337	-5.558	Down	gi|528481759|ref|XP_005165843.1|/0/PREDICTED: cordon-bleu protein-like 1 isoform X1 [Danio rerio]	cmy:102937350/1e-49/COBL; cordon-bleu WH2 repeat protein; K18623 protein cordon-bleu
CL3243.Contig4_All	11.4	0.61	4.91333	0.126667	9.71333	0.206667	-4.22408	-5.27759	-5.55459	Down	gi|528481759|ref|XP_005165843.1|/0/PREDICTED: cordon-bleu protein-like 1 isoform X1 [Danio rerio]	asn:102375060/3e-50/COBL; cordon-bleu WH2 repeat protein; K18623 protein cordon-bleu
Unigene41176_All	8.47	0.853333	1.71333	0.09	3.26333	0.07	-3.31118	-4.25074	-5.54285	Down	gi|432869982|ref|XP_004071779.1|/4.6774e-149/PREDICTED: uncharacterized protein LOC101172982 [Oryzias latipes]	ola:101162063/1e-82/uncharacterized LOC101162063; K14297 nuclear pore complex protein Nup98-Nup96
CL799.Contig1_All	15.88	0.773333	14.76	0.166667	25.3267	0.543333	-4.35998	-6.46858	-5.54268	Down	gi|116875789|ref|NP_001070922.1|/4.74316e-105/uncharacterized protein LOC768289 [Danio rerio] &gt;gi|116284274|gb|AAI24405.1| Zgc:153629 [Danio rerio] &gt;gi|182891440|gb|AAI64525.1| Zgc:153629 protein [Danio rerio]	dre:768289/8e-106/krt94, wu:fa91c11, zgc:153629; keratin 94; K07604 type I keratin, acidic
CL4659.Contig7_All	1.88667	0.0166667	4.66	0.726667	1.23667	0.0266667	-6.82273	-2.68096	-5.53528	Down	gi|688606861|ref|XP_009293978.1|/0/PREDICTED: macrophage colony-stimulating factor 1 receptor isoform X1 [Danio rerio]	dre:568405/0.0/csf1rb, si:ch1073-368i11.1; colony stimulating factor 1 receptor, b; K05090 macrophage colony-stimulating factor 1 receptor [EC:2.7.10.1]
Unigene39629_All	6.3	0.423333	4.82333	0.456667	2.31333	0.05	-3.89549	-3.40082	-5.5319	Down	gi|189522121|ref|XP_698186.3|/0/PREDICTED: zinc finger protein 366 isoform X1 [Danio rerio]	myd:102769657/4e-74/ZNF226; zinc finger protein 226; K09228 KRAB domain-containing zinc finger protein
CL16574.Contig26_All	4.94667	0.173333	6.75667	0.01	1.84667	0.04	-4.83484	-9.40017	-5.52878	Down	gi|528469458|ref|XP_002660622.3|/1.02936e-108/PREDICTED: putative leucine-rich repeat-containing protein DDB_G0290503 [Danio rerio]	mze:101465584/5e-47/C-type lectin domain family 4 member M-like; K10060 C-type lectin domain family 4 member F
CL6027.Contig2_All	3.55	0.0366667	3.81667	0.0233333	3.38	0.0733333	-6.59721	-7.35378	-5.52641	Down	gi|528490072|ref|XP_005167753.1|/0/PREDICTED: sushi repeat-containing protein SRPX isoform X1 [Danio rerio]	pale:102881318/2e-125/SRPX2; sushi-repeat containing protein, X-linked 2; K19408 sushi repeat-containing protein SRPX2
CL14788.Contig3_All	122.867	1.87667	67.2267	1.47667	110.723	2.43667	-6.03278	-5.50862	-5.50591	Down	gi|30231262|ref|NP_840092.1|/3.36232e-45/stromal cell-derived factor 1 precursor [Danio rerio] &gt;gi|25989655|gb|AAN64414.1| Sdf1a [Danio rerio] &gt;gi|46403259|gb|AAS92649.1| chemokine ligand 12 [Danio rerio] &gt;gi|81097768|gb|AAI09418.1| Cxcl12a protein [Danio rerio] &gt;gi|239596166|gb|ACR83580.1| chemokine ligand 12 [Danio rerio]	dre:352944/5e-46/cxcl12a, SDF-1, cxcl12, sdf-1a, sdf1a, wu:fa55e10, wu:fc16h12, wu:fj84c02; chemokine (C-X-C motif) ligand 12a (stromal cell-derived factor 1); K10031 C-X-C motif chemokine 12
CL3172.Contig6_All	4.86667	0.223333	4.21333	0.363333	8.91333	0.196667	-4.44566	-3.5356	-5.50214	Down	gi|597787082|ref|XP_007256991.1|/2.36282e-54/PREDICTED: CCAAT/enhancer-binding protein beta-like [Astyanax mexicanus]	shr:100933689/1e-15/CEBPE; CCAAT/enhancer binding protein (C/EBP), epsilon; K10051 CCAAT/enhancer binding protein (C/EBP), epsilon
CL13349.Contig49_All	7.94333	0.476667	16.87	0.693333	15.0867	0.333333	-4.05869	-4.60477	-5.50016	Down	gi|301298706|gb|ADK66818.1|/0/membrane-bound immunoglobulin D [Ctenopharyngodon idella]	xtr:548369/2e-21/uncharacterized LOC548369; K06856 immunoglobulin heavy chain
CL2949.Contig6_All	6.29667	0.86	11.1833	0.416667	25.9367	0.576667	-2.87218	-4.74631	-5.49111	Down	gi|139948840|ref|NP_001077304.1|/0/vascular cell adhesion protein 1 precursor [Danio rerio] &gt;gi|134054340|emb|CAM73164.1| zgc:158875 [Danio rerio]	dre:561971/0.0/vcam1, fi76d06, wu:fi76d06, zgc:158875; vascular cell adhesion molecule 1; K05719 integrin beta 1; K06464 integrin beta 2; K06527 vascular cell adhesion molecule 1; K06590 integrin beta 7
Unigene15651_All	37.11	1.97333	34.36	1.46	59.2267	1.32667	-4.2331	-4.55669	-5.48037	Down	gi|528514518|ref|XP_005173960.1|/0/PREDICTED: NHS-like protein 2 [Danio rerio]	oaa:100078424/7e-12/SRRM1; serine/arginine repetitive matrix 1; K13171 serine/arginine repetitive matrix protein 1
CL7823.Contig2_All	7.45333	0.383333	7.08333	0.553333	8.61333	0.193333	-4.28121	-3.67821	-5.47741	Down	gi|189522121|ref|XP_698186.3|/0/PREDICTED: zinc finger protein 366 isoform X1 [Danio rerio]	myd:102769657/8e-74/ZNF226; zinc finger protein 226; K09228 KRAB domain-containing zinc finger protein
Unigene31738_All	2.21667	0.0366667	1.66	0.01	4.13667	0.0933333	-5.91778	-7.37504	-5.46993	Down	gi|187608371|ref|NP_001119936.1|/3.49266e-143/insulin-like growth factor-binding protein 2-B precursor [Danio rerio]	cmk:103190034/7e-32/insulin-like growth factor-binding protein 3; K10138 insulin-like growth factor-binding protein 3
CL369.Contig3_All	18.8633	0.95	9.86	0.793333	16.2167	0.366667	-4.31151	-3.63559	-5.46686	Down	gi|297718575|gb|ADI50192.1|/8.71812e-127/granzyme A/K [Cyprinus carpio] &gt;gi|297718577|gb|ADI50193.1| granzyme A/K [Cyprinus carpio]	dre:794999/2e-104/gzmk, si:ch211-71c16.6; granzyme K; K08663 granzyme K [EC:3.4.21.-]
CL14788.Contig17_All	330.893	4.94	331.54	14.04	420.41	9.55	-6.06571	-4.56157	-5.46015	Down	gi|30231262|ref|NP_840092.1|/2.26577e-22/stromal cell-derived factor 1 precursor [Danio rerio] &gt;gi|25989655|gb|AAN64414.1| Sdf1a [Danio rerio] &gt;gi|46403259|gb|AAS92649.1| chemokine ligand 12 [Danio rerio] &gt;gi|81097768|gb|AAI09418.1| Cxcl12a protein [Danio rerio] &gt;gi|239596166|gb|ACR83580.1| chemokine ligand 12 [Danio rerio]	dre:352944/4e-23/cxcl12a, SDF-1, cxcl12, sdf-1a, sdf1a, wu:fa55e10, wu:fc16h12, wu:fj84c02; chemokine (C-X-C motif) ligand 12a (stromal cell-derived factor 1); K10031 C-X-C motif chemokine 12
Unigene44498_All	4.12	0.273333	6.52	0.26	9.23667	0.21	-3.91391	-4.64829	-5.45891	Down	gi|688583822|ref|XP_009305831.1|/1.51114e-143/PREDICTED: actin-binding LIM protein 1 isoform X6 [Danio rerio]	dre:100003558/3e-114/ablim1a, ablim1, zgc:172321; actin binding LIM protein 1a; K07520 actin-binding LIM protein
CL14788.Contig20_All	512.82	9.1	544.983	12.4167	436.157	10.0367	-5.81644	-5.45586	-5.44149	Down	gi|54109721|emb|CAF28458.1|/5.14945e-45/stromal cell-derived factor 1a precursor [Cyprinus carpio]	dre:352944/5e-45/cxcl12a, SDF-1, cxcl12, sdf-1a, sdf1a, wu:fa55e10, wu:fc16h12, wu:fj84c02; chemokine (C-X-C motif) ligand 12a (stromal cell-derived factor 1); K10031 C-X-C motif chemokine 12
CL3661.Contig1_All	10.7367	0.696667	8.03	0.386667	44.3233	1.02667	-3.94593	-4.37624	-5.43203	Down	gi|528494433|ref|XP_690372.5|/0/PREDICTED: arf-GAP with SH3 domain, ANK repeat and PH domain-containing protein 2 isoform X3 [Danio rerio]	dre:561879/0.0/unm_sa1614, asap1; un-named sa1614; K12488 Arf-GAP with SH3 domain, ANK repeat and PH domain-containing protein
CL14788.Contig9_All	84.0833	1.14	128.367	4.92667	93.1	2.15667	-6.20471	-4.70351	-5.43191	Down	gi|30231262|ref|NP_840092.1|/5.85504e-46/stromal cell-derived factor 1 precursor [Danio rerio] &gt;gi|25989655|gb|AAN64414.1| Sdf1a [Danio rerio] &gt;gi|46403259|gb|AAS92649.1| chemokine ligand 12 [Danio rerio] &gt;gi|81097768|gb|AAI09418.1| Cxcl12a protein [Danio rerio] &gt;gi|239596166|gb|ACR83580.1| chemokine ligand 12 [Danio rerio]	dre:352944/9e-47/cxcl12a, SDF-1, cxcl12, sdf-1a, sdf1a, wu:fa55e10, wu:fc16h12, wu:fj84c02; chemokine (C-X-C motif) ligand 12a (stromal cell-derived factor 1); K10031 C-X-C motif chemokine 12
CL15916.Contig2_All	2.45333	0.226667	1.91	0.103333	4.73	0.11	-3.4361	-4.2082	-5.42626	Down	gi|528514303|ref|XP_005173941.1|/0/PREDICTED: histone-lysine N-methyltransferase, H3 lysine-36 and H4 lysine-20 specific isoform X2 [Danio rerio]	ola:101161079/0.0/histone-lysine N-methyltransferase, H3 lysine-36 and H4 lysine-20 specific-like; K15588 histone-lysine N-methyltransferase NSD1 [EC:2.1.1.43]
CL4660.Contig2_All	1.68333	0.0766667	2.30667	0.05	2.14	0.05	-4.45658	-5.52774	-5.41954	Down	gi|688570293|ref|XP_009302772.1|/8.0534e-74/PREDICTED: uncharacterized protein LOC101884889 [Danio rerio]	mze:101488091/1e-14/B- and T-lymphocyte attenuator-like; K06707 B- and T-lymphocyte attenuator
CL417.Contig3_All	2.69333	0.333333	2.54667	0.21	2.66667	0.0633333	-3.01436	-3.60015	-5.39593	Down	gi|528504026|ref|XP_001345885.4|/0/PREDICTED: protein Jumonji [Danio rerio]	dre:100007426/0.0/jarid2a, jarid2; jumonji, AT rich interactive domain 2a; K11478 protein Jumonji
CL417.Contig2_All	2.69667	0.0833333	3.39667	0.276667	3.62333	0.0866667	-5.01614	-3.6179	-5.3857	Down	gi|528504026|ref|XP_001345885.4|/0/PREDICTED: protein Jumonji [Danio rerio]	dre:100007426/0.0/jarid2a, jarid2; jumonji, AT rich interactive domain 2a; K11478 protein Jumonji
Unigene40296_All	6.01	1.08333	6.84333	1.29667	5.57	0.133333	-2.47189	-2.39989	-5.38457	Down	gi|17066856|gb|AAL35359.2|AF442732_2/9.37012e-08/lambda-recombinase-like protein, partial [Tetraodon nigroviridis]	NA
Unigene2180_All	0.903333	0.01	5.39333	0.716667	10.2533	0.246667	-6.49719	-2.9118	-5.37739	Down	gi|3298342|dbj|BAA31459.1|/1.04815e-31/CC chemokine-1 [Cyprinus carpio]	NA
Unigene20695_All	5.39333	0.666667	5.24667	0.56	4.84667	0.116667	-3.01614	-3.2279	-5.37653	Down	NA	NA
Unigene1858_All	5.98	0.596667	5.86333	0.643333	12.0433	0.29	-3.32515	-3.18808	-5.37604	Down	gi|688554750|ref|XP_001344454.3|/5.45983e-28/PREDICTED: globoside alpha-1,3-N-acetylgalactosaminyltransferase 1 [Danio rerio]	dre:387303/4e-28/gbgt1l4, sb:cb1003, zgc:66417; globoside alpha-1,3-N-acetylgalactosaminyltransferase 1, like 4; K00722 globoside alpha-N-acetylgalactosaminyltransferase [EC:2.4.1.88]
CL13036.Contig6_All	2.96333	0.01	1.89	0.146667	2.21333	0.0533333	-8.21108	-3.68777	-5.37504	Down	gi|528468641|ref|XP_685713.4|/0/PREDICTED: carboxypeptidase Z isoform X2 [Danio rerio]	dre:557534/0.0/cpz, si:dkey-234k24.1; carboxypeptidase Z; K13022 carboxypeptidase Z [EC:3.4.17.-]
CL4464.Contig1_All	4.36	0.01	3.93667	0.01	4.28667	0.103333	-8.76818	-8.62083	-5.37448	Down	gi|148922928|ref|NP_001092213.1|/3.99723e-179/C-C chemokine receptor type 7 precursor [Danio rerio] &gt;gi|148745730|gb|AAI42914.1| Zgc:165629 protein [Danio rerio]	dre:565958/6e-180/ccr7, zgc:165629; chemokine (C-C motif) receptor 7; K04182 C-C chemokine receptor type 7
CL1477.Contig1_All	4.43	0.01	2.47	0.153333	4.14	0.1	-8.79116	-4.00977	-5.37156	Down	gi|121583657|ref|NP_001073506.1|/0/probable cation-transporting ATPase 13A2 [Danio rerio] &gt;gi|118763552|gb|AAI28613.1| Zgc:136762 [Danio rerio]	dre:568666/0.0/atp13a2, im:7147302, zgc:136762; ATPase type 13A2 (EC:3.6.3.8); K13526 cation-transporting ATPase 13A2 [EC:3.6.3.-]
CL3069.Contig13_All	3.31	0.443333	3.17667	0.213333	7.09	0.173333	-2.90037	-3.89633	-5.35416	Down	gi|688547195|ref|XP_009298474.1|/1.65779e-124/PREDICTED: protein-methionine sulfoxide oxidase mical3b isoform X7 [Danio rerio]	cmy:102934250/2e-45/MICALCL; MICAL C-terminal like; K06275 parvin
CL9406.Contig4_All	3.16	0.54	2.81333	0.216667	2.99667	0.0733333	-2.54889	-3.69873	-5.35275	Down	NA	NA
Unigene39128_All	6	1.71333	3.43667	0.636667	5.25667	0.13	-1.80816	-2.4324	-5.33756	Down	gi|688584205|ref|XP_009305915.1|/1.01864e-39/PREDICTED: serine/arginine repetitive matrix protein 1-like [Danio rerio]	NA
Unigene5194_All	4.20333	0.09	4.55667	0.15	7.08333	0.176667	-5.54547	-4.92494	-5.32533	Down	gi|54109721|emb|CAF28458.1|/3.30087e-25/stromal cell-derived factor 1a precursor [Cyprinus carpio]	dre:352944/1e-25/cxcl12a, SDF-1, cxcl12, sdf-1a, sdf1a, wu:fa55e10, wu:fc16h12, wu:fj84c02; chemokine (C-X-C motif) ligand 12a (stromal cell-derived factor 1); K10031 C-X-C motif chemokine 12
CL14788.Contig12_All	52.6733	0.693333	30.9533	1.13	26.4567	0.66	-6.24738	-4.7757	-5.32502	Down	gi|30231262|ref|NP_840092.1|/4.29645e-44/stromal cell-derived factor 1 precursor [Danio rerio] &gt;gi|25989655|gb|AAN64414.1| Sdf1a [Danio rerio] &gt;gi|46403259|gb|AAS92649.1| chemokine ligand 12 [Danio rerio] &gt;gi|81097768|gb|AAI09418.1| Cxcl12a protein [Danio rerio] &gt;gi|239596166|gb|ACR83580.1| chemokine ligand 12 [Danio rerio]	dre:352944/7e-45/cxcl12a, SDF-1, cxcl12, sdf-1a, sdf1a, wu:fa55e10, wu:fc16h12, wu:fj84c02; chemokine (C-X-C motif) ligand 12a (stromal cell-derived factor 1); K10031 C-X-C motif chemokine 12
CL10275.Contig2_All	5.59667	0.466667	9.10333	0.206667	1.60333	0.04	-3.5841	-5.46102	-5.32493	Down	gi|85067845|gb|ABC69306.1|/6.13944e-11/myoglobin isoform 2 [Cyprinus carpio]	NA
CL16574.Contig25_All	3.96333	0.01	7.60333	0.0566667	4.13667	0.103333	-8.63057	-7.06799	-5.32309	Down	gi|688534603|ref|XP_003197805.3|/3.59691e-65/PREDICTED: CD209 antigen [Danio rerio]	xma:102225278/2e-35/C-type lectin domain family 4 member F-like; K10060 C-type lectin domain family 4 member F
Unigene44109_All	5.71333	0.403333	5.47	0.823333	5.20333	0.13	-3.82429	-2.73199	-5.32285	Down	gi|499141391|gb|AGL76710.1|/3.31406e-117/K2P18.1 potassium channel [Danio rerio]	cel:CELE_C52B9.6/2e-32/twk-28; TWiK family of potassium channels; K05323 potassium channel subfamily K, invertebrate
Unigene63029_All	11.84	0.506667	13.4033	1.13	9.98667	0.25	-4.54649	-3.5682	-5.32	Down	gi|189522121|ref|XP_698186.3|/0/PREDICTED: zinc finger protein 366 isoform X1 [Danio rerio]	myd:102769657/4e-74/ZNF226; zinc finger protein 226; K09228 KRAB domain-containing zinc finger protein
Unigene83721_All	2.55	0.3	2.83	0.293333	4.52333	0.113333	-3.08746	-3.27019	-5.31874	Down	gi|688583809|ref|XP_009305827.1|/3.37128e-96/PREDICTED: actin-binding LIM protein 1 isoform X1 [Danio rerio]	dre:100003558/3e-96/ablim1a, ablim1, zgc:172321; actin binding LIM protein 1a; K07520 actin-binding LIM protein
CL2839.Contig12_All	10.1133	0.806667	48.6333	4.13333	58.1133	1.46333	-3.64814	-3.55657	-5.31154	Down	gi|688547515|ref|XP_009298521.1|/0/PREDICTED: scavenger receptor cysteine-rich type 1 protein M130 [Danio rerio]	dre:564415/0.0/si:dkey-21h14.3; K06545 CD163 antigen
CL13703.Contig2_All	6.81333	0.25	9.31	0.95	6.47	0.163333	-4.76836	-3.29278	-5.30787	Down	gi|47027454|gb|AAT08795.1|/0/colony stimulating factor 1 receptor precursor membrane-bound form [Carassius auratus]	dre:64274/0.0/csf1ra, CSF-1R, M-CSF-R, csf1r, fms, panther; colony stimulating factor 1 receptor, a (EC:2.7.10.1); K05090 macrophage colony-stimulating factor 1 receptor [EC:2.7.10.1]
CL16662.Contig8_All	119.717	10.4833	229.253	17.1833	189.823	4.82333	-3.51345	-3.73786	-5.29848	Down	gi|2252655|gb|AAB62737.1|/9.39729e-103/nephrosin precursor [Cyprinus carpio]	ola:100049315/6e-68/mnep; nephrosin; K08778 astacin-like metalloendopeptidase [EC:3.4.-.-]
CL2670.Contig1_All	1.96	0.06	2.35	0.05	3.27333	0.0833333	-5.02975	-5.55459	-5.29572	Down	gi|688598262|ref|XP_009292167.1|/0/PREDICTED: latent-transforming growth factor beta-binding protein 4 [Danio rerio]	dre:100333499/0.0/ltbp4; latent transforming growth factor beta binding protein 4; K08023 latent transforming growth factor beta binding protein 2/3/4
CL799.Contig3_All	45.3867	0.653333	47.9233	0.253333	79.47	2.04333	-6.11831	-7.56355	-5.28141	Down	gi|116875789|ref|NP_001070922.1|/0/uncharacterized protein LOC768289 [Danio rerio] &gt;gi|116284274|gb|AAI24405.1| Zgc:153629 [Danio rerio] &gt;gi|182891440|gb|AAI64525.1| Zgc:153629 protein [Danio rerio]	dre:768289/0.0/krt94, wu:fa91c11, zgc:153629; keratin 94; K07604 type I keratin, acidic
CL3993.Contig2_All	39.4033	0.686667	37.4533	1.84667	45.7133	1.18	-5.84256	-4.3421	-5.27576	Down	gi|307344645|ref|NP_001182543.1|/0/stabilin-1 precursor [Danio rerio] &gt;gi|307075969|dbj|BAJ18122.1| FEEL-1 [Danio rerio]	dre:570626/0.0/stab1, FEEL-1, si:dkeyp-87e7.6, stab1l; stabilin 1; K19020 stabilin-1
CL7581.Contig2_All	45.9233	1.11	71.85	5.55333	71.0767	1.83667	-5.3706	-3.69356	-5.27421	Down	gi|528486230|ref|XP_002663014.2|/0/PREDICTED: macrophage mannose receptor 1 [Danio rerio]	dre:100286774/0.0/mrc1a, im:5629217, mrc1; mannose receptor, C type 1a; K06560 mannose receptor, C type
CL6900.Contig7_All	5.26	0.466667	6.73333	2.00667	2.95	0.0766667	-3.4946	-1.74652	-5.26597	Down	gi|688554432|ref|XP_005165291.2|/3.09729e-107/PREDICTED: butyrophilin-like protein 2 [Danio rerio]	cmy:102932557/1e-11/butyrophilin subfamily 1 member A1-like; K06712 butyrophilin
CL16397.Contig3_All	9.64	0.79	11.5567	2.26667	8.82667	0.23	-3.60911	-2.35008	-5.26216	Down	gi|292629909|ref|XP_002667635.1|/3.97499e-87/PREDICTED: LRRN4 C-terminal-like protein [Danio rerio]	dre:550277/5e-76/rhbdd1, zgc:110266; rhomboid domain containing 1 (EC:3.4.21.105); K09651 rhomboid domain-containing protein 1 [EC:3.4.21.-]
Unigene6345_All	2.13667	0.266667	2.49667	0.103333	5.48333	0.143333	-3.00225	-4.59463	-5.25761	Down	gi|688583837|ref|XP_009305837.1|/2.4956e-127/PREDICTED: actin-binding LIM protein 1 isoform X12 [Danio rerio]	dre:100003558/1e-101/ablim1a, ablim1, zgc:172321; actin binding LIM protein 1a; K07520 actin-binding LIM protein
Unigene12897_All	9.32	0.2	12.5067	0.163333	20.6333	0.54	-5.54226	-6.25873	-5.25587	Down	gi|47087241|ref|NP_998688.1|/3.29657e-156/keratin, type I cytoskeletal 24 [Danio rerio] &gt;gi|28278622|gb|AAH44144.1| Keratin 15 [Danio rerio] &gt;gi|182890146|gb|AAI64543.1| Krt15 protein [Danio rerio]	dre:406844/5e-157/krt15, wu:fa91c06, wu:fa95d04, zgc:55334; keratin 15; K07604 type I keratin, acidic
Unigene11514_All	1187.12	117.733	1846.55	167.97	1695.56	44.39	-3.33388	-3.45855	-5.25539	Down	gi|2252655|gb|AAB62737.1|/1.92243e-137/nephrosin precursor [Cyprinus carpio]	ola:100049315/2e-85/mnep; nephrosin; K08778 astacin-like metalloendopeptidase [EC:3.4.-.-]
CL15881.Contig53_All	3.84667	0.01	11.7533	1.18333	3.42667	0.09	-8.58747	-3.31214	-5.25074	Down	gi|688554627|ref|XP_009299694.1|/6.60812e-105/PREDICTED: globoside alpha-1,3-N-acetylgalactosaminyltransferase 1 [Danio rerio]	dre:100005704/1e-105/globoside alpha-1,3-N-acetylgalactosaminyltransferase 1; K00709 histo-blood group ABO system transferase [EC:2.4.1.40 2.4.1.37]
CL3585.Contig2_All	6.73	0.37	9.24	0.236667	2.41	0.0633333	-4.18501	-5.28696	-5.24992	Down	gi|657551383|ref|XP_008280166.1|/1.7213e-116/PREDICTED: sodium-dependent noradrenaline transporter [Stegastes partitus]	dre:565776/2e-115/slc6a2; solute carrier family 6 (neurotransmitter transporter), member 2; K05035 solute carrier family 6 (neurotransmitter transporter, noradrenalin) member 2
CL9305.Contig4_All	39.1733	4.65667	84.3533	10.0533	34.7033	0.916667	-3.0725	-3.06877	-5.24253	Down	gi|671706871|gb|AII80572.1|/0/myeloid-specific peroxidase [Carassius auratus]	dre:337514/0.0/mpx, fj80f04, mpo, wu:fj80f04; myeloid-specific peroxidase (EC:1.11.1.7); K10788 eosinophil peroxidase [EC:1.11.1.7]
CL11381.Contig3_All	9.30667	0.52	11.49	0.286667	13.6033	0.36	-4.16168	-5.32486	-5.23982	Down	gi|63101245|gb|AAH95296.1|/0/Transforming growth factor, beta-induced [Danio rerio]	dre:321421/0.0/tgfbi, BIGH3, big-h3, hm:zeh0933, wu:fa13f05, zgc:110495; transforming growth factor, beta-induced; K06464 integrin beta 2; K06588 integrin beta 5; K19519 transforming growth factor-beta-induced protein
Unigene35503_All	4.99333	0.166667	2.23333	0.123333	12.3333	0.326667	-4.90497	-4.17856	-5.2386	Down	gi|157311775|ref|NP_001098587.1|/4.82838e-93/uncharacterized protein LOC565274 [Danio rerio]	NA
CL2256.Contig8_All	6.14	0.473333	5.88667	0.303333	12.36	0.336667	-3.69731	-4.27847	-5.19821	Down	gi|657791296|ref|XP_008322492.1|/2.29414e-11/PREDICTED: basal cell adhesion molecule isoform X1 [Cynoglossus semilaevis]	ola:101168071/4e-10/basal cell adhesion molecule-like; K05719 integrin beta 1; K06578 Lutheran blood group glycoprotein
CL12284.Contig3_All	10.2	0.07	11.88	0.883333	11.7467	0.32	-7.187	-3.74943	-5.19804	Down	NA	NA
CL3172.Contig10_All	7.65	0.6	6.23333	0.46	11.0433	0.303333	-3.67243	-3.7603	-5.18613	Down	gi|597787082|ref|XP_007256991.1|/8.90187e-54/PREDICTED: CCAAT/enhancer-binding protein beta-like [Astyanax mexicanus]	shr:100933689/1e-15/CEBPE; CCAAT/enhancer binding protein (C/EBP), epsilon; K10051 CCAAT/enhancer binding protein (C/EBP), epsilon
Unigene38752_All	15.7033	1.18333	6.17	0.323333	11.5067	0.316667	-3.73014	-4.25418	-5.18336	Down	gi|343966208|gb|AEM75094.1|/5.8215e-109/MHC class II beta antigen [Ctenopharyngodon idella]	dre:100038779/1e-71/zgc:158870; K06454 CD4 antigen; K06565 lymphocyte-activation gene 3 protein; K06752 major histocompatibility complex, class II
CL3674.Contig4_All	2.89667	0.0933333	2.18333	0.163333	2.53667	0.07	-4.95586	-3.74064	-5.17944	Down	gi|528504474|ref|XP_692457.6|/0/PREDICTED: collagen alpha-6(VI) chain [Danio rerio]	dre:564005/0.0/col6a6, im:7152043, si:dkey-202m9.3; collagen, type VI, alpha 6; K05719 integrin beta 1; K06238 collagen, type VI, alpha
CL9489.Contig4_All	30.5	0.586667	24.7767	0.573333	20.4467	0.566667	-5.70012	-5.43346	-5.17322	Down	gi|53828165|gb|AAU94362.1|/0/leukemia inhibitory factor receptor [Carassius auratus]	dre:541493/7e-100/lifra, lifr.a, zgc:112989; leukemia inhibitory factor receptor alpha a; K05058 leukemia inhibitory factor receptor
CL15220.Contig6_All	12.9833	1.02333	8.78667	0.853333	63.1733	1.75333	-3.66531	-3.36413	-5.17114	Down	gi|319655760|ref|NP_001091647.2|/0/myosin-9 [Danio rerio]	dre:333938/0.0/myh9a, fi22c04, myh9, myh9l2, wu:fi22c04, wu:fj85e11, zgc:162029, zgc:66164; myosin, heavy chain 9a, non-muscle; K10352 myosin heavy chain
Unigene25039_All	6.74333	0.0433333	5.06667	0.01	2.72667	0.0766667	-7.28184	-8.98489	-5.1524	Down	gi|688581318|ref|XP_009305263.1|/2.19049e-84/PREDICTED: gremlin-2 isoform X1 [Danio rerio]	tgu:100227369/7e-12/CER1; cerberus 1, DAN family BMP antagonist; K01645 cerberus 1
CL2256.Contig6_All	4.86333	0.446667	5.82333	0.396667	13.01	0.37	-3.44467	-3.87585	-5.13595	Down	gi|657791296|ref|XP_008322492.1|/8.05064e-14/PREDICTED: basal cell adhesion molecule isoform X1 [Cynoglossus semilaevis]	ola:101168071/8e-11/basal cell adhesion molecule-like; K05719 integrin beta 1; K06578 Lutheran blood group glycoprotein
Unigene62947_All	23.8167	1.53333	63.7633	2.59667	44.48	1.27667	-3.95723	-4.61799	-5.1227	Down	gi|528514518|ref|XP_005173960.1|/0/PREDICTED: NHS-like protein 2 [Danio rerio]	bom:102286972/6e-11/serine/arginine repetitive matrix protein 1-like; K13171 serine/arginine repetitive matrix protein 1
CL5741.Contig4_All	7.65	0.0933333	8.37333	0.0266667	10.0033	0.29	-6.35692	-8.29462	-5.10828	Down	gi|528497319|ref|XP_693256.4|/0/PREDICTED: probable carboxypeptidase X1 [Danio rerio]	dre:564830/0.0/cpxm1a, fa25h05, si:dkey-19p15.7, wu:fa25h05; carboxypeptidase X (M14 family), member 1a; K08638 carboxypeptidase X1 [EC:3.4.17.-]
Unigene6546_All	15.7367	0.286667	15.3567	0.846667	11.0067	0.32	-5.77861	-4.18093	-5.10416	Down	gi|294489270|ref|NP_001170917.1|/0/UDP glucuronosyltransferase 1 family, polypeptide B1 precursor [Danio rerio] &gt;gi|289186641|gb|ADC91931.1| UDP glucuronosyltransferase 1 family polypeptide b1 isoform 1 [Danio rerio]	dre:641488/0.0/ugt1a1, zgc:123097; UDP glucuronosyltransferase 1 family polypeptide a1 (EC:2.4.1.17); K00699 glucuronosyltransferase [EC:2.4.1.17]
Unigene6766_All	6.8	0.896667	8.63667	0.48	10.4267	0.303333	-2.92289	-4.16937	-5.10323	Down	gi|688583846|ref|XP_009305840.1|/7.77158e-65/PREDICTED: actin-binding LIM protein 1 isoform X15 [Danio rerio]	dre:100003558/2e-52/ablim1a, ablim1, zgc:172321; actin binding LIM protein 1a; K07520 actin-binding LIM protein
CL7083.Contig1_All	80.5133	16.1733	111.367	21.63	89.2	2.59667	-2.31561	-2.36421	-5.10231	Down	gi|40548302|ref|NP_954965.1|/0/carboxypeptidase A precursor [Danio rerio] &gt;gi|33989515|gb|AAH56300.1| Carboxypeptidase A5 [Danio rerio]	dre:246092/0.0/cpa5, cb1060, cpa, wu:fb68f03; carboxypeptidase A5; K08779 carboxypeptidase A1 [EC:3.4.17.1]
CL2447.Contig1_All	2.86	0.443333	5.15333	0.343333	4.44333	0.13	-2.68955	-3.90782	-5.09506	Down	gi|82658208|ref|NP_001032478.1|/0/potassium channel subfamily K member 5 [Danio rerio] &gt;gi|79160141|gb|AAI08009.1| Zgc:123271 [Danio rerio]	dre:570159/0.0/kcnk5a, zgc:123271; potassium channel, subfamily K, member 5a; K04916 potassium channel subfamily K member 5
CL4177.Contig3_All	31.77	4.29	20.4633	2.55667	85.7167	2.51	-2.88862	-3.00071	-5.09382	Down	gi|46362456|gb|AAH66587.1|/0/Im:6805837 protein [Danio rerio]	dre:402857/0.0/s1pr4, edg6, im:6805837, si:ch211-35n24.1; sphingosine-1-phosphate receptor 4; K04293 sphingosine 1-phosphate receptor 4
Unigene65543_All	37.2467	1.41333	189.567	16.8133	333.747	9.80333	-4.71994	-3.49503	-5.08934	Down	gi|2252655|gb|AAB62737.1|/4.37143e-124/nephrosin precursor [Cyprinus carpio]	ola:100049315/1e-84/mnep; nephrosin; K08778 astacin-like metalloendopeptidase [EC:3.4.-.-]
Unigene63312_All	2.45667	0.18	4.17	0.06	3.16667	0.0933333	-3.77063	-6.11894	-5.08443	Down	gi|688561368|ref|XP_009300872.1|/0/PREDICTED: collagen alpha-1(VII) chain isoform X3 [Danio rerio]	dre:100332562/0.0/col7a1; collagen, type VII, alpha 1; K16628 collagen, type VII, alpha
Unigene12945_All	6.16667	0.193333	9.09333	0.253333	8.36667	0.246667	-4.99533	-5.1657	-5.08402	Down	gi|528518213|ref|XP_001921766.4|/0/PREDICTED: solute carrier family 26 member 10 [Danio rerio]	dre:100150270/0.0/slc26a10, cb448, sb:cb448, si:dkey-228g21.3, wu:fb74a09; solute carrier family 26, member 10; K14707 solute carrier family 26, member 10
CL2256.Contig7_All	3.55333	0.31	5.95	0.396667	6.54333	0.193333	-3.51883	-3.90689	-5.08086	Down	gi|688619067|ref|XP_009302175.1|/5.50502e-11/PREDICTED: cell surface glycoprotein MUC18-like, partial [Danio rerio]	ola:101168071/5e-09/basal cell adhesion molecule-like; K05719 integrin beta 1; K06578 Lutheran blood group glycoprotein
CL12482.Contig1_All	747.683	15	553.287	41.97	508.673	15.0333	-5.63939	-3.7206	-5.0805	Down	gi|597754898|ref|XP_007239244.1|/0/PREDICTED: ribosomal protein S6 kinase 2 alpha-like [Astyanax mexicanus]	mze:101475486/0.0/ribosomal protein S6 kinase alpha-1-like; K04373 p90 ribosomal S6 kinase [EC:2.7.11.1]
Unigene27070_All	2.27	0.01	1.53333	0.01	2.14	0.0633333	-7.82655	-7.26053	-5.0785	Down	NA	NA
Unigene21275_All	0.97	0.01	3.25333	0.143333	3.25333	0.0966667	-6.59991	-4.50447	-5.07276	Down	NA	NA
CL9862.Contig2_All	9.58333	2.19333	8.12	1.88667	7.01	0.21	-2.1274	-2.10564	-5.06095	Down	gi|41393103|ref|NP_958879.1|/0/aldehyde dehydrogenase family 9 member A1-A [Danio rerio] &gt;gi|82209620|sp|Q7ZVB2.1|A9A1A_DANRE RecName: Full=Aldehyde dehydrogenase family 9 member A1-A [Danio rerio] &gt;gi|28277867|gb|AAH45932.1| Aldehyde dehydrogenase 9 family, member A1a [Danio rerio] &gt;gi|182892054|gb|AAI65753.1| Aldh9a1a protein [Danio rerio] &gt;gi|183986403|gb|AAI66038.1| Aldh9a1a prote…	dre:100005587/0.0/aldh9a1a.1, aldh9a1a, aldh9a1l, wu:fb64d09; aldehyde dehydrogenase 9 family, member A1a, tandem duplicate 1 (EC:1.2.1.3); K00149 aldehyde dehydrogenase family 9 member A1 [EC:1.2.1.47 1.2.1.3]
CL3825.Contig3_All	6.69667	0.423333	6.06667	0.406667	12.3	0.373333	-3.98358	-3.89899	-5.04205	Down	gi|28279226|gb|AAH46004.1|/0/Zgc:65788 protein, partial [Danio rerio]	dre:322420/0.0/chia.6, fb60f06, wu:fb60f06, zgc:65788; chitinase, acidic.6; K01183 chitinase [EC:3.2.1.14]
CL1112.Contig9_All	5.99333	0.793333	40.9833	1.79667	78.8	2.39667	-2.91736	-4.51164	-5.03909	Down	gi|688564997|ref|XP_005166495.2|/1.50256e-111/PREDICTED: non-muscle caldesmon-like isoform X3 [Danio rerio]	mze:101463587/3e-58/non-muscle caldesmon-like; K12327 caldesmon
Unigene24301_All	15.4867	0.42	12.2733	0.35	18.0567	0.553333	-5.20449	-5.13203	-5.02824	Down	gi|169673668|gb|ACA64700.1|/6.33163e-66/liver-basic fatty acid binding protein a [Cyprinus carpio]	xtr:100487630/2e-28/fabp6; fatty acid binding protein 6, ileal; K08755 fatty acid-binding protein 6, ileal (gastrotropin)
CL3825.Contig2_All	16.41	0.883333	11.49	0.763333	33.5267	1.03667	-4.21547	-3.91192	-5.01529	Down	gi|28279226|gb|AAH46004.1|/0/Zgc:65788 protein, partial [Danio rerio]	dre:322420/0.0/chia.6, fb60f06, wu:fb60f06, zgc:65788; chitinase, acidic.6; K01183 chitinase [EC:3.2.1.14]
Unigene9765_All	2.88333	0.51	2.01	0.0633333	2.55	0.08	-2.49917	-4.98809	-4.99435	Down	gi|528483389|ref|XP_005166327.1|/0/PREDICTED: angiopoietin-4 [Danio rerio]	xma:102221719/0.0/angiopoietin-1-like; K05465 angiopoietin 1
Unigene21410_All	2543.41	322.467	4089.94	675.173	5757.74	182.297	-2.97954	-2.59875	-4.98114	Down	gi|86558938|gb|ABD03952.1|/6.08342e-84/granulin [Carassius auratus]	NA
CL3661.Contig6_All	17.7633	2.54333	20.7833	2.33667	44.6667	1.41667	-2.80411	-3.1529	-4.97863	Down	gi|528494433|ref|XP_690372.5|/0/PREDICTED: arf-GAP with SH3 domain, ANK repeat and PH domain-containing protein 2 isoform X3 [Danio rerio]	dre:561879/0.0/unm_sa1614, asap1; un-named sa1614; K12488 Arf-GAP with SH3 domain, ANK repeat and PH domain-containing protein
Unigene4029_All	11.03	0.743333	4.2	0.14	5.98667	0.19	-3.89128	-4.90689	-4.97768	Down	gi|347921646|ref|NP_001017783.2|/6.93453e-60/membrane-spanning 4-domains, subfamily A, member 17A.1 [Danio rerio]	shr:100929008/7e-13/MS4A1; membrane-spanning 4-domains, subfamily A, member 1; K06466 membrane-spanning 4-domains, subfamily A, member 1
Unigene76456_All	2.28333	0.0666667	8.19667	0.01	3.76	0.12	-5.09803	-9.67889	-4.96963	Down	gi|688561261|ref|XP_009300849.1|/1.98716e-98/PREDICTED: histone deacetylase 4-like [Danio rerio]	dre:792596/3e-99/hdac7b, hdac7, si:ch211-4c18.2; histone deacetylase 7b; K11408 histone deacetylase 7 [EC:3.5.1.98]
CL8588.Contig3_All	3.55667	0.203333	1.97333	0.0733333	2.19333	0.07	-4.12861	-4.75002	-4.96963	Down	gi|658851632|ref|XP_008408398.1|/0/PREDICTED: band 4.1-like protein 1 isoform X13 [Poecilia reticulata]	mze:101479109/0.0/band 4.1-like protein 1; K06107 erythrocyte membrane protein band 4.1
CL7083.Contig3_All	90.37	18.2833	123.24	23.4633	95.9333	3.06667	-2.30531	-2.39299	-4.96729	Down	gi|40548302|ref|NP_954965.1|/0/carboxypeptidase A precursor [Danio rerio] &gt;gi|33989515|gb|AAH56300.1| Carboxypeptidase A5 [Danio rerio]	dre:246092/0.0/cpa5, cb1060, cpa, wu:fb68f03; carboxypeptidase A5; K08779 carboxypeptidase A1 [EC:3.4.17.1]
Unigene83492_All	5.93333	0.843333	6.88	1.45333	6.34667	0.203333	-2.81467	-2.24304	-4.96408	Down	gi|688574153|ref|XP_009303564.1|/9.54166e-13/PREDICTED: CD209 antigen-like protein A isoform X2 [Danio rerio]	NA
CL2949.Contig3_All	7.33333	0.993333	4.47667	0.123333	16.74	0.536667	-2.88412	-5.18179	-4.96313	Down	gi|139948840|ref|NP_001077304.1|/0/vascular cell adhesion protein 1 precursor [Danio rerio] &gt;gi|134054340|emb|CAM73164.1| zgc:158875 [Danio rerio]	dre:561971/0.0/vcam1, fi76d06, wu:fi76d06, zgc:158875; vascular cell adhesion molecule 1; K05719 integrin beta 1; K06464 integrin beta 2; K06527 vascular cell adhesion molecule 1; K06590 integrin beta 7
CL16369.Contig2_All	2.24667	0.01	2.12	0.0433333	2.58333	0.0833333	-7.81164	-5.61244	-4.9542	Down	NA	NA
Unigene90667_All	5.13667	0.213333	3.67333	0.346667	8.05667	0.26	-4.58965	-3.40547	-4.9536	Down	gi|13540817|gb|AAK27732.1|/1.93457e-75/fish sorting nexin from oocyte [Carassius gibelio]	dre:561624/6e-65/snx22, im:6905586, zgc:153718; sorting nexin 22; K17941 sorting nexin-22/24
Unigene67465_All	445.08	13.9567	263.727	22.5333	252.823	8.27	-4.99504	-3.54891	-4.9341	Down	gi|195174903|ref|XP_002028205.1|/1.37442e-08/GL13149 [Drosophila persimilis] &gt;gi|194116704|gb|EDW38747.1| GL13149 [Drosophila persimilis]	dpe:Dper_GL13149/2e-09/GL13149 gene product from transcript GL13149-RA; K04650 nuclear receptor co-repressor 1
CL13349.Contig17_All	5.72333	0.32	2.45333	0.18	7.82	0.256667	-4.16071	-3.76867	-4.9292	Down	gi|688543904|ref|XP_009297892.1|/0/PREDICTED: uncharacterized protein LOC101883016 [Danio rerio]	xtr:548369/1e-21/uncharacterized LOC548369; K06856 immunoglobulin heavy chain
Unigene8788_All	2.79667	0.01	3.35667	0.01	1.32	0.0433333	-8.12756	-8.39089	-4.92892	Down	gi|28173296|dbj|BAC56095.1|/2.07241e-74/bactericidal permeability-increasing protein/lipopolysaccharide-binding protein [Cyprinus carpio]	bom:102281707/5e-20/lipopolysaccharide-binding protein-like; K05399 lipopolysaccharide-binding protein
CL11884.Contig4_All	34.2633	1.11667	73.2533	1.63667	68.8433	2.26667	-4.9394	-5.48406	-4.92467	Down	gi|478896945|gb|AGJ70766.1|/0/11-beta-hydroxysteroid dehydrogenase 2 [Gobiocypris rarus]	dre:334098/0.0/hsd11b2, wu:fi31d01; hydroxysteroid (11-beta) dehydrogenase 2 (EC:1.1.1.146); K00071 corticosteroid 11-beta-dehydrogenase isozyme 2 [EC:1.1.1.-]
CL9305.Contig1_All	9.1	1.10333	16.9667	1.38667	102.593	3.38333	-3.044	-3.61301	-4.92235	Down	gi|671706871|gb|AII80572.1|/0/myeloid-specific peroxidase [Carassius auratus]	dre:337514/0.0/mpx, fj80f04, mpo, wu:fj80f04; myeloid-specific peroxidase (EC:1.11.1.7); K10788 eosinophil peroxidase [EC:1.11.1.7]
Unigene12430_All	60.1233	1.12333	50.2667	3.07667	64.09	2.12667	-5.74207	-4.03016	-4.91343	Down	gi|307344645|ref|NP_001182543.1|/0/stabilin-1 precursor [Danio rerio] &gt;gi|307075969|dbj|BAJ18122.1| FEEL-1 [Danio rerio]	dre:570626/0.0/stab1, FEEL-1, si:dkeyp-87e7.6, stab1l; stabilin 1; K19020 stabilin-1
Unigene42125_All	2.55	0.0866667	4.88333	0.28	4.61667	0.153333	-4.87888	-4.12437	-4.91211	Down	gi|116488463|gb|ABJ98761.1|/9.27542e-47/sulfotransferase 1 isoform 3 [Squalius cephalus]	mze:101478011/3e-32/uncharacterized LOC101478011; K01025
Unigene34800_All	12.2767	1.06333	26.3767	1.01667	14.6233	0.486667	-3.52925	-4.69734	-4.90919	Down	gi|688602709|ref|XP_005160817.2|/0/PREDICTED: P-selectin isoform X1 [Danio rerio]	dre:796481/0.0/selp, si:ch211-260g14.4; selectin P; K06496 selectin, platele; K06544 selectin P ligand; K06818 podocalyxin-like 2
CL4757.Contig6_All	2.21333	0.113333	1.95	0.11	2.99	0.1	-4.28758	-4.1479	-4.90207	Down	gi|326670975|ref|XP_002663532.2|/1.22593e-180/PREDICTED: SH2 domain-containing protein 4A isoform X1 [Danio rerio] &gt;gi|528491429|ref|XP_005156516.1| PREDICTED: SH2 domain-containing protein 4A isoform X1 [Danio rerio] &gt;gi|528491431|ref|XP_005156517.1| PREDICTED: SH2 domain-containing protein 4A isoform X1 [Danio rerio]	dre:393219/0.0/sh2d4a, zgc:56186; SH2 domain containing 4A; K17577 SH2 domain-containing protein 4A
CL15916.Contig3_All	2.88667	0.39	2.43667	0.143333	5.77333	0.193333	-2.88786	-4.08746	-4.90024	Down	gi|528514303|ref|XP_005173941.1|/0/PREDICTED: histone-lysine N-methyltransferase, H3 lysine-36 and H4 lysine-20 specific isoform X2 [Danio rerio]	tru:101068764/0.0/nsd1; nuclear receptor binding SET domain protein 1; K15588 histone-lysine N-methyltransferase NSD1 [EC:2.1.1.43]
CL3079.Contig6_All	2.03333	0.0866667	1.88667	0.103333	6.07	0.203333	-4.55223	-4.19046	-4.89978	Down	gi|528491834|ref|XP_003199368.2|/3.2671e-151/PREDICTED: RING finger protein 208 [Danio rerio]	dre:100073327/4e-09/zgc:165481; K11983 E3 ubiquitin-protein ligase RNF182 [EC:2.3.2.27]
CL16356.Contig1_All	12.92	0.86	10.9533	0.33	4.44	0.15	-3.90913	-5.05276	-4.88753	Down	gi|37589807|gb|AAH59632.1|/0/Zgc:77123 protein [Danio rerio]	dre:792197/0.0/bgnb, bgn, zgc:77123; biglycan b; K08118 biglycan
CL2583.Contig5_All	3.34667	0.43	4.41333	0.356667	4.33	0.146667	-2.96032	-3.62922	-4.88375	Down	gi|326670695|ref|XP_003199272.1|/7.99843e-102/PREDICTED: ras-related protein M-Ras [Danio rerio] &gt;gi|528490224|ref|XP_005167818.1| PREDICTED: ras-related protein M-Ras [Danio rerio] &gt;gi|688571554|ref|XP_009303044.1| PREDICTED: ras-related protein M-Ras [Danio rerio] &gt;gi|688571556|ref|XP_009303045.1| PREDICTED: ras-related protein M-Ras [Danio rerio]	dre:100536317/1e-102/ras-related protein M-Ras; K07831 Ras-related protein M-Ras
Unigene39628_All	3.34333	0.46	3.88333	0.313333	4.12333	0.14	-2.86158	-3.63153	-4.88031	Down	gi|189522121|ref|XP_698186.3|/0/PREDICTED: zinc finger protein 366 isoform X1 [Danio rerio]	myd:102769657/3e-64/ZNF226; zinc finger protein 226; K09228 KRAB domain-containing zinc finger protein
CL7316.Contig2_All	4.44	0.446667	10.85	2.67667	1.46667	0.05	-3.31329	-2.01919	-4.87447	Down	gi|134054414|emb|CAM73201.1|/1.41611e-105/si:dkey-15j16.3 [Danio rerio]	ola:105353610/1e-10/CD276 antigen-like; K06746 immune costimulatory protein B7-H3
CL13349.Contig11_All	2.27333	0.246667	7.95333	0.316667	2.03667	0.07	-3.20417	-4.65052	-4.86271	Down	gi|290760622|gb|ADD59896.1|/2.26885e-63/immunoglobulin delta heavy chain constant region [Salmo salar]	NA
CL1112.Contig5_All	7.22	0.78	4.76	0.483333	5.02667	0.173333	-3.21045	-3.29987	-4.85798	Down	gi|688564997|ref|XP_005166495.2|/3.04682e-71/PREDICTED: non-muscle caldesmon-like isoform X3 [Danio rerio]	dre:100536902/2e-36/lsp1, si:ch211-201m7.3; lymphocyte-specific protein 1; K14957 lymphocyte-specific protein 1
CL9489.Contig5_All	26.1333	0.46	19.2	0.353333	16.2467	0.563333	-5.82811	-5.76393	-4.85001	Down	gi|53828165|gb|AAU94362.1|/0/leukemia inhibitory factor receptor [Carassius auratus]	dre:541493/1e-113/lifra, lifr.a, zgc:112989; leukemia inhibitory factor receptor alpha a; K05058 leukemia inhibitory factor receptor
Unigene44338_All	5.71333	0.873333	7.48333	1	14.2267	0.493333	-2.70973	-2.90368	-4.84989	Down	gi|688583840|ref|XP_009305838.1|/1.36039e-117/PREDICTED: actin-binding LIM protein 1 isoform X13 [Danio rerio]	dre:100003558/1e-112/ablim1a, ablim1, zgc:172321; actin binding LIM protein 1a; K07520 actin-binding LIM protein
CL7365.Contig2_All	22.8167	0.923333	10.5	0.3	10.93	0.38	-4.62709	-5.12928	-4.84615	Down	gi|319401933|ref|NP_001187166.1|/6.04234e-37/CD79b precursor [Ictalurus punctatus] &gt;gi|121279399|gb|ABM53183.1| CD79b [Ictalurus punctatus]	dre:100329481/3e-30/cd79b, si:ch211-93e11.5; CD79b molecule, immunoglobulin-associated beta; K06507 CD79B antigen
Unigene32191_All	9.04333	1.54667	10.26	0.466667	14.1667	0.5	-2.54769	-4.45849	-4.82443	Down	NA	NA
CL2709.Contig2_All	2.09333	0.01	1.59667	0.01	2.15	0.0766667	-7.70966	-7.31892	-4.80959	Down	gi|292617074|ref|XP_002663227.1|/1.0582e-67/PREDICTED: uncharacterized protein si:dkey-63d15.12 [Danio rerio] &gt;gi|688568817|ref|XP_009302441.1| PREDICTED: uncharacterized protein si:dkey-63d15.12 [Danio rerio]	ngi:103737394/3e-06/Tmigd2; transmembrane and immunoglobulin domain containing 2; K16668 transmembrane and immunoglobulin domain-containing protein 2
CL9286.Contig1_All	2.28667	0.07	4.46	0.186667	9.86	0.353333	-5.02975	-4.57851	-4.80249	Down	gi|688536214|ref|XP_009296272.1|/0/PREDICTED: ecotropic viral integration site 5 protein homolog isoform X1 [Danio rerio]	ame:409346/5e-41/RabGAP2, GB12680; Rab GTPase activating protein 2; K17902 TBC1 domain family member 4
CL6215.Contig2_All	2.76333	0.27	3.00667	0.326667	1.67	0.06	-3.35538	-3.20227	-4.79874	Down	gi|45387693|ref|NP_991203.1|/2.15982e-36/matrix Gla protein precursor [Danio rerio] &gt;gi|37543026|gb|AAL68967.1| matrix Gla protein [Danio rerio] &gt;gi|190337075|gb|AAI62742.1| Matrix Gla protein [Danio rerio] &gt;gi|190338687|gb|AAI62748.1| Matrix Gla protein [Danio rerio]	dre:402937/4e-37/mgp; matrix Gla protein; K19481 matrix Gla protein
Unigene5193_All	2.43333	0.0333333	1.71	0.0633333	2.68	0.0966667	-6.18982	-4.75489	-4.79307	Down	gi|30231262|ref|NP_840092.1|/2.25541e-06/stromal cell-derived factor 1 precursor [Danio rerio] &gt;gi|25989655|gb|AAN64414.1| Sdf1a [Danio rerio] &gt;gi|46403259|gb|AAS92649.1| chemokine ligand 12 [Danio rerio] &gt;gi|81097768|gb|AAI09418.1| Cxcl12a protein [Danio rerio] &gt;gi|239596166|gb|ACR83580.1| chemokine ligand 12 [Danio rerio]	dre:352944/3e-07/cxcl12a, SDF-1, cxcl12, sdf-1a, sdf1a, wu:fa55e10, wu:fc16h12, wu:fj84c02; chemokine (C-X-C motif) ligand 12a (stromal cell-derived factor 1); K10031 C-X-C motif chemokine 12
CL7767.Contig2_All	1.97	0.0966667	2.41	0.13	1.37667	0.05	-4.34903	-4.21245	-4.78311	Down	gi|52219002|ref|NP_001004574.1|/0/gap junction gamma-2 protein [Danio rerio] &gt;gi|51859093|gb|AAH81653.1| Connexin 47.1 [Danio rerio]	dre:447835/0.0/cx47.1, zgc:92348; connexin 47.1; K07619 gap junction protein, alpha 12
CL5449.Contig8_All	2.00667	0.01	0.856667	0.01	2.10667	0.0766667	-7.64866	-6.42066	-4.78022	Down	gi|528513937|ref|XP_005161403.1|/1.85578e-51/PREDICTED: hepatitis A virus cellular receptor 1 homolog isoform X4 [Danio rerio]	aqu:100633732/2e-10/deleted in malignant brain tumors 1 protein-like; K13912 deleted in malignant brain tumors 1 protein
CL6900.Contig6_All	9.55	0.77	7.15	1.80333	7.57	0.276667	-3.63257	-1.98728	-4.77407	Down	gi|688554432|ref|XP_005165291.2|/5.16348e-52/PREDICTED: butyrophilin-like protein 2 [Danio rerio]	cmy:102947903/2e-09/butyrophilin subfamily 1 member A1-like; K06712 butyrophilin
CL16784.Contig15_All	2.21	0.133333	2.62667	0.07	1.81667	0.0666667	-4.05094	-5.22973	-4.76818	Down	gi|166851852|ref|NP_001107790.1|/0/interleukin-6 receptor subunit alpha [Danio rerio] &gt;gi|159885703|tpe|CAJ38408.1| TPA: interleukin 6 receptor alpha [Danio rerio]	dre:100135755/0.0/il6r, il-6ra; interleukin 6 receptor; K05055 interleukin 6 receptor
Unigene11534_All	1.65333	0.0333333	2.33	0.216667	1.54	0.0566667	-5.63227	-3.42678	-4.76429	Down	gi|597758756|ref|XP_007241074.1|/2.37011e-10/PREDICTED: uncharacterized protein LOC103036732 [Astyanax mexicanus]	NA
Unigene39555_All	4.62333	1.09667	3.08667	0.603333	7.57333	0.28	-2.07581	-2.35502	-4.75743	Down	gi|58430420|dbj|BAD89008.1|/1.46007e-48/T cell antigen receptor alpha chain C region [Cyprinus carpio]	NA
CL5674.Contig4_All	51.11	8.13333	29.86	7.11333	64.1067	2.39	-2.65169	-2.06962	-4.74539	Down	gi|688592632|ref|XP_009290906.1|/2.94445e-47/PREDICTED: dispanin subfamily A member 2b-like [Danio rerio]	ola:101168521/2e-06/dispanin subfamily A member 2b-like; K06566 interferon induced transmembrane protein
CL5697.Contig2_All	1.39333	0.0133333	1.38333	0.0233333	1.42333	0.0533333	-6.70736	-5.88961	-4.73809	Down	gi|528492885|ref|XP_005155463.1|/0/PREDICTED: bone morphogenetic protein 1b isoform X1 [Danio rerio]	xma:102234545/0.0/bone morphogenetic protein 1-like; K05502 bone morphogenetic protein 1 [EC:3.4.24.19]
CL1423.Contig9_All	1.48667	0.03	6.52	0.9	3.2	0.12	-5.63097	-2.85688	-4.73697	Down	gi|597758756|ref|XP_007241074.1|/5.50358e-08/PREDICTED: uncharacterized protein LOC103036732 [Astyanax mexicanus]	NA
CL13284.Contig10_All	8.90333	1.82	6.39333	1.01333	10.57	0.396667	-2.29041	-2.65746	-4.7359	Down	gi|292621869|ref|XP_002664803.1|/1.41631e-77/PREDICTED: delta(14)-sterol reductase [Danio rerio] &gt;gi|688589487|ref|XP_009290279.1| PREDICTED: delta(14)-sterol reductase [Danio rerio]	cmk:103190136/4e-44/lamin-B receptor-like; K19532 lamin-B receptor
Unigene26775_All	12.31	0.603333	9.58	1.43667	11.0033	0.413333	-4.35073	-2.7373	-4.73449	Down	gi|545686125|dbj|BAN84487.1|/0/membrane-bound complement regulatory protein [Carassius auratus langsdorfii]	pss:102450308/2e-122/CR1; complement component (3b/4b) receptor 1 (Knops blood group); K04011 complement component (3b/4b) receptor 1
CL16015.Contig3_All	62.71	2.28667	27.2833	3.85333	23.92	0.9	-4.77738	-2.82384	-4.73215	Down	gi|292628106|ref|XP_001335383.3|/0/PREDICTED: olfactomedin-4-like [Danio rerio]	lcm:102363665/3e-24/latrophilin-3-like; K04594 latrophilin 3
CL11308.Contig3_All	92.6633	5.19333	47.7633	3.04	45.7	1.72	-4.15727	-3.97376	-4.73171	Down	gi|47086567|ref|NP_997902.1|/0/macrophage expressed 1, tandem duplicate 1 precursor [Danio rerio] &gt;gi|33416427|gb|AAH55644.1| Macrophage expressed 1 [Danio rerio]	NA
Unigene27537_All	4.04	0.193333	5.12	0.24	5.36333	0.203333	-4.38519	-4.41504	-4.72121	Down	gi|528504026|ref|XP_001345885.4|/0/PREDICTED: protein Jumonji [Danio rerio]	dre:100007426/0.0/jarid2a, jarid2; jumonji, AT rich interactive domain 2a; K11478 protein Jumonji
CL1112.Contig15_All	6.73	0.686667	25.88	3.44	32.5467	1.23667	-3.29292	-2.91136	-4.71798	Down	gi|528485607|ref|XP_005166494.1|/2.05566e-166/PREDICTED: caldesmon, smooth muscle-like isoform X2 [Danio rerio]	mze:101463587/4e-61/non-muscle caldesmon-like; K12327 caldesmon
Unigene61494_All	2749.8	253.923	2951.09	495.79	2956.19	112.533	-3.43686	-2.57345	-4.71531	Down	gi|86558938|gb|ABD03952.1|/6.08342e-84/granulin [Carassius auratus]	NA
CL9305.Contig2_All	60.4033	6.84	111.727	12.9733	54.5467	2.08667	-3.14256	-3.10635	-4.70822	Down	gi|46249973|gb|AAH68379.1|/0/Mpx protein [Danio rerio]	dre:337514/0.0/mpx, fj80f04, mpo, wu:fj80f04; myeloid-specific peroxidase (EC:1.11.1.7); K10788 eosinophil peroxidase [EC:1.11.1.7]
Unigene1352_All	7.13667	0.626667	7.16667	1.04667	7.99667	0.306667	-3.50948	-2.7755	-4.70466	Down	gi|189522121|ref|XP_698186.3|/0/PREDICTED: zinc finger protein 366 isoform X1 [Danio rerio]	nle:100580486/3e-63/ZNF729; zinc finger protein 729; K09228 KRAB domain-containing zinc finger protein
Unigene6622_All	6.99	0.73	14.79	1.63	9.10667	0.35	-3.25932	-3.18168	-4.7015	Down	gi|33604059|gb|AAH56287.1|/1.02228e-54/Mpx protein [Danio rerio]	dre:337514/4e-55/mpx, fj80f04, mpo, wu:fj80f04; myeloid-specific peroxidase (EC:1.11.1.7); K10788 eosinophil peroxidase [EC:1.11.1.7]
CL16748.Contig4_All	6.36333	1.13333	8.18333	1.05333	31.5033	1.21667	-2.48921	-2.95773	-4.6945	Down	gi|41351183|gb|AAH65631.1|/0/Add3a protein [Danio rerio]	dre:556762/0.0/add3a, add3, wu:fb38g03, wu:fc16e06, zgc:55560, zgc:55992, zgc:77226; adducin 3 (gamma) a; K18622 adducin
Unigene30982_All	4.56667	0.866667	6.18333	0.653333	7.93	0.306667	-2.39759	-3.24249	-4.69258	Down	gi|528478836|ref|XP_005165185.1|/1.0925e-131/PREDICTED: globoside alpha-1,3-N-acetylgalactosaminyltransferase 1, like 4 isoform X1 [Danio rerio]	dre:387303/9e-131/gbgt1l4, sb:cb1003, zgc:66417; globoside alpha-1,3-N-acetylgalactosaminyltransferase 1, like 4; K00722 globoside alpha-N-acetylgalactosaminyltransferase [EC:2.4.1.88]
Unigene24405_All	16.6233	0.566667	10.6967	0.256667	4.80333	0.186667	-4.87457	-5.38112	-4.6855	Down	gi|597797425|ref|XP_007260281.1|/0/PREDICTED: proprotein convertase subtilisin/kexin type 6 [Astyanax mexicanus]	xla:446296/0.0/pcsk6, PACE4, PACE4AIIa, Xpace4, spc4; proprotein convertase subtilisin/kexin type 6; K08672 proprotein convertase subtilisin/kexin type 6 [EC:3.4.21.-]
CL11884.Contig2_All	53.2467	2.10667	84.1633	2.74667	71.1633	2.78667	-4.65966	-4.93744	-4.67452	Down	gi|478896945|gb|AGJ70766.1|/0/11-beta-hydroxysteroid dehydrogenase 2 [Gobiocypris rarus]	dre:334098/0.0/hsd11b2, wu:fi31d01; hydroxysteroid (11-beta) dehydrogenase 2 (EC:1.1.1.146); K00071 corticosteroid 11-beta-dehydrogenase isozyme 2 [EC:1.1.1.-]
CL7365.Contig3_All	33.3233	1.56667	21.58	1.32	19.5733	0.766667	-4.41076	-4.03109	-4.67415	Down	gi|688578933|ref|XP_009304705.1|/4.38559e-65/PREDICTED: B-cell antigen receptor complex-associated protein beta chain [Danio rerio]	dre:100329481/7e-66/cd79b, si:ch211-93e11.5; CD79b molecule, immunoglobulin-associated beta; K06507 CD79B antigen
CL2218.Contig3_All	3.36667	0.2	3.29667	0.353333	3.40333	0.133333	-4.07325	-3.22191	-4.67384	Down	gi|18858911|ref|NP_571179.1|/0/tyrosine-protein kinase ITK/TSK [Danio rerio] &gt;gi|2353318|gb|AAC12900.1| Tec-family kinase [Danio rerio] &gt;gi|190339464|gb|AAI62382.1| IL2-inducible T-cell kinase [Danio rerio]	dre:798906/0.0/itk, Ptk, tec; IL2-inducible T-cell kinase (EC:2.7.10.1); K07363 IL2-inducible T-cell kinase [EC:2.7.10.2]
Unigene83621_All	7.59	0.78	6.37333	0.59	11.1033	0.436667	-3.28255	-3.43326	-4.66832	Down	gi|62955699|ref|NP_001017863.1|/5.0303e-69/protein phosphatase 1, regulatory (inhibitor) subunit 14Aa [Danio rerio] &gt;gi|62202402|gb|AAH92987.1| Protein phosphatase 1, regulatory (inhibitor) subunit 14A [Danio rerio]	dre:550561/8e-70/ppp1r14aa, CPI-17, im:7147597, ppp1r14a, zgc:110700; protein phosphatase 1, regulatory (inhibitor) subunit 14Aa; K12328 protein phosphatase 1 regulatory subunit 14A
CL12318.Contig1_All	2.54	0.37	2.55	0.36	2.45667	0.0966667	-2.77923	-2.82443	-4.66754	Down	NA	NA
CL11825.Contig3_All	30.3433	1.58	24.8967	4.75	12.9367	0.513333	-4.26338	-2.38995	-4.65543	Down	gi|688616378|ref|XP_002666846.2|/0/PREDICTED: olfactomedin-4-like [Danio rerio]	pbi:103060693/7e-29/latrophilin-1-like; K04592 latrophilin 1
Unigene89083_All	21.6967	4.79667	35.0667	7.08333	40.9933	1.64	-2.17737	-2.3076	-4.64362	Down	gi|148230579|ref|NP_001083010.1|/5.25319e-50/leukotriene-B(4) omega-hydroxylase 2 [Danio rerio] &gt;gi|126631911|gb|AAI34145.1| Zgc:162915 protein [Danio rerio]	dre:100037390/9e-51/cyp4f3, zgc:162915; cytochrome P450, family 4, subfamily F, polypeptide 3 (EC:1.14.13.30); K17726 leukotriene-B4 20-monooxygenase / phylloquinone omega-hydroxylase [EC:1.14.13.30 1.14.13.194]
Unigene26520_All	8.58	0.01	10.9333	0.583333	7.97333	0.32	-9.74483	-4.22827	-4.63904	Down	gi|45544644|ref|NP_991320.1|/0/Dab, mitogen-responsive phosphoprotein, homolog 2 [Danio rerio] &gt;gi|32442448|gb|AAP82282.1| Dab2 [Danio rerio]	dre:404040/0.0/dab2, sb:cb778, zgc:77136; Dab, mitogen-responsive phosphoprotein, homolog 2 (Drosophila); K12475 disabled homolog 2
CL16768.Contig1_All	1.27333	0.0366667	2.17	0.0866667	4.15	0.166667	-5.118	-4.64607	-4.63807	Down	gi|496755377|gb|AGL46607.1|/0/glypican 1a [Danio rerio]	tru:101067959/3e-165/glypican-1-like; K08107 glypican 1
Unigene84668_All	6.24667	0.95	4.22	0.946667	39.0533	1.57333	-2.71709	-2.15631	-4.63355	Down	gi|125850030|ref|XP_687640.2|/0/PREDICTED: hyaluronidase-2 isoform X1 [Danio rerio]	dre:559228/0.0/hyal2b, hyal2, si:dkey-42i9.14; hyaluronoglucosaminidase 2b; K01197 hyaluronoglucosaminidase [EC:3.2.1.35]
Unigene23107_All	3.96667	0.303333	3.79	0.203333	7.51667	0.303333	-3.70895	-4.22028	-4.63112	Down	gi|205824398|dbj|BAG71476.1|/0/alkaline phosphatase [Carassius auratus]	mze:101464864/0.0/alpl; alkaline phosphatase, liver/bone/kidney; K01077 alkaline phosphatase [EC:3.1.3.1]
CL8263.Contig1_All	2.46	0.183333	1.43667	0.0466667	1.97667	0.08	-3.74612	-4.94419	-4.62693	Down	gi|62955133|ref|NP_001017578.1|/1.35385e-149/chondrolectin precursor [Danio rerio] &gt;gi|62202102|gb|AAH92727.1| Zgc:110088 [Danio rerio] &gt;gi|182888810|gb|AAI64239.1| Zgc:110088 protein [Danio rerio] &gt;gi|385199236|gb|AFI44996.1| chondrolectin [Danio rerio]	dre:550240/2e-150/chodl, zgc:110088; chondrolectin; K10078 chondrolectin
Unigene16621_All	2.9	0.16	3.10667	0.283333	2.55	0.103333	-4.17991	-3.4548	-4.62512	Down	gi|528504026|ref|XP_001345885.4|/0/PREDICTED: protein Jumonji [Danio rerio]	dre:100007426/0.0/jarid2a, jarid2; jumonji, AT rich interactive domain 2a; K11478 protein Jumonji
CL11323.Contig1_All	31.2567	1.63	79.16	3.49333	69.3467	2.81333	-4.26122	-4.5021	-4.62347	Down	gi|41152128|ref|NP_957067.1|/0/uncharacterized protein LOC393746 [Danio rerio] &gt;gi|37748286|gb|AAH59604.1| Zgc:73275 [Danio rerio]	mze:101473180/0.0/vim; vimentin; K07606 vimentin
Unigene17448_All	2.48	0.01	5.64333	0.233333	2.70667	0.11	-7.9542	-4.59608	-4.62094	Down	gi|2252655|gb|AAB62737.1|/7.80564e-07/nephrosin precursor [Cyprinus carpio]	NA
CL10383.Contig1_All	4.56	0.756667	7.95667	1.23333	14.27	0.58	-2.5913	-2.6896	-4.62079	Down	gi|166157999|ref|NP_001107409.1|/0/coagulation factor 2 (thrombin) receptor-like 1 precursor [Xenopus (Silurana) tropicalis] &gt;gi|163915846|gb|AAI57518.1| LOC100135248 protein [Xenopus (Silurana) tropicalis]	dre:794649/0.0/f2rl1.1, PAR2a, f2rl1, zgc:158264; coagulation factor II (thrombin) receptor-like 1, tandem duplicate 1; K04234 coagulation factor II (thrombin) receptor-like 1
CL2839.Contig5_All	15.4667	1.19	90.7167	6.8	21.7333	0.893333	-3.70013	-3.73776	-4.60457	Down	gi|55962439|emb|CAI11836.1|/0/novel protein containing multiple scavenger receptor cysteine-rich (SRCR) domains similar to vertebrate deleted in malignant brain tumors 1 (DMBT1) [Danio rerio]	dre:564415/0.0/si:dkey-21h14.3; K06545 CD163 antigen
CL9406.Contig3_All	5.83	1.49	10.64	1.05667	8.27	0.34	-1.96818	-3.33191	-4.60428	Down	NA	NA
CL321.Contig4_All	2.99	0.0333333	2.11667	0.08	2.02333	0.0833333	-6.48704	-4.72565	-4.6017	Down	gi|657559746|ref|XP_008283728.1|/0/PREDICTED: disintegrin and metalloproteinase domain-containing protein 12 [Stegastes partitus]	mze:101465489/0.0/disintegrin and metalloproteinase domain-containing protein 12-like; K05719 integrin beta 1; K06835 disintegrin and metalloproteinase domain-containing protein 12 [EC:3.4.24.-]
CL3243.Contig3_All	11.1167	0.406667	4.51333	0.13	7.43667	0.306667	-4.77273	-5.11761	-4.59991	Down	gi|528481759|ref|XP_005165843.1|/0/PREDICTED: cordon-bleu protein-like 1 isoform X1 [Danio rerio]	asn:102375060/1e-49/COBL; cordon-bleu WH2 repeat protein; K18623 protein cordon-bleu
Unigene22917_All	2.44333	0.1	2.94	0.33	2.74333	0.113333	-4.61078	-3.15528	-4.59729	Down	gi|688612013|ref|XP_009295221.1|/0/PREDICTED: basement membrane-specific heparan sulfate proteoglycan core protein isoform X7 [Danio rerio]	dre:565429/0.0/hspg2; heparan sulfate proteoglycan 2; K05719 integrin beta 1; K06255 heparan sulfate proteoglycan 2 (perlecan); K06265 dystroglycan 1
Unigene27509_All	4.67333	0.37	2.46667	0.1	2.5	0.103333	-3.65885	-4.62449	-4.59655	Down	gi|528486021|ref|XP_005166618.1|/8.5465e-139/PREDICTED: calcium/calmodulin-dependent protein kinase type II delta 1 chain isoform X4 [Danio rerio]	dre:445208/1e-139/camk2d1, camk2db, wu:fc54g06, zgc:101001, zgc:173815; calcium/calmodulin-dependent protein kinase (CaM kinase) II delta 1 (EC:2.7.11.17); K04515 calcium/calmodulin-dependent protein kinase (CaM kinase) II [EC:2.7.11.17]
Unigene61414_All	8.02	1.72	13.0167	2.14667	19.2633	0.796667	-2.22119	-2.60019	-4.59574	Down	gi|292609797|ref|XP_697081.4|/0/PREDICTED: potassium voltage-gated channel subfamily KQT member 5 isoform X1 [Danio rerio]	mze:101481688/0.0/potassium voltage-gated channel subfamily KQT member 5-like; K04930 potassium voltage-gated channel KQT-like subfamily member 5
CL16647.Contig9_All	8.55333	1.63333	16.7567	2.36	26.1933	1.08333	-2.38867	-2.82788	-4.59565	Down	gi|6714643|dbj|BAA89537.1|/0/taurine transporter [Cyprinus carpio]	dre:569098/0.0/slc6a6b, slc6a6, tau, taut, wu:fc26e12; solute carrier family 6 (neurotransmitter transporter), member 6b; K05039 solute carrier family 6 (neurotransmitter transporter, GABA) member 6/8/11/12/13
CL3270.Contig2_All	6.95667	0.8	7.25333	0.816667	12.5667	0.52	-3.12032	-3.15082	-4.59495	Down	gi|688585495|ref|XP_009289393.1|/0/PREDICTED: E3 ubiquitin-protein ligase RNF130 isoform X1 [Danio rerio]	dre:553950/0.0/rnf130, wu:fc14g02, zgc:113271; ring finger protein 130; K15701 E3 ubiquitin-protein ligase RNF130 [EC:2.3.2.27]
Unigene38247_All	8.72333	1.78667	6.41333	0.94	13.1667	0.546667	-2.28761	-2.77034	-4.59008	Down	NA	NA
CL6036.Contig6_All	3.61667	0.633333	9.62333	0.726667	2.08333	0.0866667	-2.51362	-3.72717	-4.58727	Down	gi|90652795|ref|NP_001035061.1|/0/sodium-dependent serotonin transporter [Danio rerio] &gt;gi|82658812|gb|ABB88575.1| serotonin transporter a [Danio rerio] &gt;gi|190339950|gb|AAI63766.1| Solute carrier family 6 (neurotransmitter transporter, serotonin), member 4A [Danio rerio] &gt;gi|190339962|gb|AAI63777.1| Solute carrier family 6 (neurotransmitter transporter, serotonin), member 4A [Danio reri…	dre:664719/0.0/slc6a4a; solute carrier family 6 (neurotransmitter transporter), member 4a; K05037 solute carrier family 6 (neurotransmitter transporter, serotonin) member 4
CL1112.Contig7_All	12.89	1.94	9.91333	1.03667	25.1233	1.04667	-2.73212	-3.25742	-4.58515	Down	gi|528485607|ref|XP_005166494.1|/0/PREDICTED: caldesmon, smooth muscle-like isoform X2 [Danio rerio]	mze:101463587/1e-83/non-muscle caldesmon-like; K12327 caldesmon
Unigene40961_All	6.99	1.24667	8.77667	1.61	12.85	0.536667	-2.48722	-2.44661	-4.5816	Down	gi|206557843|sp|P0C7U5.1|C5AR1_DANRE/9.50573e-144/RecName: Full=C5a anaphylatoxin chemotactic receptor 1; AltName: Full=C5a anaphylatoxin chemotactic receptor; Short=C5a-R; Short=C5aR [Danio rerio]	dre:100000959/1e-144/c5ar1, C5a-R, C5aR; C5a anaphylatoxin chemotactic receptor; K04010 C5a anaphylatoxin chemotactic receptor
CL5339.Contig5_All	28.7733	4.18333	56.5467	5.36333	65.4333	2.73333	-2.78201	-3.39824	-4.58129	Down	gi|18858933|ref|NP_571932.1|/0/Kruppel-like factor 2b [Danio rerio] &gt;gi|14994697|gb|AAK76994.1|AF392995_1 kruppel-like factor 2b [Danio rerio] &gt;gi|49900246|gb|AAH76549.1| Klf2b protein [Danio rerio] &gt;gi|182889958|gb|AAI65862.1| Klf2b protein [Danio rerio]	dre:117509/0.0/klf2b, cb125, sb:cb125, zgc:91780; Kruppel-like factor 2b; K17845 krueppel-like factor 2
Unigene1470_All	25.2567	0.463333	13.3367	0.873333	8.02333	0.336667	-5.76847	-3.93272	-4.57481	Down	gi|158706130|sp|Q08CS6.2|MOXD2_DANRE/0/RecName: Full=DBH-like monooxygenase protein 2 homolog; Flags: Precursor [Danio rerio]	cfa:448806/1e-72/DBH; dopamine beta-hydroxylase (dopamine beta-monooxygenase) (EC:1.14.17.1); K00503 dopamine beta-monooxygenase [EC:1.14.17.1]
CL901.Contig7_All	8.01333	1.82667	6.78	1.28667	15.06	0.636667	-2.13319	-2.39765	-4.56404	Down	gi|528492096|ref|XP_005172677.1|/0/PREDICTED: lysine (K)-specific demethylase 6B, b isoform X1 [Danio rerio] &gt;gi|528492098|ref|XP_005172678.1| PREDICTED: lysine (K)-specific demethylase 6B, b isoform X1 [Danio rerio] &gt;gi|528492100|ref|XP_005172679.1| PREDICTED: lysine (K)-specific demethylase 6B, b isoform X1 [Danio rerio] &gt;gi|528492102|ref|XP_005172680.1| PREDICTED: lysine (K)-specific …	dre:563644/3e-154/kdm6bb, jmjd3, kdm6b, si:ch211-237l4.7, zC237L4.7; lysine (K)-specific demethylase 6B, b; K11448 lysine-specific demethylase 6B [EC:1.14.11.-]
CL7823.Contig3_All	6.86333	0.576667	3.30333	0.18	3.06333	0.13	-3.5731	-4.19785	-4.55852	Down	gi|189522121|ref|XP_698186.3|/0/PREDICTED: zinc finger protein 366 isoform X1 [Danio rerio]	myd:102769657/4e-74/ZNF226; zinc finger protein 226; K09228 KRAB domain-containing zinc finger protein
Unigene9701_All	2.3	0.356667	3.28	0.233333	2.10667	0.09	-2.68899	-3.81323	-4.54889	Down	gi|66472712|ref|NP_001018336.1|/3.58069e-48/cytochrome b reductase 1 [Danio rerio] &gt;gi|82192838|sp|Q503V1.1|CYBR1_DANRE RecName: Full=Cytochrome b reductase 1 [Danio rerio] &gt;gi|63101815|gb|AAH95170.1| Zgc:110065 [Danio rerio] &gt;gi|157422778|gb|AAI53654.1| Zgc:110065 [Danio rerio] &gt;gi|182889458|gb|AAI65119.1| Zgc:110065 protein [Danio rerio]	dre:552960/6e-49/cybrd1, im:6900453, zgc:110065; cytochrome b reductase 1; K08370 cytochrome b reductase 1
CL3270.Contig1_All	6.65	0.78	6.47667	0.716667	12.0733	0.516667	-3.09181	-3.17588	-4.54645	Down	gi|688585495|ref|XP_009289393.1|/1.61507e-121/PREDICTED: E3 ubiquitin-protein ligase RNF130 isoform X1 [Danio rerio]	dre:553950/3e-103/rnf130, wu:fc14g02, zgc:113271; ring finger protein 130; K15701 E3 ubiquitin-protein ligase RNF130 [EC:2.3.2.27]
Unigene9914_All	7.89	1.07	10.5	0.746667	32.3733	1.38667	-2.88241	-3.81378	-4.54511	Down	gi|18858391|ref|NP_571137.1|/4.61813e-09/C-C motif chemokine 27 precursor [Danio rerio] &gt;gi|6573125|gb|AAF17560.1|AF201450_1 CC chemokine CCL1 [Danio rerio]	dre:30268/8e-10/ccl27a, ccl1, wu:fa96a04; chemokine (C-C motif) ligand 27a; K16598 C-C motif chemokine 27
Unigene84666_All	4.12667	0.88	5.71	1.35333	27.1367	1.16667	-2.2294	-2.07697	-4.53978	Down	gi|125850030|ref|XP_687640.2|/0/PREDICTED: hyaluronidase-2 isoform X1 [Danio rerio]	dre:559228/0.0/hyal2b, hyal2, si:dkey-42i9.14; hyaluronoglucosaminidase 2b; K01197 hyaluronoglucosaminidase [EC:3.2.1.35]
CL4321.Contig8_All	2.45	0.31	1.69	0.01	3.95333	0.17	-2.98244	-7.40088	-4.53946	Down	gi|31339306|dbj|BAC77043.1|/8.9817e-175/c-Fos protein [Carassius auratus]	dre:394198/6e-148/fosab, cb1065, fos, zgc:77885; v-fos FBJ murine osteosarcoma viral oncogene homolog Ab; K04379 proto-oncogene protein c-fos
Unigene41046_All	8.05	0.746667	5.31667	0.47	3.71	0.16	-3.43045	-3.49979	-4.53528	Down	gi|432847180|ref|XP_004065970.1|/3.59661e-78/PREDICTED: coronin-2A-like [Oryzias latipes]	dre:323538/1e-88/coro2a, wu:fc02b08, zgc:73379; coronin, actin binding protein, 2A; K13887 coronin-2
CL4327.Contig2_All	7.22667	0.513333	9.88	0.303333	13.2633	0.573333	-3.81536	-5.02554	-4.53193	Down	gi|158389781|gb|ABW37743.1|/1.15116e-176/alpha-1-microglobulin [Ctenopharyngodon idella]	cmy:102940625/2e-21/lipocalin-like; K01830 prostaglandin-H2 D-isomerase [EC:5.3.99.2]
CL16647.Contig4_All	7.57	2.05333	23.2467	3.54333	17.4133	0.753333	-1.88233	-2.71384	-4.53076	Down	gi|6714643|dbj|BAA89537.1|/0/taurine transporter [Cyprinus carpio]	dre:569098/0.0/slc6a6b, slc6a6, tau, taut, wu:fc26e12; solute carrier family 6 (neurotransmitter transporter), member 6b; K05039 solute carrier family 6 (neurotransmitter transporter, GABA) member 6/8/11/12/13
CL6951.Contig2_All	2.57	0.28	2.30667	0.253333	2.84667	0.123333	-3.19827	-3.1867	-4.52864	Down	gi|528481824|ref|XP_001345152.3|/2.19839e-179/PREDICTED: PTB domain-containing engulfment adapter protein 1 isoform X3 [Danio rerio]	tca:663047/4e-44/PTB domain-containing adapter protein ced-6; K06972 uncharacterized protein
CL14913.Contig7_All	2.43	0.2	3.95667	0.3	3.22667	0.14	-3.60288	-3.72125	-4.52655	Down	gi|528473840|ref|XP_005171649.1|/6.44949e-176/PREDICTED: interleukin-2 receptor subunit beta isoform X1 [Danio rerio]	dre:793920/8e-168/il2rb, il-2rb; interleukin 2 receptor, beta; K05069 interleukin 2 receptor beta
CL12572.Contig12_All	5.32333	0.323333	2.49333	0.206667	4.22	0.183333	-4.04124	-3.5927	-4.5247	Down	gi|688579764|ref|XP_009304898.1|/0/PREDICTED: actin-binding LIM protein 1 isoform X11 [Danio rerio]	cmy:102929752/8e-147/ABLIM1; actin binding LIM protein 1; K07520 actin-binding LIM protein
Unigene87551_All	261.393	15.0867	248.437	24.28	373.707	16.2667	-4.11488	-3.35504	-4.52192	Down	gi|54109721|emb|CAF28458.1|/1.64017e-46/stromal cell-derived factor 1a precursor [Cyprinus carpio]	dre:352944/3e-47/cxcl12a, SDF-1, cxcl12, sdf-1a, sdf1a, wu:fa55e10, wu:fc16h12, wu:fj84c02; chemokine (C-X-C motif) ligand 12a (stromal cell-derived factor 1); K10031 C-X-C motif chemokine 12
Unigene31583_All	7.12	2.19	3.69	0.423333	1.67667	0.0733333	-1.70095	-3.12375	-4.51498	Down	gi|206557843|sp|P0C7U5.1|C5AR1_DANRE/6.35264e-142/RecName: Full=C5a anaphylatoxin chemotactic receptor 1; AltName: Full=C5a anaphylatoxin chemotactic receptor; Short=C5a-R; Short=C5aR [Danio rerio]	dre:100000959/1e-142/c5ar1, C5a-R, C5aR; C5a anaphylatoxin chemotactic receptor; K04010 C5a anaphylatoxin chemotactic receptor
Unigene28545_All	8.33333	1.29333	13.8467	1.84333	8.6	0.376667	-2.6878	-2.90915	-4.51298	Down	gi|148230579|ref|NP_001083010.1|/7.18883e-70/leukotriene-B(4) omega-hydroxylase 2 [Danio rerio] &gt;gi|126631911|gb|AAI34145.1| Zgc:162915 protein [Danio rerio]	dre:100037390/1e-70/cyp4f3, zgc:162915; cytochrome P450, family 4, subfamily F, polypeptide 3 (EC:1.14.13.30); K17726 leukotriene-B4 20-monooxygenase / phylloquinone omega-hydroxylase [EC:1.14.13.30 1.14.13.194]
Unigene38081_All	7.13333	1.56	8.25333	1.12333	7.60333	0.333333	-2.19303	-2.87719	-4.51159	Down	gi|50345094|ref|NP_001002218.1|/2.59629e-157/nuclear factor, interleukin 3 regulated, member 6 [Danio rerio] &gt;gi|49117422|gb|AAH73175.1| Zgc:77060 [Danio rerio]	mze:101481574/1e-79/nuclear factor interleukin-3-regulated protein-like; K09059 nuclear factor, interleukin 3 regulated
CL8722.Contig2_All	2.41	0.113333	2.98	0.12	2.41	0.106667	-4.41039	-4.63421	-4.49785	Down	gi|55925528|ref|NP_001007311.1|/1.52373e-163/cytochrome P450, family 1, subfamily D, polypeptide 1 [Danio rerio] &gt;gi|55249637|gb|AAH85648.1| Zgc:92205 [Danio rerio]	dre:492344/2e-164/cyp1d1, zgc:92205; cytochrome P450, family 1, subfamily D, polypeptide 1 (EC:1.14.14.1); K17813 cytochrome P450, family 1, subfamily D
CL11482.Contig2_All	7.79667	0.81	7.36333	0.796667	31.9967	1.41667	-3.26686	-3.20831	-4.49735	Down	gi|528480471|ref|XP_005165716.1|/6.63996e-173/PREDICTED: protein prune homolog 2 isoform X1 [Danio rerio] &gt;gi|528480473|ref|XP_005165717.1| PREDICTED: protein prune homolog 2 isoform X1 [Danio rerio]	dre:556822/1e-171/prune2, im:7152528, si:dkey-267i17.5, wu:fd19g03; prune homolog 2 (Drosophila); K18449 prune homolog 2
CL16566.Contig1_All	35.5133	1.96	25.4	1.84333	7.42667	0.33	-4.17944	-3.78444	-4.49218	Down	gi|161611497|gb|AAI55834.1|/4.62906e-75/Si:dkey-10p5.7 [Danio rerio]	NA
CL8220.Contig3_All	2.35	0.166667	3.26	0.14	2.55	0.113333	-3.81762	-4.54137	-4.49185	Down	gi|47086545|ref|NP_997917.1|/0/glutamate receptor, ionotropic, AMPA 4b precursor [Danio rerio] &gt;gi|33327166|gb|AAQ08961.1| AMPA receptor subunit GluR4B [Danio rerio]	dre:336069/0.0/gria4b, ZfGluR4b, fj46g06, glur4b, wu:fj46g06; glutamate receptor, ionotropic, AMPA 4b; K05200 glutamate receptor 4
CL1112.Contig8_All	9.5	1.47333	11.1833	1.23667	9.39333	0.42	-2.68884	-3.17682	-4.48318	Down	gi|528485607|ref|XP_005166494.1|/0/PREDICTED: caldesmon, smooth muscle-like isoform X2 [Danio rerio]	ola:101170922/6e-79/non-muscle caldesmon-like; K12327 caldesmon
Unigene67805_All	70.09	1.81	52.81	3.87	63.48	2.84	-5.27515	-3.77041	-4.48234	Down	gi|307344645|ref|NP_001182543.1|/1.96534e-154/stabilin-1 precursor [Danio rerio] &gt;gi|307075969|dbj|BAJ18122.1| FEEL-1 [Danio rerio]	dre:570626/3e-155/stab1, FEEL-1, si:dkeyp-87e7.6, stab1l; stabilin 1; K19020 stabilin-1
Unigene85005_All	5.27	0.723333	6.64667	0.33	6.67333	0.3	-2.86507	-4.33209	-4.47537	Down	gi|528483389|ref|XP_005166327.1|/0/PREDICTED: angiopoietin-4 [Danio rerio]	mze:101470933/0.0/angiopoietin-4-like; K05465 angiopoietin 1
Unigene20223_All	4.3	0.446667	5.45667	0.273333	4.86667	0.22	-3.26707	-4.31929	-4.46736	Down	gi|528483389|ref|XP_005166327.1|/0/PREDICTED: angiopoietin-4 [Danio rerio]	mze:101470933/0.0/angiopoietin-4-like; K05465 angiopoietin 1
CL6856.Contig4_All	6.04333	0.426667	8.13333	0.766667	11.5333	0.523333	-3.82416	-3.40718	-4.46194	Down	gi|121583904|ref|NP_001073524.1|/2.66542e-180/lysophosphatidic acid receptor 6 [Danio rerio] &gt;gi|115528144|gb|AAI24735.1| Zgc:153784 [Danio rerio] &gt;gi|182889550|gb|AAI65329.1| Zgc:153784 protein [Danio rerio]	dre:571773/0.0/lpar6a, lpar6, zgc:153784; lysophosphatidic acid receptor 6a; K04273 lysophosphatidic acid receptor 6
CL16748.Contig2_All	2.60667	0.42	9.47	1.17333	2.34	0.106667	-2.63374	-3.01275	-4.45533	Down	gi|41351183|gb|AAH65631.1|/0/Add3a protein [Danio rerio]	dre:556762/0.0/add3a, add3, wu:fb38g03, wu:fc16e06, zgc:55560, zgc:55992, zgc:77226; adducin 3 (gamma) a; K18622 adducin
CL16040.Contig5_All	3.69	0.0733333	3.95	0.28	5.50667	0.253333	-5.65301	-3.81835	-4.44207	Down	gi|205824398|dbj|BAG71476.1|/0/alkaline phosphatase [Carassius auratus]	mze:101464864/0.0/alpl; alkaline phosphatase, liver/bone/kidney; K01077 alkaline phosphatase [EC:3.1.3.1]
CL16413.Contig1_All	4.38	0.293333	5.64	0.0766667	9.58667	0.443333	-3.90032	-6.20095	-4.43457	Down	gi|597797425|ref|XP_007260281.1|/0/PREDICTED: proprotein convertase subtilisin/kexin type 6 [Astyanax mexicanus]	xla:446296/0.0/pcsk6, PACE4, PACE4AIIa, Xpace4, spc4; proprotein convertase subtilisin/kexin type 6; K08672 proprotein convertase subtilisin/kexin type 6 [EC:3.4.21.-]
CL3623.Contig5_All	3.90333	0.01	3.85667	0.843333	4.17667	0.193333	-8.60856	-2.19318	-4.43319	Down	gi|612407562|dbj|BAO66550.1|/3.51632e-66/complement properdin [Cyprinus carpio]	dre:556399/4e-50/cfp, ch:af064832, si:dkeyp-22b2.3, wu:fj10b08; complement factor properdin; K15412 complement factor properdin
Unigene24840_All	2.45333	0.226667	3.83	0.406667	5.18333	0.24	-3.4361	-3.23543	-4.43277	Down	gi|50539758|ref|NP_001002345.1|/0/retinoic acid receptor RXR-gamma-B [Danio rerio] &gt;gi|82200328|sp|Q6DHP9.1|RXRGB_DANRE RecName: Full=Retinoic acid receptor RXR-gamma-B; AltName: Full=Nuclear receptor subfamily 2 group B member 3-B; AltName: Full=Retinoid X receptor gamma-B [Danio rerio] &gt;gi|49902731|gb|AAH75918.1| Zgc:92183 [Danio rerio] &gt;gi|124054092|gb|ABM89230.1| retinoid X receptor …	dre:436617/0.0/rxrgb, zgc:92183; retinoid X receptor, gamma b; K08526 retinoid X receptor gamma
CL7941.Contig6_All	3.07667	0.0933333	2.20333	0.05	1.65333	0.0766667	-5.04283	-5.46162	-4.43063	Down	gi|545693664|gb|AGW47747.1|/3.24276e-128/tumor necrosis factor superfamily member 12 [Ctenopharyngodon idella]	dre:567542/1e-120/tnfsf12, zgc:153941; tumor necrosis factor (ligand) superfamily, member 12; K05474 tumor necrosis factor ligand superfamily member 12
Unigene19586_All	8.20667	0.6	11.3567	0.813333	8.26333	0.383333	-3.77376	-3.80355	-4.43005	Down	gi|125838941|ref|XP_001344151.1|/8.29552e-160/PREDICTED: C-C chemokine receptor type 5-like [Danio rerio]	dre:100004988/1e-160/C-C chemokine receptor type 5-like; K04180 C-C chemokine receptor type 5
CL6087.Contig3_All	30.1767	2.36333	15.0133	3.69667	31.98	1.48667	-3.67454	-2.02195	-4.42702	Down	gi|136255943|ref|NP_835232.2|/0/scinderin like a [Danio rerio] &gt;gi|127802597|gb|AAI25899.2| Scinderin like a [Danio rerio] &gt;gi|134024948|gb|AAI34866.1| Scinderin like a [Danio rerio]	dre:323285/0.0/scinla, cb499, fb94b12, fc04g09, gsn, gsnl1, sb:cb499, wu:fc04g09; scinderin like a; K05768 gelsolin
CL363.Contig6_All	2.25333	0.256667	3.34667	0.193333	3.8	0.176667	-3.13409	-4.11356	-4.4269	Down	gi|597741039|ref|XP_007232664.1|/1.17411e-154/PREDICTED: interactor protein for cytohesin exchange factors 1 isoform X1 [Astyanax mexicanus]	tru:101070876/6e-137/connector enhancer of kinase suppressor of ras 3-like; K17536 connector enhancer of kinase suppressor of Ras 2
Unigene86879_All	2.47333	0.373333	5.1	0.32	10.0667	0.47	-2.72792	-3.99435	-4.42078	Down	NA	NA
Unigene133_All	7.76333	0.01	5.37	1.37333	3.77	0.176667	-9.60053	-1.96724	-4.41546	Down	gi|190194266|ref|NP_001121767.1|/1.41096e-143/WAS/WASL-interacting protein family member 1 [Danio rerio] &gt;gi|161611392|gb|AAI55590.1| Zgc:172057 protein [Danio rerio]	dre:100005341/2e-144/wipf1a, zgc:172057; WAS/WASL interacting protein family, member 1a; K19475 WAS/WASL-interacting protein
CL1512.Contig3_All	3.06667	0.196667	3.44333	0.423333	2.69667	0.126667	-3.96285	-3.02394	-4.41207	Down	gi|71834290|ref|NP_001025235.1|/5.39554e-101/ribonuclease T2 precursor [Danio rerio] &gt;gi|66911673|gb|AAH96907.1| Zgc:113369 [Danio rerio] &gt;gi|182890970|gb|AAI65927.1| Zgc:113369 protein [Danio rerio]	dre:791890/8e-102/rnaset2, dre2, wu:fc10c06, zgc:113369; ribonuclease T2 (EC:3.1.27.1); K01166 ribonuclease T2 [EC:3.1.27.1]
CL6087.Contig4_All	111.62	27.3467	191.317	21.9033	282.26	13.26	-2.02916	-3.12674	-4.41187	Down	gi|608601798|ref|NP_998255.2|/0/scinderin like b [Danio rerio]	dre:406363/0.0/scinlb, wu:fe16f08, zgc:77481; scinderin like b; K05768 gelsolin
Unigene24187_All	9.87667	1.14667	5.51	1.4	5.32	0.25	-3.10658	-1.97663	-4.41143	Down	gi|125850030|ref|XP_687640.2|/0/PREDICTED: hyaluronidase-2 isoform X1 [Danio rerio]	dre:559228/0.0/hyal2b, hyal2, si:dkey-42i9.14; hyaluronoglucosaminidase 2b; K01197 hyaluronoglucosaminidase [EC:3.2.1.35]
Unigene27604_All	2.71333	0.266667	3.12667	0.463333	1.55333	0.0733333	-3.34696	-2.7545	-4.40475	Down	gi|47086867|ref|NP_997745.1|/4.38156e-130/methyl-CpG binding domain protein 3b [Danio rerio] &gt;gi|29692023|gb|AAO91663.1| methyl-CpG binding protein 3b [Danio rerio] &gt;gi|62202572|gb|AAH93115.1| Mbd3b protein [Danio rerio]	dre:321217/7e-131/mbd3b, cb357, cb99, mdb3b, sb:cb357, sb:cb99, wu:fc41c05, zgc:111851; methyl-CpG binding domain protein 3b; K11591 methyl-CpG-binding domain protein 3
Unigene28345_All	4.58	0.163333	3.69333	0.0566667	3.53	0.166667	-4.80946	-6.02628	-4.40463	Down	gi|90652831|ref|NP_001035079.1|/9.56893e-57/DNA-binding protein inhibitor ID-4 [Danio rerio] &gt;gi|79158649|gb|AAI08046.1| Zgc:123214 [Danio rerio]	dre:664761/2e-57/id4, cb547, fb77d04, sb:cb547, wu:fb77d04, zgc:123214; inhibitor of DNA binding 4; K17695 DNA-binding protein inhibitor ID4
Unigene3144_All	49.04	0.88	38.9067	4.25333	41.2967	1.95	-5.80031	-3.19335	-4.40448	Down	gi|45544644|ref|NP_991320.1|/0/Dab, mitogen-responsive phosphoprotein, homolog 2 [Danio rerio] &gt;gi|32442448|gb|AAP82282.1| Dab2 [Danio rerio]	dre:404040/0.0/dab2, sb:cb778, zgc:77136; Dab, mitogen-responsive phosphoprotein, homolog 2 (Drosophila); K12475 disabled homolog 2
CL4065.Contig4_All	2.04	0.133333	1.48333	0.0333333	1.76333	0.0833333	-3.93546	-5.47573	-4.40327	Down	gi|47087449|ref|NP_998623.1|/0/SH3 domain-binding protein 5 [Danio rerio] &gt;gi|27882290|gb|AAH44426.1| SH3-domain binding protein 5 (BTK-associated) [Danio rerio] &gt;gi|182892176|gb|AAI65200.1| Sh3bp5 protein [Danio rerio]	ola:101169266/1e-08/A-kinase anchor protein 9-like; K16551 A-kinase anchor protein 9
CL4177.Contig1_All	43.02	6.22667	77.1167	10.49	102.573	4.88333	-2.78848	-2.87803	-4.39265	Down	gi|46362456|gb|AAH66587.1|/0/Im:6805837 protein [Danio rerio]	dre:402857/0.0/s1pr4, edg6, im:6805837, si:ch211-35n24.1; sphingosine-1-phosphate receptor 4; K04293 sphingosine 1-phosphate receptor 4
Unigene10382_All	3.69333	0.77	2.24333	0.31	3.98333	0.19	-2.26199	-2.8553	-4.3899	Down	gi|189522073|ref|XP_689109.3|/1.42494e-50/PREDICTED: lymphatic vessel endothelial hyaluronic acid receptor 1 [Danio rerio]	dre:560618/2e-51/lyve1a, hm:zeh0104, si:dkeyp-104h2.3, zeh0104; lymphatic vessel endothelial hyaluronic receptor 1a; K19012 lymphatic vessel endothelial hyaluronan receptor 1
CL8722.Contig1_All	2.92667	0.176667	3.08333	0.0666667	2.64333	0.126667	-4.05016	-5.53138	-4.38325	Down	gi|55925528|ref|NP_001007311.1|/0/cytochrome P450, family 1, subfamily D, polypeptide 1 [Danio rerio] &gt;gi|55249637|gb|AAH85648.1| Zgc:92205 [Danio rerio]	dre:492344/0.0/cyp1d1, zgc:92205; cytochrome P450, family 1, subfamily D, polypeptide 1 (EC:1.14.14.1); K17813 cytochrome P450, family 1, subfamily D
CL2839.Contig9_All	35.9833	0.8	3.59667	0.25	2.22333	0.106667	-5.49119	-3.84666	-4.38154	Down	gi|688547506|ref|XP_009298520.1|/0/PREDICTED: scavenger receptor cysteine-rich type 1 protein M130-like [Danio rerio]	dre:564415/0.0/si:dkey-21h14.3; K06545 CD163 antigen
Unigene63045_All	10.09	1.44667	15.67	3.62333	39.0333	1.88	-2.80212	-2.11262	-4.3759	Down	gi|676716744|gb|KFO88526.1|/0/Sodium- and chloride-dependent GABA transporter 2, partial [Buceros rhinoceros silvestris]	dre:569098/0.0/slc6a6b, slc6a6, tau, taut, wu:fc26e12; solute carrier family 6 (neurotransmitter transporter), member 6b; K05039 solute carrier family 6 (neurotransmitter transporter, GABA) member 6/8/11/12/13
Unigene9484_All	3.98333	0.75	4.13333	0.416667	5.60333	0.27	-2.40901	-3.31034	-4.37525	Down	gi|165972377|ref|NP_001107053.1|/1.10867e-20/uncharacterized protein LOC557116 [Danio rerio] &gt;gi|159155397|gb|AAI54458.1| Zgc:171579 protein [Danio rerio]	NA
CL287.Contig3_All	7.35	1.07667	11.5233	1.12333	15.8933	0.766667	-2.77117	-3.3587	-4.37368	Down	gi|597797355|ref|XP_007260246.1|/2.38281e-77/PREDICTED: probable G-protein coupled receptor 141-like [Astyanax mexicanus]	pss:102454465/1e-59/GPR141; G protein-coupled receptor 141; K08429 G protein-coupled receptor 141
Unigene7790_All	20.53	0.01	12.9367	1.79667	4.27667	0.206667	-11.0035	-2.84807	-4.37111	Down	gi|3298342|dbj|BAA31459.1|/1.43129e-30/CC chemokine-1 [Cyprinus carpio]	mze:101469736/2e-06/C-C motif chemokine 3-like; K16062 C-C motif chemokine 21
Unigene23305_All	6.17333	0.87	5.62667	0.283333	7.78	0.376667	-2.82696	-4.31171	-4.36841	Down	gi|300863111|ref|NP_001073460.2|/4.2834e-88/protein atonal homolog 8 [Danio rerio] &gt;gi|166832191|gb|ABY90093.1| bHLH factor Math6-like protein [Danio rerio]	dre:561606/7e-89/atoh8, ath6, zgc:158314; atonal bHLH transcription factor 8; K09084 atonal protein 8
Unigene5189_All	4.22	0.59	5.54333	0.873333	6.79667	0.33	-2.83846	-2.66615	-4.36429	Down	gi|189533885|ref|XP_001923593.1|/0/PREDICTED: FYN-binding protein-like isoform X2 [Danio rerio]	dre:796938/0.0/si:ch211-147j13.3; K17698 FYN binding protein
CL8843.Contig5_All	1.49	0.01	6.19667	0.956667	6.11	0.296667	-7.21917	-2.6954	-4.36426	Down	gi|54261809|ref|NP_001004643.1|/0/ectonucleoside triphosphate diphosphohydrolase 2a, tandem duplicate 1 [Danio rerio] &gt;gi|51593411|gb|AAH78419.1| Ectonucleoside triphosphate diphosphohydrolase 2 a.1 [Danio rerio]	dre:447905/0.0/entpd2a.1, bZ1O1.2, si:rp71-1o1.2, zgc:101105; ectonucleoside triphosphate diphosphohydrolase 2a, tandem duplicate 1; K01509 adenosinetriphosphatase [EC:3.6.1.3]
Unigene90416_All	4.72333	0.603333	7.58333	1.43	21.13	1.03	-2.96878	-2.40682	-4.35858	Down	gi|148230579|ref|NP_001083010.1|/6.47459e-74/leukotriene-B(4) omega-hydroxylase 2 [Danio rerio] &gt;gi|126631911|gb|AAI34145.1| Zgc:162915 protein [Danio rerio]	dre:100037390/1e-74/cyp4f3, zgc:162915; cytochrome P450, family 4, subfamily F, polypeptide 3 (EC:1.14.13.30); K17726 leukotriene-B4 20-monooxygenase / phylloquinone omega-hydroxylase [EC:1.14.13.30 1.14.13.194]
CL1112.Contig11_All	6.47333	1.14667	13.0533	1.81	11.7067	0.573333	-2.49706	-2.85036	-4.35181	Down	gi|189521576|ref|XP_001338671.2|/0/PREDICTED: caldesmon, smooth muscle-like isoform X1 [Danio rerio]	mze:101463587/2e-78/non-muscle caldesmon-like; K12327 caldesmon
CL16748.Contig9_All	3.91333	0.636667	7.81333	0.67	12.63	0.62	-2.61979	-3.54371	-4.34844	Down	gi|528516568|ref|XP_005161862.1|/0/PREDICTED: gamma-adducin isoform X2 [Danio rerio]	dre:556762/0.0/add3a, add3, wu:fb38g03, wu:fc16e06, zgc:55560, zgc:55992, zgc:77226; adducin 3 (gamma) a; K18622 adducin
Unigene88873_All	4.23667	0.593333	6.89	0.493333	8.14667	0.4	-2.83601	-3.80387	-4.34814	Down	gi|688583819|ref|XP_009305830.1|/0/PREDICTED: actin-binding LIM protein 1 isoform X5 [Danio rerio]	dre:100003558/0.0/ablim1a, ablim1, zgc:172321; actin binding LIM protein 1a; K07520 actin-binding LIM protein
Unigene92260_All	3.04333	0.386667	1.64333	0.05	2.62667	0.13	-2.97649	-5.03855	-4.33665	Down	NA	NA
Unigene13272_All	5.99333	0.993333	3.20667	0.183333	3.49667	0.173333	-2.59301	-4.12853	-4.33436	Down	gi|62955317|ref|NP_001017670.1|/1.4983e-37/membrane-spanning 4-domains, subfamily A, member 17A.11 [Danio rerio] &gt;gi|62203401|gb|AAH93168.1| Membrane-spanning 4-domains, subfamily A, member 17A.11 [Danio rerio]	shr:100929008/1e-06/MS4A1; membrane-spanning 4-domains, subfamily A, member 1; K06466 membrane-spanning 4-domains, subfamily A, member 1
CL11514.Contig1_All	55.0933	2.54	38.2367	4.76667	32.7167	1.62667	-4.43898	-3.0039	-4.33004	Down	gi|190338603|gb|AAI63874.1|/0/Solute carrier family 40 (iron-regulated transporter), member 1 [Danio rerio] &gt;gi|296245401|gb|ADH03019.1| ferroportin 1 [Danio rerio]	dre:58153/0.0/slc40a1, FPN1, slc39a1, weh; solute carrier family 40 (iron-regulated transporter), member 1; K14685 solute carrier family 40 (iron-regulated transporter), member 1
CL369.Contig2_All	18.94	1.3	5.27667	0.593333	10.67	0.533333	-3.86485	-3.15271	-4.32238	Down	gi|297718575|gb|ADI50192.1|/7.41245e-124/granzyme A/K [Cyprinus carpio] &gt;gi|297718577|gb|ADI50193.1| granzyme A/K [Cyprinus carpio]	dre:794999/3e-98/gzmk, si:ch211-71c16.6; granzyme K; K08663 granzyme K [EC:3.4.21.-]
Unigene10682_All	10.78	1.24667	9.09333	0.916667	4	0.2	-3.11221	-3.31034	-4.32193	Down	gi|528472668|ref|XP_001919291.4|/0/PREDICTED: uncharacterized protein LOC563036 [Danio rerio]	ola:101175175/1e-87/class I histocompatibility antigen, F10 alpha chain-like; K06458 CD8A antigen, alpha polypeptide; K06459 CD8B antigen, beta polypeptide; K06751 major histocompatibility complex, class I
Unigene92329_All	6.38	0.67	3.22667	0.326667	9.78333	0.49	-3.25132	-3.30415	-4.31947	Down	gi|657754506|ref|XP_008312788.1|/1.51144e-18/PREDICTED: paladin isoform X2 [Cynoglossus semilaevis]	NA
Unigene86620_All	2.93333	0.24	6.12333	1.56	11.0333	0.556667	-3.61143	-1.97277	-4.30891	Down	gi|189533885|ref|XP_001923593.1|/1.29607e-161/PREDICTED: FYN-binding protein-like isoform X2 [Danio rerio]	dre:796938/2e-162/si:ch211-147j13.3; K17698 FYN binding protein
CL12236.Contig1_All	42.17	4.21667	32.9	2.46	14.0633	0.713333	-3.32204	-3.74136	-4.30122	Down	gi|528472783|ref|XP_005158042.1|/5.11522e-90/PREDICTED: uncharacterized protein LOC450029 [Danio rerio]	NA
CL13052.Contig3_All	4.10667	0.106667	5.60667	0.416667	5.03667	0.256667	-5.26679	-3.75018	-4.2945	Down	gi|126631335|gb|AAI33956.1|/9.20483e-63/LOC799814 protein [Danio rerio]	NA
Unigene87069_All	6.28	0.6	8.16667	0.96	11.24	0.573333	-3.38773	-3.08864	-4.29312	Down	gi|113682238|ref|NP_001038520.1|/0/uncharacterized protein LOC564531 [Danio rerio]	NA
Unigene29756_All	6.81	0.273333	3.89333	0.303333	2.67333	0.136667	-4.63892	-3.68203	-4.28991	Down	gi|554819892|ref|XP_005920689.1|/3.99433e-72/PREDICTED: ras-related protein Rab-11B-like isoform X1 [Haplochromis burtoni] &gt;gi|554819894|ref|XP_005920690.1| PREDICTED: ras-related protein Rab-11B-like isoform X2 [Haplochromis burtoni] &gt;gi|554819896|ref|XP_005920691.1| PREDICTED: ras-related protein Rab-11B-like isoform X3 [Haplochromis burtoni]	xma:102236307/7e-73/ras-related protein Rab-11B-like; K07905 Ras-related protein Rab-11B
CL5088.Contig1_All	8.36	0.45	13.1667	0.776667	16.36	0.836667	-4.21551	-4.08345	-4.28938	Down	gi|192455712|ref|NP_001122254.1|/1.53511e-72/retinoic acid receptor responder protein 3 [Danio rerio]	ggo:101139364/7e-09/HRASLS2; HRAS-like suppressor 2; K16817 HRAS-like suppressor 3 [EC:3.1.1.32 3.1.1.4]
Unigene6580_All	18.7467	2.57667	21.8167	4.73667	24.63	1.26667	-2.86306	-2.20349	-4.28131	Down	gi|125822555|ref|XP_687496.2|/0/PREDICTED: cholesterol 7-alpha-monooxygenase-like [Danio rerio]	lcm:102354799/6e-144/cholesterol 7-alpha-monooxygenase-like; K00489 cholesterol 7alpha-monooxygenase [EC:1.14.13.17]
CL417.Contig4_All	3.07333	0.28	3.31667	0.226667	3.08333	0.16	-3.45631	-3.87109	-4.26835	Down	gi|528504026|ref|XP_001345885.4|/0/PREDICTED: protein Jumonji [Danio rerio]	dre:100007426/0.0/jarid2a, jarid2; jumonji, AT rich interactive domain 2a; K11478 protein Jumonji
CL16194.Contig1_All	8.29333	0.43	2.81	0.0133333	7.79667	0.406667	-4.26954	-7.71939	-4.26094	Down	gi|3420828|gb|AAC31941.1|/4.34064e-174/fibronectin 1a isoform 2 [Danio rerio]	dre:100005469/7e-175/fn1a, Fn, fb80d10, fn1, fn2, wu:fb80d10; fibronectin 1a; K05717 fibronectin 1; K05719 integrin beta 1; K06256 CD44 antigen; K06257 syndecan 1; K06493 integrin beta 3; K06589 integrin beta 6; K06590 integrin beta 7; K06591 integrin beta 8; K06788 coxsackievirus and adenovirus receptor; K16338 syndecan 4
CL7164.Contig2_All	1.57	0.01	3.79333	0.326667	2.61667	0.136667	-7.29462	-3.53757	-4.259	Down	NA	NA
CL54.Contig5_All	7.83	0.81	11.33	0.633333	23.3933	1.22333	-3.27302	-4.16104	-4.25721	Down	gi|528505150|ref|XP_002665111.3|/5.89686e-176/PREDICTED: leukocyte elastase inhibitor [Danio rerio] &gt;gi|688592970|ref|XP_009290984.1| PREDICTED: leukocyte elastase inhibitor [Danio rerio]	dre:569051/9e-177/serpinb14, im:7148243, si:ch73-303g23.4; serpin peptidase inhibitor, clade B (ovalbumin), member 14; K13963 serpin B
CL8492.Contig2_All	2.34333	0.183333	2.17667	0.17	4.00667	0.21	-3.67602	-3.67851	-4.25394	Down	gi|688544863|ref|XP_009298055.1|/0/PREDICTED: serine/threonine-protein kinase LMTK1-like isoform X2 [Danio rerio]	dre:100004850/0.0/aatka; apoptosis-associated tyrosine kinase a; K17480 lemur tyrosine kinase 1 [EC:2.7.10.1]
CL1613.Contig3_All	17.4067	1.13667	12.56	1.04	24.7967	1.3	-3.93676	-3.59418	-4.25356	Down	gi|27545197|ref|NP_775331.1|/9.9349e-59/epididymal secretory protein E1 precursor [Danio rerio] &gt;gi|14423799|sp|Q9DGJ3.1|NPC2_DANRE RecName: Full=Epididymal secretory protein E1; AltName: Full=16.5 kDa secretory protein; AltName: Full=Niemann Pick type C2 protein homolog; Flags: Precursor [Danio rerio] &gt;gi|9802429|gb|AAF99719.1|AF291663_1 16.5 kDa secretory protein [Danio rerio] &gt;gi|2827…	dre:282673/2e-59/npc2, cb292, sb:cb292; Niemann-Pick disease, type C2; K13443 Niemann-Pick C2 protein
CL15686.Contig6_All	3.25333	0.0333333	4.35667	0.25	2.22333	0.116667	-6.60881	-4.12322	-4.25226	Down	NA	NA
CL12493.Contig1_All	22.2133	1.41667	18.76	2.17333	12.6067	0.663333	-3.97085	-3.10968	-4.24831	Down	gi|688568421|ref|XP_009302346.1|/0/PREDICTED: complement component C7 isoform X2 [Danio rerio]	dre:562475/0.0/c7a, si:dkey-250l23.2; complement component 7a; K03996 complement component 7
Unigene7138_All	3.42333	0.386667	4.05	0.493333	4.94	0.26	-3.14624	-3.03729	-4.24793	Down	gi|41056025|ref|NP_956419.1|/5.57762e-130/globoside alpha-1,3-N-acetylgalactosaminyltransferase 1, like 4 [Danio rerio] &gt;gi|33416429|gb|AAH55647.1| Globoside alpha-1,3-N-acetylgalactosaminyltransferase 1, like 4 [Danio rerio]	dre:387303/9e-131/gbgt1l4, sb:cb1003, zgc:66417; globoside alpha-1,3-N-acetylgalactosaminyltransferase 1, like 4; K00722 globoside alpha-N-acetylgalactosaminyltransferase [EC:2.4.1.88]
Unigene2168_All	9.46333	0.87	9.93	0.88	15.7533	0.83	-3.44326	-3.49622	-4.2464	Down	gi|50345094|ref|NP_001002218.1|/5.24501e-158/nuclear factor, interleukin 3 regulated, member 6 [Danio rerio] &gt;gi|49117422|gb|AAH73175.1| Zgc:77060 [Danio rerio]	mze:101481574/9e-78/nuclear factor interleukin-3-regulated protein-like; K09059 nuclear factor, interleukin 3 regulated
Unigene35534_All	9.8	0.42	11.51	0.656667	6.88333	0.363333	-4.54432	-4.13158	-4.24374	Down	gi|292628138|ref|XP_001332828.3|/0/PREDICTED: phosphatidylcholine-sterol acyltransferase [Danio rerio]	dre:793137/0.0/lcat; lecithin-cholesterol acyltransferase; K00650 lecithin-cholesterol acyltransferase [EC:2.3.1.43]
CL544.Contig6_All	8.82333	1.68333	13.68	1.75	24.0533	1.27	-2.39	-2.96664	-4.24334	Down	gi|528510183|ref|XP_005159691.1|/0/PREDICTED: protein FAM65B isoform X1 [Danio rerio]	NA
CL15220.Contig2_All	9.29333	0.516667	22.4833	1.6	4.34667	0.23	-4.16889	-3.81271	-4.2402	Down	gi|528481505|ref|XP_005165752.1|/0/PREDICTED: myosin-9 isoform X2 [Danio rerio]	dre:333938/0.0/myh9a, fi22c04, myh9, myh9l2, wu:fi22c04, wu:fj85e11, zgc:162029, zgc:66164; myosin, heavy chain 9a, non-muscle; K10352 myosin heavy chain
CL15027.Contig9_All	3.14667	0.42	5.24	0.65	5.03667	0.266667	-2.90536	-3.01106	-4.23936	Down	gi|117606169|ref|NP_001071049.1|/3.43083e-103/platelet receptor Gi24 precursor [Danio rerio] &gt;gi|115313197|gb|AAI24238.1| Zgc:153073 [Danio rerio]	NA
Unigene25807_All	2.77667	0.236667	3.37	0.263333	3.01667	0.16	-3.55243	-3.67779	-4.23681	Down	gi|130484025|ref|NP_001076360.1|/5.13798e-126/si:dkey-211g8.1 [Danio rerio]	ola:101158210/7e-105/C3a anaphylatoxin chemotactic receptor-like; K04310 G protein-coupled receptor 1
CL854.Contig1_All	15.1467	4.14667	8.78333	2.62	35.4167	1.88667	-1.86898	-1.7452	-4.23052	Down	gi|292619299|ref|XP_002663942.1|/0/PREDICTED: matrix metalloproteinase-25-like [Danio rerio]	dre:100333601/0.0/matrix metalloproteinase-25-like; K08003 matrix metalloproteinase-25 (membrane-inserted) [EC:3.4.24.-]
CL10894.Contig1_All	6.95	0.47	15.0833	0.156667	8.76	0.466667	-3.88628	-6.58911	-4.23047	Down	gi|528500247|ref|XP_005173341.1|/0/PREDICTED: glycerophosphoinositol inositolphosphodiesterase GDPD2 isoform X1 [Danio rerio] &gt;gi|528500249|ref|XP_691652.4| PREDICTED: glycerophosphoinositol inositolphosphodiesterase GDPD2 isoform X1 [Danio rerio]	dre:563198/0.0/gdpd2, si:dkey-31j3.9; glycerophosphodiester phosphodiesterase domain containing 2; K01124 glycerophosphoinositol inositolphosphodiesterase [EC:3.1.4.43]
Unigene22255_All	6.21667	1.05	8.39667	2.03333	9.26	0.493333	-2.56575	-2.04597	-4.23038	Down	gi|161353479|ref|NP_998129.3|/2.26071e-165/cannabinoid receptor 2 [Danio rerio] &gt;gi|89903010|gb|ABB29974.1| cannabinoid receptor 2 type B [Danio rerio]	dre:795246/4e-166/cnr2, cb2a, cb2b; cannabinoid receptor 2; K04278 cannabinoid receptor 2 (macrophage)
CL854.Contig7_All	22.9533	5.02	17.58	4.43333	61.05	3.25333	-2.19294	-1.98747	-4.23	Down	gi|292619299|ref|XP_002663942.1|/0/PREDICTED: matrix metalloproteinase-25-like [Danio rerio]	dre:100333601/0.0/matrix metalloproteinase-25-like; K08003 matrix metalloproteinase-25 (membrane-inserted) [EC:3.4.24.-]
Unigene37779_All	9.37667	0.423333	5.04333	0.403333	2.62667	0.14	-4.46921	-3.64433	-4.22973	Down	gi|528484073|ref|XP_005168862.1|/2.06889e-89/PREDICTED: uncharacterized protein LOC101885667 [Danio rerio] &gt;gi|688563003|ref|XP_009301189.1| PREDICTED: uncharacterized protein LOC101885667 [Danio rerio]	pss:102454400/5e-08/SLAM family member 5-like; K06511 CD84 antigen
CL3463.Contig3_All	4.19667	0.293333	3.56667	0.636667	3.5	0.186667	-3.83863	-2.48597	-4.22882	Down	gi|181342156|ref|NP_001116709.1|/2.20339e-80/probable serpin E3 precursor [Danio rerio] &gt;gi|190410914|sp|B0UYL8.1|SERP3_DANRE RecName: Full=Probable serpin E3; Flags: Precursor [Danio rerio]	lcm:102360184/3e-45/SERPINE1; serpin peptidase inhibitor, clade E (nexin, plasminogen activator inhibitor type 1), member 1; K03982 plasminogen activator inhibitor-1
CL4327.Contig1_All	14.2733	0.753333	19.76	0.993333	24.65	1.32	-4.24389	-4.31416	-4.22298	Down	gi|158389781|gb|ABW37743.1|/0/alpha-1-microglobulin [Ctenopharyngodon idella]	acs:100556464/1e-21/tfpi; tissue factor pathway inhibitor (lipoprotein-associated coagulation inhibitor); K03909 tissue factor pathway inhibitor
Unigene7895_All	10.8567	1.45667	5.40333	1.27	13.23	0.71	-2.89784	-2.08902	-4.21985	Down	gi|189533885|ref|XP_001923593.1|/1.12734e-161/PREDICTED: FYN-binding protein-like isoform X2 [Danio rerio]	dre:796938/2e-162/si:ch211-147j13.3; K17698 FYN binding protein
CL9088.Contig1_All	9.45	0.22	5.02	1.31667	4.83333	0.26	-5.42474	-1.9308	-4.21643	Down	gi|62205440|gb|AAH93328.1|/2.3582e-148/LOC553228 protein, partial [Danio rerio]	mze:101473896/2e-116/gamma-glutamyl hydrolase-like; K01307 gamma-glutamyl hydrolase [EC:3.4.19.9]
Unigene35016_All	3.21667	0.786667	4.13667	1	4.21333	0.226667	-2.03174	-2.04847	-4.21632	Down	gi|41054715|ref|NP_957326.1|/0/xaa-Pro aminopeptidase 2 [Danio rerio] &gt;gi|32766578|gb|AAH54906.1| Zgc:63528 [Danio rerio]	dre:394007/0.0/xpnpep2, zK61O11.1, zgc:63528; X-prolyl aminopeptidase (aminopeptidase P) 2, membrane-bound (EC:3.4.11.9); K14208 Xaa-Pro aminopeptidase 2 [EC:3.4.11.9]
Unigene12874_All	5.59	1.17333	8.97333	1.86333	13.7433	0.74	-2.25224	-2.26776	-4.21506	Down	gi|206557843|sp|P0C7U5.1|C5AR1_DANRE/7.72416e-145/RecName: Full=C5a anaphylatoxin chemotactic receptor 1; AltName: Full=C5a anaphylatoxin chemotactic receptor; Short=C5a-R; Short=C5aR [Danio rerio]	dre:100000959/1e-145/c5ar1, C5a-R, C5aR; C5a anaphylatoxin chemotactic receptor; K04010 C5a anaphylatoxin chemotactic receptor
Unigene16594_All	3.50333	0.453333	5.27333	0.62	4.14333	0.223333	-2.95008	-3.08838	-4.21352	Down	gi|151427626|tpd|FAA00370.1|/3.88768e-13/TPA: predicted cytochrome b-245, alpha polypeptide [Tetraodon nigroviridis]	tru:445889/8e-14/p22phox; p22phox protein; K08009 cytochrome b-245, alpha polypeptide
Unigene6158_All	2.50667	0.26	2.82667	0.0933333	1.79	0.0966667	-3.26919	-4.92057	-4.2108	Down	gi|528521955|ref|XP_001921966.4|/3.88767e-66/PREDICTED: uncharacterized protein si:ch211-93f2.1 [Danio rerio]	dre:561967/7e-67/wu:fb62a02; si:ch211-93f2.1; K03927 carboxylesterase 2 [EC:3.1.1.1 3.1.1.84 3.1.1.56]
Unigene7224_All	10.5067	0.946667	20.1967	5.42667	18.72	1.02	-3.4723	-1.89598	-4.19794	Down	gi|669302306|gb|KFD45978.1|/1.54909e-13/hypothetical protein M513_13134 [Trichuris suis]	ame:726541/2e-08/Mbs, GB19581; myosin binding subunit; K06270 protein phosphatase 1 regulatory subunit 12A
CL1347.Contig6_All	16.5767	1.05	8.54	0.72	9.00333	0.493333	-3.98069	-3.56817	-4.18982	Down	gi|60701768|gb|AAX31127.1|/9.72694e-06/SJCHGC09842 protein [Schistosoma japonicum]	NA
CL54.Contig2_All	4.44	0.126667	2.07667	0.01	3.15667	0.173333	-5.13145	-7.69813	-4.18678	Down	gi|528505150|ref|XP_002665111.3|/0/PREDICTED: leukocyte elastase inhibitor [Danio rerio] &gt;gi|688592970|ref|XP_009290984.1| PREDICTED: leukocyte elastase inhibitor [Danio rerio]	dre:569051/0.0/serpinb14, im:7148243, si:ch73-303g23.4; serpin peptidase inhibitor, clade B (ovalbumin), member 14; K13963 serpin B
Unigene11648_All	29.39	0.46	23.25	2.14667	20.4733	1.12667	-5.99755	-3.43706	-4.18361	Down	gi|45544644|ref|NP_991320.1|/0/Dab, mitogen-responsive phosphoprotein, homolog 2 [Danio rerio] &gt;gi|32442448|gb|AAP82282.1| Dab2 [Danio rerio]	dre:404040/0.0/dab2, sb:cb778, zgc:77136; Dab, mitogen-responsive phosphoprotein, homolog 2 (Drosophila); K12475 disabled homolog 2
CL12623.Contig3_All	17.2767	1.59333	4.26333	0.603333	2.3	0.126667	-3.4387	-2.82095	-4.18253	Down	gi|130506314|ref|NP_001076281.1|/3.04364e-146/chemokine-like receptor 1 [Danio rerio] &gt;gi|126632148|gb|AAI34148.1| Cmklr1 protein [Danio rerio]	mze:101464843/1e-114/cmklr1; chemerin chemokine-like receptor 1; K04245 chemokine-like receptor 1
CL4942.Contig3_All	1.17667	0.01	0.926667	0.01	3.26667	0.18	-6.87856	-6.53398	-4.18175	Down	NA	NA
CL16647.Contig11_All	13.2733	3.23	16.1933	3.75667	22.11	1.22	-2.03892	-2.10787	-4.17975	Down	gi|6714643|dbj|BAA89537.1|/0/taurine transporter [Cyprinus carpio]	dre:569098/0.0/slc6a6b, slc6a6, tau, taut, wu:fc26e12; solute carrier family 6 (neurotransmitter transporter), member 6b; K05039 solute carrier family 6 (neurotransmitter transporter, GABA) member 6/8/11/12/13
CL939.Contig34_All	24.4333	2.12667	10.5933	0.536667	7.35	0.406667	-3.52218	-4.30299	-4.17583	Down	gi|597733095|ref|XP_007228870.1|/5.77987e-94/PREDICTED: pulmonary surfactant-associated protein B-like [Astyanax mexicanus]	xma:102236120/2e-61/proactivator polypeptide-like; K12382 saposin
Unigene19702_All	3.33667	0.13	2.79667	0.216667	2.58333	0.143333	-4.68182	-3.69016	-4.17179	Down	gi|50540176|ref|NP_001002555.1|/4.96479e-117/ras-related protein Rab-11B [Danio rerio] &gt;gi|49904559|gb|AAH76247.1| Zgc:92772 [Danio rerio]	xma:102236307/8e-118/ras-related protein Rab-11B-like; K07905 Ras-related protein Rab-11B
Unigene28193_All	71.0133	9.71333	94.3167	8.09333	168.19	9.34	-2.87005	-3.54271	-4.17053	Down	gi|166158162|ref|NP_001107480.1|/2.92538e-56/uncharacterized protein LOC100135331 precursor [Xenopus (Silurana) tropicalis] &gt;gi|156230058|gb|AAI52207.1| Thy1 protein [Danio rerio] &gt;gi|163916563|gb|AAI57630.1| LOC100135331 protein [Xenopus (Silurana) tropicalis]	dre:336617/4e-56/thy1, wu:fb15c03, wu:fb18g05, zgc:123140; Thy-1 cell surface antigen; K06464 integrin beta 2; K06493 integrin beta 3; K06514 Thy-1 cell surface antigen; K16338 syndecan 4
CL4137.Contig7_All	80.2733	1.25667	56.7933	6.11	21.52	1.19667	-5.99725	-3.21648	-4.16858	Down	gi|688569843|ref|XP_009302680.1|/2.29935e-178/PREDICTED: macrophage receptor MARCO isoform X3 [Danio rerio]	dre:571584/2e-167/marco; macrophage receptor with collagenous structure; K13884 macrophage receptor with collagenous structure
Unigene88139_All	3.52	0.113333	2.74667	0.343333	9.89	0.55	-4.95693	-3	-4.16847	Down	gi|77403696|dbj|BAE46430.1|/3.22494e-100/reverse transcriptase [Danio rerio]	spu:754750/6e-16/uncharacterized LOC754750; K11647 SWI/SNF-related matrix-associated actin-dependent regulator of chromatin subfamily A member 2/4 [EC:3.6.4.-]
CL3068.Contig5_All	4.08333	0.313333	5.25667	0.603333	4.65	0.263333	-3.70398	-3.12312	-4.14227	Down	gi|528468759|ref|XP_005160308.1|/4.10464e-72/PREDICTED: membrane-spanning 4-domains subfamily A member 15 isoform X1 [Danio rerio]	NA
Unigene22918_All	7.11667	0.246667	10.5867	0.963333	12.0633	0.683333	-4.85057	-3.45807	-4.1419	Down	gi|688612015|ref|XP_009295222.1|/4.9648e-110/PREDICTED: basement membrane-specific heparan sulfate proteoglycan core protein isoform X8 [Danio rerio]	dre:565429/8e-111/hspg2; heparan sulfate proteoglycan 2; K05719 integrin beta 1; K06255 heparan sulfate proteoglycan 2 (perlecan); K06265 dystroglycan 1
CL6829.Contig4_All	7.72	0.703333	3.37667	0.173333	7.58667	0.433333	-3.45632	-4.28398	-4.12992	Down	gi|150832527|ref|NP_001092920.1|/0/glycerol-3-phosphate acyltransferase 3-like [Danio rerio] &gt;gi|150403918|sp|A3KGT9.1|GPT3L_DANRE RecName: Full=Glycerol-3-phosphate acyltransferase 3-like; AltName: Full=1-acyl-sn-glycerol-3-phosphate O-acyltransferase 9-like; Short=1-AGP acyltransferase 9-like; Short=1-AGPAT 9-like; AltName: Full=Lysophosphatidic acid acyltransferase theta-like; Short=LPAAT-t…	dre:567414/0.0/agpat9l, si:ch211-155m12.4; 1-acylglycerol-3-phosphate O-acyltransferase 9, like (EC:2.3.1.51 2.3.1.15); K13506 glycerol-3-phosphate O-acyltransferase 3/4 [EC:2.3.1.15]
CL16748.Contig1_All	5.71333	1.00667	9.84667	1.25333	8.28667	0.473333	-2.50475	-2.97387	-4.12986	Down	gi|528516568|ref|XP_005161862.1|/0/PREDICTED: gamma-adducin isoform X2 [Danio rerio]	dre:556762/0.0/add3a, add3, wu:fb38g03, wu:fc16e06, zgc:55560, zgc:55992, zgc:77226; adducin 3 (gamma) a; K18622 adducin
Unigene9321_All	5.01333	0.716667	1.98667	0.16	1.86333	0.106667	-2.8064	-3.63421	-4.1267	Down	gi|528515736|ref|XP_005174067.1|/1.02095e-37/PREDICTED: uncharacterized protein LOC101882843 [Danio rerio]	NA
CL2709.Contig1_All	2.08667	0.14	1.89667	0.17	2.44	0.14	-3.8977	-3.47986	-4.12338	Down	gi|292617074|ref|XP_002663227.1|/1.38309e-68/PREDICTED: uncharacterized protein si:dkey-63d15.12 [Danio rerio] &gt;gi|688568817|ref|XP_009302441.1| PREDICTED: uncharacterized protein si:dkey-63d15.12 [Danio rerio]	NA
Unigene20699_All	15.3933	3.45333	4.75667	0.87	3.31	0.19	-2.15624	-2.45086	-4.12276	Down	gi|62955317|ref|NP_001017670.1|/3.89468e-57/membrane-spanning 4-domains, subfamily A, member 17A.11 [Danio rerio] &gt;gi|62203401|gb|AAH93168.1| Membrane-spanning 4-domains, subfamily A, member 17A.11 [Danio rerio]	mdo:100029355/4e-11/MS4A1; membrane-spanning 4-domains, subfamily A, member 1; K06466 membrane-spanning 4-domains, subfamily A, member 1
CL14552.Contig3_All	10.8767	0.573333	8.29667	1.21333	4.35333	0.25	-4.24572	-2.77356	-4.12212	Down	gi|528504594|ref|XP_005158264.1|/0/PREDICTED: selenium-binding protein 1 isoform X1 [Danio rerio]	dre:393542/0.0/selenbp1, zgc:65844; selenium binding protein 1; K17285 selenium-binding protein 1
CL3366.Contig3_All	8.92667	2.34333	14.18	1.94333	5.63	0.323333	-1.92956	-2.86725	-4.12204	Down	gi|145279639|ref|NP_001071636.2|/7.43574e-130/sulfotransferase family 2, cytosolic sulfotransferase 3 [Danio rerio] &gt;gi|133778305|gb|AAI15351.1| Sulfotransferase family 2, cytosolic sulfotransferase 3 [Danio rerio]	dre:777792/1e-130/sult2st3; sulfotransferase family 2, cytosolic sulfotransferase 3 (EC:2.8.2.-); K01015 alcohol sulfotransferase [EC:2.8.2.2]
CL10539.Contig1_All	2.53667	0.176667	4.21667	0.0733333	3.36333	0.193333	-3.84383	-5.84549	-4.12073	Down	gi|57528867|ref|NP_001007763.1|/0/protocadherin 2 alpha c precursor [Danio rerio] &gt;gi|53748800|dbj|BAD52317.1| cadherin-related neuronal receptor constant [Danio rerio] &gt;gi|53748826|dbj|BAD52330.1| cadherin-related neuronal receptor constant [Danio rerio]	dre:493587/0.0/pcdh2ac, zCNRc, zCNRv7ss-1, zCNRv9s-1; protocadherin 2 alpha c; K05719 integrin beta 1; K16493 protocadherin alpha
Unigene17646_All	7.95	0.776667	10.6067	2.95333	11.5267	0.663333	-3.35559	-1.84456	-4.1191	Down	gi|189533885|ref|XP_001923593.1|/0/PREDICTED: FYN-binding protein-like isoform X2 [Danio rerio]	dre:796938/0.0/si:ch211-147j13.3; K17698 FYN binding protein
Unigene88844_All	9.36667	0.953333	5.92333	1.33667	14.07	0.81	-3.29648	-2.14777	-4.11856	Down	gi|688533835|ref|XP_009291929.1|/1.633e-66/PREDICTED: uncharacterized protein LOC103909146 isoform X1 [Danio rerio]	NA
Unigene34415_All	6.44667	0.816667	7.78	1.05333	15.1667	0.876667	-2.98073	-2.88481	-4.11273	Down	gi|528482137|ref|XP_005166249.1|/0/PREDICTED: mitochondrial Rho GTPase 1 isoform X4 [Danio rerio]	dre:561933/0.0/rhot1b, miro1, rhot1, si:dkeyp-97g3.6; ras homolog family member T1 (EC:3.6.5.-); K07870 Ras homolog gene family, member T1
Unigene14105_All	25.43	2.48333	17.5	2.58	19.14	1.11	-3.35618	-2.76191	-4.10796	Down	NA	NA
CL2500.Contig10_All	3.76333	0.39	4.59667	1.10667	7.00667	0.406667	-3.27047	-2.05437	-4.10681	Down	gi|58801250|dbj|BAD89511.1|/8.49813e-76/T cell receptor beta 2 [Carassius auratus langsdorfii]	lcm:102353650/3e-22/uncharacterized LOC102353650; K10785 T-cell receptor beta chain V region
CL9264.Contig6_All	3.62	0.0933333	3.94	0.623333	3.43667	0.2	-5.27745	-2.66012	-4.10294	Down	gi|220682208|gb|ACL80214.1|/0/slc7a8 [Carassius carassius]	dre:100007704/0.0/slc7a8a, si:ch211-14a17.3; solute carrier family 7 (cationic amino acid transporter, y+ system), member 8a; K13781 solute carrier family 7 (L-type amino acid transporter), member 8
CL3079.Contig2_All	14.8033	3.86333	24.6833	5.35333	25.9833	1.51333	-1.938	-2.20503	-4.10178	Down	gi|528491834|ref|XP_003199368.2|/3.55648e-149/PREDICTED: RING finger protein 208 [Danio rerio]	dre:100073327/6e-09/zgc:165481; K11983 E3 ubiquitin-protein ligase RNF182 [EC:2.3.2.27]
CL11514.Contig3_All	22.5	0.636667	17.17	1.13333	18.5733	1.08333	-5.14324	-3.92125	-4.09968	Down	gi|190338603|gb|AAI63874.1|/0/Solute carrier family 40 (iron-regulated transporter), member 1 [Danio rerio] &gt;gi|296245401|gb|ADH03019.1| ferroportin 1 [Danio rerio]	dre:58153/0.0/slc40a1, FPN1, slc39a1, weh; solute carrier family 40 (iron-regulated transporter), member 1; K14685 solute carrier family 40 (iron-regulated transporter), member 1
CL3943.Contig4_All	7.87	0.983333	8.99333	1.29667	8.44	0.493333	-3.00061	-2.79405	-4.09661	Down	gi|41054549|ref|NP_955900.1|/2.53918e-141/lysophosphatidic acid receptor 5a [Danio rerio] &gt;gi|33989524|gb|AAH56587.1| Purinergic receptor P2Y, G-protein coupled, 5 [Danio rerio]	lcm:102363460/8e-74/lysophosphatidic acid receptor 6-like; K04273 lysophosphatidic acid receptor 6
CL3099.Contig25_All	17.0567	3.9	12.5933	3.64333	13.2267	0.773333	-2.12879	-1.78933	-4.09622	Down	gi|528495333|ref|XP_005156064.1|/0/PREDICTED: integrin alpha-M-like [Danio rerio] &gt;gi|688578825|ref|XP_009304682.1| PREDICTED: integrin alpha-M-like [Danio rerio] &gt;gi|688578827|ref|XP_009304683.1| PREDICTED: integrin alpha-M-like [Danio rerio] &gt;gi|688578829|ref|XP_009304684.1| PREDICTED: integrin alpha-M-like [Danio rerio]	dre:101882585/0.0/si:dkey-32n7.4; K06462 integrin alpha X; K06581 intercellular adhesion molecule 4
CL3079.Contig8_All	16.7033	4.06333	4.66333	0.99	21.4267	1.25333	-2.0394	-2.23586	-4.09557	Down	gi|528491834|ref|XP_003199368.2|/1.41152e-148/PREDICTED: RING finger protein 208 [Danio rerio]	dre:100073327/6e-09/zgc:165481; K11983 E3 ubiquitin-protein ligase RNF182 [EC:2.3.2.27]
CL1477.Contig3_All	2.88	0.04	2.79667	0.196667	1.70333	0.1	-6.16993	-3.82988	-4.09029	Down	gi|121583657|ref|NP_001073506.1|/0/probable cation-transporting ATPase 13A2 [Danio rerio] &gt;gi|118763552|gb|AAI28613.1| Zgc:136762 [Danio rerio]	dre:568666/0.0/atp13a2, im:7147302, zgc:136762; ATPase type 13A2 (EC:3.6.3.8); K13526 cation-transporting ATPase 13A2 [EC:3.6.3.-]
CL6030.Contig5_All	49.06	2.88667	88.52	12.22	109.117	6.44	-4.08707	-2.85676	-4.08267	Down	gi|165974612|ref|NP_001107203.1|/0/interleukin-13 receptor subunit alpha-2 precursor [Danio rerio] &gt;gi|159885669|tpe|CAH18893.1| TPA: interleukin-13 receptor alpha 2 [Danio rerio]	dre:368326/0.0/il13ra2, il-13ra2, sb:cb602, si:dkeyp-110c7.6; interleukin 13 receptor, alpha 2; K05077 interleukin 13 receptor alpha-2
CL8736.Contig1_All	626.663	117.143	843.417	164.863	751.063	44.65	-2.41942	-2.35497	-4.0722	Down	gi|113196869|gb|ABI31732.1|/3.3119e-140/myofibril-bound serine proteinase [Carassius auratus]	cmy:102934296/2e-73/Trypsin; cationic trypsin-like; K01312 trypsin [EC:3.4.21.4]
Unigene98570_All	9.36667	0.01	11.08	0.01	7.16667	0.426667	-9.87139	-10.1137	-4.07012	Down	gi|3298342|dbj|BAA31459.1|/7.57778e-26/CC chemokine-1 [Cyprinus carpio]	mze:101469736/2e-06/C-C motif chemokine 3-like; K16062 C-C motif chemokine 21
CL6030.Contig6_All	32	2.08	53.1167	7.64667	70.0733	4.18	-3.94342	-2.79626	-4.06729	Down	gi|165974612|ref|NP_001107203.1|/0/interleukin-13 receptor subunit alpha-2 precursor [Danio rerio] &gt;gi|159885669|tpe|CAH18893.1| TPA: interleukin-13 receptor alpha 2 [Danio rerio]	dre:368326/0.0/il13ra2, il-13ra2, sb:cb602, si:dkeyp-110c7.6; interleukin 13 receptor, alpha 2; K05077 interleukin 13 receptor alpha-2
CL5249.Contig3_All	8.42667	1.42667	10.2967	1.24333	10.2	0.61	-2.56231	-3.04989	-4.06362	Down	gi|511262185|gb|AGN71674.1|/0/rhesus blood group-associated glycoprotein A-like protein [Cyprinus carpio]	dre:405771/0.0/rhag, wu:fj61d12; Rh-associated glycoprotein; K06580 ammonium transporter Rh
Unigene6410_All	12.1733	0.733333	7.36333	1.01667	7.19	0.43	-4.05311	-2.85651	-4.06358	Down	gi|29468311|gb|AAO85496.1|AF493987_1/2.11285e-110/BCL2/adenovirus E1b 19 kDa interacting protein 3a [Danio rerio]	dre:554650/6e-111/bnip3lb, bnip3l, nip3, zgc:110478; BCL2/adenovirus E1B interacting protein 3-like b; K15465 BCL2/adenovirus E1B 19 kDa protein-interacting protein 3-like
Unigene5775_All	18.2833	0.856667	19.21	1.9	14.7333	0.883333	-4.41565	-3.33779	-4.05998	Down	gi|160774330|gb|AAI55199.1|/0/Pepd protein [Danio rerio]	dre:337498/0.0/pepd, cb1000, fj78g11, wu:fj78g11; peptidase D (EC:3.4.13.9); K14213 Xaa-Pro dipeptidase [EC:3.4.13.9]
CL9264.Contig1_All	7.73333	0.166667	7.30333	0.866667	6.05333	0.363333	-5.53605	-3.07501	-4.05836	Down	gi|220682208|gb|ACL80214.1|/0/slc7a8 [Carassius carassius]	dre:100007704/0.0/slc7a8a, si:ch211-14a17.3; solute carrier family 7 (cationic amino acid transporter, y+ system), member 8a; K13781 solute carrier family 7 (L-type amino acid transporter), member 8
Unigene85994_All	4.51667	0.27	1.08	0.01	4.32667	0.26	-4.06423	-6.75489	-4.05667	Down	gi|209882027|ref|XP_002142451.1|/1.4502e-40/SNF2/RAD54 helicase family protein [Cryptosporidium muris RN66] &gt;gi|209558057|gb|EEA08102.1| SNF2/RAD54 helicase family protein [Cryptosporidium muris RN66]	xtr:100493286/6e-25/muc2; mucin 2, oligomeric mucus/gel-forming; K10955 intestinal mucin-2
CL544.Contig2_All	9.64	2.05333	15.53	3.47333	26.0733	1.57	-2.23107	-2.16067	-4.05374	Down	gi|528510183|ref|XP_005159691.1|/0/PREDICTED: protein FAM65B isoform X1 [Danio rerio]	NA
Unigene52952_All	36.9767	6.23	2.61333	0.44	3.92333	0.236667	-2.56931	-2.57032	-4.05115	Down	NA	NA
CL3585.Contig1_All	6.67667	0.396667	10.0467	0.286667	2.70667	0.163333	-4.07313	-5.1312	-4.05063	Down	gi|326669495|ref|XP_694138.3|/0/PREDICTED: sodium-dependent noradrenaline transporter [Danio rerio] &gt;gi|688564832|ref|XP_009301625.1| PREDICTED: sodium-dependent noradrenaline transporter [Danio rerio]	dre:565776/0.0/slc6a2; solute carrier family 6 (neurotransmitter transporter), member 2; K05035 solute carrier family 6 (neurotransmitter transporter, noradrenalin) member 2
CL15598.Contig2_All	15.8433	1.55667	6.27667	0.766667	16.4233	0.993333	-3.34734	-3.03333	-4.04733	Down	gi|47086711|ref|NP_997828.1|/2.63706e-120/CD82 molecule b [Danio rerio] &gt;gi|32451652|gb|AAH54586.1| CD82 antigen [Danio rerio] &gt;gi|182888964|gb|AAI64453.1| Cd82 protein [Danio rerio]	dre:324137/4e-121/cd82b, cd82, kai1, wu:fc19g11; CD82 molecule b; K06509 CD82 antigen
Unigene21144_All	2.28	0.243333	3.05	0.123333	4.55333	0.276667	-3.22803	-4.62817	-4.0407	Down	gi|688592641|ref|XP_009290909.1|/1.07212e-34/PREDICTED: dispanin subfamily A member 2b-like [Danio rerio]	NA
Unigene9123_All	5.56	1.43	7.40333	0.946667	10.3867	0.633333	-1.95907	-2.96725	-4.03562	Down	gi|17066856|gb|AAL35359.2|AF442732_2/1.1124e-07/lambda-recombinase-like protein, partial [Tetraodon nigroviridis]	NA
CL14788.Contig18_All	8.75667	0.556667	17.2567	0.793333	9.43667	0.576667	-3.9755	-4.44308	-4.03247	Down	gi|528488063|ref|XP_003199150.2|/1.40815e-54/PREDICTED: uncharacterized protein LOC100535806 isoform X1 [Danio rerio]	dre:352944/1e-45/cxcl12a, SDF-1, cxcl12, sdf-1a, sdf1a, wu:fa55e10, wu:fc16h12, wu:fj84c02; chemokine (C-X-C motif) ligand 12a (stromal cell-derived factor 1); K10031 C-X-C motif chemokine 12
CL2746.Contig3_All	61.21	5.03	69.15	5.91333	95.36	5.85333	-3.60514	-3.54769	-4.02605	Down	gi|121582316|ref|NP_001073427.1|/0/alpha-adducin [Danio rerio] &gt;gi|118764416|gb|AAI28849.1| Adducin 1 (alpha) [Danio rerio]	dre:555511/0.0/add1, bZ1H20.1, cb787, zgc:158352; adducin 1 (alpha); K18622 adducin
Unigene26518_All	17.3367	0.15	18.19	1.52667	20.5567	1.26333	-6.85272	-3.57469	-4.0243	Down	gi|45544644|ref|NP_991320.1|/0/Dab, mitogen-responsive phosphoprotein, homolog 2 [Danio rerio] &gt;gi|32442448|gb|AAP82282.1| Dab2 [Danio rerio]	dre:404040/0.0/dab2, sb:cb778, zgc:77136; Dab, mitogen-responsive phosphoprotein, homolog 2 (Drosophila); K12475 disabled homolog 2
CL4678.Contig11_All	15.7967	3.73	19.83	3.67333	28.67	1.76333	-2.08237	-2.43252	-4.02316	Down	gi|47550719|ref|NP_999873.1|/0/protein kinase C delta type [Danio rerio] &gt;gi|29179671|gb|AAH49327.1| Protein kinase C, delta [Danio rerio]	dre:334571/0.0/prkcda, fb09d10, fv43b11, prkcd, wu:fb09d10, wu:fv43b11, zgc:56558; protein kinase C, delta a (EC:2.7.11.13); K06068 novel protein kinase C delta type [EC:2.7.11.13]
Unigene8787_All	10.7967	0.41	13.88	1.01	10.44	0.643333	-4.71882	-3.78058	-4.02041	Down	gi|28173296|dbj|BAC56095.1|/0/bactericidal permeability-increasing protein/lipopolysaccharide-binding protein [Cyprinus carpio]	shr:100934317/4e-74/LBP; lipopolysaccharide binding protein; K05399 lipopolysaccharide-binding protein
CL1112.Contig2_All	7.73667	1.76333	11.7133	1.29667	19.5467	1.20667	-2.13341	-3.17527	-4.01782	Down	gi|528485607|ref|XP_005166494.1|/0/PREDICTED: caldesmon, smooth muscle-like isoform X2 [Danio rerio]	mze:101463587/6e-82/non-muscle caldesmon-like; K12327 caldesmon
CL3172.Contig8_All	3.09667	0.403333	2.60333	0.236667	3.23333	0.2	-2.94067	-3.45943	-4.01495	Down	gi|18858403|ref|NP_571912.1|/5.82503e-45/CCAAT/enhancer binding protein (C/EBP) 1 [Danio rerio] &gt;gi|13899135|gb|AAK48989.1|AF306857_1 myeloid-restricted CCAAT/enhancer-binding protein 1 [Danio rerio]	cjc:100396210/4e-15/CEBPE; CCAAT/enhancer binding protein (C/EBP), epsilon; K10051 CCAAT/enhancer binding protein (C/EBP), epsilon
CL12572.Contig10_All	5.23	0.293333	1.89	0.13	3.92333	0.243333	-4.1562	-3.8618	-4.01107	Down	gi|688579770|ref|XP_009304900.1|/1.16633e-108/PREDICTED: actin-binding LIM protein 1 isoform X13 [Danio rerio]	xma:102235109/2e-83/actin-binding LIM protein 1-like; K07520 actin-binding LIM protein
Unigene9070_All	4.28667	0.346667	5.14	0.996667	5.15333	0.32	-3.62824	-2.36659	-4.00936	Down	gi|338176917|gb|AEI83864.1|/8.64623e-124/granulocyte colony stimulating factor receptor [Carassius auratus]	dre:100134935/1e-106/csf3r, gcsfr; colony stimulating factor 3 receptor (granulocyte); K05061 granulocyte colony-stimulating factor receptor
CL10248.Contig3_All	44.6633	10.0533	72.5667	11.0133	106.3	6.60333	-2.15142	-2.72006	-4.0088	Down	gi|18858203|ref|NP_571831.1|/0/spermine synthase [Danio rerio] &gt;gi|4007033|emb|CAA08902.1| spermine synthase [Danio rerio] &gt;gi|47939306|gb|AAH71295.1| Spermine synthase [Danio rerio]	dre:80872/0.0/sms, zgc:86583; spermine synthase (EC:2.5.1.22); K00802 spermine synthase [EC:2.5.1.22]
CL6556.Contig2_All	37.4667	0.45	27.9933	2.38333	34.5633	2.15	-6.37954	-3.55403	-4.00683	Down	gi|68389496|ref|XP_692685.1|/7.1044e-128/PREDICTED: lymphatic vessel endothelial hyaluronic acid receptor 1 [Danio rerio]	mze:101467231/3e-33/lymphatic vessel endothelial hyaluronic acid receptor 1-like; K19012 lymphatic vessel endothelial hyaluronan receptor 1
Unigene16102_All	11.69	3.29	15.6167	4.3	37.98	2.36333	-1.82912	-1.86068	-4.00634	Down	gi|165972377|ref|NP_001107053.1|/7.88551e-174/uncharacterized protein LOC557116 [Danio rerio] &gt;gi|159155397|gb|AAI54458.1| Zgc:171579 protein [Danio rerio]	xma:102217637/5e-56/G-protein coupled receptor 4-like; K08426 G protein-coupled receptor 132
CL16396.Contig6_All	3.83333	0.0333333	3.40333	0.0333333	2.67	0.166667	-6.84549	-6.67384	-4.0018	Down	gi|41053375|ref|NP_956300.1|/2.57864e-70/heme transporter hrg1-A [Danio rerio] &gt;gi|82188234|sp|Q7T3B2.1|HRG1A_DANRE RecName: Full=Heme transporter hrg1-A; Short=zHRG-1; AltName: Full=Heme-responsive gene 1 protein homolog A; Short=HRG-1A; AltName: Full=Solute carrier family 48 member 1-B [Danio rerio] &gt;gi|31419471|gb|AAH53186.1| Solute carrier family 48 (heme transporter), member 1b [Danio …	dre:792763/4e-71/slc48a1b, fj61c11, hrg1, wu:fj61c11, zgc:63994; solute carrier family 48 (heme transporter), member 1b; K15380 solute carrier family 48 (heme transporter), member 1
Unigene6849_All	14.4367	0.0333333	12.93	1.01333	16.3933	1.02333	-8.75856	-3.67354	-4.00176	Down	gi|3298342|dbj|BAA31459.1|/7.51128e-30/CC chemokine-1 [Cyprinus carpio]	mze:101469736/8e-08/C-C motif chemokine 3-like; K16062 C-C motif chemokine 21
CL2839.Contig13_All	25.5167	1.82333	51.4967	4.20333	44.3833	2.77333	-3.80679	-3.61487	-4.00033	Down	gi|688547515|ref|XP_009298521.1|/0/PREDICTED: scavenger receptor cysteine-rich type 1 protein M130 [Danio rerio]	dre:564415/0.0/si:dkey-21h14.3; K06545 CD163 antigen
Unigene4622_All	11.5233	0.776667	12.96	1.19	14.5967	0.913333	-3.89112	-3.44503	-3.99835	Down	gi|161611497|gb|AAI55834.1|/1.16611e-98/Si:dkey-10p5.7 [Danio rerio]	NA
CL11378.Contig1_All	3.08	0.17	3.45	0.313333	2.50333	0.156667	-4.17932	-3.46083	-3.99808	Down	gi|354801975|gb|AER39749.1|/0/inositol-3-phosphate synthase [Cyprinus carpio]	xma:102238113/0.0/inositol-3-phosphate synthase 1-A-like; K01858 myo-inositol-1-phosphate synthase [EC:5.5.1.4]
CL13344.Contig1_All	5.17333	0.306667	4.30667	0.29	2.34333	0.146667	-4.07635	-3.89245	-3.99795	Down	gi|358339569|dbj|GAA47606.1|/1.28923e-10/hypothetical protein CLF_100574 [Clonorchis sinensis]	NA
CL11514.Contig2_All	54.8333	2.49333	33.5667	5.87	27.97	1.75667	-4.45891	-2.5156	-3.99297	Down	gi|190338603|gb|AAI63874.1|/0/Solute carrier family 40 (iron-regulated transporter), member 1 [Danio rerio] &gt;gi|296245401|gb|ADH03019.1| ferroportin 1 [Danio rerio]	dre:58153/0.0/slc40a1, FPN1, slc39a1, weh; solute carrier family 40 (iron-regulated transporter), member 1; K14685 solute carrier family 40 (iron-regulated transporter), member 1
CL3099.Contig21_All	4.06	0.96	4.53333	0.996667	5.67333	0.356667	-2.08037	-2.18539	-3.99155	Down	gi|528495333|ref|XP_005156064.1|/2.99011e-114/PREDICTED: integrin alpha-M-like [Danio rerio] &gt;gi|688578825|ref|XP_009304682.1| PREDICTED: integrin alpha-M-like [Danio rerio] &gt;gi|688578827|ref|XP_009304683.1| PREDICTED: integrin alpha-M-like [Danio rerio] &gt;gi|688578829|ref|XP_009304684.1| PREDICTED: integrin alpha-M-like [Danio rerio]	dre:101882585/5e-115/si:dkey-32n7.4; K06462 integrin alpha X; K06581 intercellular adhesion molecule 4
Unigene24474_All	11.85	1.53	9.72667	1.71667	12.6233	0.8	-2.95328	-2.50234	-3.97995	Down	gi|528475750|ref|XP_001332264.5|/0/PREDICTED: FYVE, RhoGEF and PH domain-containing protein 4-like [Danio rerio]	dre:793364/0.0/FYVE, RhoGEF and PH domain-containing protein 4-like; K05723 FYVE, RhoGEF and PH domain containing 4
Unigene12113_All	2.1	0.0433333	1.50667	0.03	5.14667	0.326667	-5.59877	-5.65025	-3.97775	Down	NA	NA
CL16574.Contig52_All	2.29	0.113333	3.44333	0.623333	2.04667	0.13	-4.3367	-2.46573	-3.97669	Down	gi|688534603|ref|XP_003197805.3|/4.35865e-63/PREDICTED: CD209 antigen [Danio rerio]	tru:105419298/2e-24/C-type lectin domain family 17, member A-like; K17513 C-type lectin superfamily 17 member A
CL16748.Contig13_All	10.6533	1.59	7.60667	1.24667	9.29667	0.593333	-2.74421	-2.60919	-3.9698	Down	gi|528516568|ref|XP_005161862.1|/0/PREDICTED: gamma-adducin isoform X2 [Danio rerio]	dre:556762/0.0/add3a, add3, wu:fb38g03, wu:fc16e06, zgc:55560, zgc:55992, zgc:77226; adducin 3 (gamma) a; K18622 adducin
Unigene6030_All	3.73333	0.52	2.62667	0.133333	3.77667	0.243333	-2.84388	-4.30012	-3.95611	Down	gi|27447564|gb|AAN08577.1|/3.36973e-145/connexin 33.8 [Danio rerio]	dre:404725/7e-143/cx30.3, cx33.8, zgc:110651; connexin 30.3; K07621 gap junction protein, beta 2
Unigene26822_All	6.98333	1.33667	5.40333	0.986667	8.94333	0.576667	-2.38528	-2.45322	-3.955	Down	gi|688605403|ref|XP_009293647.1|/0/PREDICTED: FYN-binding protein-like isoform X3 [Danio rerio]	dre:796938/0.0/si:ch211-147j13.3; K17698 FYN binding protein
CL4177.Contig2_All	72.2933	11.2767	110.69	14.75	112.76	7.27333	-2.68052	-2.90774	-3.95449	Down	gi|46362456|gb|AAH66587.1|/0/Im:6805837 protein [Danio rerio]	dre:402857/0.0/s1pr4, edg6, im:6805837, si:ch211-35n24.1; sphingosine-1-phosphate receptor 4; K04293 sphingosine 1-phosphate receptor 4
CL4585.Contig3_All	4.94	0.34	3.86333	0.106667	5.05333	0.326667	-3.8609	-5.17866	-3.95134	Down	gi|528489015|ref|XP_001342762.2|/5.28998e-150/PREDICTED: lipopolysaccharide-binding protein [Danio rerio]	ecb:100070103/7e-49/LBP; lipopolysaccharide binding protein; K05399 lipopolysaccharide-binding protein
CL1347.Contig1_All	5.90333	0.27	3.07667	0.133333	4.74333	0.306667	-4.4505	-4.52826	-3.95116	Down	NA	NA
CL7941.Contig5_All	4.40333	0.133333	3.15667	0.05	2.26667	0.146667	-5.04549	-5.98033	-3.94996	Down	gi|545693664|gb|AGW47747.1|/2.15416e-128/tumor necrosis factor superfamily member 12 [Ctenopharyngodon idella]	dre:567542/3e-120/tnfsf12, zgc:153941; tumor necrosis factor (ligand) superfamily, member 12; K05474 tumor necrosis factor ligand superfamily member 12
CL14788.Contig5_All	346.507	32.99	312.95	30.6967	350.003	22.8333	-3.39278	-3.34978	-3.93816	Down	gi|688587256|ref|XP_009289816.1|/2.27333e-151/PREDICTED: uncharacterized protein LOC564559 isoform X1 [Danio rerio]	mze:101486937/6e-81/tristetraprolin-like; K15308 tristetraprolin
CL1347.Contig3_All	5.26333	0.166667	4.2	0.143333	2.14333	0.14	-4.98094	-4.87294	-3.93636	Down	gi|307178020|gb|EFN66879.1|/8.07685e-08/Aminopeptidase N [Camponotus floridanus]	NA
CL1327.Contig4_All	2.57	0.42	3.8	0.58	4.74	0.31	-2.61331	-2.71187	-3.93455	Down	gi|528504506|ref|XP_005158368.1|/8.66607e-50/PREDICTED: SH3 domain-containing protein 21 isoform X1 [Danio rerio]	crg:105340479/2e-10/SH3 domain-containing kinase-binding protein 1-like; K12470 SH3 domain-containing kinase-binding protein 1
CL2689.Contig79_All	20.4	1.51333	7.18333	0.646667	13.6367	0.893333	-3.75277	-3.47356	-3.93215	Down	gi|688570322|ref|XP_009302778.1|/2.05927e-142/PREDICTED: fibronectin isoform X1 [Danio rerio]	dre:100005469/1e-142/fn1a, Fn, fb80d10, fn1, fn2, wu:fb80d10; fibronectin 1a; K05717 fibronectin 1; K05719 integrin beta 1; K06256 CD44 antigen; K06257 syndecan 1; K06493 integrin beta 3; K06589 integrin beta 6; K06590 integrin beta 7; K06591 integrin beta 8; K06788 coxsackievirus and adenovirus receptor; K16338 syndecan 4
Unigene10636_All	4.35	1.17	17.0367	4.98667	28.8067	1.89	-1.89451	-1.7725	-3.92994	Down	gi|166851852|ref|NP_001107790.1|/0/interleukin-6 receptor subunit alpha [Danio rerio] &gt;gi|159885703|tpe|CAJ38408.1| TPA: interleukin 6 receptor alpha [Danio rerio]	dre:100135755/0.0/il6r, il-6ra; interleukin 6 receptor; K05055 interleukin 6 receptor
CL3366.Contig6_All	17.0633	3.54333	28.6633	4.86	27.4733	1.80667	-2.26772	-2.56018	-3.92663	Down	gi|145279639|ref|NP_001071636.2|/3.77865e-80/sulfotransferase family 2, cytosolic sulfotransferase 3 [Danio rerio] &gt;gi|133778305|gb|AAI15351.1| Sulfotransferase family 2, cytosolic sulfotransferase 3 [Danio rerio]	dre:777792/6e-81/sult2st3; sulfotransferase family 2, cytosolic sulfotransferase 3 (EC:2.8.2.-); K01015 alcohol sulfotransferase [EC:2.8.2.2]
CL5151.Contig2_All	9.62667	3.21333	7.64667	2.00667	18.0233	1.18667	-1.58297	-1.93003	-3.92488	Down	gi|195546872|ref|NP_001124284.1|/1.40037e-165/G-protein coupled receptor 183-B [Danio rerio] &gt;gi|257096383|sp|B0UXR0.1|GP83B_DANRE RecName: Full=G-protein coupled receptor 183-B [Danio rerio]	dre:556770/6e-121/gpr183a, ebi2, gpr183, zgc:165579; G protein-coupled receptor 183a; K04305 Epstein-Barr virus induced gene 2
CL12091.Contig2_All	17.1933	0.813333	9.95667	0.373333	3.79	0.25	-4.40186	-4.73713	-3.9222	Down	gi|42734425|ref|NP_919348.3|/0/fructose-bisphosphate aldolase B [Danio rerio] &gt;gi|82213364|sp|Q8JH71.1|ALDOB_DANRE RecName: Full=Fructose-bisphosphate aldolase B; AltName: Full=Liver-type aldolase [Danio rerio] &gt;gi|22671691|gb|AAN04477.1| aldolase B [Danio rerio] &gt;gi|37595412|gb|AAQ94592.1| aldolase B fructose-bisphosphate [Danio rerio] &gt;gi|38541740|gb|AAH62830.1| Aldolase b, fructose…	dre:321664/0.0/aldob, fb25f09, wu:fb25f09; aldolase b, fructose-bisphosphate (EC:4.1.2.13); K01623 fructose-bisphosphate aldolase, class I [EC:4.1.2.13]
CL901.Contig9_All	3.80333	0.86	10.89	1.26667	4.39333	0.29	-2.14486	-3.1039	-3.92119	Down	gi|528492096|ref|XP_005172677.1|/0/PREDICTED: lysine (K)-specific demethylase 6B, b isoform X1 [Danio rerio] &gt;gi|528492098|ref|XP_005172678.1| PREDICTED: lysine (K)-specific demethylase 6B, b isoform X1 [Danio rerio] &gt;gi|528492100|ref|XP_005172679.1| PREDICTED: lysine (K)-specific demethylase 6B, b isoform X1 [Danio rerio] &gt;gi|528492102|ref|XP_005172680.1| PREDICTED: lysine (K)-specific …	dre:563644/0.0/kdm6bb, jmjd3, kdm6b, si:ch211-237l4.7, zC237L4.7; lysine (K)-specific demethylase 6B, b; K11448 lysine-specific demethylase 6B [EC:1.14.11.-]
CL10248.Contig1_All	51.06	11.87	78.2233	11.6333	113.557	7.51333	-2.10487	-2.74933	-3.91782	Down	gi|18858203|ref|NP_571831.1|/0/spermine synthase [Danio rerio] &gt;gi|4007033|emb|CAA08902.1| spermine synthase [Danio rerio] &gt;gi|47939306|gb|AAH71295.1| Spermine synthase [Danio rerio]	dre:80872/0.0/sms, zgc:86583; spermine synthase (EC:2.5.1.22); K00802 spermine synthase [EC:2.5.1.22]
Unigene15078_All	5.05667	1.06333	13.62	1.51667	13.5267	0.896667	-2.24959	-3.16675	-3.91509	Down	gi|673457086|gb|AIK27004.1|/0/v-ets erythroblastosis virus E26 oncogene-like 1a [Danio rerio]	xma:102233686/0.0/protein C-ets-1-like; K02678 c-ets proto-oncogene protein
CL206.Contig4_All	5.81	0.863333	5.84333	0.493333	8.31333	0.553333	-2.75055	-3.56616	-3.90921	Down	gi|688591554|ref|XP_009290725.1|/0/PREDICTED: transcription elongation factor A protein 3 isoform X17 [Danio rerio]	cmk:103172216/8e-75/tcea2; transcription elongation factor A (SII), 2; K03145 transcription elongation factor S-II
CL6900.Contig2_All	10.24	0.78	9.34	2.83333	8.31	0.553333	-3.7146	-1.72092	-3.90863	Down	gi|688554432|ref|XP_005165291.2|/0/PREDICTED: butyrophilin-like protein 2 [Danio rerio]	shr:100917055/8e-15/butyrophilin-like protein 2; K17270 myelin-oligodendrocyte glycoprotein
Unigene90587_All	10.73	1.56	10.1633	0.746667	10.95	0.73	-2.78203	-3.76677	-3.90689	Down	gi|150832527|ref|NP_001092920.1|/8.74202e-95/glycerol-3-phosphate acyltransferase 3-like [Danio rerio] &gt;gi|150403918|sp|A3KGT9.1|GPT3L_DANRE RecName: Full=Glycerol-3-phosphate acyltransferase 3-like; AltName: Full=1-acyl-sn-glycerol-3-phosphate O-acyltransferase 9-like; Short=1-AGP acyltransferase 9-like; Short=1-AGPAT 9-like; AltName: Full=Lysophosphatidic acid acyltransferase theta-like; Sho…	dre:567414/1e-95/agpat9l, si:ch211-155m12.4; 1-acylglycerol-3-phosphate O-acyltransferase 9, like (EC:2.3.1.51 2.3.1.15); K13506 glycerol-3-phosphate O-acyltransferase 3/4 [EC:2.3.1.15]
Unigene20698_All	16.9133	1.88667	12.1267	1.52333	7.6	0.506667	-3.16425	-2.99288	-3.90689	Down	gi|62955317|ref|NP_001017670.1|/1.51483e-61/membrane-spanning 4-domains, subfamily A, member 17A.11 [Danio rerio] &gt;gi|62203401|gb|AAH93168.1| Membrane-spanning 4-domains, subfamily A, member 17A.11 [Danio rerio]	rno:25316/4e-11/Ms4a2, FCIGA, Fcer1b, Ms4a1; membrane-spanning 4-domains, subfamily A, member 2; K08090 membrane-spanning 4-domains, subfamily A, member 2
CL15027.Contig16_All	56.38	13.77	89.49	21.0133	72.9467	4.88667	-2.03365	-2.09042	-3.89992	Down	gi|117606169|ref|NP_001071049.1|/1.05237e-102/platelet receptor Gi24 precursor [Danio rerio] &gt;gi|115313197|gb|AAI24238.1| Zgc:153073 [Danio rerio]	ame:726541/1e-07/Mbs, GB19581; myosin binding subunit; K06270 protein phosphatase 1 regulatory subunit 12A
CL16698.Contig5_All	3.25667	0.14	4.34667	0.39	9.31	0.626667	-4.5399	-3.47836	-3.89301	Down	gi|688557749|ref|XP_005172087.2|/7.67666e-89/PREDICTED: prostaglandin-H2 D-isomerase isoform X1 [Danio rerio]	mze:101487197/3e-42/prostaglandin-H2 D-isomerase-like; K01830 prostaglandin-H2 D-isomerase [EC:5.3.99.2]
Unigene61630_All	21.2367	1.32	17.8933	2.96	16.4067	1.10667	-4.00795	-2.59575	-3.88999	Down	gi|50540374|ref|NP_001002653.1|/2.40763e-161/serpin peptidase inhibitor, clade B (ovalbumin), member 1 [Danio rerio] &gt;gi|49904339|gb|AAH76524.1| Serpin peptidase inhibitor, clade B (ovalbumin), member 1 [Danio rerio] &gt;gi|126632077|gb|AAI33836.1| Serpin peptidase inhibitor, clade B (ovalbumin), member 1 [Danio rerio] &gt;gi|182890950|gb|AAI65869.1| Serpinb1 protein [Danio rerio]	dre:436926/4e-162/serpinb1, si:dkey-177p2.11, si:dkey-177p2.12, zgc:91981; serpin peptidase inhibitor, clade B (ovalbumin), member 1; K13963 serpin B
CL6027.Contig3_All	4.57333	0.05	2.47333	0.17	2.07333	0.14	-6.51517	-3.86285	-3.88845	Down	gi|62122833|ref|NP_001014348.1|/0/sushi repeat-containing protein SRPX precursor [Danio rerio] &gt;gi|61403278|gb|AAH91966.1| Sushi-repeat-containing protein [Danio rerio]	pale:102881318/2e-127/SRPX2; sushi-repeat containing protein, X-linked 2; K19408 sushi repeat-containing protein SRPX2
CL550.Contig2_All	3.81333	0.876667	6.83333	1.19333	2.66333	0.18	-2.12095	-2.51759	-3.88716	Down	gi|528499019|ref|XP_005173109.1|/0/PREDICTED: zinc finger protein 518B [Danio rerio]	oas:101105277/6e-26/LCP2; lymphocyte cytosolic protein 2 (SH2 domain containing leukocyte protein of 76kDa); K07361 lymphocyte cytosolic protein 2
Unigene35053_All	3.32	0.593333	1.81	0.02	3.1	0.21	-2.48427	-6.49985	-3.88381	Down	gi|528483389|ref|XP_005166327.1|/0/PREDICTED: angiopoietin-4 [Danio rerio]	xma:102221719/0.0/angiopoietin-1-like; K05465 angiopoietin 1
Unigene9294_All	2.96	0.443333	3.80667	0.556667	2.89667	0.196667	-2.73913	-2.77364	-3.88057	Down	gi|125844682|ref|XP_001333235.1|/2.74701e-136/PREDICTED: C3a anaphylatoxin chemotactic receptor-like [Danio rerio]	ola:101158210/3e-111/C3a anaphylatoxin chemotactic receptor-like; K04310 G protein-coupled receptor 1
CL7365.Contig6_All	18.2767	0.58	10.6433	0.74	4.95667	0.336667	-4.97781	-3.84628	-3.87998	Down	gi|688578933|ref|XP_009304705.1|/2.58349e-68/PREDICTED: B-cell antigen receptor complex-associated protein beta chain [Danio rerio]	dre:100329481/4e-69/cd79b, si:ch211-93e11.5; CD79b molecule, immunoglobulin-associated beta; K06507 CD79B antigen
CL14913.Contig9_All	2.53	0.306667	5.62667	0.44	2.49667	0.17	-3.04439	-3.67671	-3.8764	Down	gi|528473840|ref|XP_005171649.1|/2.07801e-148/PREDICTED: interleukin-2 receptor subunit beta isoform X1 [Danio rerio]	dre:793920/3e-149/il2rb, il-2rb; interleukin 2 receptor, beta; K05069 interleukin 2 receptor beta
Unigene12090_All	4.24	0.283333	3.39	0.25	3.22	0.22	-3.90349	-3.76129	-3.87149	Down	gi|62955317|ref|NP_001017670.1|/2.65034e-62/membrane-spanning 4-domains, subfamily A, member 17A.11 [Danio rerio] &gt;gi|62203401|gb|AAH93168.1| Membrane-spanning 4-domains, subfamily A, member 17A.11 [Danio rerio]	rno:25316/3e-12/Ms4a2, FCIGA, Fcer1b, Ms4a1; membrane-spanning 4-domains, subfamily A, member 2; K08090 membrane-spanning 4-domains, subfamily A, member 2
CL12572.Contig1_All	5.69667	0.34	3.47	0.413333	3.49667	0.24	-4.06651	-3.06956	-3.86487	Down	gi|688579764|ref|XP_009304898.1|/0/PREDICTED: actin-binding LIM protein 1 isoform X11 [Danio rerio]	xma:102235109/0.0/actin-binding LIM protein 1-like; K07520 actin-binding LIM protein
Unigene86392_All	10.25	0.323333	9.44333	0.52	8.3	0.57	-4.98646	-4.18271	-3.86408	Down	gi|294489270|ref|NP_001170917.1|/0/UDP glucuronosyltransferase 1 family, polypeptide B1 precursor [Danio rerio] &gt;gi|289186641|gb|ADC91931.1| UDP glucuronosyltransferase 1 family polypeptide b1 isoform 1 [Danio rerio]	dre:641488/0.0/ugt1a1, zgc:123097; UDP glucuronosyltransferase 1 family polypeptide a1 (EC:2.4.1.17); K00699 glucuronosyltransferase [EC:2.4.1.17]
Unigene61007_All	7.42333	0.846667	8.28667	0.653333	9.55667	0.656667	-3.1322	-3.6649	-3.86327	Down	gi|343966208|gb|AEM75094.1|/1.20709e-96/MHC class II beta antigen [Ctenopharyngodon idella]	dre:100038779/5e-79/zgc:158870; K06454 CD4 antigen; K06565 lymphocyte-activation gene 3 protein; K06752 major histocompatibility complex, class II
Unigene102932_All	2.50333	0.16	3.40667	0.11	4.56	0.313333	-3.96771	-4.95279	-3.86326	Down	gi|3298342|dbj|BAA31459.1|/5.42385e-30/CC chemokine-1 [Cyprinus carpio]	mze:101469736/8e-06/C-C motif chemokine 3-like; K16062 C-C motif chemokine 21
Unigene23105_All	3.95	0.12	3.62333	0.2	6.64	0.456667	-5.04075	-4.17925	-3.86197	Down	NA	NA
Unigene22379_All	2.27	0.34	4.12667	0.613333	5.28	0.363333	-2.73909	-2.75023	-3.86117	Down	gi|195546872|ref|NP_001124284.1|/3.26622e-164/G-protein coupled receptor 183-B [Danio rerio] &gt;gi|257096383|sp|B0UXR0.1|GP83B_DANRE RecName: Full=G-protein coupled receptor 183-B [Danio rerio]	dre:556770/3e-121/gpr183a, ebi2, gpr183, zgc:165579; G protein-coupled receptor 183a; K04305 Epstein-Barr virus induced gene 2
CL6371.Contig3_All	27.6233	1.84667	19.9	1.92	30.2767	2.09	-3.90289	-3.37359	-3.85663	Down	gi|528507414|ref|XP_005159038.1|/2.44571e-113/PREDICTED: CD9 antigen isoform X1 [Danio rerio]	dre:322455/3e-106/cd9a, cd9, wu:fb61g04, zgc:73383, zgc:85743; CD9 molecule a; K06460 CD9 antigen
CL8540.Contig2_All	21.66	3.6	35.12	3.53	42.1233	2.91333	-2.58896	-3.31455	-3.85388	Down	gi|55962573|emb|CAI11594.1|/0/novel protein (zgc:85809) [Danio rerio]	dre:406575/0.0/lta4h, zgc:85809; leukotriene A4 hydrolase (EC:3.3.2.6); K01254 leukotriene-A4 hydrolase [EC:3.3.2.6]
CL11550.Contig1_All	4.29	0.553333	6.16	0.76	10.45	0.723333	-2.95476	-3.01886	-3.8527	Down	gi|528520361|ref|XP_005170683.1|/2.44304e-49/PREDICTED: receptor activity-modifying protein 2-like isoform X1 [Danio rerio]	tru:101077384/1e-22/receptor activity-modifying protein 3-like; K08449 receptor activity modifying protein 3
CL5505.Contig6_All	4.41333	0.566667	6.69333	0.62	10.01	0.693333	-2.9613	-3.43238	-3.85175	Down	gi|62955399|ref|NP_001017715.1|/7.82453e-75/ras-related protein Rab-26 [Danio rerio] &gt;gi|62203439|gb|AAH93248.1| Zgc:112183 [Danio rerio]	dre:550410/1e-75/zgc:112183; K07914 Ras-related protein Rab-37
CL13759.Contig6_All	14.8033	0.863333	8.30667	0.756667	14.1733	0.986667	-4.09986	-3.45654	-3.84447	Down	gi|688579565|ref|XP_009304842.1|/1.0739e-43/PREDICTED: uncharacterized protein LOC100124595 isoform X2 [Danio rerio]	fch:102054251/1e-29/CD82; CD82 molecule; K06509 CD82 antigen
CL1223.Contig4_All	20.26	0.566667	18.97	2.13	15.59	1.08667	-5.15999	-3.15479	-3.84264	Down	gi|148236283|ref|NP_001025415.3|/1.30768e-148/plasmalemma vesicle-associated protein [Danio rerio]	dre:570276/2e-149/vsg1, fb11a07, plvap, wu:fb11a07, zgc:113451, zgc:136228; vessel-specific 1; K17309 plasmalemma vesicle-associated protein
Unigene26557_All	4.01333	0.2	2.09	0.226667	4.67667	0.326667	-4.32673	-3.20486	-3.83959	Down	gi|688579764|ref|XP_009304898.1|/0/PREDICTED: actin-binding LIM protein 1 isoform X11 [Danio rerio]	xma:102235109/0.0/actin-binding LIM protein 1-like; K07520 actin-binding LIM protein
CL9406.Contig1_All	5.04667	0.286667	8.46667	0.336667	10.8233	0.756667	-4.13788	-4.6524	-3.83834	Down	NA	NA
Unigene84299_All	3.32333	0.303333	3.17333	0.263333	3.14667	0.22	-3.45366	-3.59104	-3.83825	Down	NA	NA
CL5088.Contig6_All	60.72	3.89333	20.6267	0.873333	17.02	1.19333	-3.96309	-4.56183	-3.83416	Down	gi|192455712|ref|NP_001122254.1|/1.47895e-72/retinoic acid receptor responder protein 3 [Danio rerio]	ggo:101139364/5e-09/HRASLS2; HRAS-like suppressor 2; K16817 HRAS-like suppressor 3 [EC:3.1.1.32 3.1.1.4]
CL9195.Contig1_All	123.94	16.8033	121.977	5.63333	63.6933	4.46667	-2.88282	-4.43647	-3.83387	Down	gi|597752848|ref|XP_007238272.1|/1.36432e-34/PREDICTED: galactose-specific lectin nattectin-like [Astyanax mexicanus]	crg:105324874/1e-21/macrophage mannose receptor 1-like; K06560 mannose receptor, C type
CL6114.Contig6_All	5.56333	1.44	8.13667	2.05333	4.87667	0.343333	-1.94988	-1.98647	-3.82821	Down	gi|94732492|emb|CAK10780.1|/8.88487e-105/ras homolog gene family, member F [Danio rerio]	dre:573655/7e-105/rhof, zgc:112017; ras homolog family member F; K07872 Ras homolog gene family, member F
Unigene6721_All	4.91	0.25	4.15	0.93	4.4	0.31	-4.29572	-2.15781	-3.82716	Down	gi|326381135|ref|NP_001191955.1|/8.41902e-26/guanine nucleotide-binding protein G(I)/G(S)/G(O) subunit gamma-10 [Danio rerio]	dre:796780/1e-26/gng10; guanine nucleotide binding protein (G protein), gamma 10; K04545 guanine nucleotide-binding protein G(I)/G(S)/G(O) subunit gamma-10
Unigene100025_All	5.37	1.01	7.93667	0.82	8.63667	0.61	-2.41057	-3.27484	-3.82359	Down	gi|62955317|ref|NP_001017670.1|/7.4096e-52/membrane-spanning 4-domains, subfamily A, member 17A.11 [Danio rerio] &gt;gi|62203401|gb|AAH93168.1| Membrane-spanning 4-domains, subfamily A, member 17A.11 [Danio rerio]	mdo:100029355/1e-09/MS4A1; membrane-spanning 4-domains, subfamily A, member 1; K06466 membrane-spanning 4-domains, subfamily A, member 1
CL6194.Contig1_All	30.7667	2.08667	18.9933	2.41667	33.5267	2.37	-3.8821	-2.9744	-3.82235	Down	gi|53933246|ref|NP_001005594.1|/2.79323e-55/FK506 binding protein 1-like [Danio rerio] &gt;gi|51980434|gb|AAH81522.1| Zgc:103752 [Danio rerio]	dre:449552/4e-56/fkbp1ab, zgc:103752; FK506 binding protein 1Ab; K09568 FK506-binding protein 1 [EC:5.2.1.8]
CL1437.Contig1_All	27.49	2.87	34.2233	5.41	42.0333	2.98333	-3.25978	-2.66128	-3.81654	Down	gi|66472748|ref|NP_001018314.1|/0/G-protein coupled receptor 182 [Danio rerio] &gt;gi|58044397|gb|AAW64465.1| adrenomedullin receptor [Danio rerio] &gt;gi|116284328|gb|AAI24472.1| G protein-coupled receptor 182 [Danio rerio]	dre:323641/0.0/gpr182, admr, fc05g10, wu:fc05g10; G protein-coupled receptor 182; K04242 adrenomedullin receptor
Unigene10371_All	7.96667	0.626667	8.48333	1.00667	6.19667	0.44	-3.66821	-3.07505	-3.81592	Down	gi|343966208|gb|AEM75094.1|/1.20897e-99/MHC class II beta antigen [Ctenopharyngodon idella]	dre:100038779/4e-79/zgc:158870; K06454 CD4 antigen; K06565 lymphocyte-activation gene 3 protein; K06752 major histocompatibility complex, class II
Unigene21417_All	4.34333	0.536667	3.21333	0.01	3.19	0.226667	-3.0167	-8.32793	-3.81491	Down	NA	NA
CL15027.Contig10_All	15.7933	3.69667	43.6067	9.99333	77.02	5.48667	-2.09502	-2.12551	-3.81123	Down	gi|117606169|ref|NP_001071049.1|/2.24707e-102/platelet receptor Gi24 precursor [Danio rerio] &gt;gi|115313197|gb|AAI24238.1| Zgc:153073 [Danio rerio]	NA
CL14898.Contig5_All	4.51667	1	4.63	0.766667	4.58	0.326667	-2.17526	-2.59434	-3.80946	Down	gi|146455173|dbj|BAF62165.1|/1.23186e-172/T-cell factor 7 isoform D [Danio rerio]	xma:102221228/5e-159/transcription factor 7-like 2-like; K02620 transcription factor 7
CL206.Contig1_All	4.78	0.736667	5.78	0.653333	6.15667	0.44	-2.69793	-3.14518	-3.80657	Down	gi|688591559|ref|XP_009290727.1|/0/PREDICTED: transcription elongation factor A protein 3 isoform X19 [Danio rerio]	mdo:100024162/1e-85/TCEA2; transcription elongation factor A (SII), 2; K03145 transcription elongation factor S-II
CL6027.Contig1_All	8.00333	0.0833333	6.88667	0.106667	4.61667	0.33	-6.58556	-6.01262	-3.80631	Down	gi|62122833|ref|NP_001014348.1|/0/sushi repeat-containing protein SRPX precursor [Danio rerio] &gt;gi|61403278|gb|AAH91966.1| Sushi-repeat-containing protein [Danio rerio]	pale:102881318/2e-125/SRPX2; sushi-repeat containing protein, X-linked 2; K19408 sushi repeat-containing protein SRPX2
Unigene10521_All	1.04667	0.01	1.25333	0.01	2.37333	0.17	-6.70966	-6.96963	-3.80331	Down	gi|26984481|emb|CAD59199.1|/6.36953e-41/TCR-alpha V segment II-98 [Danio rerio]	bta:786881/6e-08/T-cell receptor alpha chain V region CTL-F3; K10784 T cell receptor alpha chain V region
CL3366.Contig1_All	11.1767	3.10333	18.5367	3.62	18.37	1.31667	-1.8486	-2.35632	-3.80239	Down	gi|109631498|gb|ABG35925.1|/4.84169e-135/SULT2 ST3 [Danio rerio]	dre:777792/1e-135/sult2st3; sulfotransferase family 2, cytosolic sulfotransferase 3 (EC:2.8.2.-); K01015 alcohol sulfotransferase [EC:2.8.2.2]
CL15743.Contig3_All	2.92	0.463333	3.42667	0.48	4.83	0.346667	-2.65585	-2.8357	-3.8004	Down	gi|285804070|gb|ADC35576.1|/0/growth hormone receptor type 2a [Cyprinus carpio]	mze:101464917/4e-112/ghr; growth hormone receptor; K05080 growth hormone receptor
Unigene9485_All	11.1867	3.68	14.4	4.44	36.3867	2.63	-1.604	-1.69744	-3.79028	Down	gi|165972377|ref|NP_001107053.1|/7.35486e-57/uncharacterized protein LOC557116 [Danio rerio] &gt;gi|159155397|gb|AAI54458.1| Zgc:171579 protein [Danio rerio]	mze:101474743/8e-17/probable G-protein coupled receptor 132; K08426 G protein-coupled receptor 132
CL6087.Contig2_All	124.387	39.12	207.563	26.73	309.137	22.3733	-1.66885	-2.95702	-3.78839	Down	gi|608601798|ref|NP_998255.2|/0/scinderin like b [Danio rerio]	dre:406363/0.0/scinlb, wu:fe16f08, zgc:77481; scinderin like b; K05768 gelsolin
CL8313.Contig3_All	3.30333	0.543333	3.47333	0.646667	5.02	0.363333	-2.60401	-2.42523	-3.78832	Down	gi|55926105|ref|NP_001004502.2|/0/lysophosphatidic acid receptor 1 [Danio rerio] &gt;gi|49902728|gb|AAH75909.1| Lysophosphatidic acid receptor 1 [Danio rerio]	dre:368461/0.0/lpar1, edg2, si:dz22b13.1, si:dz46m7.1, zgc:92157; lysophosphatidic acid receptor 1; K04289 lysophosphatidic acid receptor 1
Unigene84667_All	2.23667	0.353333	7.26333	2.07333	21.31	1.54333	-2.66225	-1.80868	-3.78741	Down	gi|125850030|ref|XP_687640.2|/0/PREDICTED: hyaluronidase-2 isoform X1 [Danio rerio]	dre:559228/0.0/hyal2b, hyal2, si:dkey-42i9.14; hyaluronoglucosaminidase 2b; K01197 hyaluronoglucosaminidase [EC:3.2.1.35]
CL5505.Contig4_All	4.17667	0.51	7.01667	0.666667	7.85667	0.57	-3.03378	-3.39575	-3.78488	Down	gi|62955399|ref|NP_001017715.1|/2.2429e-118/ras-related protein Rab-26 [Danio rerio] &gt;gi|62203439|gb|AAH93248.1| Zgc:112183 [Danio rerio]	dre:550410/3e-119/zgc:112183; K07914 Ras-related protein Rab-37
CL13284.Contig6_All	11.7167	1.55667	11.7	2.62	10.1033	0.733333	-2.91203	-2.15887	-3.78422	Down	gi|292621869|ref|XP_002664803.1|/0/PREDICTED: delta(14)-sterol reductase [Danio rerio] &gt;gi|688589487|ref|XP_009290279.1| PREDICTED: delta(14)-sterol reductase [Danio rerio]	cmk:103190136/9e-76/lamin-B receptor-like; K19532 lamin-B receptor
CL6194.Contig3_All	13.2333	1.41	4.77	1.23667	3.07667	0.223333	-3.23041	-1.94753	-3.7841	Down	gi|53933246|ref|NP_001005594.1|/4.01204e-55/FK506 binding protein 1-like [Danio rerio] &gt;gi|51980434|gb|AAH81522.1| Zgc:103752 [Danio rerio]	dre:449552/6e-56/fkbp1ab, zgc:103752; FK506 binding protein 1Ab; K09568 FK506-binding protein 1 [EC:5.2.1.8]
Unigene41026_All	10.8867	3.26	10.2367	0.93	23.8067	1.73	-1.73962	-3.46037	-3.78252	Down	gi|295314938|gb|ADF97619.1|/4.14692e-147/TGF-beta-inducible nuclear protein 1 [Hypophthalmichthys molitrix]	xma:102226620/2e-147/ribosome biogenesis protein NSA2 homolog; K14842 ribosome biogenesis protein NSA2
CL901.Contig10_All	4.47	0.983333	3.49333	0.62	9.88667	0.72	-2.18452	-2.49426	-3.77942	Down	gi|528492096|ref|XP_005172677.1|/0/PREDICTED: lysine (K)-specific demethylase 6B, b isoform X1 [Danio rerio] &gt;gi|528492098|ref|XP_005172678.1| PREDICTED: lysine (K)-specific demethylase 6B, b isoform X1 [Danio rerio] &gt;gi|528492100|ref|XP_005172679.1| PREDICTED: lysine (K)-specific demethylase 6B, b isoform X1 [Danio rerio] &gt;gi|528492102|ref|XP_005172680.1| PREDICTED: lysine (K)-specific …	dre:563644/0.0/kdm6bb, jmjd3, kdm6b, si:ch211-237l4.7, zC237L4.7; lysine (K)-specific demethylase 6B, b; K11448 lysine-specific demethylase 6B [EC:1.14.11.-]
CL1524.Contig1_All	6.01	0.616667	6.86	1	5.52	0.403333	-3.2848	-2.77821	-3.77462	Down	gi|478896945|gb|AGJ70766.1|/6.68071e-87/11-beta-hydroxysteroid dehydrogenase 2 [Gobiocypris rarus]	dre:334098/1e-85/hsd11b2, wu:fi31d01; hydroxysteroid (11-beta) dehydrogenase 2 (EC:1.1.1.146); K00071 corticosteroid 11-beta-dehydrogenase isozyme 2 [EC:1.1.1.-]
CL1846.Contig14_All	5.60333	0.583333	4.18667	0.503333	5.06333	0.37	-3.26389	-3.05622	-3.77449	Down	gi|254039691|ref|NP_571713.1|/0/paired box protein Pax-5 [Danio rerio]	dre:60636/0.0/pax5, Pax[Zf-b], noi, pax2.1, pax2a, paxzf-b; paired box 5; K09383 paired box protein 5
CL939.Contig14_All	28.3767	2.48667	40.9667	2.21	28.1667	2.06333	-3.51242	-4.21233	-3.77094	Down	gi|597733095|ref|XP_007228870.1|/2.57582e-94/PREDICTED: pulmonary surfactant-associated protein B-like [Astyanax mexicanus]	xma:102236120/8e-62/proactivator polypeptide-like; K12382 saposin
CL3483.Contig44_All	3.87	0.676667	3.39333	0.53	2	0.146667	-2.51582	-2.67864	-3.76939	Down	gi|326678023|ref|XP_003200963.1|/0/PREDICTED: serine/threonine-protein kinase 38 [Danio rerio]	myb:102246713/0.0/STK38; serine/threonine kinase 38; K08790 serine/threonine kinase 38 [EC:2.7.11.1]
Unigene26516_All	11.1167	0.196667	8.31667	1.16333	10.4467	0.766667	-5.82083	-2.83774	-3.7683	Down	gi|45544644|ref|NP_991320.1|/0/Dab, mitogen-responsive phosphoprotein, homolog 2 [Danio rerio] &gt;gi|32442448|gb|AAP82282.1| Dab2 [Danio rerio]	dre:404040/0.0/dab2, sb:cb778, zgc:77136; Dab, mitogen-responsive phosphoprotein, homolog 2 (Drosophila); K12475 disabled homolog 2
Unigene6043_All	2.83	0.516667	3.57	0.826667	4.08667	0.3	-2.4535	-2.11055	-3.76789	Down	NA	NA
Unigene4746_All	6.85667	0.306667	4.04333	0.41	4.9	0.36	-4.48276	-3.30185	-3.76671	Down	NA	NA
Unigene25873_All	4.82333	0.776667	5.07667	0.82	3.94667	0.29	-2.63466	-2.63019	-3.76651	Down	gi|308322445|gb|ADO28360.1|/8.51864e-72/ras-related protein rab-11b [Ictalurus furcatus]	lcm:102363089/2e-72/ras-related protein Rab-11B-like; K07905 Ras-related protein Rab-11B
CL12572.Contig6_All	4.30667	0.456667	2.27333	0.256667	4.67	0.343333	-3.23736	-3.14684	-3.76574	Down	gi|688579750|ref|XP_009304893.1|/0/PREDICTED: actin-binding LIM protein 1 isoform X6 [Danio rerio]	lcm:102353635/4e-133/ABLIM1; actin binding LIM protein 1; K07520 actin-binding LIM protein
CL5505.Contig3_All	7.88333	1.24333	10.33	0.553333	18.6	1.37	-2.66459	-4.22255	-3.76305	Down	gi|62955399|ref|NP_001017715.1|/5.43881e-117/ras-related protein Rab-26 [Danio rerio] &gt;gi|62203439|gb|AAH93248.1| Zgc:112183 [Danio rerio]	dre:550410/8e-118/zgc:112183; K07914 Ras-related protein Rab-37
Unigene100059_All	3.30333	0.08	6.67667	0.423333	7.28333	0.536667	-5.36778	-3.97926	-3.7625	Down	gi|528494433|ref|XP_690372.5|/1.12457e-125/PREDICTED: arf-GAP with SH3 domain, ANK repeat and PH domain-containing protein 2 isoform X3 [Danio rerio]	dre:561879/1e-124/unm_sa1614, asap1; un-named sa1614; K12488 Arf-GAP with SH3 domain, ANK repeat and PH domain-containing protein
Unigene37638_All	11.9033	0.93	15.5333	1.29	22.98	1.69667	-3.67799	-3.58992	-3.7596	Down	NA	NA
CL6194.Contig4_All	9.89333	0.43	7.37667	1.16333	26.95	1.99	-4.52405	-2.6647	-3.75944	Down	gi|53933246|ref|NP_001005594.1|/2.68861e-55/FK506 binding protein 1-like [Danio rerio] &gt;gi|51980434|gb|AAH81522.1| Zgc:103752 [Danio rerio]	dre:449552/4e-56/fkbp1ab, zgc:103752; FK506 binding protein 1Ab; K09568 FK506-binding protein 1 [EC:5.2.1.8]
CL9867.Contig3_All	6.14	0.273333	8.07333	0.616667	5.27667	0.39	-4.48951	-3.7106	-3.75808	Down	gi|68362468|ref|XP_685760.1|/0/PREDICTED: sorting nexin-5-like [Danio rerio] &gt;gi|688561380|ref|XP_009300876.1| PREDICTED: sorting nexin-5-like [Danio rerio]	mze:101465143/2e-117/sorting nexin-6-like; K17920 sorting nexin-5/6/32
Unigene13878_All	6.74	1.59667	9.24667	2.15	12.4167	0.923333	-2.07769	-2.1046	-3.74928	Down	gi|292609797|ref|XP_697081.4|/0/PREDICTED: potassium voltage-gated channel subfamily KQT member 5 isoform X1 [Danio rerio]	mze:101481688/0.0/potassium voltage-gated channel subfamily KQT member 5-like; K04930 potassium voltage-gated channel KQT-like subfamily member 5
CL15027.Contig12_All	66.69	14.3167	90.95	22.3267	122.847	9.15	-2.21977	-2.02631	-3.74694	Down	gi|117606169|ref|NP_001071049.1|/2.552e-102/platelet receptor Gi24 precursor [Danio rerio] &gt;gi|115313197|gb|AAI24238.1| Zgc:153073 [Danio rerio]	NA
CL6685.Contig1_All	7.36333	0.726667	5.27667	0.57	2.77	0.206667	-3.34099	-3.21059	-3.74451	Down	gi|657787175|ref|XP_008320562.1|/4.96898e-34/PREDICTED: guanine nucleotide-binding protein G(I)/G(S)/G(O) subunit gamma-4 [Cynoglossus semilaevis]	mze:101477020/9e-34/gng4; guanine nucleotide binding protein (G protein), gamma 4; K04541 guanine nucleotide-binding protein G(I)/G(S)/G(O) subunit gamma-4
Unigene20239_All	8.57333	0.67	2.96333	0.44	2.53667	0.19	-3.67762	-2.75165	-3.73886	Down	gi|528468128|ref|XP_005159933.1|/0/PREDICTED: coronin-2A isoform X2 [Danio rerio]	dre:323538/0.0/coro2a, wu:fc02b08, zgc:73379; coronin, actin binding protein, 2A; K13887 coronin-2
Unigene23259_All	7.52	0.52	3.23667	0.203333	4.25333	0.32	-3.85415	-3.99259	-3.73245	Down	gi|688602709|ref|XP_005160817.2|/0/PREDICTED: P-selectin isoform X1 [Danio rerio]	dre:796481/0.0/selp, si:ch211-260g14.4; selectin P; K06496 selectin, platele; K06544 selectin P ligand; K06818 podocalyxin-like 2
CL3400.Contig11_All	11.59	1.00667	10.8267	1.88667	18.2733	1.37667	-3.52522	-2.52068	-3.73049	Down	gi|149773496|ref|NP_001092715.1|/8.51644e-48/serine/threonine-protein kinase PLK2 [Danio rerio] &gt;gi|148921557|gb|AAI46746.1| Plk2 protein [Danio rerio]	dre:565576/1e-48/plk2b, plk2, zgc:165644; polo-like kinase 2b (Drosophila) (EC:2.7.11.21); K08861 polo-like kinase 2 [EC:2.7.11.21]
CL2906.Contig3_All	2.33667	0.19	4.68	0.34	3.62667	0.273333	-3.62038	-3.7829	-3.72991	Down	gi|55742420|ref|NP_001007032.1|/7.4772e-118/protein FAM101A [Danio rerio] &gt;gi|126631815|gb|AAI33867.1| Family with sequence similarity 101, member A [Danio rerio]	NA
CL8843.Contig1_All	0.836667	0.01	5.42	0.663333	6.05667	0.456667	-6.38658	-3.03049	-3.72931	Down	gi|54261809|ref|NP_001004643.1|/0/ectonucleoside triphosphate diphosphohydrolase 2a, tandem duplicate 1 [Danio rerio] &gt;gi|51593411|gb|AAH78419.1| Ectonucleoside triphosphate diphosphohydrolase 2 a.1 [Danio rerio]	dre:447905/0.0/entpd2a.1, bZ1O1.2, si:rp71-1o1.2, zgc:101105; ectonucleoside triphosphate diphosphohydrolase 2a, tandem duplicate 1; K01509 adenosinetriphosphatase [EC:3.6.1.3]
Unigene36578_All	6.36	0.946667	6.37	0.843333	3.34667	0.253333	-2.7481	-2.91712	-3.72362	Down	gi|294997227|dbj|BAI83002.2|/3.60655e-43/T cell receptor delta chain constant region [Cyprinus carpio]	NA
Unigene41125_All	17.7733	4.56667	6.97	2.08667	6.19	0.47	-1.9605	-1.73996	-3.71921	Down	gi|38488743|ref|NP_942106.1|/0/paladin [Danio rerio] &gt;gi|82177028|sp|Q803E0.1|PALD_DANRE RecName: Full=Paladin [Danio rerio] &gt;gi|27882095|gb|AAH44521.1| Paladin [Danio rerio]	NA
CL6213.Contig4_All	10.4833	0.406667	7.77667	0.436667	10.31	0.783333	-4.68811	-4.15455	-3.71827	Down	gi|212995|gb|AAC38008.1|/0/keratin [Carassius auratus]	dre:445051/0.0/krt91, fb05e09, wu:fa91b04, wu:fa97a07, wu:fb05e09, zgc:92533; keratin 91; K07604 type I keratin, acidic
CL7536.Contig1_All	3.93667	0.39	5.34667	1.03667	9.79667	0.746667	-3.33543	-2.36669	-3.71375	Down	gi|159155124|gb|AAI54787.1|/0/Lipf protein [Danio rerio]	dre:406713/0.0/lipf, fb73g06, wu:fb73g06, zgc:56632; lipase, gastric (EC:3.1.1.3); K01052 lysosomal acid lipase/cholesteryl ester hydrolase [EC:3.1.1.13]
CL4659.Contig5_All	5.64667	0.293333	7.78667	1.41667	6.20667	0.473333	-4.26679	-2.45851	-3.71289	Down	gi|642110181|emb|CDQ71454.1|/0/unnamed protein product [Oncorhynchus mykiss]	mze:101484032/0.0/csf1r; colony stimulating factor 1 receptor; K05090 macrophage colony-stimulating factor 1 receptor [EC:2.7.10.1]
Unigene27792_All	74.1467	9.38333	195.667	17.0067	204.997	15.7133	-2.98221	-3.52423	-3.70554	Down	gi|586636846|gb|AHJ79063.1|/5.04907e-27/serine protease inhibitor Kazal-type 2-like protein [Cyprinus carpio]	pbi:103058613/4e-06/interleukin-12 subunit beta-like; K05425 interleukin 12B
Unigene61577_All	3.47333	0.406667	2.66667	0.366667	2.43333	0.186667	-3.0944	-2.8625	-3.7044	Down	gi|528488316|ref|XP_001337643.5|/0/PREDICTED: IQ motif and SEC7 domain-containing protein 1 isoform X2 [Danio rerio]	dre:797187/0.0/iqsec2, si:ch211-218o21.3; IQ motif and Sec7 domain 2; K12495 IQ motif and SEC7 domain-containing protein
Unigene33555_All	3.09	0.39	5.83333	0.813333	2.64667	0.203333	-2.98606	-2.8424	-3.70226	Down	gi|194338875|gb|ACF49354.1|/1.95768e-20/immunoglobulin M light chain [Channa argus]	chx:102176353/3e-12/immunoglobulin lambda-like polypeptide 1-like; K06554 immunoglobulin lambda-like polypeptide 1
CL5445.Contig1_All	2.03333	0.0266667	1.77333	0.13	2.16667	0.166667	-6.25267	-3.76988	-3.70044	Down	gi|113679364|ref|NP_001038834.1|/5.60689e-87/uncharacterized protein LOC751652 [Danio rerio] &gt;gi|112418686|gb|AAI22179.1| Zgc:153184 [Danio rerio] &gt;gi|182889690|gb|AAI65517.1| Zgc:153184 protein [Danio rerio]	dre:751652/9e-88/zgc:153184; K18615 CapZ-interacting protein
CL3463.Contig1_All	6.81667	0.563333	5.46333	0.833333	3.51	0.27	-3.59701	-2.71282	-3.70044	Down	gi|181342156|ref|NP_001116709.1|/0/probable serpin E3 precursor [Danio rerio] &gt;gi|190410914|sp|B0UYL8.1|SERP3_DANRE RecName: Full=Probable serpin E3; Flags: Precursor [Danio rerio]	cmk:103190657/9e-56/serpine1; serpin peptidase inhibitor, clade E (nexin, plasminogen activator inhibitor type 1), member 1; K03982 plasminogen activator inhibitor-1
CL16111.Contig9_All	25.7133	7.84667	36.3067	11.5767	59.6833	4.6	-1.71236	-1.64901	-3.69762	Down	gi|688562835|ref|XP_002662767.4|/4.00249e-166/PREDICTED: leukotriene B4 receptor 1-like [Danio rerio]	dre:100329657/6e-167/leukotriene B4 receptor 1-like; K04296 leukotriene B4 receptor 1
CL15546.Contig2_All	6.7	1.09667	8.23667	1.25333	7.99667	0.616667	-2.61104	-2.71629	-3.69684	Down	gi|189520123|ref|XP_001919866.1|/0/PREDICTED: WAS/WASL-interacting protein family member 1 [Danio rerio] &gt;gi|528481799|ref|XP_005165860.1| PREDICTED: WAS/WASL-interacting protein family member 1 [Danio rerio]	dre:100151491/0.0/wipf1b, wipf1; WAS/WASL interacting protein family, member 1b; K19475 WAS/WASL-interacting protein
Unigene98569_All	6.52667	0.34	1.46667	0.01	2.24333	0.173333	-4.26274	-7.1964	-3.69402	Down	gi|3298342|dbj|BAA31459.1|/1.27976e-25/CC chemokine-1 [Cyprinus carpio]	mze:101469736/2e-06/C-C motif chemokine 3-like; K16062 C-C motif chemokine 21
CL11880.Contig3_All	3.42667	0.49	3.71667	0.17	6.59333	0.51	-2.80595	-4.4504	-3.69244	Down	gi|39645442|gb|AAH63973.1|/3.58221e-108/ADP-ribosylation factor-like 4, like [Danio rerio] &gt;gi|94733390|emb|CAK04314.1| ADP-ribosylation factor-like 4 [Danio rerio]	dre:338267/3e-108/arl4ab, arl4, arl4l, id:ibd5140, zgc:56555, zgc:77711; ADP-ribosylation factor-like 4ab; K07945 ADP-ribosylation factor-like protein 4
CL544.Contig5_All	5.38	1.63667	10.4433	2.47333	13.4267	1.04	-1.71685	-2.07805	-3.69045	Down	gi|688600324|ref|XP_009292572.1|/0/PREDICTED: protein FAM65B isoform X2 [Danio rerio]	phd:102321513/6e-07/MUC1; mucin 1, cell surface associated; K06568 mucin 1, transmembrane
CL901.Contig12_All	5.5	1.15	6.92	1.22333	9.20667	0.713333	-2.2578	-2.49995	-3.69003	Down	gi|528492096|ref|XP_005172677.1|/0/PREDICTED: lysine (K)-specific demethylase 6B, b isoform X1 [Danio rerio] &gt;gi|528492098|ref|XP_005172678.1| PREDICTED: lysine (K)-specific demethylase 6B, b isoform X1 [Danio rerio] &gt;gi|528492100|ref|XP_005172679.1| PREDICTED: lysine (K)-specific demethylase 6B, b isoform X1 [Danio rerio] &gt;gi|528492102|ref|XP_005172680.1| PREDICTED: lysine (K)-specific …	dre:563644/0.0/kdm6bb, jmjd3, kdm6b, si:ch211-237l4.7, zC237L4.7; lysine (K)-specific demethylase 6B, b; K11448 lysine-specific demethylase 6B [EC:1.14.11.-]
Unigene6408_All	4.15333	1.02333	5.44333	0.68	4.46	0.346667	-2.02099	-3.00088	-3.68542	Down	NA	NA
CL1437.Contig4_All	23.7733	3.37667	33.8733	4.98333	41.5067	3.23333	-2.81567	-2.76497	-3.68225	Down	gi|66472748|ref|NP_001018314.1|/0/G-protein coupled receptor 182 [Danio rerio] &gt;gi|58044397|gb|AAW64465.1| adrenomedullin receptor [Danio rerio] &gt;gi|116284328|gb|AAI24472.1| G protein-coupled receptor 182 [Danio rerio]	dre:323641/0.0/gpr182, admr, fc05g10, wu:fc05g10; G protein-coupled receptor 182; K04242 adrenomedullin receptor
CL15551.Contig6_All	7.32667	1.26	8.49333	1.39	7.57667	0.593333	-2.53973	-2.61125	-3.67465	Down	gi|642125787|emb|CDQ61303.1|/0/unnamed protein product [Oncorhynchus mykiss]	tru:101072872/0.0/zinc metalloproteinase-disintegrin-like batroxstatin-3; K08614 disintegrin and metalloproteinase domain-containing protein 28 [EC:3.4.24.-]
CL12623.Contig5_All	6.38333	0.45	6.69667	1.47667	10.7933	0.846667	-3.82631	-2.1811	-3.6722	Down	gi|130506314|ref|NP_001076281.1|/1.66418e-151/chemokine-like receptor 1 [Danio rerio] &gt;gi|126632148|gb|AAI34148.1| Cmklr1 protein [Danio rerio]	mze:101464843/1e-117/cmklr1; chemerin chemokine-like receptor 1; K04245 chemokine-like receptor 1
CL14633.Contig3_All	13.4333	1.75333	5.38333	0.553333	3.78	0.296667	-2.93765	-3.28228	-3.67147	Down	gi|27372884|dbj|BAC53767.1|/5.40372e-101/invariant chain like protein 1 [Cyprinus carpio]	dre:58113/1e-93/cd74a, Iclp-1, iclp1, wu:fb11f09, wu:fb12a01, wu:fb13d06, wu:fk94e07; CD74 molecule, major histocompatibility complex, class II invariant chain a; K06505 CD74 antigen
CL848.Contig27_All	3.61333	0.3	2.79333	0.46	2.15333	0.17	-3.5903	-2.60228	-3.66297	Down	gi|294997227|dbj|BAI83002.2|/4.34426e-45/T cell receptor delta chain constant region [Cyprinus carpio]	NA
Unigene19574_All	9.73	2.58333	4.62667	1.20667	5.27333	0.416667	-1.91321	-1.93895	-3.66175	Down	gi|528495333|ref|XP_005156064.1|/1.69042e-17/PREDICTED: integrin alpha-M-like [Danio rerio] &gt;gi|688578825|ref|XP_009304682.1| PREDICTED: integrin alpha-M-like [Danio rerio] &gt;gi|688578827|ref|XP_009304683.1| PREDICTED: integrin alpha-M-like [Danio rerio] &gt;gi|688578829|ref|XP_009304684.1| PREDICTED: integrin alpha-M-like [Danio rerio]	dre:101882585/3e-18/si:dkey-32n7.4; K06462 integrin alpha X; K06581 intercellular adhesion molecule 4
Unigene30943_All	1.38667	0.01	1.49667	0.04	7.11	0.563333	-7.11548	-5.22561	-3.65779	Down	gi|294489282|ref|NP_001170922.1|/7.09944e-121/uncharacterized protein LOC564690 [Danio rerio] &gt;gi|159155997|gb|AAI54806.1| Zgc:174904 protein [Danio rerio]	pss:102461744/2e-26/CLEC17A; C-type lectin domain family 17, member A; K17513 C-type lectin superfamily 17 member A
Unigene83932_All	11.0533	2.83	13.7633	3.78	21.4633	1.70333	-1.96561	-1.86437	-3.65544	Down	gi|688611383|ref|XP_009295046.1|/4.96372e-78/PREDICTED: filamin-A isoform X2 [Danio rerio]	dre:562529/7e-79/flna, fb98b06, wu:fb98b06, wu:fd09g03, wu:fd49a06; filamin A, alpha (actin binding protein 280); K04437 filamin
CL3405.Contig1_All	301.207	70.14	276.863	92.5733	380.367	30.2133	-2.10244	-1.58051	-3.65413	Down	gi|12957162|dbj|BAB32650.1|/0/complement factor B/C2-A3 [Cyprinus carpio]	dre:792472/0.0/fc04c04, wu:fc04c04; zgc:158446 (EC:3.4.21.47); K01335 component factor B [EC:3.4.21.47]
CL15493.Contig8_All	3.29	0.373333	4.84333	0.413333	3.47667	0.276667	-3.13955	-3.55062	-3.65148	Down	NA	NA
Unigene3433_All	20.11	1.46	7.57667	0.35	7.66333	0.61	-3.78387	-4.43614	-3.65109	Down	gi|62955317|ref|NP_001017670.1|/2.50251e-61/membrane-spanning 4-domains, subfamily A, member 17A.11 [Danio rerio] &gt;gi|62203401|gb|AAH93168.1| Membrane-spanning 4-domains, subfamily A, member 17A.11 [Danio rerio]	rno:25316/1e-11/Ms4a2, FCIGA, Fcer1b, Ms4a1; membrane-spanning 4-domains, subfamily A, member 2; K08090 membrane-spanning 4-domains, subfamily A, member 2
Unigene13737_All	8.16	0.476667	11.36	1.09	8.27667	0.66	-4.09752	-3.38156	-3.64851	Down	gi|187608321|ref|NP_001119858.1|/0/sodium- and chloride-dependent taurine transporter [Danio rerio]	dre:556480/0.0/slc6a6a, si:ch73-250d21.2; solute carrier family 6 (neurotransmitter transporter), member 6a; K05039 solute carrier family 6 (neurotransmitter transporter, GABA) member 6/8/11/12/13
CL15198.Contig3_All	18.58	1.94	9.78667	0.966667	18.5733	1.48667	-3.25962	-3.33973	-3.64308	Down	gi|318056282|ref|NP_001186964.1|/1.38565e-21/chemokine CCL-C11a precursor [Danio rerio]	dre:795788/2e-22/ccl25b; chemokine (C-C motif) ligand 25b; K13072 C-C motif chemokine 25
CL13026.Contig33_All	2.23333	0.196667	4.03	0.386667	1.99667	0.16	-3.50537	-3.38162	-3.64145	Down	gi|528520933|ref|XP_003201439.2|/0/PREDICTED: von Willebrand factor A domain-containing protein 5A-like isoform X2 [Danio rerio]	smm:Smp_073130.3/4e-71/vacuolar protein sorting 26 vps26; K18466 vacuolar protein sorting-associated protein 26
Unigene65738_All	13.07	4.01667	33.79	5.81667	8.06333	0.646667	-1.70219	-2.53833	-3.64028	Down	gi|347921646|ref|NP_001017783.2|/1.13816e-58/membrane-spanning 4-domains, subfamily A, member 17A.1 [Danio rerio]	mdo:100029355/2e-10/MS4A1; membrane-spanning 4-domains, subfamily A, member 1; K06466 membrane-spanning 4-domains, subfamily A, member 1
CL1327.Contig2_All	10.2167	1.20667	7.45	1.49	6.06667	0.486667	-3.08183	-2.32193	-3.6399	Down	gi|528504508|ref|XP_005158369.1|/6.0803e-85/PREDICTED: SH3 domain-containing protein 21 isoform X2 [Danio rerio]	acs:103280695/1e-20/CD2-associated protein-like; K13738 CD2-associated protein
CL12493.Contig3_All	23.5433	1.33333	21.8833	3.68	22.7967	1.83	-4.14221	-2.57205	-3.63891	Down	gi|688568421|ref|XP_009302346.1|/0/PREDICTED: complement component C7 isoform X2 [Danio rerio]	dre:562475/0.0/c7a, si:dkey-250l23.2; complement component 7a; K03996 complement component 7
CL9038.Contig4_All	8.46	1.78667	10.88	1.89333	15.6833	1.26	-2.24339	-2.52268	-3.63774	Down	gi|66472436|ref|NP_001018492.1|/7.25161e-126/lysophosphatidylcholine acyltransferase 2 [Danio rerio] &gt;gi|82192675|sp|Q502J0.1|PCAT2_DANRE RecName: Full=Lysophosphatidylcholine acyltransferase 2; Short=LPC acyltransferase 2; Short=LPCAT-2; Short=LysoPC acyltransferase 2; AltName: Full=1-acylglycerol-3-phosphate O-acyltransferase 11; Short=1-AGP acyltransferase 11; Short=1-AGPAT 11; AltName: Ful…	dre:553683/1e-126/lpcat2, aytl1, zgc:112165; lysophosphatidylcholine acyltransferase 2 (EC:2.3.1.51 2.3.1.23 2.3.1.67); K13510 lysophosphatidylcholine acyltransferase / lyso-PAF acetyltransferase [EC:2.3.1.23 2.3.1.67]
CL3623.Contig2_All	384.517	16.6133	326.457	109.46	285.757	23.0033	-4.53263	-1.57649	-3.63487	Down	gi|612407562|dbj|BAO66550.1|/0/complement properdin [Cyprinus carpio]	dre:556399/0.0/cfp, ch:af064832, si:dkeyp-22b2.3, wu:fj10b08; complement factor properdin; K15412 complement factor properdin
CL2670.Contig5_All	5.52	0.503333	2.27	0.113333	3.06333	0.246667	-3.45508	-4.32405	-3.63447	Down	gi|688598262|ref|XP_009292167.1|/0/PREDICTED: latent-transforming growth factor beta-binding protein 4 [Danio rerio]	dre:100333499/0.0/ltbp4; latent transforming growth factor beta binding protein 4; K08023 latent transforming growth factor beta binding protein 2/3/4
CL4327.Contig3_All	9.28333	0.463333	11.0167	0.996667	13.0933	1.06	-4.32452	-3.46643	-3.6267	Down	gi|158389781|gb|ABW37743.1|/1.9971e-176/alpha-1-microglobulin [Ctenopharyngodon idella]	acs:100556464/1e-21/tfpi; tissue factor pathway inhibitor (lipoprotein-associated coagulation inhibitor); K03909 tissue factor pathway inhibitor
CL16765.Contig1_All	6.03	0.85	5.60667	0.653333	5.55667	0.45	-2.82662	-3.10125	-3.62622	Down	gi|292621173|ref|XP_002664563.1|/4.2397e-175/PREDICTED: P2Y purinoceptor 13-like [Danio rerio]	dre:100329592/7e-176/p2ry13; purinergic receptor P2Y, G-protein coupled, 13; K08388 purinergic receptor P2Y, G protein-coupled, 13
CL6194.Contig10_All	24.4133	1.95	14.25	2.33	12.1733	0.986667	-3.64612	-2.61256	-3.62502	Down	gi|53933246|ref|NP_001005594.1|/2.69907e-55/FK506 binding protein 1-like [Danio rerio] &gt;gi|51980434|gb|AAH81522.1| Zgc:103752 [Danio rerio]	dre:449552/4e-56/fkbp1ab, zgc:103752; FK506 binding protein 1Ab; K09568 FK506-binding protein 1 [EC:5.2.1.8]
CL15908.Contig11_All	5.67333	1.39333	21.31	1.47	16.0767	1.30333	-2.02566	-3.85764	-3.62469	Down	gi|326665748|ref|XP_003198105.1|/1.9516e-87/PREDICTED: NAD(P)(+)--arginine ADP-ribosyltransferase 2-like [Danio rerio]	xma:102230835/8e-39/NAD(P)(+)--arginine ADP-ribosyltransferase 1-like; K06716 ADP-ribosyltransferase 1 [EC:2.4.2.31]
CL901.Contig11_All	23.5433	4.88	26.2	4.55667	40.91	3.32333	-2.27037	-2.52352	-3.62175	Down	gi|528492096|ref|XP_005172677.1|/0/PREDICTED: lysine (K)-specific demethylase 6B, b isoform X1 [Danio rerio] &gt;gi|528492098|ref|XP_005172678.1| PREDICTED: lysine (K)-specific demethylase 6B, b isoform X1 [Danio rerio] &gt;gi|528492100|ref|XP_005172679.1| PREDICTED: lysine (K)-specific demethylase 6B, b isoform X1 [Danio rerio] &gt;gi|528492102|ref|XP_005172680.1| PREDICTED: lysine (K)-specific …	dre:563644/0.0/kdm6bb, jmjd3, kdm6b, si:ch211-237l4.7, zC237L4.7; lysine (K)-specific demethylase 6B, b; K11448 lysine-specific demethylase 6B [EC:1.14.11.-]
CL2015.Contig2_All	75.7467	2.76667	9.13	1.81	58.6067	4.77	-4.77496	-2.33463	-3.619	Down	gi|528516852|ref|XP_005161912.1|/3.47728e-99/PREDICTED: transmembrane 4 L six family member 18 isoform X1 [Danio rerio]	NA
CL12493.Contig2_All	12.3933	0.563333	13.9167	1.92333	16.8	1.37	-4.45943	-2.85513	-3.61621	Down	gi|688568421|ref|XP_009302346.1|/0/PREDICTED: complement component C7 isoform X2 [Danio rerio]	dre:562475/0.0/c7a, si:dkey-250l23.2; complement component 7a; K03996 complement component 7
CL4678.Contig10_All	15.7133	4.14333	19.15	3.81333	29.26	2.39	-1.92313	-2.32822	-3.61385	Down	gi|47550719|ref|NP_999873.1|/0/protein kinase C delta type [Danio rerio] &gt;gi|29179671|gb|AAH49327.1| Protein kinase C, delta [Danio rerio]	dre:334571/0.0/prkcda, fb09d10, fv43b11, prkcd, wu:fb09d10, wu:fv43b11, zgc:56558; protein kinase C, delta a (EC:2.7.11.13); K06068 novel protein kinase C delta type [EC:2.7.11.13]
CL2839.Contig15_All	5.75333	1.12333	11.91	1.59333	12.2767	1.00333	-2.35661	-2.90205	-3.61305	Down	gi|688547502|ref|XP_009298519.1|/0/PREDICTED: scavenger receptor cysteine-rich type 1 protein M130-like [Danio rerio]	dre:564415/0.0/si:dkey-21h14.3; K06545 CD163 antigen
CL13597.Contig2_All	3.67	0.01	3.62333	0.68	4.03333	0.33	-8.51964	-2.41371	-3.61143	Down	gi|158254037|gb|AAI54160.1|/2.5532e-21/Kctd12.2 protein [Danio rerio]	NA
Unigene67626_All	16.26	3.12333	9.99	2.35	6.51	0.533333	-2.38017	-2.08782	-3.60955	Down	gi|347921646|ref|NP_001017783.2|/3.13481e-58/membrane-spanning 4-domains, subfamily A, member 17A.1 [Danio rerio]	rno:25316/6e-11/Ms4a2, FCIGA, Fcer1b, Ms4a1; membrane-spanning 4-domains, subfamily A, member 2; K08090 membrane-spanning 4-domains, subfamily A, member 2
Unigene30217_All	2.44667	0.306667	7.13667	0.85	3.57667	0.293333	-2.99607	-3.06972	-3.608	Down	gi|688602709|ref|XP_005160817.2|/0/PREDICTED: P-selectin isoform X1 [Danio rerio]	dre:796481/0.0/selp, si:ch211-260g14.4; selectin P; K06496 selectin, platele; K06544 selectin P ligand; K06818 podocalyxin-like 2
Unigene5249_All	5.92333	0.0733333	4.4	0.193333	5.31667	0.436667	-6.3358	-4.50834	-3.60592	Down	gi|554819892|ref|XP_005920689.1|/1.67027e-71/PREDICTED: ras-related protein Rab-11B-like isoform X1 [Haplochromis burtoni] &gt;gi|554819894|ref|XP_005920690.1| PREDICTED: ras-related protein Rab-11B-like isoform X2 [Haplochromis burtoni] &gt;gi|554819896|ref|XP_005920691.1| PREDICTED: ras-related protein Rab-11B-like isoform X3 [Haplochromis burtoni]	xma:102236307/3e-72/ras-related protein Rab-11B-like; K07905 Ras-related protein Rab-11B
CL1223.Contig5_All	48.8333	0.926667	36.9233	3.36333	48.3433	3.98	-5.71967	-3.45657	-3.60248	Down	gi|148236283|ref|NP_001025415.3|/9.80234e-148/plasmalemma vesicle-associated protein [Danio rerio]	dre:570276/2e-148/vsg1, fb11a07, plvap, wu:fb11a07, zgc:113451, zgc:136228; vessel-specific 1; K17309 plasmalemma vesicle-associated protein
CL6371.Contig2_All	30.3967	2.08333	22.9267	2.97333	33.4	2.76333	-3.86695	-2.94687	-3.59537	Down	gi|47271382|ref|NP_997784.1|/2.18038e-110/CD9 antigen [Danio rerio] &gt;gi|37590918|gb|AAH59691.1| CD9 antigen (p24) [Danio rerio] &gt;gi|45767786|gb|AAH67597.1| CD9 antigen (p24) [Danio rerio]	dre:322455/3e-111/cd9a, cd9, wu:fb61g04, zgc:73383, zgc:85743; CD9 molecule a; K06460 CD9 antigen
Unigene21254_All	5.52	1.16	8.93	1.12	10.03	0.83	-2.25054	-2.99516	-3.59507	Down	gi|597759081|ref|XP_007241229.1|/3.34498e-15/PREDICTED: zinc finger BED domain-containing protein 1-like [Astyanax mexicanus]	NA
CL1345.Contig2_All	7.34667	1.41333	6.96333	1.11	10.5367	0.876667	-2.37799	-2.64922	-3.58725	Down	gi|528471481|ref|XP_005171358.1|/0/PREDICTED: apolipoprotein L, 1 isoform X1 [Danio rerio]	dre:560340/4e-171/apol1, si:rp71-1g18.12, wu:fa95b12, wu:fc30h04; apolipoprotein L, 1; K14480 apolipoprotein L
CL16266.Contig6_All	32.17	7.30333	24.8467	2.88667	32.6433	2.71667	-2.13909	-3.10558	-3.58688	Down	gi|360040787|gb|AEV91664.1|/0/P450-mediated side chain cleavage enzyme [Gobiocypris rarus]	dre:563363/0.0/cyp11a2, si:dkeyp-91c1.6; cytochrome P450, family 11, subfamily A, polypeptide 2; K00498 cholesterol monooxygenase (side-chain-cleaving) [EC:1.14.15.6]
Unigene63744_All	4.6	0.506667	7.3	0.67	4.44333	0.37	-3.18253	-3.44566	-3.58605	Down	gi|77403694|dbj|BAE46429.1|/5.50507e-10/ORF2-encoded protein [Danio rerio]	NA
CL16673.Contig4_All	6.04333	0.51	3.89	0.836667	2.67	0.223333	-3.56678	-2.21705	-3.57957	Down	gi|33383126|dbj|BAC81202.1|/2.01817e-55/Immunoglobulin light chain [Cyprinus carpio]	bta:789205/3e-18/IGLL1; immunoglobulin lambda-like polypeptide 1; K06554 immunoglobulin lambda-like polypeptide 1
Unigene31973_All	11.9767	2.32667	12.2867	3.23333	17.2367	1.44333	-2.36389	-1.926	-3.578	Down	gi|642103201|emb|CDQ75375.1|/6.08887e-20/unnamed protein product [Oncorhynchus mykiss]	NA
CL2859.Contig1_All	3.19667	0.443333	3.43333	0.813333	3.61667	0.303333	-2.8501	-2.07769	-3.57568	Down	gi|57526704|ref|NP_998211.1|/4.55907e-41/stannin [Danio rerio] &gt;gi|38173871|gb|AAH60919.1| Stannin [Danio rerio]	NA
Unigene49354_All	4.87333	1.15333	3.21333	0.4	2.26333	0.19	-2.0791	-3.006	-3.57438	Down	gi|17066696|gb|AAL35360.1|AF442732_3/7.90448e-23/reverse transcriptase/ribonuclease H/putative methyltransferase, partial [Tetraodon nigroviridis]	tru:101072290/1e-09/RANBP2-like and GRIP domain-containing protein 1; K12172 E3 SUMO-protein ligase RanBP2
CL7536.Contig4_All	8.10333	1.43	4.72667	0.98	12.88	1.08333	-2.5025	-2.26997	-3.57158	Down	gi|159155124|gb|AAI54787.1|/3.82978e-166/Lipf protein [Danio rerio]	dre:406713/1e-165/lipf, fb73g06, wu:fb73g06, zgc:56632; lipase, gastric (EC:3.1.1.3); K01052 lysosomal acid lipase/cholesteryl ester hydrolase [EC:3.1.1.13]
CL12853.Contig6_All	3.32333	0.29	2.23	0.263333	2.29333	0.193333	-3.51851	-3.08208	-3.56828	Down	NA	NA
Unigene63311_All	3.68	0.33	3.99667	0.25	4.29333	0.363333	-3.47917	-3.9988	-3.56273	Down	gi|688561368|ref|XP_009300872.1|/0/PREDICTED: collagen alpha-1(VII) chain isoform X3 [Danio rerio]	dre:100332562/0.0/col7a1; collagen, type VII, alpha 1; K16628 collagen, type VII, alpha
CL683.Contig9_All	1.84667	0.183333	1.27333	0.01	4.21333	0.356667	-3.33238	-6.99247	-3.56231	Down	NA	NA
CL14633.Contig11_All	6.75667	0.806667	3.43333	0.126667	4.68	0.396667	-3.06627	-4.7605	-3.56051	Down	gi|358339569|dbj|GAA47606.1|/2.09854e-06/hypothetical protein CLF_100574 [Clonorchis sinensis]	NA
CL1846.Contig18_All	2.60667	0.303333	2.56	0.3	2.67333	0.226667	-3.10323	-3.09311	-3.56	Down	gi|194725041|dbj|BAG66241.1|/0/transcription factor PAX5 [Carassius auratus langsdorfii]	dre:60636/0.0/pax5, Pax[Zf-b], noi, pax2.1, pax2a, paxzf-b; paired box 5; K09383 paired box protein 5
CL13759.Contig2_All	32.1	2.35667	30.43	2.74	21.8133	1.85333	-3.76775	-3.47325	-3.55702	Down	gi|688579555|ref|XP_009304838.1|/1.85927e-80/PREDICTED: uncharacterized protein LOC100124595 isoform X1 [Danio rerio] &gt;gi|688579557|ref|XP_009304839.1| PREDICTED: uncharacterized protein LOC100124595 isoform X1 [Danio rerio] &gt;gi|688579560|ref|XP_009304840.1| PREDICTED: uncharacterized protein LOC100124595 isoform X1 [Danio rerio] &gt;gi|688579562|ref|XP_009304841.1| PREDICTED: uncharacteriz…	cmk:103190437/2e-43/cd82; CD82 molecule; K06509 CD82 antigen
CL2218.Contig1_All	5.51667	0.553333	5.68333	0.756667	6.93333	0.59	-3.31758	-2.90901	-3.55476	Down	gi|18858911|ref|NP_571179.1|/0/tyrosine-protein kinase ITK/TSK [Danio rerio] &gt;gi|2353318|gb|AAC12900.1| Tec-family kinase [Danio rerio] &gt;gi|190339464|gb|AAI62382.1| IL2-inducible T-cell kinase [Danio rerio]	dre:798906/0.0/itk, Ptk, tec; IL2-inducible T-cell kinase (EC:2.7.10.1); K07363 IL2-inducible T-cell kinase [EC:2.7.10.2]
CL10317.Contig2_All	53.8367	11.2133	36.57	6.74	116.157	9.89333	-2.26337	-2.43984	-3.55347	Down	gi|568384790|ref|NP_571320.2|/3.89184e-65/DNA-binding protein inhibitor ID-1 [Danio rerio] &gt;gi|47937819|gb|AAH71286.1| Id1 protein [Danio rerio]	dre:30493/6e-66/id1, cb108, id6, id:ibd1174, wu:fb57e11; inhibitor of DNA binding 1; K04680 DNA-binding protein inhibitor ID1
Unigene31688_All	14.1367	2.03333	11.4	2.55333	15.2567	1.30333	-2.79752	-2.15858	-3.54916	Down	gi|528498331|ref|XP_005157006.1|/0/PREDICTED: WD repeat- and FYVE domain-containing protein 4 isoform X2 [Danio rerio]	bmor:101743558/1e-72/protein FAN-like; K18953 factor associated with neutral sphingomyelinase activation
CL11884.Contig3_All	9.97	0.973333	13.2667	1.64333	11.9767	1.02333	-3.35659	-3.01311	-3.54888	Down	gi|478896945|gb|AGJ70766.1|/0/11-beta-hydroxysteroid dehydrogenase 2 [Gobiocypris rarus]	dre:334098/0.0/hsd11b2, wu:fi31d01; hydroxysteroid (11-beta) dehydrogenase 2 (EC:1.1.1.146); K00071 corticosteroid 11-beta-dehydrogenase isozyme 2 [EC:1.1.1.-]
Unigene10405_All	16.4833	3.11667	6.63	1.01333	40.2	3.45333	-2.40293	-2.7099	-3.54113	Down	gi|148230579|ref|NP_001083010.1|/4.01542e-168/leukotriene-B(4) omega-hydroxylase 2 [Danio rerio] &gt;gi|126631911|gb|AAI34145.1| Zgc:162915 protein [Danio rerio]	dre:100037390/6e-169/cyp4f3, zgc:162915; cytochrome P450, family 4, subfamily F, polypeptide 3 (EC:1.14.13.30); K17726 leukotriene-B4 20-monooxygenase / phylloquinone omega-hydroxylase [EC:1.14.13.30 1.14.13.194]
Unigene91643_All	5.84667	0.446667	6.08333	1.5	5.07667	0.436667	-3.71034	-2.0199	-3.53928	Down	gi|284819909|gb|ADB97624.1|/7.39461e-110/polymeric immunoglobulin receptor [Cyprinus carpio]	ola:101165672/1e-64/pigr; polymeric immunoglobulin receptor; K13073 polymeric immunoglobulin receptor
CL2839.Contig1_All	17.15	1.69333	4.92333	0.783333	10.0367	0.863333	-3.34027	-2.65194	-3.53922	Down	gi|688547515|ref|XP_009298521.1|/0/PREDICTED: scavenger receptor cysteine-rich type 1 protein M130 [Danio rerio]	dre:564415/0.0/si:dkey-21h14.3; K06545 CD163 antigen
Unigene24725_All	3.69	0.416667	4.80667	0.803333	4.03	0.346667	-3.14666	-2.58097	-3.53916	Down	gi|528504508|ref|XP_005158369.1|/1.53812e-26/PREDICTED: SH3 domain-containing protein 21 isoform X2 [Danio rerio]	dre:494040/6e-07/cd2ap, cd2apl, fj51c01, im:7153970, si:ch211-207n9.1, wu:fj51c01, zgc:103705; CD2-associated protein; K13738 CD2-associated protein
CL14551.Contig3_All	3.75667	0.09	6.30333	0.0566667	6.74	0.58	-5.38338	-6.79747	-3.53862	Down	gi|18858313|ref|NP_571746.1|/3.66345e-144/ATPase, Na+/K+ transporting, beta 1b polypeptide [Danio rerio] &gt;gi|11096273|gb|AAG30273.1|AF308597_1 Na+/K+ ATPase beta subunit isoform 1b [Danio rerio] &gt;gi|37589635|gb|AAH59421.1| Atp1b1b protein [Danio rerio] &gt;gi|47937822|gb|AAH71293.1| ATPase, Na+/K+ transporting, beta 1b polypeptide [Danio rerio]	dre:64273/6e-145/atp1b1b, cb710; ATPase, Na+/K+ transporting, beta 1b polypeptide; K01540 sodium/potassium-transporting ATPase subunit beta
CL2500.Contig11_All	13.8	1.63667	13.3567	2.51667	11.0133	0.95	-3.07584	-2.40797	-3.53518	Down	gi|58801250|dbj|BAD89511.1|/1.95851e-41/T cell receptor beta 2 [Carassius auratus langsdorfii]	ola:101170740/1e-24/tcrb; T-cell receptor beta chain C region; K10785 T-cell receptor beta chain V region
Unigene10406_All	2.90333	0.0833333	2.40667	0.24	5.05	0.436667	-5.12267	-3.32593	-3.53168	Down	gi|192455704|ref|NP_001122287.1|/3.1534e-95/uncharacterized protein LOC100005854 [Danio rerio]	NA
CL11323.Contig2_All	5.70333	1.11	12.26	0.55	11.2167	0.97	-2.36125	-4.47838	-3.53152	Down	gi|1353209|sp|P48672.1|VIM2_CARAU/1.7761e-36/RecName: Full=Vimentin A2, partial [Carassius auratus] &gt;gi|388284|gb|AAA21756.1| vimentin A2, partial [Carassius auratus]	ola:101163931/3e-30/vim; vimentin; K07606 vimentin
CL14552.Contig2_All	16.5033	0.88	13.16	1.09333	14.0967	1.22	-4.22911	-3.58935	-3.5304	Down	gi|528504594|ref|XP_005158264.1|/0/PREDICTED: selenium-binding protein 1 isoform X1 [Danio rerio]	dre:393542/0.0/selenbp1, zgc:65844; selenium binding protein 1; K17285 selenium-binding protein 1
CL13759.Contig1_All	21.8967	1.71667	3.20333	0.23	6.11667	0.53	-3.67303	-3.79987	-3.52868	Down	gi|688579555|ref|XP_009304838.1|/9.40208e-73/PREDICTED: uncharacterized protein LOC100124595 isoform X1 [Danio rerio] &gt;gi|688579557|ref|XP_009304839.1| PREDICTED: uncharacterized protein LOC100124595 isoform X1 [Danio rerio] &gt;gi|688579560|ref|XP_009304840.1| PREDICTED: uncharacterized protein LOC100124595 isoform X1 [Danio rerio] &gt;gi|688579562|ref|XP_009304841.1| PREDICTED: uncharacteriz…	cmk:103190437/6e-40/cd82; CD82 molecule; K06509 CD82 antigen
CL7056.Contig2_All	11.1967	1.07333	5.05333	0.433333	11.7	1.01667	-3.3829	-3.54369	-3.52459	Down	gi|49257175|gb|AAH74082.1|/1.35887e-81/HLA-DPA1 protein, partial [Danio rerio]	dre:368614/3e-78/si:dz48c11.3; si:busm1-48c11.3; K06454 CD4 antigen; K06565 lymphocyte-activation gene 3 protein; K06752 major histocompatibility complex, class II
CL13671.Contig2_All	2.99667	0.57	3.19333	0.56	6.12333	0.533333	-2.39432	-2.51156	-3.52121	Down	NA	NA
Unigene63926_All	9.58333	1.09333	32.7133	5.95333	5.62333	0.49	-3.13179	-2.45811	-3.52057	Down	gi|148230579|ref|NP_001083010.1|/5.84323e-70/leukotriene-B(4) omega-hydroxylase 2 [Danio rerio] &gt;gi|126631911|gb|AAI34145.1| Zgc:162915 protein [Danio rerio]	dre:100037390/9e-71/cyp4f3, zgc:162915; cytochrome P450, family 4, subfamily F, polypeptide 3 (EC:1.14.13.30); K17726 leukotriene-B4 20-monooxygenase / phylloquinone omega-hydroxylase [EC:1.14.13.30 1.14.13.194]
CL206.Contig16_All	2.25333	0.276667	5.28667	0.64	4.56667	0.4	-3.02584	-3.04621	-3.51307	Down	gi|688591552|ref|XP_009290724.1|/0/PREDICTED: transcription elongation factor A protein 3 isoform X16 [Danio rerio]	cmk:103172216/1e-76/tcea2; transcription elongation factor A (SII), 2; K03145 transcription elongation factor S-II
CL7793.Contig2_All	3.03	0.39	5.54667	0.606667	5.21	0.456667	-2.95777	-3.19265	-3.51207	Down	gi|688586671|ref|XP_009289664.1|/0/PREDICTED: arylacetamide deacetylase isoform X1 [Danio rerio]	dre:100148912/0.0/aadac; arylacetamide deacetylase; K13616 arylacetamide deacetylase [EC:3.1.1.3]
CL10072.Contig3_All	2.60667	0.386667	4.55333	0.853333	4.02667	0.353333	-2.75304	-2.41574	-3.51048	Down	gi|326677652|ref|XP_003200879.1|/0/PREDICTED: uncharacterized family 31 glucosidase KIAA1161 homolog [Danio rerio]	dme:Dmel_CG11909/2e-97/tobi; target of brain insulin (EC:3.2.1.20); K01187 alpha-glucosidase [EC:3.2.1.20]
Unigene53306_All	8.47333	1.43667	7.20333	1.11	13.8633	1.21667	-2.5602	-2.6981	-3.51027	Down	gi|347921646|ref|NP_001017783.2|/2.2202e-61/membrane-spanning 4-domains, subfamily A, member 17A.1 [Danio rerio]	mdo:100029355/2e-11/MS4A1; membrane-spanning 4-domains, subfamily A, member 1; K06466 membrane-spanning 4-domains, subfamily A, member 1
CL14552.Contig4_All	7.47667	0.443333	5.91667	0.59	13.0967	1.15	-4.07593	-3.326	-3.50949	Down	gi|528504594|ref|XP_005158264.1|/0/PREDICTED: selenium-binding protein 1 isoform X1 [Danio rerio]	dre:393542/0.0/selenbp1, zgc:65844; selenium binding protein 1; K17285 selenium-binding protein 1
CL5781.Contig1_All	11.93	1.76667	10.38	2.39333	18.8867	1.66	-2.75549	-2.11671	-3.50811	Down	gi|642097618|emb|CDQ78572.1|/3.42259e-26/unnamed protein product [Oncorhynchus mykiss]	dre:336597/9e-27/capgb, capg, fb14e07, wu:fb14e07, zgc:86681; capping protein (actin filament), gelsolin-like b; K10368 capping protein (actin filament), gelsolin-like
Unigene31712_All	5.91333	0.683333	2.61	0.193333	4.58	0.403333	-3.11331	-3.75489	-3.5053	Down	gi|597778958|ref|XP_007253100.1|/0/PREDICTED: protein 4.1 isoform X14 [Astyanax mexicanus]	mze:101471663/0.0/epb41; erythrocyte membrane protein band 4.1; K06107 erythrocyte membrane protein band 4.1
CL2965.Contig2_All	9.28667	1.23	7.38667	1.55	6.86667	0.606667	-2.9165	-2.25266	-3.50063	Down	gi|528498331|ref|XP_005157006.1|/0/PREDICTED: WD repeat- and FYVE domain-containing protein 4 isoform X2 [Danio rerio]	clv:102088199/1e-78/NSMAF; neutral sphingomyelinase (N-SMase) activation associated factor; K18953 factor associated with neutral sphingomyelinase activation
CL16748.Contig11_All	4.27333	0.796667	21.3067	4.51667	13.0533	1.15333	-2.42331	-2.23797	-3.50054	Down	gi|528516568|ref|XP_005161862.1|/0/PREDICTED: gamma-adducin isoform X2 [Danio rerio]	dre:556762/0.0/add3a, add3, wu:fb38g03, wu:fc16e06, zgc:55560, zgc:55992, zgc:77226; adducin 3 (gamma) a; K18622 adducin
CL5655.Contig5_All	9.29667	0.336667	11.0867	1.93333	5.58	0.496667	-4.78732	-2.51966	-3.48992	Down	gi|528474656|ref|XP_005164188.1|/0/PREDICTED: sorting nexin-8 isoform X1 [Danio rerio]	mze:101466891/8e-165/snx8; sorting nexin 8; K17922 sorting nexin-8
CL2273.Contig3_All	2.59333	0.34	2.48333	0.323333	5.00667	0.446667	-2.9312	-2.94118	-3.48658	Down	gi|94574299|gb|AAI16483.1|/6.70904e-129/Zfyve21 protein [Danio rerio]	xtr:100490307/9e-14/zfyve16; zinc finger, FYVE domain containing 16; K04679 MAD, mothers against decapentaplegic interacting protein
CL2273.Contig4_All	3.04667	0.136667	13.0333	0.633333	7.85667	0.703333	-4.4785	-4.3631	-3.48164	Down	gi|94574299|gb|AAI16483.1|/4.44146e-129/Zfyve21 protein [Danio rerio]	xtr:100490307/6e-14/zfyve16; zinc finger, FYVE domain containing 16; K04679 MAD, mothers against decapentaplegic interacting protein
Unigene4335_All	4.43	1.24	8.62333	1.96667	10.49	0.94	-1.83697	-2.13249	-3.48021	Down	gi|347921646|ref|NP_001017783.2|/3.47341e-59/membrane-spanning 4-domains, subfamily A, member 17A.1 [Danio rerio]	mdo:100029355/2e-08/MS4A1; membrane-spanning 4-domains, subfamily A, member 1; K06466 membrane-spanning 4-domains, subfamily A, member 1
CL8313.Contig1_All	4.18333	0.826667	6.66333	1.52667	8.02667	0.72	-2.33928	-2.12586	-3.47873	Down	gi|55926105|ref|NP_001004502.2|/0/lysophosphatidic acid receptor 1 [Danio rerio] &gt;gi|49902728|gb|AAH75909.1| Lysophosphatidic acid receptor 1 [Danio rerio]	dre:368461/0.0/lpar1, edg2, si:dz22b13.1, si:dz46m7.1, zgc:92157; lysophosphatidic acid receptor 1; K04289 lysophosphatidic acid receptor 1
CL14239.Contig2_All	10.9467	2.11	19.3233	3.38	19.9867	1.79333	-2.37518	-2.51525	-3.47832	Down	gi|54400580|ref|NP_001006039.1|/7.30159e-173/SAM domain-containing protein SAMSN-1 [Danio rerio] &gt;gi|53733863|gb|AAH83374.1| SAM domain, SH3 domain and nuclear localisation signals, 1b [Danio rerio]	NA
CL5249.Contig5_All	2.92667	0.436667	8.60667	1.04	7.90667	0.71	-2.74465	-3.04887	-3.47718	Down	gi|511262185|gb|AGN71674.1|/0/rhesus blood group-associated glycoprotein A-like protein [Cyprinus carpio]	dre:405771/0.0/rhag, wu:fj61d12; Rh-associated glycoprotein; K06580 ammonium transporter Rh
CL9442.Contig1_All	16.9933	0.74	9.04667	0.296667	10.7233	0.963333	-4.5213	-4.93047	-3.47657	Down	gi|642125792|emb|CDQ61308.1|/4.44203e-145/unnamed protein product [Oncorhynchus mykiss]	dre:402843/8e-142/sfrp1a, Srfp1a, sfrp1, wu:fd19b09; secreted frizzled-related protein 1a; K02166 secreted frizzled-related protein 1
CL3661.Contig3_All	6.03	1.22667	10.9633	1.88333	6.1	0.55	-2.29741	-2.54133	-3.47131	Down	gi|528494433|ref|XP_690372.5|/0/PREDICTED: arf-GAP with SH3 domain, ANK repeat and PH domain-containing protein 2 isoform X3 [Danio rerio]	dre:561879/0.0/unm_sa1614, asap1; un-named sa1614; K12488 Arf-GAP with SH3 domain, ANK repeat and PH domain-containing protein
CL1112.Contig1_All	8.47	0.786667	7.20667	1.01667	4.43333	0.4	-3.42854	-2.82549	-3.47032	Down	gi|189521576|ref|XP_001338671.2|/0/PREDICTED: caldesmon, smooth muscle-like isoform X1 [Danio rerio]	mze:101463587/3e-79/non-muscle caldesmon-like; K12327 caldesmon
CL15027.Contig4_All	14.0767	4.06667	23.7667	7.21333	20.5933	1.86	-1.79139	-1.7202	-3.4688	Down	gi|117606169|ref|NP_001071049.1|/3.2696e-51/platelet receptor Gi24 precursor [Danio rerio] &gt;gi|115313197|gb|AAI24238.1| Zgc:153073 [Danio rerio]	NA
CL4712.Contig1_All	4.03667	0.206667	7.89	1.81333	6.01	0.543333	-4.28779	-2.12138	-3.46746	Down	gi|528507538|ref|XP_005159083.1|/0/PREDICTED: tetratricopeptide repeat protein 38 isoform X1 [Danio rerio]	bfo:BRAFLDRAFT_67122/6e-06/hypothetical protein; K13912 deleted in malignant brain tumors 1 protein
Unigene89662_All	3.4	0.283333	2.27	0.0966667	4.35	0.393333	-3.58496	-4.55353	-3.46719	Down	gi|528508658|ref|XP_002665469.3|/1.12244e-50/PREDICTED: latent-transforming growth factor beta-binding protein 4-like [Danio rerio]	mze:101466764/9e-40/ltbp4; latent transforming growth factor beta binding protein 4; K08023 latent transforming growth factor beta binding protein 2/3/4
CL11013.Contig2_All	3.26	0.336667	1.28	0.01	2.31333	0.21	-3.27548	-7	-3.46151	Down	gi|528490219|ref|XP_003199279.2|/4.75946e-128/PREDICTED: uncharacterized protein LOC100537744 [Danio rerio]	NA
CL13284.Contig3_All	24.98	3.74333	42.2833	8.51333	28.09	2.55333	-2.73838	-2.31229	-3.4596	Down	gi|292621869|ref|XP_002664803.1|/0/PREDICTED: delta(14)-sterol reductase [Danio rerio] &gt;gi|688589487|ref|XP_009290279.1| PREDICTED: delta(14)-sterol reductase [Danio rerio]	xtr:100127815/8e-73/tm7sf2; transmembrane 7 superfamily member 2 (EC:1.3.1.70); K00222 delta14-sterol reductase [EC:1.3.1.70]
CL6262.Contig3_All	13.4133	1.43667	4.51667	0.653333	10.8467	0.986667	-3.22287	-2.78937	-3.45855	Down	gi|528482696|ref|XP_005166350.1|/0/PREDICTED: tyrosine-protein kinase receptor Tie-1 isoform X2 [Danio rerio]	dre:30746/0.0/tie1, tie-1; endothelium-specific receptor tyrosine kinase 1; K05120 tyrosine kinase receptor 1 [EC:2.7.10.1]
CL3717.Contig5_All	7.90333	1.01333	11.6633	1.54333	6.25333	0.57	-2.96335	-2.91786	-3.45559	Down	gi|194578803|ref|NP_001124128.1|/0/rap1 GTPase-activating protein 2 [Danio rerio] &gt;gi|189442497|gb|AAI67480.1| Zgc:175145 protein [Danio rerio]	dre:100170821/0.0/rap1gap2b, zgc:175145; RAP1 GTPase activating protein 2b; K17708 RAP1 GTPase activating protein 2
CL215.Contig6_All	2.63333	0.103333	3.36333	0.243333	3.58333	0.326667	-4.67151	-3.78889	-3.45541	Down	gi|181330416|ref|NP_001116713.1|/0/nuclear receptor subfamily 1, group H, member 5 [Danio rerio]	mze:101474965/2e-131/bile acid receptor-like; K08538 farnesoid X receptor beta
CL6030.Contig3_All	3.68	0.846667	11.1633	1.33333	4.23667	0.386667	-2.11984	-3.06566	-3.45377	Down	gi|165974612|ref|NP_001107203.1|/0/interleukin-13 receptor subunit alpha-2 precursor [Danio rerio] &gt;gi|159885669|tpe|CAH18893.1| TPA: interleukin-13 receptor alpha 2 [Danio rerio]	dre:368326/0.0/il13ra2, il-13ra2, sb:cb602, si:dkeyp-110c7.6; interleukin 13 receptor, alpha 2; K05077 interleukin 13 receptor alpha-2
CL901.Contig13_All	5.8	1.33	6.35667	1.37333	8.72	0.796667	-2.12463	-2.21059	-3.45228	Down	gi|528492096|ref|XP_005172677.1|/0/PREDICTED: lysine (K)-specific demethylase 6B, b isoform X1 [Danio rerio] &gt;gi|528492098|ref|XP_005172678.1| PREDICTED: lysine (K)-specific demethylase 6B, b isoform X1 [Danio rerio] &gt;gi|528492100|ref|XP_005172679.1| PREDICTED: lysine (K)-specific demethylase 6B, b isoform X1 [Danio rerio] &gt;gi|528492102|ref|XP_005172680.1| PREDICTED: lysine (K)-specific …	dre:563644/0.0/kdm6bb, jmjd3, kdm6b, si:ch211-237l4.7, zC237L4.7; lysine (K)-specific demethylase 6B, b; K11448 lysine-specific demethylase 6B [EC:1.14.11.-]
CL12385.Contig6_All	5.67667	0.62	6.81667	0.443333	4.44	0.406667	-3.1947	-3.9426	-3.44864	Down	gi|688534625|ref|XP_009293521.1|/0/PREDICTED: complement C3 [Danio rerio]	dre:321046/0.0/c3a.1, C3, C3-1, c3a, sb:cb26, si:dkey-76b14.4, wu:fi34b03, wu:fj86e11; complement component c3a, duplicate 1 (EC:3.4.21.43); K03990 complement component 3; K06464 integrin beta 2
CL4326.Contig1_All	26.52	1.07667	18.9233	2.86667	25.0167	2.29333	-4.62244	-2.72272	-3.44737	Down	gi|157841238|ref|NP_001103176.1|/1.39628e-107/calpain, small subunit 1 b [Danio rerio] &gt;gi|156230276|gb|AAI51953.1| Capns1b protein [Danio rerio]	dre:560033/2e-108/capns1b, cb536, fa18a08, wu:fa18a08, zgc:171735; calpain, small subunit 1 b; K08583 calpain, small subunit 1
CL6706.Contig2_All	3.44	0.743333	4.66667	0.753333	8.75333	0.803333	-2.21033	-2.63103	-3.44576	Down	gi|292619536|ref|XP_697655.4|/0/PREDICTED: attractin-like protein 1 [Danio rerio]	aqu:100636243/2e-60/uncharacterized LOC100636243; K10895 fanconi anemia group I protein
CL12236.Contig2_All	32.2567	2.77333	29.3267	3.22667	12.76	1.17333	-3.5399	-3.1841	-3.44294	Down	gi|528472783|ref|XP_005158042.1|/5.41177e-89/PREDICTED: uncharacterized protein LOC450029 [Danio rerio]	NA
CL15027.Contig7_All	21.3767	4.5	5.79667	1.57667	9.32667	0.863333	-2.24804	-1.87835	-3.43337	Down	gi|117606169|ref|NP_001071049.1|/2.88153e-102/platelet receptor Gi24 precursor [Danio rerio] &gt;gi|115313197|gb|AAI24238.1| Zgc:153073 [Danio rerio]	NA
Unigene9318_All	4.98333	1	5.66	0.92	4.71667	0.436667	-2.31711	-2.6211	-3.43316	Down	gi|688592788|ref|XP_009290945.1|/8.52564e-110/PREDICTED: glucocorticoid-induced transcript 1 protein-like isoform X1 [Danio rerio]	apla:101803377/3e-40/FAM117A; protein FAM117A; K15275 solute carrier family 35 (UDP-galactose transporter), member B1
CL7164.Contig3_All	9.73333	2.71667	21.95	4.20667	29.6767	2.75	-1.8411	-2.38347	-3.43183	Down	gi|350276255|ref|NP_001124070.2|/0/uncharacterized protein LOC558139 precursor [Danio rerio]	cmk:103179971/0.0/P-selectin-like; K06496 selectin, platele; K06544 selectin P ligand; K06818 podocalyxin-like 2
Unigene10733_All	121.92	16.03	74.5367	16.1333	88.6167	8.21667	-2.92709	-2.20791	-3.43095	Down	gi|656214615|ref|NP_001280631.1|/5.4814e-90/uncharacterized protein LOC100302470 precursor [Danio rerio]	NA
Unigene67375_All	3.18667	0.01	2.17	0.01	4.63333	0.43	-8.3159	-7.76155	-3.42964	Down	NA	NA
CL13597.Contig1_All	23.1633	2.43	18.9233	2.28333	20.5333	1.90667	-3.25281	-3.05095	-3.42884	Down	gi|158254037|gb|AAI54160.1|/8.38723e-147/Kctd12.2 protein [Danio rerio]	cmk:103177229/3e-16/alg8; ALG8, alpha-1,3-glucosyltransferase; K03849 alpha-1,3-glucosyltransferase [EC:2.4.1.265]
CL206.Contig7_All	2.23667	0.343333	2.39333	0.283333	2.54	0.236667	-2.70367	-3.07845	-3.4239	Down	gi|688591554|ref|XP_009290725.1|/1.49841e-135/PREDICTED: transcription elongation factor A protein 3 isoform X17 [Danio rerio]	cmk:103172216/3e-75/tcea2; transcription elongation factor A (SII), 2; K03145 transcription elongation factor S-II
Unigene27780_All	6.04333	1.60333	6.79333	1.31667	9.57667	0.893333	-1.91427	-2.36723	-3.42225	Down	gi|83415192|ref|NP_001032750.1|/5.44371e-148/sodium- and chloride-dependent taurine transporter [Danio rerio] &gt;gi|61743156|gb|AAX55331.1| taurine transporter [Danio rerio]	dre:569098/8e-149/slc6a6b, slc6a6, tau, taut, wu:fc26e12; solute carrier family 6 (neurotransmitter transporter), member 6b; K05039 solute carrier family 6 (neurotransmitter transporter, GABA) member 6/8/11/12/13
CL3564.Contig14_All	10.4833	0.613333	18.4367	1.80667	6.20667	0.58	-4.09528	-3.35118	-3.41969	Down	gi|688543139|ref|XP_009297753.1|/0/PREDICTED: granulin-a isoform X3 [Danio rerio]	bta:508459/7e-20/EMR1; egf-like module containing, mucin-like, hormone receptor-like 1; K04591 egf-like module containing, mucin-like, hormone receptor-like 1
CL6712.Contig2_All	19.1833	1.19667	14.73	2.12333	15.2133	1.42333	-4.00276	-2.79435	-3.41799	Down	gi|50539752|ref|NP_001002346.1|/3.26055e-100/voltage-gated hydrogen channel 1 [Danio rerio] &gt;gi|82200329|sp|Q6DHQ1.1|HVCN1_DANRE RecName: Full=Voltage-gated hydrogen channel 1; AltName: Full=Hydrogen voltage-gated channel 1; Short=HV1 [Danio rerio] &gt;gi|49903817|gb|AAH75916.1| Zgc:92181 [Danio rerio]	hmg:100214915/2e-10/phosphatidylinositol 3,4,5-trisphosphate 3-phosphatase TPTE2-like; K18079 PTEN homologous phosphatase
CL8850.Contig2_All	2.25333	0.333333	2.74667	0.29	3.59667	0.336667	-2.75702	-3.24356	-3.41727	Down	gi|597787750|ref|XP_007257308.1|/1.99089e-85/PREDICTED: cerebellar degeneration-related protein 2-like [Astyanax mexicanus]	dre:558883/9e-06/tprb, si:dkey-97o5.5, tpr, wu:fi76g05; translocated promoter region b, nuclear basket protein; K09291 nucleoprotein TPR
CL4456.Contig3_All	8.59667	1.71667	9.93667	2.69667	18.2633	1.71	-2.32417	-1.88158	-3.41688	Down	gi|148232800|ref|NP_001082845.1|/0/syntaxin binding protein 1b [Danio rerio] &gt;gi|213624746|gb|AAI71526.1| Si:rp71-10d23.3 [Danio rerio] &gt;gi|213624768|gb|AAI71552.1| Si:rp71-10d23.3 [Danio rerio]	mze:101470530/0.0/syntaxin-binding protein 1-like; K15292 syntaxin-binding protein 1
CL5166.Contig2_All	3.77667	0.74	4.92667	1.22333	8.9	0.833333	-2.35152	-2.00979	-3.41684	Down	gi|190358445|ref|NP_001121866.1|/2.23621e-173/bcl-2/adenovirus E1B 19 kDa-interacting protein 2-like protein [Danio rerio]	dre:100149386/4e-174/bnipl, si:dkey-77n11.1; BCL2/adenovirus E1B 19kD interacting protein, like; K18448 BCL2/adenovirus E1B 19 kDa protein-interacting protein 2
CL7056.Contig1_All	15.77	1.37667	6.32	0.416667	12.3333	1.15667	-3.51793	-3.92296	-3.41452	Down	gi|49257175|gb|AAH74082.1|/2.04595e-81/HLA-DPA1 protein, partial [Danio rerio]	dre:368614/2e-76/si:dz48c11.3; si:busm1-48c11.3; K06454 CD4 antigen; K06565 lymphocyte-activation gene 3 protein; K06752 major histocompatibility complex, class II
CL16748.Contig10_All	12.06	2.01333	4.13	1.01667	9.09667	0.853333	-2.58257	-2.0223	-3.41416	Down	gi|41351183|gb|AAH65631.1|/0/Add3a protein [Danio rerio]	dre:556762/0.0/add3a, add3, wu:fb38g03, wu:fc16e06, zgc:55560, zgc:55992, zgc:77226; adducin 3 (gamma) a; K18622 adducin
CL13284.Contig5_All	2.2	0.193333	3.21333	0.706667	12.3967	1.16333	-3.50834	-2.18497	-3.41362	Down	gi|292621869|ref|XP_002664803.1|/0/PREDICTED: delta(14)-sterol reductase [Danio rerio] &gt;gi|688589487|ref|XP_009290279.1| PREDICTED: delta(14)-sterol reductase [Danio rerio]	cmk:103190136/5e-81/lamin-B receptor-like; K19532 lamin-B receptor
Unigene14000_All	37.2733	12.1667	58.4233	14.9	64.44	6.05333	-1.61521	-1.97123	-3.41215	Down	gi|528474486|ref|XP_005164133.1|/3.41967e-87/PREDICTED: mucin-5AC-like [Danio rerio]	lcm:102358289/2e-14/leukosialin-like; K06477 sialophorin; K06490 intercellular adhesion molecule 1; K06494 selectin, endothelial cell; K06548 sialoadhesin
Unigene38931_All	2.21	0.286667	2.94333	0.213333	3.08667	0.29	-2.9466	-3.78627	-3.41192	Down	gi|528476341|ref|XP_005164747.1|/0/PREDICTED: plexin-A4 isoform X1 [Danio rerio]	dre:325938/0.0/plxna4, D204, wu:fd49b01, wu:fe15f03; plexin A4; K06756 neuronal cell adhesion molecule; K06820 plexin A
Unigene15837_All	6.91	0.606667	9.86	0.796667	21.3367	2.00667	-3.50971	-3.62954	-3.41046	Down	gi|688557749|ref|XP_005172087.2|/3.92153e-89/PREDICTED: prostaglandin-H2 D-isomerase isoform X1 [Danio rerio]	mze:101487197/2e-42/prostaglandin-H2 D-isomerase-like; K01830 prostaglandin-H2 D-isomerase [EC:5.3.99.2]
CL1477.Contig6_All	4.10667	0.6	2.86667	0.56	4.07333	0.383333	-2.77493	-2.35588	-3.40954	Down	gi|121583657|ref|NP_001073506.1|/0/probable cation-transporting ATPase 13A2 [Danio rerio] &gt;gi|118763552|gb|AAI28613.1| Zgc:136762 [Danio rerio]	dre:568666/0.0/atp13a2, im:7147302, zgc:136762; ATPase type 13A2 (EC:3.6.3.8); K13526 cation-transporting ATPase 13A2 [EC:3.6.3.-]
CL4758.Contig2_All	3.28667	0.35	5.9	0.306667	3.57667	0.336667	-3.2312	-4.26597	-3.40922	Down	gi|688579529|ref|XP_002666387.3|/3.35178e-127/PREDICTED: phenylethanolamine N-methyltransferase [Danio rerio]	dre:100332609/5e-128/pnmt; phenylethanolamine N-methyltransferase; K00553 phenylethanolamine N-methyltransferase [EC:2.1.1.28]
Unigene19568_All	3.42333	0.74	5.11667	0.68	10.05	0.946667	-2.2098	-2.9116	-3.4082	Down	gi|528495826|ref|XP_005156206.1|/0/PREDICTED: wu:fb39e12 isoform X3 [Danio rerio]	dgr:Dgri_GH17848/6e-27/GH17848 gene product from transcript GH17848-RA; K09188 histone-lysine N-methyltransferase MLL3 [EC:2.1.1.43]
Unigene11602_All	5.94	1.02667	5.60333	1.16667	9.3	0.88	-2.5325	-2.26389	-3.40166	Down	gi|38488743|ref|NP_942106.1|/0/paladin [Danio rerio] &gt;gi|82177028|sp|Q803E0.1|PALD_DANRE RecName: Full=Paladin [Danio rerio] &gt;gi|27882095|gb|AAH44521.1| Paladin [Danio rerio]	NA
CL13026.Contig27_All	1.93667	0.21	1.43333	0.0366667	13.23	1.25333	-3.20511	-5.28876	-3.39997	Down	gi|688615849|ref|XP_009296016.1|/0/PREDICTED: von Willebrand factor A domain-containing protein 5A-like isoform X2 [Danio rerio]	smm:Smp_073130.3/1e-83/vacuolar protein sorting 26 vps26; K18466 vacuolar protein sorting-associated protein 26
CL10417.Contig1_All	4.46333	0.116667	6.67	1.08	3.48	0.33	-5.25766	-2.62666	-3.39855	Down	gi|498977556|ref|XP_004549129.1|/1.67332e-33/PREDICTED: protein S100-A13-like [Maylandia zebra] &gt;gi|548411079|ref|XP_005740708.1| PREDICTED: protein S100-A13-like [Pundamilia nyererei]	myd:102752861/2e-09/protein S100-G-like; K14734 S100 calcium binding protein G
CL9667.Contig4_All	3.99667	1.07	9.53667	2.63667	4.74333	0.45	-1.90119	-1.85477	-3.3979	Down	gi|597762065|ref|XP_007245008.1|/0/PREDICTED: sodium/potassium/calcium exchanger 6, mitochondrial-like [Astyanax mexicanus]	mze:101472889/0.0/slc8b1; solute carrier family 8 (sodium/lithium/calcium exchanger), member B1; K13754 solute carrier family 24 (sodium/potassium/calcium exchanger), member 6
CL15650.Contig3_All	4.19333	0.646667	3.92333	0.763333	2.42333	0.23	-2.697	-2.36169	-3.39729	Down	gi|688584712|ref|XP_009306039.1|/0/PREDICTED: nik-related protein kinase isoform X2 [Danio rerio]	dre:561669/0.0/nrk; Nik related kinase; K04407 mitogen-activated protein kinase kinase kinase kinase 4 [EC:2.7.11.1]
Unigene23323_All	3.36667	0.323333	2.79	0.34	3.75667	0.356667	-3.38023	-3.03666	-3.3968	Down	gi|688579565|ref|XP_009304842.1|/1.13785e-30/PREDICTED: uncharacterized protein LOC100124595 isoform X2 [Danio rerio]	cmk:103190152/3e-17/cd37; CD37 molecule; K06475 CD37 antigen
CL1613.Contig2_All	23.9167	3.25	11.3167	1.54	28.1133	2.67333	-2.8795	-2.87745	-3.39454	Down	gi|27545197|ref|NP_775331.1|/5.9573e-59/epididymal secretory protein E1 precursor [Danio rerio] &gt;gi|14423799|sp|Q9DGJ3.1|NPC2_DANRE RecName: Full=Epididymal secretory protein E1; AltName: Full=16.5 kDa secretory protein; AltName: Full=Niemann Pick type C2 protein homolog; Flags: Precursor [Danio rerio] &gt;gi|9802429|gb|AAF99719.1|AF291663_1 16.5 kDa secretory protein [Danio rerio] &gt;gi|2827…	dre:282673/1e-59/npc2, cb292, sb:cb292; Niemann-Pick disease, type C2; K13443 Niemann-Pick C2 protein
CL10899.Contig2_All	5.61667	0.496667	2.86667	0.316667	2.31	0.22	-3.49936	-3.17834	-3.39232	Down	gi|688561212|ref|XP_009300839.1|/9.74615e-140/PREDICTED: poly(U)-specific endoribonuclease-A isoform X1 [Danio rerio]	dre:791216/6e-139/endou, endoua, zgc:158628; endonuclease, polyU-specific; K14648 poly(U)-specific endoribonuclease [EC:3.1.-.-]
Unigene24174_All	3.32	0.746667	4.04	0.16	6.43333	0.613333	-2.15265	-4.65821	-3.39082	Down	gi|688559376|ref|XP_009300538.1|/0/PREDICTED: myosin light chain kinase, smooth muscle [Danio rerio]	dre:492576/0.0/mylkb, im:7142009, si:dkey-226n16.2; myosin light chain kinase b; K00907 myosin-light-chain kinase [EC:2.7.11.18]
Unigene8737_All	9.18333	1.16667	8.91333	1.46667	13.26	1.26667	-2.97663	-2.60342	-3.38797	Down	gi|347920999|ref|NP_991260.2|/0/plexin-D1 precursor [Danio rerio] &gt;gi|49339463|gb|AAT64905.1| plexin D1 [Danio rerio]	dre:402998/0.0/plxnd1, zgc:77379; plexin D1; K06822 plexin D
CL9862.Contig3_All	5.86667	1.49333	4.25	0.08	5.44	0.52	-1.974	-5.73132	-3.38702	Down	gi|41393103|ref|NP_958879.1|/0/aldehyde dehydrogenase family 9 member A1-A [Danio rerio] &gt;gi|82209620|sp|Q7ZVB2.1|A9A1A_DANRE RecName: Full=Aldehyde dehydrogenase family 9 member A1-A [Danio rerio] &gt;gi|28277867|gb|AAH45932.1| Aldehyde dehydrogenase 9 family, member A1a [Danio rerio] &gt;gi|182892054|gb|AAI65753.1| Aldh9a1a protein [Danio rerio] &gt;gi|183986403|gb|AAI66038.1| Aldh9a1a prote…	dre:100005587/0.0/aldh9a1a.1, aldh9a1a, aldh9a1l, wu:fb64d09; aldehyde dehydrogenase 9 family, member A1a, tandem duplicate 1 (EC:1.2.1.3); K00149 aldehyde dehydrogenase family 9 member A1 [EC:1.2.1.47 1.2.1.3]
Unigene41277_All	7.95	1.49	7.86	2.31	13.9567	1.33667	-2.41564	-1.76664	-3.38424	Down	NA	NA
CL5088.Contig5_All	22.2333	3.55667	5.14	0.986667	3.05667	0.293333	-2.64413	-2.38113	-3.38135	Down	gi|192455712|ref|NP_001122254.1|/4.48745e-74/retinoic acid receptor responder protein 3 [Danio rerio]	tru:101075944/9e-09/HRAS-like suppressor 3; K16817 HRAS-like suppressor 3 [EC:3.1.1.32 3.1.1.4]
Unigene33918_All	45.3967	8.69667	46.9333	9.20667	68.8067	6.60667	-2.38405	-2.34986	-3.38055	Down	gi|148230579|ref|NP_001083010.1|/1.74052e-163/leukotriene-B(4) omega-hydroxylase 2 [Danio rerio] &gt;gi|126631911|gb|AAI34145.1| Zgc:162915 protein [Danio rerio]	dre:100037390/3e-164/cyp4f3, zgc:162915; cytochrome P450, family 4, subfamily F, polypeptide 3 (EC:1.14.13.30); K17726 leukotriene-B4 20-monooxygenase / phylloquinone omega-hydroxylase [EC:1.14.13.30 1.14.13.194]
CL3400.Contig13_All	3.55667	0.153333	3.60667	0.223333	6.45667	0.62	-4.53578	-4.0134	-3.38045	Down	gi|300431453|gb|ADK12655.1|/0/polo-like kinase 2 [Danio rerio]	dre:565576/0.0/plk2b, plk2, zgc:165644; polo-like kinase 2b (Drosophila) (EC:2.7.11.21); K08861 polo-like kinase 2 [EC:2.7.11.21]
CL1407.Contig6_All	4.45667	0.756667	5.62333	0.86	6.68667	0.643333	-2.55824	-2.70902	-3.37765	Down	gi|125828873|ref|XP_001333925.1|/0/PREDICTED: calcium/calmodulin-dependent protein kinase type 1-like [Danio rerio]	dre:794026/0.0/calcium/calmodulin-dependent protein kinase type 1-like; K08794 calcium/calmodulin-dependent protein kinase I [EC:2.7.11.17]
CL592.Contig2_All	6.16333	0.406667	3.73	0.57	10.0367	0.966667	-3.92179	-2.71014	-3.37612	Down	gi|217272706|dbj|BAH02786.1|/0/monoamine oxidase [Cyprinus carpio]	dre:404730/0.0/mao, Z-MAO, maob, moa, wu:fb68b05, wu:fo76d11, wu:fq38g06, zgc:85761; monoamine oxidase (EC:1.4.3.4); K00274 monoamine oxidase [EC:1.4.3.4]
CL7365.Contig4_All	25.9433	1.86	22.0633	1.09333	13.8367	1.33333	-3.80199	-4.33485	-3.37539	Down	gi|688578933|ref|XP_009304705.1|/7.08808e-79/PREDICTED: B-cell antigen receptor complex-associated protein beta chain [Danio rerio]	dre:100329481/1e-79/cd79b, si:ch211-93e11.5; CD79b molecule, immunoglobulin-associated beta; K06507 CD79B antigen
Unigene24787_All	9.57333	1.11333	5.1	0.996667	7.15	0.69	-3.10414	-2.35531	-3.37327	Down	gi|268589166|gb|ACZ06879.1|/1.50532e-167/interferon regulatory factor 5 [Ctenopharyngodon idella] &gt;gi|268589168|gb|ACZ06880.1| interferon regulatory factor 5 [Ctenopharyngodon idella]	dre:100537421/2e-159/cxcr5; chemokine (C-X-C motif) receptor 5; K04190 C-X-C chemokine receptor type 5
Unigene63501_All	8.17667	2.00667	9.81	1.09667	7.28333	0.703333	-2.02671	-3.16113	-3.37232	Down	gi|688587063|ref|XP_009289757.1|/0/PREDICTED: ras and Rab interactor 2-like, partial [Danio rerio]	xtr:100495483/2e-44/rin1; Ras and Rab interactor 1; K17638 Ras and Rab interactor 1
Unigene33382_All	3.71	0.893333	3.45333	0.473333	2.45	0.236667	-2.05415	-2.86706	-3.37185	Down	NA	NA
CL15027.Contig1_All	22.13	5.82333	20.6833	5.39	47.69	4.61	-1.92609	-1.94011	-3.37085	Down	gi|117606169|ref|NP_001071049.1|/2.21318e-105/platelet receptor Gi24 precursor [Danio rerio] &gt;gi|115313197|gb|AAI24238.1| Zgc:153073 [Danio rerio]	NA
Unigene39060_All	8.97667	1.96667	3.46	0.636667	5.19333	0.503333	-2.19043	-2.44216	-3.36707	Down	gi|189533885|ref|XP_001923593.1|/0/PREDICTED: FYN-binding protein-like isoform X2 [Danio rerio]	dre:796938/0.0/si:ch211-147j13.3; K17698 FYN binding protein
Unigene86150_All	2.47333	0.01	6.82667	0.106667	2.84	0.276667	-7.95031	-6	-3.35967	Down	gi|55669147|gb|AAV54512.1|/4.49393e-67/lactate dehydrogenase B-type subunit-like [Cyprinus carpio]	dre:436747/1e-66/ldhbb, LDH-B-B, zgc:92882; lactate dehydrogenase Bb (EC:1.1.1.27); K00016 L-lactate dehydrogenase [EC:1.1.1.27]
CL4239.Contig1_All	1.86333	0.05	6.18667	0.23	4.88667	0.476667	-5.21981	-4.74946	-3.3578	Down	gi|116488463|gb|ABJ98761.1|/1.18905e-136/sulfotransferase 1 isoform 3 [Squalius cephalus]	mze:101478011/1e-106/uncharacterized LOC101478011; K01025
CL12561.Contig3_All	7.28333	0.21	4.63667	0.146667	2.82	0.276667	-5.11614	-4.98248	-3.34947	Down	gi|688575638|ref|XP_009303968.1|/0/PREDICTED: scavenger receptor class B member 1 isoform X1 [Danio rerio]	dre:387260/0.0/scarb1, cb1015; scavenger receptor class B, member 1; K13885 scavenger receptor class B, member 1
CL3085.Contig1_All	95.67	5.08	49.64	14.8533	61.81	6.06667	-4.23517	-1.74072	-3.34886	Down	gi|536706550|gb|AGU41795.1|/0/legumain-like protein [Cyprinus carpio]	dre:406625/0.0/lgmn, cb173, cb460, sb:cb173, wu:fa98g05, wu:fj92g08, zgc:76953; legumain (EC:3.4.22.34); K01369 legumain [EC:3.4.22.34]
CL11884.Contig1_All	4.54667	0.673333	5.90333	0.55	3.89333	0.383333	-2.75542	-3.42403	-3.34433	Down	gi|478896945|gb|AGJ70766.1|/0/11-beta-hydroxysteroid dehydrogenase 2 [Gobiocypris rarus]	dre:334098/0.0/hsd11b2, wu:fi31d01; hydroxysteroid (11-beta) dehydrogenase 2 (EC:1.1.1.146); K00071 corticosteroid 11-beta-dehydrogenase isozyme 2 [EC:1.1.1.-]
CL2488.Contig13_All	5.2	1.4	3.22667	0.343333	8.30667	0.823333	-1.89308	-3.23236	-3.33472	Down	gi|157422955|gb|AAI53435.1|/0/Asah1a protein [Danio rerio]	dre:450068/0.0/asah1a, asah1, zgc:101637; N-acylsphingosine amidohydrolase (acid ceramidase) 1a (EC:3.5.1.23); K12348 acid ceramidase [EC:3.5.1.23]
CL2273.Contig6_All	22.4233	2.28	24.53	2.65	30.7033	3.05	-3.2979	-3.21048	-3.33151	Down	gi|67678313|gb|AAH97111.1|/4.92265e-136/Zfyve21 protein [Danio rerio]	xtr:100490307/3e-14/zfyve16; zinc finger, FYVE domain containing 16; K04679 MAD, mothers against decapentaplegic interacting protein
CL8475.Contig2_All	3.81667	0.513333	3.76333	0.673333	4.96333	0.493333	-2.89435	-2.48262	-3.33067	Down	gi|528500300|ref|XP_005173352.1|/0/PREDICTED: SH3 domain and tetratricopeptide repeat-containing protein 2 isoform X2 [Danio rerio]	NA
Unigene8880_All	4.74667	0.663333	3.20333	0.686667	2.24667	0.223333	-2.83911	-2.22189	-3.33052	Down	gi|528504506|ref|XP_005158368.1|/2.10695e-93/PREDICTED: SH3 domain-containing protein 21 isoform X1 [Danio rerio]	acs:103280695/4e-15/CD2-associated protein-like; K13738 CD2-associated protein
CL13726.Contig3_All	7.02667	1.11667	5.49	0.826667	4.62333	0.46	-2.65364	-2.73143	-3.32923	Down	gi|42627883|ref|NP_958878.1|/0/inositol hexaphosphate kinase 2 [Danio rerio] &gt;gi|37589748|gb|AAH59642.1| Inositol hexaphosphate kinase 2 [Danio rerio]	dre:322041/0.0/ip6k2a, cb1087, ihpk2, ip6k2, wu:fb47g07, wu:fi24d03; inositol hexakisphosphate kinase 2a (EC:2.7.4.21); K07756 inositol-hexakisphosphate 5-kinase [EC:2.7.4.21]
CL14913.Contig1_All	4.85	0.486667	8.93333	0.94	5.75333	0.576667	-3.31698	-3.24847	-3.31859	Down	gi|528473840|ref|XP_005171649.1|/0/PREDICTED: interleukin-2 receptor subunit beta isoform X1 [Danio rerio]	dre:793920/6e-173/il2rb, il-2rb; interleukin 2 receptor, beta; K05069 interleukin 2 receptor beta
CL644.Contig2_All	2.61333	0.463333	2.00333	0.21	3.21667	0.323333	-2.49577	-3.25394	-3.31447	Down	gi|528478894|ref|XP_005165214.1|/0/PREDICTED: probable global transcription activator SNF2L1 isoform X1 [Danio rerio]	dre:559803/0.0/smarca1; SWI/SNF related, matrix associated, actin dependent regulator of chromatin, subfamily a, member 1; K11727 SWI/SNF-related matrix-associated actin-dependent regulator of chromatin subfamily A member 1 [EC:3.6.4.-]
CL939.Contig41_All	13.9233	1.50333	26.06	1.59333	20.6467	2.08	-3.21127	-4.03172	-3.31125	Down	gi|597733095|ref|XP_007228870.1|/5.61706e-94/PREDICTED: pulmonary surfactant-associated protein B-like [Astyanax mexicanus]	xma:102236120/2e-61/proactivator polypeptide-like; K12382 saposin
Unigene43582_All	5.31	0.303333	4.92333	0.2	6.94667	0.7	-4.12974	-4.62156	-3.31089	Down	gi|554837959|ref|XP_005929439.1|/0/PREDICTED: latent-transforming growth factor beta-binding protein 2-like isoform X3 [Haplochromis burtoni]	mze:101466764/0.0/ltbp4; latent transforming growth factor beta binding protein 4; K08023 latent transforming growth factor beta binding protein 2/3/4
CL1212.Contig2_All	3.87667	0.693333	3.61667	0.716667	7.94333	0.803333	-2.4832	-2.33529	-3.30567	Down	gi|125844674|ref|XP_001332899.1|/1.33974e-142/PREDICTED: C3a anaphylatoxin chemotactic receptor [Danio rerio]	ola:101158210/1e-117/C3a anaphylatoxin chemotactic receptor-like; K04310 G protein-coupled receptor 1
Unigene16_All	71.11	6.36667	154.847	7.9	28.6433	2.9	-3.48144	-4.29284	-3.30407	Down	gi|4567054|gb|AAD23572.1|AF123591_1/2.17317e-76/fertilization envelope outer layer protein [Cyprinus carpio]	asn:102379700/9e-41/acetylcholinesterase-like; K01049 acetylcholinesterase [EC:3.1.1.7]
CL7840.Contig6_All	68.3833	20.0167	97.81	24.54	120.693	12.23	-1.77244	-1.99485	-3.30285	Down	gi|156671213|ref|NP_840072.3|/3.708e-37/selenoprotein W [Danio rerio] &gt;gi|284413680|ref|NP_001165152.1| selenoprotein W, 1 [Xenopus (Silurana) tropicalis] &gt;gi|29648542|gb|AAO86696.1| selenoprotein W1 [Danio rerio] &gt;gi|156229948|gb|AAI52098.1| Selenoprotein W, 1 [Danio rerio] &gt;gi|170287759|gb|AAI60969.1| LOC100145402 protein [Xenopus (Silurana) tropicalis]	mze:101486986/1e-06/mien1; migration and invasion enhancer 1; K07401 selenoprotein W-related protein
CL7899.Contig15_All	7.89333	0.753333	6.79667	0.796667	8.48667	0.86	-3.38927	-3.09278	-3.30279	Down	gi|528493489|ref|XP_005155764.1|/0/PREDICTED: colorectal mutant cancer protein-like isoform X1 [Danio rerio]	cmk:103184293/5e-10/clip1; CAP-GLY domain containing linker protein 1; K10421 CAP-Gly domain-containing linker protein 1
Unigene27230_All	18.6533	4.21333	15.28	4.65333	30.3067	3.08	-2.1464	-1.71531	-3.29863	Down	gi|41054369|ref|NP_956009.1|/8.52549e-100/calcineurin B homologous protein 1 [Danio rerio] &gt;gi|32451887|gb|AAH54566.1| Zgc:63904 [Danio rerio]	dre:325361/1e-100/chp1, chp, si:dkey-41n20.1, wu:fc69b04, zgc:63904; calcineurin-like EF-hand protein 1; K17610 calcineurin B homologous protein 1
Unigene88678_All	5.85	1.08333	6.81667	0.673333	21.0233	2.13667	-2.43296	-3.33967	-3.29856	Down	gi|320043223|ref|NP_001188487.1|/0/wu:fb39e12 [Danio rerio]	dgr:Dgri_GH17848/6e-27/GH17848 gene product from transcript GH17848-RA; K09188 histone-lysine N-methyltransferase MLL3 [EC:2.1.1.43]
Unigene10438_All	17.25	4.96667	18.96	3.86	29.77	3.02667	-1.79625	-2.29629	-3.29806	Down	gi|528468456|ref|XP_005160032.1|/1.92867e-70/PREDICTED: uncharacterized protein si:dkey-27h10.2 isoform X2 [Danio rerio]	NA
Unigene13463_All	317.32	74.2467	359.217	63.8933	331.427	33.6967	-2.09554	-2.49112	-3.29801	Down	gi|41763910|gb|AAS10353.1|/1.9181e-17/thymosin beta a [Cyprinus carpio]	chx:102187955/2e-08/thymosin beta-4-like; K05764 thymosin, beta 4
Unigene10662_All	6.75333	1.37	7.94	1.16667	18.3133	1.86333	-2.30142	-2.76675	-3.29694	Down	gi|673457086|gb|AIK27004.1|/0/v-ets erythroblastosis virus E26 oncogene-like 1a [Danio rerio]	xma:102233686/0.0/protein C-ets-1-like; K02678 c-ets proto-oncogene protein
Unigene85077_All	1.36667	0.01	2.52	0.1	2.65333	0.27	-7.09452	-4.65535	-3.29677	Down	gi|528484073|ref|XP_005168862.1|/2.51401e-90/PREDICTED: uncharacterized protein LOC101885667 [Danio rerio] &gt;gi|688563003|ref|XP_009301189.1| PREDICTED: uncharacterized protein LOC101885667 [Danio rerio]	pon:100432065/1e-06/CD2; CD2 molecule; K06449 CD2 antigen; K06479 CD48 antigen; K06492 CD58 antigen
CL9168.Contig5_All	34.8133	7.33	16.09	3.76333	35.2967	3.59333	-2.24775	-2.09608	-3.29614	Down	gi|571330766|ref|NP_001275745.1|/0/protein unc-93 homolog B1 [Danio rerio] &gt;gi|568319711|gb|AHD25898.1| unc-93-like protein B1 [Danio rerio]	pps:100971085/1e-11/olfactory receptor 7E24-like; K04257 olfactory receptor
Unigene4510_All	2.73667	0.366667	2.38667	0.0966667	20.5333	2.09333	-2.89988	-4.62583	-3.29409	Down	gi|62955317|ref|NP_001017670.1|/4.32197e-38/membrane-spanning 4-domains, subfamily A, member 17A.11 [Danio rerio] &gt;gi|62203401|gb|AAH93168.1| Membrane-spanning 4-domains, subfamily A, member 17A.11 [Danio rerio]	NA
Unigene83318_All	8.62	2.51	7.65667	2.01	14.6867	1.50333	-1.78	-1.92952	-3.28827	Down	gi|47550719|ref|NP_999873.1|/0/protein kinase C delta type [Danio rerio] &gt;gi|29179671|gb|AAH49327.1| Protein kinase C, delta [Danio rerio]	dre:334571/0.0/prkcda, fb09d10, fv43b11, prkcd, wu:fb09d10, wu:fv43b11, zgc:56558; protein kinase C, delta a (EC:2.7.11.13); K06068 novel protein kinase C delta type [EC:2.7.11.13]
Unigene60353_All	2.73667	0.513333	1.95	0.183333	2.21333	0.226667	-2.41445	-3.41093	-3.28758	Down	gi|528503564|ref|XP_002664887.2|/7.82717e-98/PREDICTED: uncharacterized protein LOC100331542 [Danio rerio]	ecb:100071639/6e-08/FAS; Fas (TNF receptor superfamily, member 6); K04390 tumor necrosis factor receptor superfamily member 6
[truncated: 731 more rows]

## Sheet: Unique DEUs in clone A+
Unigene ID	c-A+ FPKM	d-A+ FPKM	Log2 fold change (d-A+/c-A+)	Up/Down-regulation	NR	KEGG
[truncated: 4,681 more rows]

## Sheet: Unique DEUs in clone F
Unigene ID	c-F FPKM	d-F FPKM	Log2 fold change (d-F/c-F)	Up/Down-regulation	NR	KEGG
[truncated: 4,676 more rows]

## Sheet: Unique DEUs in clone H
Unigene ID	c-H FPKM	d-H FPKM	Log2 fold change (d-H/c-H)	Up/Down-regulation	NR	KEGG
[truncated: 6,829 more rows]
